# Supplementary material for: SARS-CoV-2 infection enhances mitochondrial PTP complex activity to perturb cardiac energetics
Source: iScience. 2022 Jan 1;25(1):103722. doi: 10.1016/j.isci.2021.103722 (PMC8720045; doi:10.1016/j.isci.2021.103722)
Supplement: Data S1. RNA-seq analysis of PBMCs derived from SARS-CoV-2 infected patients with varying degrees of severity and uninfected human subjects, related to Figures 1, 3, and 5 — In excel files, the “A” refers to uninfected subjects. The “B” refers to mild symptomatic SARS-CoV-2-infected patients. The “C” refers to severely affected SARS-CoV-2 patients [file mmc2.zip]

Archive with 10 entries (10 files):
- normalized_counts.csv
- A-vs-C_GO_analysis.csv
- B-vs-C_GO_analysis.csv
- A-vs-B_GO_analysis.csv
- A-vs-B_GO_analysis.xlsx
- A-vs-C_GO_analysis.xlsx
- normalized_counts.xlsx
- TPM_values.csv
- TPM_values(1).xlsx
- TPM_values.xlsx
