# Supplementary material for: SARS-CoV-2 infection enhances mitochondrial PTP complex activity to perturb cardiac energetics
Source: iScience. 2022 Jan 1;25(1):103722. doi: 10.1016/j.isci.2021.103722 (PMC8720045; doi:10.1016/j.isci.2021.103722)
Supplement: Data S1. RNA-seq analysis of PBMCs derived from SARS-CoV-2 infected patients with varying degrees of severity and uninfected human subjects, related to Figures 1, 3, and 5 — In excel files, the “A” refers to uninfected subjects. The “B” refers to mild symptomatic SARS-CoV-2-infected patients. The “C” refers to severely affected SARS-CoV-2 patients [file mmc2.zip › A-vs-C_GO_analysis.csv]

Genes	Process_name	Significant_genes_count	Total_genes_group_count	Percent_significant_genes	P-value	Padj-value
FGF13;	GO:0000165~MAPK cascade	1	262	0.381679389312977	0.20217065373824	0.214423420631466
RPS4Y1;	GO:0000184~nuclear-transcribed mRNA catabolic process, nonsense-mediated decay	1	118	0.847457627118644	0.0970280910012851	0.117102868449827
ATRX;	GO:0000212~meiotic spindle organization	1	5	20	0.00512769200273155	0.0265880326067562
FMR1;	GO:0000381~regulation of alternative mRNA splicing, via spliceosome	1	38	2.63157894736842	0.0328731279195886	0.0639199709547557
FGF13;	GO:0001764~neuron migration	1	100	1	0.0829668619544757	0.10559418794206
FMR1;	GO:0002092~positive regulation of receptor internalization	1	23	4.34782608695652	0.0203567844121163	0.0425365644432281
KDM5D;	GO:0002457~T cell antigen processing and presentation	1	3	33.3333333333333	0.00342132851364318	0.0217720905413657
MT-ND2; MT-ND4L; MT-ND4; MT-ND5; MT-ND6;	GO:0006120~mitochondrial electron transport, NADH to ubiquinone	5	49	10.2040816326531	1.13899989440114e-09	1.59459985216159e-07
ATRX;	GO:0006281~DNA repair	1	200	0.5	0.158458579777626	0.177068743848033
ATRX;	GO:0006306~DNA methylation	1	24	4.16666666666667	0.0211961188820939	0.043639068286664
ATRX;	GO:0006310~DNA recombination	1	72	1.38888888888889	0.0606666451698644	0.0857912153917275
ATRX;	GO:0006334~nucleosome assembly	1	87	1.14942528735632	0.0726784167179523	0.0959903617029558
ATRX;	GO:0006336~DNA replication-independent nucleosome assembly	1	12	8.33333333333333	0.0110774653685811	0.0304087284627717
ATRX;	GO:0006338~chromatin remodeling	1	84	1.19047619047619	0.070288157125643	0.0955373009474759
ATRX; TBL1Y; KDM5D;	GO:0006351~transcription, DNA-templated	3	1791	0.16750418760469	0.198329920407905	0.213569127841683
ATRX; KDM5D;	GO:0006355~regulation of transcription, DNA-templated	2	1333	0.150037509377344	0.317428876494639	0.324379873790142
BRWD3; TBL1Y;	GO:0006357~regulation of transcription from RNA polymerase II promoter	2	403	0.496277915632754	0.047242246172206	0.0760220053345843
RPS4Y1;	GO:0006364~rRNA processing	1	205	0.48780487804878	0.162068984363641	0.177262951647732
THOC2;	GO:0006369~termination of RNA polymerase II transcription	1	63	1.58730158730159	0.0533865947255951	0.0786749817008771
FMR1; MBNL3;	GO:0006397~mRNA processing	2	165	1.21212121212121	0.00909871684393826	0.0291856274215586
THOC2;	GO:0006405~RNA export from nucleus	1	54	1.85185185185185	0.0460513065817897	0.0758492108405948
THOC2;	GO:0006406~mRNA export from nucleus	1	97	1.03092783505155	0.0806025716393199	0.103526238802796
RPS4Y1;	GO:0006412~translation	1	186	0.537634408602151	0.148268218504012	0.168760573907006
DDX3Y; RPS4Y1;	GO:0006413~translational initiation	2	133	1.50375939849624	0.00604139626658706	0.0275759597600619
PRKY; RPS6KA6;	GO:0006468~protein phosphorylation	2	450	0.444444444444444	0.0573998753235487	0.0837081515135086
USP9Y;	GO:0006511~ubiquitin-dependent protein catabolic process	1	151	0.662251655629139	0.122260765689802	0.143836194929179
RPS4Y1;	GO:0006614~SRP-dependent cotranslational protein targeting to membrane	1	92	1.08695652173913	0.0766488176356622	0.0993595784165992
MT-ATP6; MT-ATP8;	GO:0006754~ATP biosynthetic process	2	29	6.89655172413793	0.000328693901400889	0.00853806700410575
FGF13;	GO:0006814~sodium ion transport	1	74	1.35135135135135	0.062276973758887	0.0871877632624418
RPGR;	GO:0006886~intracellular protein transport	1	210	0.476190476190476	0.165664220831577	0.179790627259076
FMR1;	GO:0006974~cellular response to DNA damage stimulus	1	203	0.492610837438424	0.160626646205002	0.177068743848033
RPS6KA6;	GO:0006978~DNA damage response, signal transduction by p53 class mediator resulting in transcription of p21 class mediator	1	15	6.66666666666667	0.0136166896362802	0.0323107889674444
BRWD3;	GO:0007010~cytoskeleton organization	1	160	0.625	0.129021722312289	0.149281331600995
FGF13;	GO:0007026~negative regulation of microtubule depolymerization	1	18	5.55555555555556	0.0161495295096167	0.0358878433547037
PCDH11Y;	GO:0007156~homophilic cell adhesion via plasma membrane adhesion molecules	1	155	0.645161290322581	0.125271955916639	0.146150615236079
NLGN4Y;	GO:0007158~neuron cell-cell adhesion	1	16	6.25	0.0144616781945435	0.0326554023747756
FGF13; RPS6KA6;	GO:0007165~signal transduction	2	1073	0.186393289841566	0.234766635999157	0.242052948526499
ADGRG4;	GO:0007166~cell surface receptor signaling pathway	1	269	0.371747211895911	0.206963949672461	0.217856789128906
USP9Y;	GO:0007179~transforming growth factor beta receptor signaling pathway	1	90	1.11111111111111	0.0750626587333075	0.0982128245108697
ADGRG4;	GO:0007186~G-protein coupled receptor signaling pathway	1	873	0.11454753722795	0.529856654974611	0.529856654974611
FMR1;	GO:0007215~glutamate receptor signaling pathway	1	15	6.66666666666667	0.0136166896362802	0.0323107889674444
FGF13;	GO:0007267~cell-cell signaling	1	298	0.335570469798658	0.226523266661955	0.236666099497565
RPS4Y1; MBNL3;	GO:0007275~multicellular organism development	2	462	0.432900432900433	0.0601059520552443	0.0857912153917275
USP9Y; ATRX;	GO:0007283~spermatogenesis	2	371	0.539083557951483	0.0407552806731535	0.0695821865151401
FGF13;	GO:0007399~nervous system development	1	311	0.321543408360129	0.23513714999717	0.242052948526499
NLGN4Y;	GO:0007416~synapse assembly	1	63	1.58730158730159	0.0533865947255951	0.0786749817008771
RPS6KA6;	GO:0007417~central nervous system development	1	117	0.854700854700855	0.0962524807576977	0.117102868449827
RPGR;	GO:0007601~visual perception	1	198	0.505050505050505	0.157010156850538	0.177068743848033
NLGN4Y; FGF13;	GO:0007612~learning	2	55	3.63636363636364	0.00111225822066707	0.0184379937108736
FGF13;	GO:0007613~memory	1	61	1.63934426229508	0.0517613187154717	0.0786749817008771
BRWD3;	GO:0008360~regulation of cell shape	1	137	0.72992700729927	0.111641455536893	0.133588066454402
FMR1; THOC2; MBNL3;	GO:0008380~RNA splicing	3	158	1.89873417721519	0.000365917157318818	0.00853806700410575
UTY; DDX3Y;	GO:0010468~regulation of gene expression	2	92	2.17391304347826	0.00298534380706061	0.0217720905413657
DDX3Y;	GO:0010501~RNA secondary structure unwinding	1	44	2.27272727272727	0.0378357025273056	0.0682445496315078
ATRX;	GO:0010571~positive regulation of nuclear cell cycle DNA replication	1	5	20	0.00512769200273155	0.0265880326067562
USP9Y;	GO:0016477~cell migration	1	169	0.591715976331361	0.135731678115545	0.155757663411281
ATRX;	GO:0016569~covalent chromatin modification	1	110	0.909090909090909	0.0908049139517851	0.112501663303097
TBL1Y;	GO:0016575~histone deacetylation	1	44	2.27272727272727	0.0378357025273056	0.0682445496315078
USP9Y;	GO:0016579~protein deubiquitination	1	87	1.14942528735632	0.0726784167179523	0.0959903617029558
THOC2;	GO:0016973~poly(A)+ mRNA export from nucleus	1	14	7.14285714285714	0.0127709917011526	0.0323107889674444
FMR1;	GO:0017148~negative regulation of translation	1	58	1.72413793103448	0.0493182803007796	0.077579317327069
RPS4Y1;	GO:0019083~viral transcription	1	110	0.909090909090909	0.0908049139517851	0.112501663303097
FGF13;	GO:0021766~hippocampus development	1	57	1.75438596491228	0.0485025654076178	0.0771631722393919
FGF13;	GO:0021795~cerebral cortex cell migration	1	7	14.2857142857143	0.00683119458560655	0.0275759597600619
ATRX;	GO:0030330~DNA damage response, signal transduction by p53 class mediator	1	15	6.66666666666667	0.0136166896362802	0.0323107889674444
USP9Y;	GO:0030509~BMP signaling pathway	1	75	1.33333333333333	0.0630811240680814	0.0874391818765485
ATRX;	GO:0030900~forebrain development	1	46	2.17391304347826	0.0394843465725152	0.0682445496315078
FMR1;	GO:0031047~gene silencing by RNA	1	86	1.16279069767442	0.0718823328734198	0.0959903617029558
THOC2;	GO:0031124~mRNA 3'-end processing	1	49	2.04081632653061	0.0419521275175968	0.0707626247284765
ATRX;	GO:0031297~replication fork processing	1	26	3.84615384615385	0.0228726759437443	0.0451010511566789
FGF13;	GO:0032147~activation of protein kinase activity	1	45	2.22222222222222	0.0386603706035666	0.0682445496315078
ATRX;	GO:0032206~positive regulation of telomere maintenance	1	11	9.09090909090909	0.0102296358039635	0.0292275308684672
ATRX;	GO:0032508~DNA duplex unwinding	1	46	2.17391304347826	0.0394843465725152	0.0682445496315078
MT-ND2; MT-ND4; MT-ND5; MT-ND6;	GO:0032981~mitochondrial respiratory chain complex I assembly	4	62	6.45161290322581	3.28073362587666e-07	2.29651353811366e-05
FMR1;	GO:0033129~positive regulation of histone phosphorylation	1	8	12.5	0.00768187450458868	0.0275759597600619
FMR1;	GO:0034644~cellular response to UV	1	43	2.32558139534884	0.0370103417745837	0.0682445496315078
KDM5D;	GO:0034720~histone H3-K4 demethylation	1	7	14.2857142857143	0.00683119458560655	0.0275759597600619
ATRX;	GO:0035128~post-embryonic forelimb morphogenesis	1	1	100	0.00171209941600969	0.0184379937108736
NLGN4Y;	GO:0035176~social behavior	1	46	2.17391304347826	0.0394843465725152	0.0682445496315078
ATRX;	GO:0035264~multicellular organism growth	1	78	1.28205128205128	0.0654895257183379	0.0898875843192873
RPGR;	GO:0042073~intraciliary transport	1	14	7.14285714285714	0.0127709917011526	0.0323107889674444
MT-ATP6; MT-ATP8;	GO:0042776~mitochondrial ATP synthesis coupled proton transport	2	21	9.52380952380952	0.000179621460992374	0.00628675113473309
TBL1Y;	GO:0043161~proteasome-mediated ubiquitin-dependent protein catabolic process	1	203	0.492610837438424	0.160626646205002	0.177068743848033
MBNL3;	GO:0043484~regulation of RNA splicing	1	25	4	0.0220347491999572	0.0447081867825218
FMR1;	GO:0043488~regulation of mRNA stability	1	101	0.99009900990099	0.0837536349829683	0.105635215293834
RPGR;	GO:0043547~positive regulation of GTPase activity	1	563	0.177619893428064	0.384712672750386	0.387480389820533
TBL1Y;	GO:0043627~response to estrogen	1	63	1.58730158730159	0.0533865947255951	0.0786749817008771
FMR1;	GO:0044830~modulation by host of viral RNA genome replication	1	1	100	0.00171209941600969	0.0184379937108736
FGF13;	GO:0045200~establishment of neuroblast polarity	1	3	33.3333333333333	0.00342132851364318	0.0217720905413657
TBL1Y;	GO:0045444~fat cell differentiation	1	69	1.44927536231884	0.0582460740155319	0.0840664985791183
MBNL3;	GO:0045662~negative regulation of myoblast differentiation	1	20	5	0.0178345502998347	0.0378308642723767
FMR1;	GO:0045727~positive regulation of translation	1	52	1.92307692307692	0.0444136999347501	0.0740228332245835
TBL1Y;	GO:0045892~negative regulation of transcription, DNA-templated	1	484	0.206611570247934	0.341204150889858	0.346149138583914
ATRX; TBL1Y;	GO:0045944~positive regulation of transcription from RNA polymerase II promoter	2	962	0.207900207900208	0.199839683909004	0.213569127841683
FMR1;	GO:0045947~negative regulation of translational initiation	1	15	6.66666666666667	0.0136166896362802	0.0323107889674444
RPS6KA6;	GO:0045992~negative regulation of embryonic development	1	1	100	0.00171209941600969	0.0184379937108736
THOC2;	GO:0046784~viral mRNA export from host cell nucleus	1	8	12.5	0.00768187450458868	0.0275759597600619
FGF13;	GO:0046785~microtubule polymerization	1	10	10	0.00938109452835811	0.0291856274215586
FMR1;	GO:0046928~regulation of neurotransmitter secretion	1	14	7.14285714285714	0.0127709917011526	0.0323107889674444
TBL1Y;	GO:0048545~response to steroid hormone	1	19	5.26315789473684	0.0169923934297989	0.037170860627685
THOC2;	GO:0048666~neuron development	1	43	2.32558139534884	0.0370103417745837	0.0682445496315078
FGF13;	GO:0048671~negative regulation of collateral sprouting	1	6	16.6666666666667	0.00597980061385894	0.0275759597600619
THOC2;	GO:0048699~generation of neurons	1	7	14.2857142857143	0.00683119458560655	0.0275759597600619
NLGN4Y;	GO:0050804~modulation of synaptic transmission	1	16	6.25	0.0144616781945435	0.0326554023747756
RPGR;	GO:0050896~response to stimulus	1	61	1.63934426229508	0.0517613187154717	0.0786749817008771
FMR1;	GO:0051028~mRNA transport	1	41	2.4390243902439	0.0353575399619157	0.0678089807488794
FMR1;	GO:0051489~regulation of filopodium assembly	1	11	9.09090909090909	0.0102296358039635	0.0292275308684672
FMR1;	GO:0051491~positive regulation of filopodium assembly	1	26	3.84615384615385	0.0228726759437443	0.0451010511566789
UTY; KDM5D;	GO:0055114~oxidation-reduction process	2	599	0.333889816360601	0.0938171433656061	0.115214035712148
ATRX;	GO:0060009~Sertoli cell development	1	9	11.1111111111111	0.00853184095696247	0.0291331154627987
RPGR;	GO:0060271~cilium assembly	1	144	0.694444444444444	0.116966741314013	0.138774099864083
KDM5D;	GO:0060765~regulation of androgen receptor signaling pathway	1	11	9.09090909090909	0.0102296358039635	0.0292275308684672
FMR1;	GO:0060964~regulation of gene silencing by miRNA	1	6	16.6666666666667	0.00597980061385894	0.0275759597600619
FMR1;	GO:0060998~regulation of dendritic spine development	1	7	14.2857142857143	0.00683119458560655	0.0275759597600619
FMR1;	GO:0060999~positive regulation of dendritic spine development	1	20	5	0.0178345502998347	0.0378308642723767
ATRX;	GO:0070192~chromosome organization involved in meiotic cell cycle	1	5	20	0.00512769200273155	0.0265880326067562
ATRX;	GO:0070198~protein localization to chromosome, telomeric region	1	9	11.1111111111111	0.00853184095696247	0.0291331154627987
RPS6KA6;	GO:0070373~negative regulation of ERK1 and ERK2 cascade	1	55	1.81818181818182	0.0468690791119786	0.0760220053345843
UTY;	GO:0071557~histone H3-K27 demethylation	1	5	20	0.00512769200273155	0.0265880326067562
NLGN4Y;	GO:0071625~vocalization behavior	1	14	7.14285714285714	0.0127709917011526	0.0323107889674444
ATRX;	GO:0072520~seminiferous tubule development	1	11	9.09090909090909	0.0102296358039635	0.0292275308684672
FGF13;	GO:0072659~protein localization to plasma membrane	1	60	1.66666666666667	0.0509476563922631	0.0786749817008771
ATRX; FMR1;	GO:0072711~cellular response to hydroxyurea	2	7	28.5714285714286	2.57552337282752e-05	0.00120191090731951
FMR1;	GO:0098586~cellular response to virus	1	12	8.33333333333333	0.0110774653685811	0.0304087284627717
FMR1;	GO:0098908~regulation of neuronal action potential	1	3	33.3333333333333	0.00342132851364318	0.0217720905413657
FGF13;	GO:0098909~regulation of cardiac muscle cell action potential involved in regulation of contraction	1	8	12.5	0.00768187450458868	0.0275759597600619
ATRX;	GO:1900112~regulation of histone H3-K9 trimethylation	1	2	50	0.00256707246008092	0.0217720905413657
FMR1;	GO:1900453~negative regulation of long term synaptic depression	1	2	50	0.00256707246008092	0.0217720905413657
FMR1;	GO:1901254~positive regulation of intracellular transport of viral material	1	1	100	0.00171209941600969	0.0184379937108736
FMR1;	GO:1901386~negative regulation of voltage-gated calcium channel activity	1	8	12.5	0.00768187450458868	0.0275759597600619
ATRX;	GO:1901581~negative regulation of telomeric RNA transcription from RNA pol II promoter	1	1	100	0.00171209941600969	0.0184379937108736
ATRX;	GO:1901582~positive regulation of telomeric RNA transcription from RNA pol II promoter	1	1	100	0.00171209941600969	0.0184379937108736
FMR1;	GO:1901800~positive regulation of proteasomal protein catabolic process	1	16	6.25	0.0144616781945435	0.0326554023747756
FMR1;	GO:1902416~positive regulation of mRNA binding	1	4	25	0.00427486816519529	0.0260209366577105
ATRX;	GO:1904908~negative regulation of maintenance of mitotic sister chromatid cohesion, telomeric	1	2	50	0.00256707246008092	0.0217720905413657
FMR1;	GO:2000301~negative regulation of synaptic vesicle exocytosis	1	3	33.3333333333333	0.00342132851364318	0.0217720905413657
RPS6KA6;	GO:2000381~negative regulation of mesoderm development	1	3	33.3333333333333	0.00342132851364318	0.0217720905413657
FMR1;	GO:2000637~positive regulation of gene silencing by miRNA	1	10	10	0.00938109452835811	0.0291856274215586
FMR1;	GO:2000766~negative regulation of cytoplasmic translation	1	8	12.5	0.00768187450458868	0.0275759597600619
FMR1;	GO:2001022~positive regulation of response to DNA damage stimulus	1	10	10	0.00938109452835811	0.0291856274215586
