# Supplementary material for: SARS-CoV-2 infection enhances mitochondrial PTP complex activity to perturb cardiac energetics
Source: iScience. 2022 Jan 1;25(1):103722. doi: 10.1016/j.isci.2021.103722 (PMC8720045; doi:10.1016/j.isci.2021.103722)
Supplement: Data S1. RNA-seq analysis of PBMCs derived from SARS-CoV-2 infected patients with varying degrees of severity and uninfected human subjects, related to Figures 1, 3, and 5 — In excel files, the “A” refers to uninfected subjects. The “B” refers to mild symptomatic SARS-CoV-2-infected patients. The “C” refers to severely affected SARS-CoV-2 patients [file mmc2.zip › B-vs-C_GO_analysis.csv]

Genes	Process_name	Significant_genes_count	Total_genes_group_count	Percent_significant_genes	P-value	Padj-value
