# Supplementary material for: SARS-CoV-2 infection enhances mitochondrial PTP complex activity to perturb cardiac energetics
Source: iScience. 2022 Jan 1;25(1):103722. doi: 10.1016/j.isci.2021.103722 (PMC8720045; doi:10.1016/j.isci.2021.103722)
Supplement: Data S1. RNA-seq analysis of PBMCs derived from SARS-CoV-2 infected patients with varying degrees of severity and uninfected human subjects, related to Figures 1, 3, and 5 — In excel files, the “A” refers to uninfected subjects. The “B” refers to mild symptomatic SARS-CoV-2-infected patients. The “C” refers to severely affected SARS-CoV-2 patients [file mmc2.zip › A-vs-B_GO_analysis.xlsx]

## Sheet: A-vs-B_GO_analysis
Genes	Process_name	Significant_genes_count	Total_genes_group_count	Percent_significant_genes	P-value	Padj-value
DDX3X; HMGB3; HTATSF1; KLF8; SMARCA1; ATRX; HMGN5; NONO; RBBP7; PHF6; TCEAL8; MIER1; MSL3; ZNF280C; KDM5D; RLIM; HDAC6; TENM1; ZNF711;	GO:0006351~transcription, DNA-templated	19	1791	1.06086	6.08825e-08	3.77472e-05
MT-ND1; MT-ND2; MT-ND4L; MT-ND4; MT-ND5;	GO:0006120~mitochondrial electron transport, NADH to ubiquinone	5	49	10.2041	1.99437e-07	6.18256e-05
MT-ND1; MT-ND2; MT-ND4; MT-ND5;	GO:0032981~mitochondrial respiratory chain complex I assembly	4	62	6.45161	1.93697e-05	0.00400306
FMR1; FNBP1L; TENM1;	GO:0051491~positive regulation of filopodium assembly	3	26	11.5385	4.5418e-05	0.00703979
RBBP7; MSL3; HDAC6;	GO:0016575~histone deacetylation	3	44	6.81818	0.000195359	0.0205026
ATRX; FMR1;	GO:0072711~cellular response to hydroxyurea	2	7	28.5714	0.000198412	0.0205026
DDX3X; RPS4X; FMR1;	GO:0045727~positive regulation of translation	3	52	5.76923	0.000311736	0.0276109
HTATSF1; MED14; HMGN5; ZMYM3; BRWD3; TCEAL8;	GO:0006357~regulation of transcription from RNA polymerase II promoter	6	403	1.48883	0.000454302	0.0281667
DDX3X; KDM6A; PLP1; HMGN5; EDA;	GO:0010628~positive regulation of gene expression	5	250	2	0.000372506	0.0281667
KDM5D; HDAC6;	GO:0060765~regulation of androgen receptor signaling pathway	2	11	18.1818	0.000427228	0.0281667
HMGB3; ATRX; NONO;	GO:0006310~DNA recombination	3	72	4.16667	0.000775114	0.030212
ABCB7; DYNLT3; CHIC1; SLC9A6; SLC6A14;	GO:0006810~transport	5	295	1.69492	0.000776026	0.030212
RP2; DMD; ZMYM3; BRWD3;	GO:0007010~cytoskeleton organization	4	160	2.5	0.000652749	0.030212
AFF2; FMR1; NONO; THOC2;	GO:0008380~RNA splicing	4	158	2.53165	0.000623467	0.030212
SAT1; BMX; XIAP; PDS5B;	GO:0042127~regulation of cell proliferation	4	168	2.38095	0.000779664	0.030212
DDX3X; RPS6KA3; XIAP;	GO:0043154~negative regulation of cysteine-type endopeptidase activity involved in apoptotic process	3	65	4.61538	0.000582272	0.030212
DIAPH2; USP9X;	GO:0007292~female gamete generation	2	16	12.5	0.00083154	0.0303268
FGF13; HDAC6;	GO:0007026~negative regulation of microtubule depolymerization	2	18	11.1111	0.00102943	0.0335919
CYBB; ATP7A;	GO:0071276~cellular response to cadmium ion	2	18	11.1111	0.00102943	0.0335919
SMARCA1; ATRX; MSL3;	GO:0006338~chromatin remodeling	3	84	3.57143	0.00119179	0.0363653
AIFM1; HDAC6; SLC6A14;	GO:0009636~response to toxic substance	3	85	3.52941	0.00123173	0.0363653
MT-ATP6; MT-ATP8;	GO:0042776~mitochondrial ATP synthesis coupled proton transport	2	21	9.52381	0.0013644	0.0367795
ATP7A; EDA;	GO:0043473~pigmentation	2	21	9.52381	0.0013644	0.0367795
SLC9A6; USP9X;	GO:0048675~axon extension	2	22	9.09091	0.00148613	0.036856
DDX3X; CUL4B;	GO:1900087~positive regulation of G1/S transition of mitotic cell cycle	2	22	9.09091	0.00148613	0.036856
AP1S2; TBC1D8B; RPGR; HDAC6;	GO:0006886~intracellular protein transport	4	210	1.90476	0.00174303	0.0415646
SLC38A5; SLC6A14;	GO:0003333~amino acid transmembrane transport	2	25	8	0.0018812	0.0431979
HTATSF1; RBMX; NONO; RBM41;	GO:0000398~mRNA splicing, via spliceosome	4	220	1.81818	0.00205737	0.0439851
STAG2; CENPI; PDS5B;	GO:0007062~sister chromatid cohesion	3	101	2.9703	0.00198848	0.0439851
RBBP7; ZNF280C; USP9X; TSC22D3; RLIM; WWC3;	GO:0000122~negative regulation of transcription from RNA polymerase II promoter	6	707	0.848656	0.00725067	0.0453903
RBMX; FMR1;	GO:0000381~regulation of alternative mRNA splicing, via spliceosome	2	38	5.26316	0.00409714	0.0453903
LAS1L;	GO:0000478~endonucleolytic cleavage involved in rRNA processing	1	1	100	0.00473317	0.0453903
BMX;	GO:0001865~NK T cell differentiation	1	2	50	0.00709142	0.0453903
KDM5D;	GO:0002457~T cell antigen processing and presentation	1	3	33.3333	0.00944411	0.0453903
TKTL1;	GO:0006007~glucose catabolic process	1	3	33.3333	0.00944411	0.0453903
HMGB3; KLF8; ATRX; HMGN5; NONO; PHF6; TSC22D3; KDM5D; RLIM;	GO:0006355~regulation of transcription, DNA-templated	9	1333	0.675169	0.00482786	0.0453903
AFF2; FMR1; NONO;	GO:0006397~mRNA processing	3	165	1.81818	0.00759514	0.0453903
EIF2S3; EIF1AX; RPS4X;	GO:0006413~translational initiation	3	133	2.25564	0.004238	0.0453903
USP9Y; USP9X; RLIM;	GO:0006511~ubiquitin-dependent protein catabolic process	3	151	1.98675	0.00598207	0.0453903
ATP7A;	GO:0006568~tryptophan metabolic process	1	2	50	0.00709142	0.0453903
MT-ATP6; MT-ATP8;	GO:0006754~ATP biosynthetic process	2	29	6.89655	0.00247679	0.0453903
SLC38A5; SLC6A14;	GO:0006865~amino acid transport	2	34	5.88235	0.00332977	0.0453903
TEX11;	GO:0007060~male meiosis chromosome segregation	1	3	33.3333	0.00944411	0.0453903
OFD1; DYNLT3; STAG2; USP9X;	GO:0007067~mitotic nuclear division	4	238	1.68067	0.00271823	0.0453903
HMGB3; DIAPH2; RPS4X; ZMYM3; RBBP7;	GO:0007275~multicellular organism development	5	462	1.08225	0.00525306	0.0453903
SAT1;	GO:0009447~putrescine catabolic process	1	3	33.3333	0.00944411	0.0453903
PIGA;	GO:0009893~positive regulation of metabolic process	1	2	50	0.00709142	0.0453903
ATP7A;	GO:0010041~response to iron(III) ion	1	3	33.3333	0.00944411	0.0453903
ATP7A;	GO:0010273~detoxification of copper ion	1	3	33.3333	0.00944411	0.0453903
RBMX; EDA;	GO:0010467~gene expression	2	48	4.16667	0.00633597	0.0453903
HDAC6;	GO:0010727~negative regulation of hydrogen peroxide metabolic process	1	2	50	0.00709142	0.0453903
DMD;	GO:0014809~regulation of skeletal muscle contraction by regulation of release of sequestered calcium ion	1	3	33.3333	0.00944411	0.0453903
DMD;	GO:0014819~regulation of skeletal muscle contraction	1	3	33.3333	0.00944411	0.0453903
ATP7A;	GO:0015679~plasma membrane copper ion transport	1	1	100	0.00473317	0.0453903
DMD;	GO:0016203~muscle attachment	1	1	100	0.00473317	0.0453903
SMARCA1; ATRX; HMGN5;	GO:0016569~covalent chromatin modification	3	110	2.72727	0.00251738	0.0453903
DDX3X; FMR1;	GO:0017148~negative regulation of translation	2	58	3.44828	0.00901473	0.0453903
ATP7A;	GO:0018205~peptidyl-lysine modification	1	2	50	0.00709142	0.0453903
ATP6AP2;	GO:0021903~rostrocaudal neural tube patterning	1	2	50	0.00709142	0.0453903
DDX3X; FHL1; RBBP7;	GO:0030308~negative regulation of cell growth	3	116	2.58621	0.00291385	0.0453903
MIER1;	GO:0031937~positive regulation of chromatin silencing	1	3	33.3333	0.00944411	0.0453903
DDX3X; ATRX;	GO:0032508~DNA duplex unwinding	2	46	4.34783	0.0058523	0.0453903
SAT1;	GO:0032918~spermidine acetylation	1	3	33.3333	0.00944411	0.0453903
SAT1;	GO:0032919~spermine acetylation	1	3	33.3333	0.00944411	0.0453903
SAT1;	GO:0032920~putrescine acetylation	1	3	33.3333	0.00944411	0.0453903
RBBP7; CENPI;	GO:0034080~CENP-A containing nucleosome assembly	2	29	6.89655	0.00247679	0.0453903
ATP7A;	GO:0034760~negative regulation of iron ion transmembrane transport	1	1	100	0.00473317	0.0453903
AFF2;	GO:0035063~nuclear speck organization	1	2	50	0.00709142	0.0453903
ATRX;	GO:0035128~post-embryonic forelimb morphogenesis	1	1	100	0.00473317	0.0453903
HDAC6;	GO:0035967~cellular response to topologically incorrect protein	1	1	100	0.00473317	0.0453903
TSPAN6;	GO:0039532~negative regulation of viral-induced cytoplasmic pattern recognition receptor signaling pathway	1	1	100	0.00473317	0.0453903
ATP7A;	GO:0042093~T-helper cell differentiation	1	3	33.3333	0.00944411	0.0453903
ATP7A;	GO:0042414~epinephrine metabolic process	1	1	100	0.00473317	0.0453903
DDX3X; RPS6KA3; HMGN5; XIAP; TEX11;	GO:0043066~negative regulation of apoptotic process	5	445	1.1236	0.00450085	0.0453903
HDAC6;	GO:0043241~protein complex disassembly	1	2	50	0.00709142	0.0453903
RPS6KA3;	GO:0043555~regulation of translation in response to stress	1	2	50	0.00709142	0.0453903
FMR1;	GO:0044830~modulation by host of viral RNA genome replication	1	1	100	0.00473317	0.0453903
FGF13;	GO:0045200~establishment of neuroblast polarity	1	3	33.3333	0.00944411	0.0453903
RPS6KA6;	GO:0045992~negative regulation of embryonic development	1	1	100	0.00473317	0.0453903
SAT1;	GO:0046204~nor-spermidine metabolic process	1	3	33.3333	0.00944411	0.0453903
ATP6AP2;	GO:0048069~eye pigmentation	1	2	50	0.00709142	0.0453903
SYP;	GO:0048499~synaptic vesicle membrane organization	1	2	50	0.00709142	0.0453903
THOC2; TENM1;	GO:0048666~neuron development	2	43	4.65116	0.00516018	0.0453903
ATP7A; SLC9A6;	GO:0048812~neuron projection morphogenesis	2	47	4.25532	0.00609192	0.0453903
DYNLT3; STAG2; USP9X; PDS5B;	GO:0051301~cell division	4	335	1.19403	0.00884903	0.0453903
SLC9A6;	GO:0051386~regulation of neurotrophin TRK receptor signaling pathway	1	2	50	0.00709142	0.0453903
ATP7A;	GO:0051542~elastin biosynthetic process	1	1	100	0.00473317	0.0453903
GPM6B;	GO:0051612~negative regulation of serotonin uptake	1	3	33.3333	0.00944411	0.0453903
HDAC6;	GO:0051788~response to misfolded protein	1	3	33.3333	0.00944411	0.0453903
XIAP;	GO:0055070~copper ion homeostasis	1	3	33.3333	0.00944411	0.0453903
ATP7A;	GO:0060003~copper ion export	1	2	50	0.00709142	0.0453903
OFD1; FNBP1L; RPGR;	GO:0060271~cilium assembly	3	144	2.08333	0.00526063	0.0453903
HDAC6;	GO:0060632~regulation of microtubule-based movement	1	2	50	0.00709142	0.0453903
NRK;	GO:0060721~regulation of spongiotrophoblast cell proliferation	1	2	50	0.00709142	0.0453903
RLIM;	GO:0060816~random inactivation of X chromosome	1	1	100	0.00473317	0.0453903
EDA;	GO:0061153~trachea gland development	1	2	50	0.00709142	0.0453903
TSC22D3;	GO:0070236~negative regulation of activation-induced cell death of T cells	1	3	33.3333	0.00944411	0.0453903
AIFM1; HDAC6;	GO:0070301~cellular response to hydrogen peroxide	2	58	3.44828	0.00901473	0.0453903
XIAP;	GO:0070424~regulation of nucleotide-binding oligomerization domain containing signaling pathway	1	3	33.3333	0.00944411	0.0453903
HDAC6;	GO:0070845~polyubiquitinated misfolded protein transport	1	1	100	0.00473317	0.0453903
HDAC6;	GO:0070846~Hsp90 deacetylation	1	1	100	0.00473317	0.0453903
ATP7A;	GO:0071284~cellular response to lead ion	1	3	33.3333	0.00944411	0.0453903
KLHL15;	GO:0071630~ubiquitin-dependent catabolism of misfolded proteins by nucleus-associated proteasome	1	3	33.3333	0.00944411	0.0453903
DMD;	GO:0086001~cardiac muscle cell action potential	1	2	50	0.00709142	0.0453903
HDAC6;	GO:0090035~positive regulation of chaperone-mediated protein complex assembly	1	2	50	0.00709142	0.0453903
HDAC6;	GO:0090042~tubulin deacetylation	1	2	50	0.00709142	0.0453903
CASK;	GO:0090288~negative regulation of cellular response to growth factor stimulus	1	2	50	0.00709142	0.0453903
OFD1; XIAP;	GO:0090307~mitotic spindle assembly	2	36	5.55556	0.00370412	0.0453903
AIFM1;	GO:0090650~cellular response to oxygen-glucose deprivation	1	3	33.3333	0.00944411	0.0453903
SLC9A6;	GO:0097484~dendrite extension	1	3	33.3333	0.00944411	0.0453903
FMR1;	GO:0098908~regulation of neuronal action potential	1	3	33.3333	0.00944411	0.0453903
RLIM;	GO:1900095~regulation of dosage compensation by inactivation of X chromosome	1	1	100	0.00473317	0.0453903
ATRX;	GO:1900112~regulation of histone H3-K9 trimethylation	1	2	50	0.00709142	0.0453903
FMR1;	GO:1900453~negative regulation of long term synaptic depression	1	2	50	0.00709142	0.0453903
FMR1;	GO:1901254~positive regulation of intracellular transport of viral material	1	1	100	0.00473317	0.0453903
ATRX;	GO:1901581~negative regulation of telomeric RNA transcription from RNA pol II promoter	1	1	100	0.00473317	0.0453903
ATRX;	GO:1901582~positive regulation of telomeric RNA transcription from RNA pol II promoter	1	1	100	0.00473317	0.0453903
AIFM1;	GO:1902510~regulation of apoptotic DNA fragmentation	1	3	33.3333	0.00944411	0.0453903
XIAP;	GO:1902530~positive regulation of protein linear polyubiquitination	1	2	50	0.00709142	0.0453903
ATP7A;	GO:1903036~positive regulation of response to wounding	1	1	100	0.00473317	0.0453903
CYBB;	GO:1904044~response to aldosterone	1	3	33.3333	0.00944411	0.0453903
AIFM1;	GO:1904045~cellular response to aldosterone	1	1	100	0.00473317	0.0453903
CYBB;	GO:1904845~cellular response to L-glutamine	1	3	33.3333	0.00944411	0.0453903
ATRX;	GO:1904908~negative regulation of maintenance of mitotic sister chromatid cohesion, telomeric	1	2	50	0.00709142	0.0453903
ATP7A;	GO:1904959~regulation of cytochrome-c oxidase activity	1	1	100	0.00473317	0.0453903
CYBB;	GO:1990776~response to angiotensin	1	2	50	0.00709142	0.0453903
FMR1;	GO:2000301~negative regulation of synaptic vesicle exocytosis	1	3	33.3333	0.00944411	0.0453903
RPS6KA6;	GO:2000381~negative regulation of mesoderm development	1	3	33.3333	0.00944411	0.0453903
SYP;	GO:2000474~regulation of opioid receptor signaling pathway	1	2	50	0.00709142	0.0453903
RP2; TENM1;	GO:0000902~cell morphogenesis	2	60	3.33333	0.00960137	0.0457911
PRPS2;	GO:0006015~5-phosphoribose 1-diphosphate biosynthetic process	1	4	25	0.0117913	0.0497319
TEX11;	GO:0006311~meiotic gene conversion	1	4	25	0.0117913	0.0497319
TKTL1;	GO:0006772~thiamine metabolic process	1	4	25	0.0117913	0.0497319
DDX3X; USP9X;	GO:0007059~chromosome segregation	2	64	3.125	0.0108242	0.0497319
FHL1;	GO:0010972~negative regulation of G2/M transition of mitotic cell cycle	1	4	25	0.0117913	0.0497319
SLC9A6;	GO:0031547~brain-derived neurotrophic factor receptor signaling pathway	1	4	25	0.0117913	0.0497319
HMGB3;	GO:0032392~DNA geometric change	1	4	25	0.0117913	0.0497319
HDAC6;	GO:0043242~negative regulation of protein complex disassembly	1	4	25	0.0117913	0.0497319
KDM6A;	GO:0048570~notochord morphogenesis	1	4	25	0.0117913	0.0497319
RBBP7;	GO:0070370~cellular heat acclimation	1	4	25	0.0117913	0.0497319
HDAC6;	GO:0071218~cellular response to misfolded protein	1	4	25	0.0117913	0.0497319
ATP7A;	GO:0071279~cellular response to cobalt ion	1	4	25	0.0117913	0.0497319
CYBB;	GO:0097411~hypoxia-inducible factor-1alpha signaling pathway	1	4	25	0.0117913	0.0497319
HDAC6;	GO:1901300~positive regulation of hydrogen peroxide-mediated programmed cell death	1	4	25	0.0117913	0.0497319
DMD;	GO:1902083~negative regulation of peptidyl-cysteine S-nitrosylation	1	4	25	0.0117913	0.0497319
FMR1;	GO:1902416~positive regulation of mRNA binding	1	4	25	0.0117913	0.0497319
NONO;	GO:1903377~negative regulation of oxidative stress-induced neuron intrinsic apoptotic signaling pathway	1	4	25	0.0117913	0.0497319
RP2; CHM; RPGR;	GO:0007601~visual perception	3	198	1.51515	0.0123323	0.0516625
ATRX; NONO; PDS5B;	GO:0006281~DNA repair	3	200	1.5	0.0126629	0.0526911
ATRX;	GO:0000212~meiotic spindle organization	1	5	20	0.0141329	0.0532229
ATP7A;	GO:0002082~regulation of oxidative phosphorylation	1	5	20	0.0141329	0.0532229
PRPS2;	GO:0006167~AMP biosynthetic process	1	5	20	0.0141329	0.0532229
ATP7A;	GO:0006584~catecholamine metabolic process	1	7	14.2857	0.0187997	0.0532229
SAT1;	GO:0006596~polyamine biosynthetic process	1	6	16.6667	0.0164691	0.0532229
FNBP1L;	GO:0006900~membrane budding	1	7	14.2857	0.0187997	0.0532229
RP2;	GO:0007023~post-chaperonin tubulin folding pathway	1	5	20	0.0141329	0.0532229
NRK;	GO:0007256~activation of JNKK activity	1	7	14.2857	0.0187997	0.0532229
DMD; FHL1;	GO:0007517~muscle organ development	2	86	2.32558	0.0186752	0.0532229
PLP1;	GO:0008366~axon ensheathment	1	7	14.2857	0.0187997	0.0532229
ATP7A;	GO:0010042~response to manganese ion	1	6	16.6667	0.0164691	0.0532229
FNBP1L;	GO:0010324~membrane invagination	1	6	16.6667	0.0164691	0.0532229
ATRX;	GO:0010571~positive regulation of nuclear cell cycle DNA replication	1	5	20	0.0141329	0.0532229
HDAC6;	GO:0010870~positive regulation of receptor biosynthetic process	1	7	14.2857	0.0187997	0.0532229
ATP7A;	GO:0015677~copper ion import	1	7	14.2857	0.0187997	0.0532229
SLC38A5;	GO:0015816~glycine transport	1	7	14.2857	0.0187997	0.0532229
ZDHHC9;	GO:0018230~peptidyl-L-cysteine S-palmitoylation	1	6	16.6667	0.0164691	0.0532229
CHM;	GO:0018344~protein geranylgeranylation	1	7	14.2857	0.0187997	0.0532229
FGF13;	GO:0021795~cerebral cortex cell migration	1	7	14.2857	0.0187997	0.0532229
ATP7A;	GO:0021860~pyramidal neuron development	1	7	14.2857	0.0187997	0.0532229
PLP1;	GO:0022010~central nervous system myelination	1	7	14.2857	0.0187997	0.0532229
FNBP1L;	GO:0030050~vesicle transport along actin filament	1	7	14.2857	0.0187997	0.0532229
DDX3X; RPS6KA3;	GO:0030307~positive regulation of cell growth	2	81	2.46914	0.0167296	0.0532229
USP9Y; USP9X;	GO:0030509~BMP signaling pathway	2	75	2.66667	0.0145177	0.0532229
XIAP;	GO:0030510~regulation of BMP signaling pathway	1	6	16.6667	0.0164691	0.0532229
STAG2;	GO:0032876~negative regulation of DNA endoreduplication	1	5	20	0.0141329	0.0532229
ATP6AP2;	GO:0032914~positive regulation of transforming growth factor beta1 production	1	6	16.6667	0.0164691	0.0532229
KDM5D;	GO:0034720~histone H3-K4 demethylation	1	7	14.2857	0.0187997	0.0532229
HDAC6;	GO:0034983~peptidyl-lysine deacetylation	1	7	14.2857	0.0187997	0.0532229
KDM6A; ATRX;	GO:0035264~multicellular organism growth	2	78	2.5641	0.0156067	0.0532229
WWC3;	GO:0035331~negative regulation of hippo signaling	1	6	16.6667	0.0164691	0.0532229
COL4A5;	GO:0038063~collagen-activated tyrosine kinase receptor signaling pathway	1	7	14.2857	0.0187997	0.0532229
DDX3X;	GO:0042256~mature ribosome assembly	1	7	14.2857	0.0187997	0.0532229
ATP7A;	GO:0042415~norepinephrine metabolic process	1	6	16.6667	0.0164691	0.0532229
PLP1;	GO:0042759~long-chain fatty acid biosynthetic process	1	6	16.6667	0.0164691	0.0532229
DMD;	GO:0043043~peptide biosynthetic process	1	5	20	0.0141329	0.0532229
RPS6KA3;	GO:0043620~regulation of DNA-templated transcription in response to stress	1	6	16.6667	0.0164691	0.0532229
DDX3X; HMGB3; CYBB; BMX;	GO:0045087~innate immune response	4	404	0.990099	0.016455	0.0532229
AIFM1; CYBB;	GO:0045454~cell redox homeostasis	2	76	2.63158	0.0148769	0.0532229
SAT1;	GO:0046208~spermine catabolic process	1	5	20	0.0141329	0.0532229
ATP7A;	GO:0048251~elastic fiber assembly	1	7	14.2857	0.0187997	0.0532229
TSC22D3;	GO:0048642~negative regulation of skeletal muscle tissue development	1	6	16.6667	0.0164691	0.0532229
HDAC6;	GO:0048668~collateral sprouting	1	6	16.6667	0.0164691	0.0532229
FGF13;	GO:0048671~negative regulation of collateral sprouting	1	6	16.6667	0.0164691	0.0532229
THOC2;	GO:0048699~generation of neurons	1	7	14.2857	0.0187997	0.0532229
CYBB;	GO:0050665~hydrogen peroxide biosynthetic process	1	7	14.2857	0.0187997	0.0532229
TEX11;	GO:0051026~chiasma assembly	1	7	14.2857	0.0187997	0.0532229
ATP7A;	GO:0051353~positive regulation of oxidoreductase activity	1	6	16.6667	0.0164691	0.0532229
HDAC6;	GO:0051354~negative regulation of oxidoreductase activity	1	5	20	0.0141329	0.0532229
HDAC6;	GO:0051646~mitochondrion localization	1	7	14.2857	0.0187997	0.0532229
KDM6A; AIFM1; CYBB; CHM; KDM5D;	GO:0055114~oxidation-reduction process	5	599	0.834725	0.0148158	0.0532229
ATP6AP2;	GO:0060323~head morphogenesis	1	6	16.6667	0.0164691	0.0532229
EDA;	GO:0060662~salivary gland cavitation	1	5	20	0.0141329	0.0532229
EDA;	GO:0060789~hair follicle placode formation	1	6	16.6667	0.0164691	0.0532229
FMR1;	GO:0060964~regulation of gene silencing by miRNA	1	6	16.6667	0.0164691	0.0532229
FMR1;	GO:0060998~regulation of dendritic spine development	1	7	14.2857	0.0187997	0.0532229
ATRX;	GO:0070192~chromosome organization involved in meiotic cell cycle	1	5	20	0.0141329	0.0532229
HDAC6;	GO:0070201~regulation of establishment of protein localization	1	5	20	0.0141329	0.0532229
HDAC6;	GO:0070842~aggresome assembly	1	5	20	0.0141329	0.0532229
ATP7A;	GO:0071281~cellular response to iron ion	1	7	14.2857	0.0187997	0.0532229
DDX3X;	GO:0071470~cellular response to osmotic stress	1	7	14.2857	0.0187997	0.0532229
KDM6A;	GO:0071557~histone H3-K27 demethylation	1	5	20	0.0141329	0.0532229
DDX3X;	GO:0071651~positive regulation of chemokine (C-C motif) ligand 5 production	1	5	20	0.0141329	0.0532229
GPM6B;	GO:0085029~extracellular matrix assembly	1	7	14.2857	0.0187997	0.0532229
FHL1;	GO:1901016~regulation of potassium ion transmembrane transporter activity	1	6	16.6667	0.0164691	0.0532229
DMD;	GO:1901385~regulation of voltage-gated calcium channel activity	1	7	14.2857	0.0187997	0.0532229
AIFM1;	GO:1902065~response to L-glutamate	1	6	16.6667	0.0164691	0.0532229
DDX3X;	GO:1903608~protein localization to cytoplasmic stress granule	1	7	14.2857	0.0187997	0.0532229
KLHL15;	GO:2000042~negative regulation of double-strand break repair via homologous recombination	1	6	16.6667	0.0164691	0.0532229
DMD;	GO:2000651~positive regulation of sodium ion transmembrane transporter activity	1	6	16.6667	0.0164691	0.0532229
USP9Y; USP9X;	GO:0016579~protein deubiquitination	2	87	2.29885	0.0190753	0.0537577
USP9Y; USP9X;	GO:0007179~transforming growth factor beta receptor signaling pathway	2	90	2.22222	0.020297	0.0569418
AFF2; ATP7A;	GO:0010468~regulation of gene expression	2	92	2.17391	0.0211292	0.0569571
SYP;	GO:0016188~synaptic vesicle maturation	1	8	12.5	0.0211249	0.0569571
FMR1;	GO:0033129~positive regulation of histone phosphorylation	1	8	12.5	0.0211249	0.0569571
ATP7A;	GO:0042428~serotonin metabolic process	1	8	12.5	0.0211249	0.0569571
THOC2;	GO:0046784~viral mRNA export from host cell nucleus	1	8	12.5	0.0211249	0.0569571
KDM6A;	GO:0072358~cardiovascular system development	1	8	12.5	0.0211249	0.0569571
FGF13;	GO:0098909~regulation of cardiac muscle cell action potential involved in regulation of contraction	1	8	12.5	0.0211249	0.0569571
FMR1;	GO:1901386~negative regulation of voltage-gated calcium channel activity	1	8	12.5	0.0211249	0.0569571
FMR1;	GO:2000766~negative regulation of cytoplasmic translation	1	8	12.5	0.0211249	0.0569571
SMARCA1;	GO:0000733~DNA strand renaturation	1	9	11.1111	0.0234445	0.0590879
FHL1;	GO:0003254~regulation of membrane depolarization	1	9	11.1111	0.0234445	0.0590879
CASK; RPS6KA3; BMX; RPS6KA6;	GO:0006468~protein phosphorylation	4	450	0.888889	0.0232736	0.0590879
HDAC6;	GO:0006515~misfolded or incompletely synthesized protein catabolic process	1	9	11.1111	0.0234445	0.0590879
HDAC6;	GO:0010469~regulation of receptor activity	1	9	11.1111	0.0234445	0.0590879
ABCB7;	GO:0015886~heme transport	1	9	11.1111	0.0234445	0.0590879
DDX3X;	GO:0034063~stress granule assembly	1	9	11.1111	0.0234445	0.0590879
MBTPS2;	GO:0036500~ATF6-mediated unfolded protein response	1	9	11.1111	0.0234445	0.0590879
WWC3;	GO:0046621~negative regulation of organ growth	1	9	11.1111	0.0234445	0.0590879
ATRX;	GO:0060009~Sertoli cell development	1	9	11.1111	0.0234445	0.0590879
OFD1;	GO:0060287~epithelial cilium movement involved in determination of left/right asymmetry	1	9	11.1111	0.0234445	0.0590879
PLP1;	GO:0061564~axon development	1	9	11.1111	0.0234445	0.0590879
ATRX;	GO:0070198~protein localization to chromosome, telomeric region	1	9	11.1111	0.0234445	0.0590879
DDX3X;	GO:0071243~cellular response to arsenic-containing substance	1	9	11.1111	0.0234445	0.0590879
TSPAN6;	GO:1901223~negative regulation of NIK/NF-kappaB signaling	1	9	11.1111	0.0234445	0.0590879
XIAP;	GO:1990001~inhibition of cysteine-type endopeptidase activity involved in apoptotic process	1	9	11.1111	0.0234445	0.0590879
FGF13; USP9X;	GO:0001764~neuron migration	2	100	2	0.0245969	0.0607241
HDAC6;	GO:0006476~protein deacetylation	1	10	10	0.0257588	0.0607241
PDS5B;	GO:0007064~mitotic sister chromatid cohesion	1	10	10	0.0257588	0.0607241
NRK;	GO:0007567~parturition	1	10	10	0.0257588	0.0607241
PGK1; PRPS2;	GO:0016310~phosphorylation	2	102	1.96078	0.0254978	0.0607241
AIFM1;	GO:0030261~chromosome condensation	1	10	10	0.0257588	0.0607241
KDM6A;	GO:0032525~somite rostral/caudal axis specification	1	10	10	0.0257588	0.0607241
FHL1;	GO:0043268~positive regulation of potassium ion transport	1	10	10	0.0257588	0.0607241
HDAC6;	GO:0045598~regulation of fat cell differentiation	1	10	10	0.0257588	0.0607241
ATP7A;	GO:0045793~positive regulation of cell size	1	10	10	0.0257588	0.0607241
FGF13;	GO:0046785~microtubule polymerization	1	10	10	0.0257588	0.0607241
PLS3;	GO:0051639~actin filament network formation	1	10	10	0.0257588	0.0607241
DDX3X; EIF2S3; FNBP1L;	GO:0098609~cell-cell adhesion	3	262	1.14504	0.0254476	0.0607241
HDAC6;	GO:0098779~mitophagy in response to mitochondrial depolarization	1	10	10	0.0257588	0.0607241
GPM6B;	GO:2000009~negative regulation of protein localization to cell surface	1	10	10	0.0257588	0.0607241
FMR1;	GO:2000637~positive regulation of gene silencing by miRNA	1	10	10	0.0257588	0.0607241
FMR1;	GO:2001022~positive regulation of response to DNA damage stimulus	1	10	10	0.0257588	0.0607241
EIF2S3;	GO:0001731~formation of translation preinitiation complex	1	11	9.09091	0.0280676	0.0619285
ATP6AP2;	GO:0002003~angiotensin maturation	1	11	9.09091	0.0280676	0.0619285
CYBB; SLC9A6;	GO:0006811~ion transport	2	106	1.88679	0.0273392	0.0619285
ATP7A;	GO:0021702~cerebellar Purkinje cell differentiation	1	11	9.09091	0.0280676	0.0619285
ATRX;	GO:0032206~positive regulation of telomere maintenance	1	11	9.09091	0.0280676	0.0619285
ATP7A;	GO:0042417~dopamine metabolic process	1	11	9.09091	0.0280676	0.0619285
CYBB;	GO:0042535~positive regulation of tumor necrosis factor biosynthetic process	1	11	9.09091	0.0280676	0.0619285
CASK;	GO:0046710~GDP metabolic process	1	11	9.09091	0.0280676	0.0619285
KDM6A;	GO:0048333~mesodermal cell differentiation	1	11	9.09091	0.0280676	0.0619285
FMR1;	GO:0051489~regulation of filopodium assembly	1	11	9.09091	0.0280676	0.0619285
PLS3;	GO:0051764~actin crosslink formation	1	11	9.09091	0.0280676	0.0619285
CASK;	GO:0061045~negative regulation of wound healing	1	11	9.09091	0.0280676	0.0619285
CUL4B;	GO:0070914~UV-damage excision repair	1	11	9.09091	0.0280676	0.0619285
ATP7A;	GO:0071236~cellular response to antibiotic	1	11	9.09091	0.0280676	0.0619285
ATP7A;	GO:0071280~cellular response to copper ion	1	11	9.09091	0.0280676	0.0619285
ATRX;	GO:0072520~seminiferous tubule development	1	11	9.09091	0.0280676	0.0619285
ATP7A;	GO:1904754~positive regulation of vascular associated smooth muscle cell migration	1	11	9.09091	0.0280676	0.0619285
MBTPS2;	GO:1990440~positive regulation of transcription from RNA polymerase II promoter in response to endoplasmic reticulum stress	1	11	9.09091	0.0280676	0.0619285
DDX3X; CASK; MED14; RBMX; ATRX; RPS6KA3;	GO:0045944~positive regulation of transcription from RNA polymerase II promoter	6	962	0.623701	0.0282139	0.0620306
KDM6A;	GO:0003016~respiratory system process	1	12	8.33333	0.0303709	0.0638305
ATRX;	GO:0006336~DNA replication-independent nucleosome assembly	1	12	8.33333	0.0303709	0.0638305
ATP7A;	GO:0019430~removal of superoxide radicals	1	12	8.33333	0.0303709	0.0638305
ATP7A;	GO:0021954~central nervous system neuron development	1	12	8.33333	0.0303709	0.0638305
CUL4B;	GO:0035518~histone H2A monoubiquitination	1	12	8.33333	0.0303709	0.0638305
APOOL;	GO:0042407~cristae formation	1	12	8.33333	0.0303709	0.0638305
CYBB;	GO:0045730~respiratory burst	1	12	8.33333	0.0303709	0.0638305
NONO; ZNF280C; RLIM; HDAC6;	GO:0045892~negative regulation of transcription, DNA-templated	4	484	0.826446	0.0292714	0.0638305
DMD;	GO:0048747~muscle fiber development	1	12	8.33333	0.0303709	0.0638305
HDAC6;	GO:0060997~dendritic spine morphogenesis	1	12	8.33333	0.0303709	0.0638305
CYBB;	GO:0071361~cellular response to ethanol	1	12	8.33333	0.0303709	0.0638305
FNBP1L;	GO:0097320~plasma membrane tubulation	1	12	8.33333	0.0303709	0.0638305
FMR1;	GO:0098586~cellular response to virus	1	12	8.33333	0.0303709	0.0638305
LAS1L;	GO:0000460~maturation of 5.8S rRNA	1	13	7.69231	0.0326689	0.0664089
ATP7A;	GO:0006878~cellular copper ion homeostasis	1	13	7.69231	0.0326689	0.0664089
RPS6KA3; RPS6KA6;	GO:0007417~central nervous system development	2	117	1.7094	0.0326679	0.0664089
MMGT1;	GO:0015693~magnesium ion transport	1	13	7.69231	0.0326689	0.0664089
HTATSF1;	GO:0032784~regulation of DNA-templated transcription, elongation	1	13	7.69231	0.0326689	0.0664089
CYBB;	GO:0042554~superoxide anion generation	1	13	7.69231	0.0326689	0.0664089
XIAP;	GO:0045088~regulation of innate immune response	1	13	7.69231	0.0326689	0.0664089
MED14; SMARCA1; HMGN5; ZNF711;	GO:0045893~positive regulation of transcription, DNA-templated	4	500	0.8	0.0323829	0.0664089
SLC9A6;	GO:0060996~dendritic spine development	1	13	7.69231	0.0326689	0.0664089
XIAP; EDA;	GO:0090263~positive regulation of canonical Wnt signaling pathway	2	117	1.7094	0.0326679	0.0664089
ATP7A;	GO:0006825~copper ion transport	1	14	7.14286	0.0349614	0.0685952
HDAC6;	GO:0006996~organelle organization	1	14	7.14286	0.0349614	0.0685952
CASK;	GO:0010839~negative regulation of keratinocyte proliferation	1	14	7.14286	0.0349614	0.0685952
THOC2;	GO:0016973~poly(A)+ mRNA export from nucleus	1	14	7.14286	0.0349614	0.0685952
HTATSF1;	GO:0019079~viral genome replication	1	14	7.14286	0.0349614	0.0685952
HDAC6;	GO:0040029~regulation of gene expression, epigenetic	1	14	7.14286	0.0349614	0.0685952
RPGR;	GO:0042073~intraciliary transport	1	14	7.14286	0.0349614	0.0685952
FMR1;	GO:0046928~regulation of neurotransmitter secretion	1	14	7.14286	0.0349614	0.0685952
SYP;	GO:0048172~regulation of short-term neuronal synaptic plasticity	1	14	7.14286	0.0349614	0.0685952
HDAC6;	GO:0070848~response to growth factor	1	14	7.14286	0.0349614	0.0685952
SLC9A6;	GO:0098719~sodium ion import across plasma membrane	1	14	7.14286	0.0349614	0.0685952
LAS1L;	GO:0000470~maturation of LSU-rRNA	1	15	6.66667	0.0372486	0.0687325
TEX11;	GO:0000712~resolution of meiotic recombination intermediates	1	15	6.66667	0.0372486	0.0687325
CASK;	GO:0001953~negative regulation of cell-matrix adhesion	1	15	6.66667	0.0372486	0.0687325
TENM1;	GO:0006359~regulation of transcription from RNA polymerase III promoter	1	15	6.66667	0.0372486	0.0687325
ALG13;	GO:0006488~dolichol-linked oligosaccharide biosynthetic process	1	15	6.66667	0.0372486	0.0687325
RPS6KA6;	GO:0006978~DNA damage response, signal transduction by p53 class mediator resulting in transcription of p21 class mediator	1	15	6.66667	0.0372486	0.0687325
FMR1;	GO:0007215~glutamate receptor signaling pathway	1	15	6.66667	0.0372486	0.0687325
DMD;	GO:0010880~regulation of release of sequestered calcium ion into cytosol by sarcoplasmic reticulum	1	15	6.66667	0.0372486	0.0687325
PIGA;	GO:0016254~preassembly of GPI anchor in ER membrane	1	15	6.66667	0.0372486	0.0687325
ATRX;	GO:0030330~DNA damage response, signal transduction by p53 class mediator	1	15	6.66667	0.0372486	0.0687325
HDAC6;	GO:0043162~ubiquitin-dependent protein catabolic process via the multivesicular body sorting pathway	1	15	6.66667	0.0372486	0.0687325
MSL3;	GO:0043968~histone H2A acetylation	1	15	6.66667	0.0372486	0.0687325
FMR1;	GO:0045947~negative regulation of translational initiation	1	15	6.66667	0.0372486	0.0687325
DDX3X;	GO:0045948~positive regulation of translational initiation	1	15	6.66667	0.0372486	0.0687325
CASK;	GO:0046037~GMP metabolic process	1	15	6.66667	0.0372486	0.0687325
RBMX;	GO:0048026~positive regulation of mRNA splicing, via spliceosome	1	15	6.66667	0.0372486	0.0687325
SYP;	GO:0048168~regulation of neuronal synaptic plasticity	1	15	6.66667	0.0372486	0.0687325
DMD;	GO:0060314~regulation of ryanodine-sensitive calcium-release channel activity	1	15	6.66667	0.0372486	0.0687325
AIFM1;	GO:0071732~cellular response to nitric oxide	1	15	6.66667	0.0372486	0.0687325
CASK;	GO:0090280~positive regulation of calcium ion import	1	15	6.66667	0.0372486	0.0687325
OFD1;	GO:0007099~centriole replication	1	16	6.25	0.0395303	0.0704276
GPM6B; FGF13; TENM1;	GO:0007399~nervous system development	3	311	0.96463	0.0390509	0.0704276
ATP7A;	GO:0010592~positive regulation of lamellipodium assembly	1	16	6.25	0.0395303	0.0704276
DMD;	GO:0010881~regulation of cardiac muscle contraction by regulation of the release of sequestered calcium ion	1	16	6.25	0.0395303	0.0704276
MED14;	GO:0030518~intracellular steroid hormone receptor signaling pathway	1	16	6.25	0.0395303	0.0704276
HDAC6;	GO:0032418~lysosome localization	1	16	6.25	0.0395303	0.0704276
DMD;	GO:0035994~response to muscle stretch	1	16	6.25	0.0395303	0.0704276
GPM6B;	GO:0051893~regulation of focal adhesion assembly	1	16	6.25	0.0395303	0.0704276
CASK;	GO:0070509~calcium ion import	1	16	6.25	0.0395303	0.0704276
SYP;	GO:0071310~cellular response to organic substance	1	16	6.25	0.0395303	0.0704276
FMR1;	GO:1901800~positive regulation of proteasomal protein catabolic process	1	16	6.25	0.0395303	0.0704276
MMGT1;	GO:1903830~magnesium ion transmembrane transport	1	16	6.25	0.0395303	0.0704276
SPIN4;	GO:0007276~gamete generation	1	17	5.88235	0.0418067	0.0738467
ATP7A;	GO:0036120~cellular response to platelet-derived growth factor stimulus	1	17	5.88235	0.0418067	0.0738467
DMD;	GO:0043623~cellular protein complex assembly	1	17	5.88235	0.0418067	0.0738467
TSC22D3;	GO:0006970~response to osmotic stress	1	18	5.55556	0.0440778	0.0765497
PLP1;	GO:0014002~astrocyte development	1	18	5.55556	0.0440778	0.0765497
MBTPS2;	GO:0031293~membrane protein intracellular domain proteolysis	1	18	5.55556	0.0440778	0.0765497
DDX3X;	GO:0031333~negative regulation of protein complex assembly	1	18	5.55556	0.0440778	0.0765497
RBM41;	GO:0032502~developmental process	1	18	5.55556	0.0440778	0.0765497
SYP;	GO:0048169~regulation of long-term neuronal synaptic plasticity	1	18	5.55556	0.0440778	0.0765497
GYG2;	GO:0005980~glycogen catabolic process	1	19	5.26316	0.0463435	0.0793522
RP2;	GO:0006892~post-Golgi vesicle-mediated transport	1	19	5.26316	0.0463435	0.0793522
RP2; CHM; FNBP1L; RPGR;	GO:0043547~positive regulation of GTPase activity	4	563	0.71048	0.0464595	0.0793522
DMD;	GO:0046716~muscle cell cellular homeostasis	1	19	5.26316	0.0463435	0.0793522
RBMX;	GO:0048025~negative regulation of mRNA splicing, via spliceosome	1	19	5.26316	0.0463435	0.0793522
RBBP7;	GO:0048545~response to steroid hormone	1	19	5.26316	0.0463435	0.0793522
CYBB;	GO:0006801~superoxide metabolic process	1	20	5	0.0486039	0.0803584
TEX11;	GO:0007130~synaptonemal complex assembly	1	20	5	0.0486039	0.0803584
ZDHHC9;	GO:0018345~protein palmitoylation	1	20	5	0.0486039	0.0803584
EDA;	GO:0042346~positive regulation of NF-kappaB import into nucleus	1	20	5	0.0486039	0.0803584
MSL3;	GO:0043984~histone H4-K16 acetylation	1	20	5	0.0486039	0.0803584
HDAC6;	GO:0045861~negative regulation of proteolysis	1	20	5	0.0486039	0.0803584
KDM6A;	GO:0051568~histone H3-K4 methylation	1	20	5	0.0486039	0.0803584
FMR1;	GO:0060999~positive regulation of dendritic spine development	1	20	5	0.0486039	0.0803584
HDAC6;	GO:0070932~histone H3 deacetylation	1	20	5	0.0486039	0.0803584
HMGN5;	GO:0071157~negative regulation of cell cycle arrest	1	20	5	0.0486039	0.0803584
FNBP1L;	GO:0072583~clathrin-dependent endocytosis	1	20	5	0.0486039	0.0803584
DDX3X;	GO:2001243~negative regulation of intrinsic apoptotic signaling pathway	1	20	5	0.0486039	0.0803584
CUL4B;	GO:0006293~nucleotide-excision repair, preincision complex stabilization	1	21	4.7619	0.0508589	0.0831993
BMX;	GO:0006921~cellular component disassembly involved in execution phase of apoptosis	1	21	4.7619	0.0508589	0.0831993
CENPI;	GO:0007548~sex differentiation	1	21	4.7619	0.0508589	0.0831993
TENM1;	GO:0090316~positive regulation of intracellular protein transport	1	21	4.7619	0.0508589	0.0831993
CUL4B;	GO:0000717~nucleotide-excision repair, DNA duplex unwinding	1	22	4.54545	0.0531087	0.0857484
PIGA;	GO:0006506~GPI anchor biosynthetic process	1	22	4.54545	0.0531087	0.0857484
RBMX;	GO:0006509~membrane protein ectodomain proteolysis	1	22	4.54545	0.0531087	0.0857484
CUL4B; KLHL15;	GO:0042787~protein ubiquitination involved in ubiquitin-dependent protein catabolic process	2	153	1.30719	0.0525788	0.0857484
MT-ND1;	GO:0045333~cellular respiration	1	22	4.54545	0.0531087	0.0857484
XIAP; FEM1C; RLIM;	GO:0016567~protein ubiquitination	3	356	0.842697	0.0541905	0.0872679
CUL4B;	GO:0000715~nucleotide-excision repair, DNA damage recognition	1	23	4.34783	0.0553531	0.0875483
FMR1;	GO:0002092~positive regulation of receptor internalization	1	23	4.34783	0.0553531	0.0875483
GYG2;	GO:0005978~glycogen biosynthetic process	1	23	4.34783	0.0553531	0.0875483
CUL4B;	GO:0006295~nucleotide-excision repair, DNA incision, 3'-to lesion	1	23	4.34783	0.0553531	0.0875483
SMARCA1;	GO:0043044~ATP-dependent chromatin remodeling	1	23	4.34783	0.0553531	0.0875483
TSPAN6; MIER1;	GO:0043123~positive regulation of I-kappaB kinase/NF-kappaB signaling	2	157	1.27389	0.0550029	0.0875483
MTMR1;	GO:0046856~phosphatidylinositol dephosphorylation	1	23	4.34783	0.0553531	0.0875483
ATRX;	GO:0006306~DNA methylation	1	24	4.16667	0.0575923	0.0894918
SLC6A14;	GO:0006836~neurotransmitter transport	1	24	4.16667	0.0575923	0.0894918
RP2; GPM6B; RAB9B;	GO:0015031~protein transport	3	365	0.821918	0.0575109	0.0894918
ZMYM3;	GO:0022604~regulation of cell morphogenesis	1	24	4.16667	0.0575923	0.0894918
DMD;	GO:0033137~negative regulation of peptidyl-serine phosphorylation	1	24	4.16667	0.0575923	0.0894918
RBBP7;	GO:0045814~negative regulation of gene expression, epigenetic	1	24	4.16667	0.0575923	0.0894918
FHL1;	GO:2000134~negative regulation of G1/S transition of mitotic cell cycle	1	24	4.16667	0.0575923	0.0894918
PNPLA4;	GO:0019433~triglyceride catabolic process	1	25	4	0.0598262	0.0920403
DDX3X;	GO:0032728~positive regulation of interferon-beta production	1	25	4	0.0598262	0.0920403
AFF2;	GO:0043484~regulation of RNA splicing	1	25	4	0.0598262	0.0920403
DIAPH2;	GO:0048477~oogenesis	1	25	4	0.0598262	0.0920403
CHM;	GO:0006612~protein targeting to membrane	1	26	3.84615	0.0620549	0.093884
NRK; PDS5B; TENM1;	GO:0008285~negative regulation of cell proliferation	3	377	0.795756	0.0620846	0.093884
CNKSR2;	GO:0009966~regulation of signal transduction	1	26	3.84615	0.0620549	0.093884
FNBP1L;	GO:0016050~vesicle organization	1	26	3.84615	0.0620549	0.093884
ATRX;	GO:0031297~replication fork processing	1	26	3.84615	0.0620549	0.093884
DDX3X;	GO:0045070~positive regulation of viral genome replication	1	26	3.84615	0.0620549	0.093884
PGK1;	GO:0061621~canonical glycolysis	1	26	3.84615	0.0620549	0.093884
HDAC6;	GO:0010033~response to organic substance	1	27	3.7037	0.0642783	0.0960305
ATP7A;	GO:0031069~hair follicle morphogenesis	1	27	3.7037	0.0642783	0.0960305
DDX3X; RPS6KA3; BMX;	GO:0035556~intracellular signal transduction	3	383	0.78329	0.0644334	0.0960305
AP1S2;	GO:0050690~regulation of defense response to virus by virus	1	27	3.7037	0.0642783	0.0960305
RBMX; KCTD12;	GO:0051260~protein homooligomerization	2	172	1.16279	0.064431	0.0960305
ZMAT1;	GO:0072332~intrinsic apoptotic signaling pathway by p53 class mediator	1	27	3.7037	0.0642783	0.0960305
RPS6KA3;	GO:0002224~toll-like receptor signaling pathway	1	28	3.57143	0.0664965	0.0981614
COL4A5;	GO:0007528~neuromuscular junction development	1	28	3.57143	0.0664965	0.0981614
PLS3;	GO:0051017~actin filament bundle assembly	1	28	3.57143	0.0664965	0.0981614
DDX3X;	GO:0097193~intrinsic apoptotic signaling pathway	1	28	3.57143	0.0664965	0.0981614
PAGE4; PNPLA4; GRIPAP1; PRRG3;	GO:0008150~biological_process	4	638	0.626959	0.0670062	0.0984817
DDX3X; XIAP;	GO:0016055~Wnt signaling pathway	2	176	1.13636	0.0670311	0.0984817
CUL4B;	GO:0006294~nucleotide-excision repair, preincision complex assembly	1	29	3.44828	0.0687094	0.0999996
PNPLA4;	GO:0042572~retinol metabolic process	1	29	3.44828	0.0687094	0.0999996
BEND2;	GO:0048741~skeletal muscle fiber development	1	29	3.44828	0.0687094	0.0999996
MMGT1;	GO:0098655~cation transmembrane transport	1	29	3.44828	0.0687094	0.0999996
KDM6A; ATP7A;	GO:0001701~in utero embryonic development	2	180	1.11111	0.0696656	0.101154
RLIM; HDAC6;	GO:0000209~protein polyubiquitination	2	182	1.0989	0.0709954	0.101892
AIFM1;	GO:0002931~response to ischemia	1	30	3.33333	0.0709172	0.101892
SLC6A14;	GO:0006520~cellular amino acid metabolic process	1	30	3.33333	0.0709172	0.101892
TEX11;	GO:0007131~reciprocal meiotic recombination	1	30	3.33333	0.0709172	0.101892
AIFM1;	GO:0070059~intrinsic apoptotic signaling pathway in response to endoplasmic reticulum stress	1	30	3.33333	0.0709172	0.101892
SMARCA1; AFF2;	GO:0007420~brain development	2	183	1.0929	0.0716635	0.102613
DMD;	GO:0002027~regulation of heart rate	1	31	3.22581	0.0731197	0.104217
ATP7A;	GO:0048286~lung alveolus development	1	31	3.22581	0.0731197	0.104217
ATP7A;	GO:0001974~blood vessel remodeling	1	32	3.125	0.0753171	0.105888
KDM6A;	GO:0003007~heart morphogenesis	1	32	3.125	0.0753171	0.105888
BMX;	GO:0007498~mesoderm development	1	32	3.125	0.0753171	0.105888
SLC9A6;	GO:0050808~synapse organization	1	32	3.125	0.0753171	0.105888
CUL4B;	GO:0070911~global genome nucleotide-excision repair	1	32	3.125	0.0753171	0.105888
HDAC6;	GO:1903146~regulation of mitophagy	1	32	3.125	0.0753171	0.105888
PRPS2;	GO:0006139~nucleobase-containing compound metabolic process	1	33	3.0303	0.0775093	0.107991
ATP7A;	GO:0043588~skin development	1	33	3.0303	0.0775093	0.107991
STAG2;	GO:0051321~meiotic cell cycle	1	33	3.0303	0.0775093	0.107991
AIFM1;	GO:0071392~cellular response to estradiol stimulus	1	33	3.0303	0.0775093	0.107991
COL4A5; ATP7A;	GO:0030198~extracellular matrix organization	2	192	1.04167	0.077767	0.108107
HDAC6;	GO:0010634~positive regulation of epithelial cell migration	1	34	2.94118	0.0796964	0.110294
GPM6B;	GO:0030501~positive regulation of bone mineralization	1	34	2.94118	0.0796964	0.110294
RPS6KA3; CUL4B;	GO:0007049~cell cycle	2	196	1.02041	0.0805307	0.111201
RPS6KA3;	GO:0045597~positive regulation of cell differentiation	1	35	2.85714	0.0818783	0.11281
ATP7A;	GO:0001568~blood vessel development	1	36	2.77778	0.084055	0.113046
DYNLT3;	GO:0007346~regulation of mitotic cell cycle	1	36	2.77778	0.084055	0.113046
AFF2;	GO:0007611~learning or memory	1	36	2.77778	0.084055	0.113046
TEX11;	GO:0009566~fertilization	1	36	2.77778	0.084055	0.113046
ATP7A;	GO:0010043~response to zinc ion	1	36	2.77778	0.084055	0.113046
ATP6AP2;	GO:0030177~positive regulation of Wnt signaling pathway	1	36	2.77778	0.084055	0.113046
CUL4B;	GO:0042769~DNA damage response, detection of DNA damage	1	36	2.77778	0.084055	0.113046
PLP1;	GO:0048469~cell maturation	1	36	2.77778	0.084055	0.113046
AIFM1;	GO:0051402~neuron apoptotic process	1	36	2.77778	0.084055	0.113046
SLC9A6;	GO:0051453~regulation of intracellular pH	1	36	2.77778	0.084055	0.113046
ABCB7; EIF2S3;	GO:0055085~transmembrane transport	2	199	1.00503	0.0826233	0.113046
XIAP; FMR1;	GO:0006974~cellular response to DNA damage stimulus	2	203	0.985222	0.0854394	0.114659
CUL4B;	GO:0006296~nucleotide-excision repair, DNA incision, 5'-to lesion	1	37	2.7027	0.0862267	0.115217
PNPLA4;	GO:0044255~cellular lipid metabolic process	1	37	2.7027	0.0862267	0.115217
RPS4X; LAS1L;	GO:0006364~rRNA processing	2	205	0.97561	0.0868582	0.115811
CYBB;	GO:0000302~response to reactive oxygen species	1	38	2.63158	0.0883932	0.11611
MSL3;	GO:0006342~chromatin silencing	1	38	2.63158	0.0883932	0.11611
DDX3X;	GO:0008625~extrinsic apoptotic signaling pathway via death domain receptors	1	38	2.63158	0.0883932	0.11611
DMD;	GO:0030049~muscle filament sliding	1	38	2.63158	0.0883932	0.11611
ATP7A;	GO:0030199~collagen fibril organization	1	38	2.63158	0.0883932	0.11611
CUL4B;	GO:0033683~nucleotide-excision repair, DNA incision	1	38	2.63158	0.0883932	0.11611
PNPLA4;	GO:0055088~lipid homeostasis	1	38	2.63158	0.0883932	0.11611
ATP7A; TSC22D3;	GO:0034220~ion transmembrane transport	2	208	0.961538	0.0889998	0.116659
GPM6B; FHL1; EDA;	GO:0030154~cell differentiation	3	449	0.668151	0.0928462	0.121189
DMD;	GO:0034613~cellular protein localization	1	40	2.5	0.092711	0.121189
LAS1L;	GO:0006325~chromatin organization	1	41	2.43902	0.0948623	0.122022
PLP1;	GO:0021762~substantia nigra development	1	41	2.43902	0.0948623	0.122022
MED14;	GO:0030521~androgen receptor signaling pathway	1	41	2.43902	0.0948623	0.122022
BMX;	GO:0038083~peptidyl-tyrosine autophosphorylation	1	41	2.43902	0.0948623	0.122022
ATP6AP2;	GO:0043408~regulation of MAPK cascade	1	41	2.43902	0.0948623	0.122022
FMR1;	GO:0051028~mRNA transport	1	41	2.43902	0.0948623	0.122022
PLS3;	GO:0060348~bone development	1	41	2.43902	0.0948623	0.122022
ATP7A;	GO:0007595~lactation	1	42	2.38095	0.0970085	0.124011
TBC1D8B;	GO:0031338~regulation of vesicle fusion	1	42	2.38095	0.0970085	0.124011
DDX3X;	GO:0043280~positive regulation of cysteine-type endopeptidase activity involved in apoptotic process	1	42	2.38095	0.0970085	0.124011
FMR1;	GO:0034644~cellular response to UV	1	43	2.32558	0.0991497	0.126228
AIFM1;	GO:0043525~positive regulation of neuron apoptotic process	1	43	2.32558	0.0991497	0.126228
CHM; RAB9B;	GO:0007264~small GTPase mediated signal transduction	2	225	0.888889	0.101422	0.12833
DDX3X;	GO:0010501~RNA secondary structure unwinding	1	44	2.27273	0.101286	0.12833
DMD;	GO:0060048~cardiac muscle contraction	1	44	2.27273	0.101286	0.12833
PGK1;	GO:0006094~gluconeogenesis	1	45	2.22222	0.103417	0.129532
ABCB7;	GO:0006879~cellular iron ion homeostasis	1	45	2.22222	0.103417	0.129532
TENM1;	GO:0030838~positive regulation of actin filament polymerization	1	45	2.22222	0.103417	0.129532
PRPS2;	GO:0031100~animal organ regeneration	1	45	2.22222	0.103417	0.129532
FGF13;	GO:0032147~activation of protein kinase activity	1	45	2.22222	0.103417	0.129532
DIAPH2;	GO:0000910~cytokinesis	1	46	2.17391	0.105543	0.131399
ATRX;	GO:0030900~forebrain development	1	46	2.17391	0.105543	0.131399
GPM6B;	GO:0032956~regulation of actin cytoskeleton organization	1	46	2.17391	0.105543	0.131399
TENM1;	GO:0007157~heterophilic cell-cell adhesion via plasma membrane cell adhesion molecules	1	47	2.12766	0.107664	0.133503
FANCB;	GO:0036297~interstrand cross-link repair	1	47	2.12766	0.107664	0.133503
NONO;	GO:0042752~regulation of circadian rhythm	1	48	2.08333	0.10978	0.135315
HMGB3;	GO:0045596~negative regulation of cell differentiation	1	48	2.08333	0.10978	0.135315
ATP7A;	GO:0071230~cellular response to amino acid stimulus	1	48	2.08333	0.10978	0.135315
THOC2;	GO:0031124~mRNA 3'-end processing	1	49	2.04082	0.111891	0.137644
RPS6KA3; BMX; MIER1; FGF13; RPS6KA6;	GO:0007165~signal transduction	5	1073	0.465983	0.113996	0.139131
CASK;	GO:0007269~neurotransmitter secretion	1	50	2	0.113997	0.139131
HDAC6;	GO:0010506~regulation of autophagy	1	50	2	0.113997	0.139131
MED14;	GO:0019827~stem cell population maintenance	1	50	2	0.113997	0.139131
THOC2;	GO:0006405~RNA export from nucleus	1	54	1.85185	0.122372	0.149059
HMGN5;	GO:0006749~glutathione metabolic process	1	55	1.81818	0.124454	0.150412
REPS2;	GO:0007173~epidermal growth factor receptor signaling pathway	1	55	1.81818	0.124454	0.150412
FGF13;	GO:0007612~learning	1	55	1.81818	0.124454	0.150412
RPS6KA6;	GO:0070373~negative regulation of ERK1 and ERK2 cascade	1	55	1.81818	0.124454	0.150412
EDA;	GO:0042475~odontogenesis of dentin-containing tooth	1	56	1.78571	0.126531	0.152328
TENM1;	GO:0043406~positive regulation of MAP kinase activity	1	56	1.78571	0.126531	0.152328
FGF13;	GO:0021766~hippocampus development	1	57	1.75439	0.128602	0.154223
CUL4B;	GO:0045732~positive regulation of protein catabolic process	1	57	1.75439	0.128602	0.154223
MTMR1;	GO:0006661~phosphatidylinositol biosynthetic process	1	58	1.72414	0.130669	0.155798
XIAP;	GO:0031398~positive regulation of protein ubiquitination	1	58	1.72414	0.130669	0.155798
ATP7A;	GO:0051216~cartilage development	1	58	1.72414	0.130669	0.155798
GAGE1;	GO:0006968~cellular defense response	1	59	1.69492	0.132731	0.156749
HDAC6;	GO:0009967~positive regulation of signal transduction	1	59	1.69492	0.132731	0.156749
RLIM;	GO:0043433~negative regulation of sequence-specific DNA binding transcription factor activity	1	59	1.69492	0.132731	0.156749
ATP7A;	GO:0050679~positive regulation of epithelial cell proliferation	1	59	1.69492	0.132731	0.156749
XIAP;	GO:0050727~regulation of inflammatory response	1	59	1.69492	0.132731	0.156749
AIFM1; RPS6KA3; XIAP;	GO:0006915~apoptotic process	3	530	0.566038	0.133428	0.157273
FGF13;	GO:0072659~protein localization to plasma membrane	1	60	1.66667	0.134788	0.158574
FGF13;	GO:0007613~memory	1	61	1.63934	0.13684	0.160077
RPGR;	GO:0050896~response to stimulus	1	61	1.63934	0.13684	0.160077
SLITRK4;	GO:0051965~positive regulation of synapse assembly	1	61	1.63934	0.13684	0.160077
CYBB;	GO:0002479~antigen processing and presentation of exogenous peptide antigen via MHC class I, TAP-dependent	1	63	1.5873	0.14093	0.163934
THOC2;	GO:0006369~termination of RNA polymerase II transcription	1	63	1.5873	0.14093	0.163934
DIAPH2;	GO:0007015~actin filament organization	1	63	1.5873	0.14093	0.163934
COL4A5;	GO:0030574~collagen catabolic process	1	64	1.5625	0.142968	0.165683
HDAC6;	GO:0031647~regulation of protein stability	1	64	1.5625	0.142968	0.165683
MBTPS2;	GO:0008203~cholesterol metabolic process	1	65	1.53846	0.145001	0.167725
PGK1;	GO:0030855~epithelial cell differentiation	1	67	1.49254	0.149053	0.171771
SLC9A6;	GO:1902600~hydrogen ion transmembrane transport	1	67	1.49254	0.149053	0.171771
DDX3X; AIFM1;	GO:0043065~positive regulation of apoptotic process	2	290	0.689655	0.15257	0.175498
MBTPS2;	GO:0034976~response to endoplasmic reticulum stress	1	69	1.44928	0.153085	0.175764
TENM1;	GO:0033138~positive regulation of peptidyl-serine phosphorylation	1	70	1.42857	0.155094	0.177087
CYBB;	GO:0048010~vascular endothelial growth factor receptor signaling pathway	1	70	1.42857	0.155094	0.177087
RBMX;	GO:0071347~cellular response to interleukin-1	1	70	1.42857	0.155094	0.177087
RAB9B;	GO:0042147~retrograde transport, endosome to Golgi	1	71	1.40845	0.157099	0.179046
ATP7A;	GO:0001889~liver development	1	72	1.38889	0.159098	0.180661
CYBB;	GO:0007584~response to nutrient	1	72	1.38889	0.159098	0.180661
CUL4B;	GO:0006283~transcription-coupled nucleotide-excision repair	1	73	1.36986	0.161093	0.182592
KDM6A;	GO:0001843~neural tube closure	1	74	1.35135	0.163084	0.184175
FGF13;	GO:0006814~sodium ion transport	1	74	1.35135	0.163084	0.184175
GPM6B;	GO:0001503~ossification	1	75	1.33333	0.165069	0.185741
ATP7A;	GO:0007005~mitochondrion organization	1	75	1.33333	0.165069	0.185741
NONO;	GO:0007623~circadian rhythm	1	76	1.31579	0.16705	0.186952
HDAC6;	GO:0016236~macroautophagy	1	76	1.31579	0.16705	0.186952
ATP7A;	GO:0043086~negative regulation of catalytic activity	1	76	1.31579	0.16705	0.186952
AIFM1;	GO:0006919~activation of cysteine-type endopeptidase activity involved in apoptotic process	1	78	1.28205	0.170998	0.190682
TBC1D8B;	GO:0090630~activation of GTPase activity	1	78	1.28205	0.170998	0.190682
ATP7A;	GO:0043085~positive regulation of catalytic activity	1	80	1.25	0.174928	0.194713
ATP7A;	GO:0007626~locomotory behavior	1	82	1.21951	0.178838	0.198709
PLP1;	GO:0007229~integrin-mediated signaling pathway	1	83	1.20482	0.180787	0.200157
KDM6A;	GO:0060070~canonical Wnt signaling pathway	1	83	1.20482	0.180787	0.200157
FMR1;	GO:0031047~gene silencing by RNA	1	86	1.16279	0.186605	0.20623
ATRX;	GO:0006334~nucleosome assembly	1	87	1.14943	0.188535	0.207623
BMX;	GO:0007169~transmembrane receptor protein tyrosine kinase signaling pathway	1	87	1.14943	0.188535	0.207623
FHL1;	GO:0009887~animal organ morphogenesis	1	90	1.11111	0.194299	0.213591
EDA;	GO:0007160~cell-matrix adhesion	1	91	1.0989	0.196211	0.215311
RPS4X;	GO:0006614~SRP-dependent cotranslational protein targeting to membrane	1	92	1.08696	0.198118	0.216256
TEX11;	GO:0008584~male gonad development	1	92	1.08696	0.198118	0.216256
AP1S2;	GO:0019886~antigen processing and presentation of exogenous peptide antigen via MHC class II	1	92	1.08696	0.198118	0.216256
USP9X;	GO:0044267~cellular protein metabolic process	1	93	1.07527	0.200022	0.21795
SMARCA1;	GO:0030182~neuron differentiation	1	94	1.06383	0.20192	0.219632
SLITRK4;	GO:0007409~axonogenesis	1	95	1.05263	0.203814	0.221304
THOC2;	GO:0006406~mRNA export from nucleus	1	97	1.03093	0.207589	0.224617
AP1S2;	GO:0016192~vesicle-mediated transport	1	97	1.03093	0.207589	0.224617
ATP7A;	GO:0071456~cellular response to hypoxia	1	98	1.02041	0.20947	0.226257
RBBP7; PDS5B;	GO:0008283~cell proliferation	2	358	0.558659	0.210123	0.226567
TENM1;	GO:0007218~neuropeptide signaling pathway	1	99	1.0101	0.211346	0.226704
CUL4B;	GO:0031175~neuron projection development	1	99	1.0101	0.211346	0.226704
MTMR1;	GO:0035335~peptidyl-tyrosine dephosphorylation	1	99	1.0101	0.211346	0.226704
RBMX;	GO:0001649~osteoblast differentiation	1	101	0.990099	0.215086	0.229919
FMR1;	GO:0043488~regulation of mRNA stability	1	101	0.990099	0.215086	0.229919
MBTPS2;	GO:0051091~positive regulation of sequence-specific DNA binding transcription factor activity	1	102	0.980392	0.216949	0.231512
CYBB; PLP1;	GO:0006954~inflammatory response	2	370	0.540541	0.220521	0.23492
USP9Y; ATRX;	GO:0007283~spermatogenesis	2	371	0.539084	0.22139	0.23544
DDX3X;	GO:0009615~response to virus	1	108	0.925926	0.228036	0.242093
CYBB;	GO:0045766~positive regulation of angiogenesis	1	109	0.917431	0.229869	0.243622
RPS4X;	GO:0019083~viral transcription	1	110	0.909091	0.231697	0.24514
EDA; TENM1;	GO:0006955~immune response	2	385	0.519481	0.233578	0.24629
CYBB;	GO:0034765~regulation of ion transmembrane transport	1	111	0.900901	0.233521	0.24629
STAG2;	GO:0016925~protein sumoylation	1	115	0.869565	0.240774	0.253446
REPS2;	GO:0006461~protein complex assembly	1	116	0.862069	0.242577	0.254911
EDA;	GO:0033209~tumor necrosis factor-mediated signaling pathway	1	117	0.854701	0.244375	0.256366
RPS4X;	GO:0000184~nuclear-transcribed mRNA catabolic process, nonsense-mediated decay	1	118	0.847458	0.246169	0.257812
FNBP1L;	GO:0006914~autophagy	1	121	0.826446	0.251526	0.262979
SLC9A6;	GO:0071805~potassium ion transmembrane transport	1	122	0.819672	0.253304	0.264391
RBBP7;	GO:1901796~regulation of signal transduction by p53 class mediator	1	124	0.806452	0.256846	0.267637
SYP;	GO:0006897~endocytosis	1	129	0.775194	0.265628	0.276324
OFD1;	GO:0000086~G2/M transition of mitotic cell cycle	1	132	0.757576	0.270848	0.281282
EDA;	GO:0051092~positive regulation of NF-kappaB transcription factor activity	1	133	0.75188	0.272579	0.282607
RPS6KA3;	GO:0001501~skeletal system development	1	137	0.729927	0.279466	0.288781
BRWD3;	GO:0008360~regulation of cell shape	1	137	0.729927	0.279466	0.288781
RBBP7;	GO:0006260~DNA replication	1	143	0.699301	0.289674	0.298831
RPS4X; HMGN5;	GO:0008284~positive regulation of cell proliferation	2	454	0.440529	0.293951	0.30274
MED14;	GO:0006367~transcription initiation from RNA polymerase II promoter	1	152	0.657895	0.304718	0.313308
ZNF280C;	GO:0007411~axon guidance	1	156	0.641026	0.311302	0.319548
RP2;	GO:0006457~protein folding	1	160	0.625	0.317824	0.325704
RPS6KA3;	GO:0032496~response to lipopolysaccharide	1	161	0.621118	0.319445	0.326825
BMX;	GO:0046777~protein autophosphorylation	1	166	0.60241	0.327493	0.334507
USP9Y;	GO:0016477~cell migration	1	169	0.591716	0.332276	0.338834
RPS4X;	GO:0006412~translation	1	186	0.537634	0.35875	0.36523
CHM;	GO:0042981~regulation of apoptotic process	1	189	0.529101	0.363313	0.369268
RLIM;	GO:0043161~proteasome-mediated ubiquitin-dependent protein catabolic process	1	203	0.492611	0.384182	0.389841
SAT1;	GO:0001525~angiogenesis	1	215	0.465116	0.401529	0.406777
PLP1;	GO:0007268~chemical synaptic transmission	1	243	0.411523	0.440141	0.445167
FGF13;	GO:0000165~MAPK cascade	1	262	0.381679	0.464924	0.469467
TSPAN6;	GO:0007166~cell surface receptor signaling pathway	1	269	0.371747	0.473778	0.477629
CYBB;	GO:0042493~response to drug	1	296	0.337838	0.506585	0.509875
FGF13;	GO:0007267~cell-cell signaling	1	298	0.33557	0.508933	0.511408
CASK;	GO:0007155~cell adhesion	1	452	0.221239	0.660049	0.662185
ALG13;	GO:0006508~proteolysis	1	508	0.19685	0.70268	0.703815
RBMX;	GO:0006366~transcription from RNA polymerase II promoter	1	513	0.194932	0.706217	0.706217
