# Supplementary material for: SARS-CoV-2 infection enhances mitochondrial PTP complex activity to perturb cardiac energetics
Source: iScience. 2022 Jan 1;25(1):103722. doi: 10.1016/j.isci.2021.103722 (PMC8720045; doi:10.1016/j.isci.2021.103722)
Supplement: Data S1. RNA-seq analysis of PBMCs derived from SARS-CoV-2 infected patients with varying degrees of severity and uninfected human subjects, related to Figures 1, 3, and 5 — In excel files, the “A” refers to uninfected subjects. The “B” refers to mild symptomatic SARS-CoV-2-infected patients. The “C” refers to severely affected SARS-CoV-2 patients [file mmc2.zip › A-vs-C_GO_analysis.xlsx]

## Sheet: A-vs-C_GO_analysis
Genes	Process_name	Significant_genes_count	Total_genes_group_count	Percent_significant_genes	P-value	Padj-value
FGF13;	GO:0000165~MAPK cascade	1	262	0.381679	0.202171	0.214423
RPS4Y1;	GO:0000184~nuclear-transcribed mRNA catabolic process, nonsense-mediated decay	1	118	0.847458	0.0970281	0.117103
ATRX;	GO:0000212~meiotic spindle organization	1	5	20	0.00512769	0.026588
FMR1;	GO:0000381~regulation of alternative mRNA splicing, via spliceosome	1	38	2.63158	0.0328731	0.06392
FGF13;	GO:0001764~neuron migration	1	100	1	0.0829669	0.105594
FMR1;	GO:0002092~positive regulation of receptor internalization	1	23	4.34783	0.0203568	0.0425366
KDM5D;	GO:0002457~T cell antigen processing and presentation	1	3	33.3333	0.00342133	0.0217721
MT-ND2; MT-ND4L; MT-ND4; MT-ND5; MT-ND6;	GO:0006120~mitochondrial electron transport, NADH to ubiquinone	5	49	10.2041	1.139e-09	1.5946e-07
ATRX;	GO:0006281~DNA repair	1	200	0.5	0.158459	0.177069
ATRX;	GO:0006306~DNA methylation	1	24	4.16667	0.0211961	0.0436391
ATRX;	GO:0006310~DNA recombination	1	72	1.38889	0.0606666	0.0857912
ATRX;	GO:0006334~nucleosome assembly	1	87	1.14943	0.0726784	0.0959904
ATRX;	GO:0006336~DNA replication-independent nucleosome assembly	1	12	8.33333	0.0110775	0.0304087
ATRX;	GO:0006338~chromatin remodeling	1	84	1.19048	0.0702882	0.0955373
ATRX; TBL1Y; KDM5D;	GO:0006351~transcription, DNA-templated	3	1791	0.167504	0.19833	0.213569
ATRX; KDM5D;	GO:0006355~regulation of transcription, DNA-templated	2	1333	0.150038	0.317429	0.32438
BRWD3; TBL1Y;	GO:0006357~regulation of transcription from RNA polymerase II promoter	2	403	0.496278	0.0472422	0.076022
RPS4Y1;	GO:0006364~rRNA processing	1	205	0.487805	0.162069	0.177263
THOC2;	GO:0006369~termination of RNA polymerase II transcription	1	63	1.5873	0.0533866	0.078675
FMR1; MBNL3;	GO:0006397~mRNA processing	2	165	1.21212	0.00909872	0.0291856
THOC2;	GO:0006405~RNA export from nucleus	1	54	1.85185	0.0460513	0.0758492
THOC2;	GO:0006406~mRNA export from nucleus	1	97	1.03093	0.0806026	0.103526
RPS4Y1;	GO:0006412~translation	1	186	0.537634	0.148268	0.168761
DDX3Y; RPS4Y1;	GO:0006413~translational initiation	2	133	1.50376	0.0060414	0.027576
PRKY; RPS6KA6;	GO:0006468~protein phosphorylation	2	450	0.444444	0.0573999	0.0837082
USP9Y;	GO:0006511~ubiquitin-dependent protein catabolic process	1	151	0.662252	0.122261	0.143836
RPS4Y1;	GO:0006614~SRP-dependent cotranslational protein targeting to membrane	1	92	1.08696	0.0766488	0.0993596
MT-ATP6; MT-ATP8;	GO:0006754~ATP biosynthetic process	2	29	6.89655	0.000328694	0.00853807
FGF13;	GO:0006814~sodium ion transport	1	74	1.35135	0.062277	0.0871878
RPGR;	GO:0006886~intracellular protein transport	1	210	0.47619	0.165664	0.179791
FMR1;	GO:0006974~cellular response to DNA damage stimulus	1	203	0.492611	0.160627	0.177069
RPS6KA6;	GO:0006978~DNA damage response, signal transduction by p53 class mediator resulting in transcription of p21 class mediator	1	15	6.66667	0.0136167	0.0323108
BRWD3;	GO:0007010~cytoskeleton organization	1	160	0.625	0.129022	0.149281
FGF13;	GO:0007026~negative regulation of microtubule depolymerization	1	18	5.55556	0.0161495	0.0358878
PCDH11Y;	GO:0007156~homophilic cell adhesion via plasma membrane adhesion molecules	1	155	0.645161	0.125272	0.146151
NLGN4Y;	GO:0007158~neuron cell-cell adhesion	1	16	6.25	0.0144617	0.0326554
FGF13; RPS6KA6;	GO:0007165~signal transduction	2	1073	0.186393	0.234767	0.242053
ADGRG4;	GO:0007166~cell surface receptor signaling pathway	1	269	0.371747	0.206964	0.217857
USP9Y;	GO:0007179~transforming growth factor beta receptor signaling pathway	1	90	1.11111	0.0750627	0.0982128
ADGRG4;	GO:0007186~G-protein coupled receptor signaling pathway	1	873	0.114548	0.529857	0.529857
FMR1;	GO:0007215~glutamate receptor signaling pathway	1	15	6.66667	0.0136167	0.0323108
FGF13;	GO:0007267~cell-cell signaling	1	298	0.33557	0.226523	0.236666
RPS4Y1; MBNL3;	GO:0007275~multicellular organism development	2	462	0.4329	0.060106	0.0857912
USP9Y; ATRX;	GO:0007283~spermatogenesis	2	371	0.539084	0.0407553	0.0695822
FGF13;	GO:0007399~nervous system development	1	311	0.321543	0.235137	0.242053
NLGN4Y;	GO:0007416~synapse assembly	1	63	1.5873	0.0533866	0.078675
RPS6KA6;	GO:0007417~central nervous system development	1	117	0.854701	0.0962525	0.117103
RPGR;	GO:0007601~visual perception	1	198	0.505051	0.15701	0.177069
NLGN4Y; FGF13;	GO:0007612~learning	2	55	3.63636	0.00111226	0.018438
FGF13;	GO:0007613~memory	1	61	1.63934	0.0517613	0.078675
BRWD3;	GO:0008360~regulation of cell shape	1	137	0.729927	0.111641	0.133588
FMR1; THOC2; MBNL3;	GO:0008380~RNA splicing	3	158	1.89873	0.000365917	0.00853807
UTY; DDX3Y;	GO:0010468~regulation of gene expression	2	92	2.17391	0.00298534	0.0217721
DDX3Y;	GO:0010501~RNA secondary structure unwinding	1	44	2.27273	0.0378357	0.0682445
ATRX;	GO:0010571~positive regulation of nuclear cell cycle DNA replication	1	5	20	0.00512769	0.026588
USP9Y;	GO:0016477~cell migration	1	169	0.591716	0.135732	0.155758
ATRX;	GO:0016569~covalent chromatin modification	1	110	0.909091	0.0908049	0.112502
TBL1Y;	GO:0016575~histone deacetylation	1	44	2.27273	0.0378357	0.0682445
USP9Y;	GO:0016579~protein deubiquitination	1	87	1.14943	0.0726784	0.0959904
THOC2;	GO:0016973~poly(A)+ mRNA export from nucleus	1	14	7.14286	0.012771	0.0323108
FMR1;	GO:0017148~negative regulation of translation	1	58	1.72414	0.0493183	0.0775793
RPS4Y1;	GO:0019083~viral transcription	1	110	0.909091	0.0908049	0.112502
FGF13;	GO:0021766~hippocampus development	1	57	1.75439	0.0485026	0.0771632
FGF13;	GO:0021795~cerebral cortex cell migration	1	7	14.2857	0.00683119	0.027576
ATRX;	GO:0030330~DNA damage response, signal transduction by p53 class mediator	1	15	6.66667	0.0136167	0.0323108
USP9Y;	GO:0030509~BMP signaling pathway	1	75	1.33333	0.0630811	0.0874392
ATRX;	GO:0030900~forebrain development	1	46	2.17391	0.0394843	0.0682445
FMR1;	GO:0031047~gene silencing by RNA	1	86	1.16279	0.0718823	0.0959904
THOC2;	GO:0031124~mRNA 3'-end processing	1	49	2.04082	0.0419521	0.0707626
ATRX;	GO:0031297~replication fork processing	1	26	3.84615	0.0228727	0.0451011
FGF13;	GO:0032147~activation of protein kinase activity	1	45	2.22222	0.0386604	0.0682445
ATRX;	GO:0032206~positive regulation of telomere maintenance	1	11	9.09091	0.0102296	0.0292275
ATRX;	GO:0032508~DNA duplex unwinding	1	46	2.17391	0.0394843	0.0682445
MT-ND2; MT-ND4; MT-ND5; MT-ND6;	GO:0032981~mitochondrial respiratory chain complex I assembly	4	62	6.45161	3.28073e-07	2.29651e-05
FMR1;	GO:0033129~positive regulation of histone phosphorylation	1	8	12.5	0.00768187	0.027576
FMR1;	GO:0034644~cellular response to UV	1	43	2.32558	0.0370103	0.0682445
KDM5D;	GO:0034720~histone H3-K4 demethylation	1	7	14.2857	0.00683119	0.027576
ATRX;	GO:0035128~post-embryonic forelimb morphogenesis	1	1	100	0.0017121	0.018438
NLGN4Y;	GO:0035176~social behavior	1	46	2.17391	0.0394843	0.0682445
ATRX;	GO:0035264~multicellular organism growth	1	78	1.28205	0.0654895	0.0898876
RPGR;	GO:0042073~intraciliary transport	1	14	7.14286	0.012771	0.0323108
MT-ATP6; MT-ATP8;	GO:0042776~mitochondrial ATP synthesis coupled proton transport	2	21	9.52381	0.000179621	0.00628675
TBL1Y;	GO:0043161~proteasome-mediated ubiquitin-dependent protein catabolic process	1	203	0.492611	0.160627	0.177069
MBNL3;	GO:0043484~regulation of RNA splicing	1	25	4	0.0220347	0.0447082
FMR1;	GO:0043488~regulation of mRNA stability	1	101	0.990099	0.0837536	0.105635
RPGR;	GO:0043547~positive regulation of GTPase activity	1	563	0.17762	0.384713	0.38748
TBL1Y;	GO:0043627~response to estrogen	1	63	1.5873	0.0533866	0.078675
FMR1;	GO:0044830~modulation by host of viral RNA genome replication	1	1	100	0.0017121	0.018438
FGF13;	GO:0045200~establishment of neuroblast polarity	1	3	33.3333	0.00342133	0.0217721
TBL1Y;	GO:0045444~fat cell differentiation	1	69	1.44928	0.0582461	0.0840665
MBNL3;	GO:0045662~negative regulation of myoblast differentiation	1	20	5	0.0178346	0.0378309
FMR1;	GO:0045727~positive regulation of translation	1	52	1.92308	0.0444137	0.0740228
TBL1Y;	GO:0045892~negative regulation of transcription, DNA-templated	1	484	0.206612	0.341204	0.346149
ATRX; TBL1Y;	GO:0045944~positive regulation of transcription from RNA polymerase II promoter	2	962	0.2079	0.19984	0.213569
FMR1;	GO:0045947~negative regulation of translational initiation	1	15	6.66667	0.0136167	0.0323108
RPS6KA6;	GO:0045992~negative regulation of embryonic development	1	1	100	0.0017121	0.018438
THOC2;	GO:0046784~viral mRNA export from host cell nucleus	1	8	12.5	0.00768187	0.027576
FGF13;	GO:0046785~microtubule polymerization	1	10	10	0.00938109	0.0291856
FMR1;	GO:0046928~regulation of neurotransmitter secretion	1	14	7.14286	0.012771	0.0323108
TBL1Y;	GO:0048545~response to steroid hormone	1	19	5.26316	0.0169924	0.0371709
THOC2;	GO:0048666~neuron development	1	43	2.32558	0.0370103	0.0682445
FGF13;	GO:0048671~negative regulation of collateral sprouting	1	6	16.6667	0.0059798	0.027576
THOC2;	GO:0048699~generation of neurons	1	7	14.2857	0.00683119	0.027576
NLGN4Y;	GO:0050804~modulation of synaptic transmission	1	16	6.25	0.0144617	0.0326554
RPGR;	GO:0050896~response to stimulus	1	61	1.63934	0.0517613	0.078675
FMR1;	GO:0051028~mRNA transport	1	41	2.43902	0.0353575	0.067809
FMR1;	GO:0051489~regulation of filopodium assembly	1	11	9.09091	0.0102296	0.0292275
FMR1;	GO:0051491~positive regulation of filopodium assembly	1	26	3.84615	0.0228727	0.0451011
UTY; KDM5D;	GO:0055114~oxidation-reduction process	2	599	0.33389	0.0938171	0.115214
ATRX;	GO:0060009~Sertoli cell development	1	9	11.1111	0.00853184	0.0291331
RPGR;	GO:0060271~cilium assembly	1	144	0.694444	0.116967	0.138774
KDM5D;	GO:0060765~regulation of androgen receptor signaling pathway	1	11	9.09091	0.0102296	0.0292275
FMR1;	GO:0060964~regulation of gene silencing by miRNA	1	6	16.6667	0.0059798	0.027576
FMR1;	GO:0060998~regulation of dendritic spine development	1	7	14.2857	0.00683119	0.027576
FMR1;	GO:0060999~positive regulation of dendritic spine development	1	20	5	0.0178346	0.0378309
ATRX;	GO:0070192~chromosome organization involved in meiotic cell cycle	1	5	20	0.00512769	0.026588
ATRX;	GO:0070198~protein localization to chromosome, telomeric region	1	9	11.1111	0.00853184	0.0291331
RPS6KA6;	GO:0070373~negative regulation of ERK1 and ERK2 cascade	1	55	1.81818	0.0468691	0.076022
UTY;	GO:0071557~histone H3-K27 demethylation	1	5	20	0.00512769	0.026588
NLGN4Y;	GO:0071625~vocalization behavior	1	14	7.14286	0.012771	0.0323108
ATRX;	GO:0072520~seminiferous tubule development	1	11	9.09091	0.0102296	0.0292275
FGF13;	GO:0072659~protein localization to plasma membrane	1	60	1.66667	0.0509477	0.078675
ATRX; FMR1;	GO:0072711~cellular response to hydroxyurea	2	7	28.5714	2.57552e-05	0.00120191
FMR1;	GO:0098586~cellular response to virus	1	12	8.33333	0.0110775	0.0304087
FMR1;	GO:0098908~regulation of neuronal action potential	1	3	33.3333	0.00342133	0.0217721
FGF13;	GO:0098909~regulation of cardiac muscle cell action potential involved in regulation of contraction	1	8	12.5	0.00768187	0.027576
ATRX;	GO:1900112~regulation of histone H3-K9 trimethylation	1	2	50	0.00256707	0.0217721
FMR1;	GO:1900453~negative regulation of long term synaptic depression	1	2	50	0.00256707	0.0217721
FMR1;	GO:1901254~positive regulation of intracellular transport of viral material	1	1	100	0.0017121	0.018438
FMR1;	GO:1901386~negative regulation of voltage-gated calcium channel activity	1	8	12.5	0.00768187	0.027576
ATRX;	GO:1901581~negative regulation of telomeric RNA transcription from RNA pol II promoter	1	1	100	0.0017121	0.018438
ATRX;	GO:1901582~positive regulation of telomeric RNA transcription from RNA pol II promoter	1	1	100	0.0017121	0.018438
FMR1;	GO:1901800~positive regulation of proteasomal protein catabolic process	1	16	6.25	0.0144617	0.0326554
FMR1;	GO:1902416~positive regulation of mRNA binding	1	4	25	0.00427487	0.0260209
ATRX;	GO:1904908~negative regulation of maintenance of mitotic sister chromatid cohesion, telomeric	1	2	50	0.00256707	0.0217721
FMR1;	GO:2000301~negative regulation of synaptic vesicle exocytosis	1	3	33.3333	0.00342133	0.0217721
RPS6KA6;	GO:2000381~negative regulation of mesoderm development	1	3	33.3333	0.00342133	0.0217721
FMR1;	GO:2000637~positive regulation of gene silencing by miRNA	1	10	10	0.00938109	0.0291856
FMR1;	GO:2000766~negative regulation of cytoplasmic translation	1	8	12.5	0.00768187	0.027576
FMR1;	GO:2001022~positive regulation of response to DNA damage stimulus	1	10	10	0.00938109	0.0291856
