# Supplementary material for: SARS-CoV-2 infection enhances mitochondrial PTP complex activity to perturb cardiac energetics
Source: iScience. 2022 Jan 1;25(1):103722. doi: 10.1016/j.isci.2021.103722 (PMC8720045; doi:10.1016/j.isci.2021.103722)
Supplement: Data S1. RNA-seq analysis of PBMCs derived from SARS-CoV-2 infected patients with varying degrees of severity and uninfected human subjects, related to Figures 1, 3, and 5 — In excel files, the “A” refers to uninfected subjects. The “B” refers to mild symptomatic SARS-CoV-2-infected patients. The “C” refers to severely affected SARS-CoV-2 patients [file mmc2.zip › TPM_values(1).xlsx]

## Sheet: TPM_values
gene.id	3	4	11	12	15	23	24	gene.name	A	B	C	A vs B	A vs C	B vs C
ENSG00000134007	11.4407	11.3433	6.4278	6.5877	6.5498	15.3289	5.4041	ADAM20	11.392	6.52177	10.3665	2.01659e-05	0.870267	0.580355
ENSG00000162896	17.5771	17.7621	9.4185	8.9202	9.0275	11.5391	8.943	PIGR	17.6696	9.12207	10.241	2.28743e-05	0.10866	0.546113
ENSG00000279269	32.0089	32.7134	1.7791	1.2399	3.2442	5.152	6.9351	AP003072.3	32.3611	2.08773	6.04355	3.31468e-05	0.00921427	0.0711537
ENSG00000115425	21.9998	22.1772	16.2739	15.9707	16.0485	14.4263	8.4149	PECR	22.0885	16.0977	11.4206	4.98081e-05	0.174566	0.363436
ENSG00000256304	11.7053	11.5431	7.6338	7.9802	7.8299	6.5627	3.7196	CCDC150P1	11.6242	7.81463	5.14115	9.67663e-05	0.136426	0.30989
ENSG00000222281	22.3235	22.6433	11.699	10.8709	10.6662	22.5852	17.7343	RN7SKP111	22.4834	11.0787	20.1598	0.00011298	0.513233	0.161021
ENSG00000232009	10.3193	10.1763	15.7732	16.1225	16.2983	15.9866	10.2473	AL591503.2	10.2478	16.0647	13.1169	0.000121353	0.49999	0.491137
ENSG00000282924	25.4408	25.6788	37.5144	37.6224	36.7054	56.3042	23.1829	AC136428.4	25.5598	37.2807	39.7435	0.000131265	0.549117	0.906017
ENSG00000067048	6.1753	6.2383	0	0	0.3358	0	0	DDX3Y	6.2068	0.111933	0	0.000136581	0.00323087	0.42265
ENSG00000221345	24.3448	24.0076	9.9231	10.3733	9.0471	21.5514	3.2233	RF00012	24.1762	9.78117	12.3874	0.000148435	0.420607	0.823628
ENSG00000136811	19.0611	18.7171	11.4062	11.6357	12.2078	13.5231	12.8873	ODF2	18.8891	11.7499	13.2052	0.000153354	0.01102	0.0619924
ENSG00000140990	17.7694	18.1605	7.9014	8.2599	9.0048	8.5803	5.7749	NDUFB10	17.965	8.3887	7.1776	0.000156767	0.0773816	0.543355
ENSG00000130921	11.8239	11.9726	8.3471	8.3104	8.6975	6.4745	6.2944	C12orf65	11.8983	8.45167	6.38445	0.000183079	0.000559822	0.000876479
ENSG00000279422	4.3539	5.1523	18.6339	20.407	19.4159	7.7086	31.1291	AC231657.1	4.7531	19.4856	19.4188	0.000199153	0.428778	0.996372
ENSG00000125337	20.0842	20.4764	12.4686	13.4293	12.7458	7.3854	18.6555	KIF25	20.2803	12.8812	13.0205	0.000225473	0.420005	0.98428
ENSG00000249388	8.1841	7.7479	16.0122	15.3439	16.4236	5.796	15.6039	AC023794.3	7.966	15.9266	10.6999	0.000243756	0.676199	0.479242
ENSG00000270141	22.3648	22.6852	29.3015	29.9503	30.2768	5.6567	8.8835	TERC	22.525	29.8429	7.2701	0.000256672	0.0647384	0.0395731
ENSG00000262038	19.2832	18.6704	8.5745	8.9636	7.8176	4.6556	8.3558	AC007599.2	18.9768	8.4519	6.5057	0.000267316	0.0865642	0.480392
ENSG00000171566	11.8108	12.1536	17.3728	17.5046	18.1291	15.7591	14.958	PLRG1	11.9822	17.6688	15.3586	0.000290582	0.0437678	0.0524562
ENSG00000259925	16.3136	16.6114	12.0619	11.6392	11.4201	13.4341	7.8362	AC130456.2	16.4625	11.7071	10.6351	0.000302611	0.284312	0.767195
ENSG00000223575	22.5768	22.4422	8.8343	7.696	8.0545	14.3901	12.1961	RBMX2P3	22.5095	8.19493	13.2931	0.000354739	0.0744646	0.110395
ENSG00000102221	7.4025	7.1672	13.9893	13.477	13.1295	13.7019	9.8902	JADE3	7.28485	13.5319	11.7961	0.000355434	0.253396	0.528308
ENSG00000187742	15.5886	15.4247	10.5541	10.9579	10.3097	11.227	11.4044	SECISBP2	15.5067	10.6072	11.3157	0.00037636	0.000859599	0.0495558
ENSG00000276568	27.2918	28.708	3.7081	0	3.3808	5.3689	4.818	RF00017	27.9999	2.36297	5.09345	0.000389098	0.00837953	0.141908
ENSG00000165246	5.4765	5.3591	0	0.0898	0.1174	0	0	NLGN4Y	5.4178	0.0690667	0	0.000425659	0.00689729	0.190652
ENSG00000235047	18.5194	18.2629	11.3229	10.5215	10.3234	13.662	4.9041	AC016751.2	18.3911	10.7226	9.28305	0.000434874	0.285073	0.797851
ENSG00000235926	30.3242	29.9042	18.5405	17.2282	16.9038	8.9482	40.1503	RPS29P15	30.1142	17.5575	24.5493	0.000434978	0.781874	0.731779
ENSG00000228872	18.8844	19.7183	6.7918	8.52	7.4307	17.701	3.5299	AC096664.1	19.3013	7.58083	10.6155	0.000435965	0.435097	0.74241
ENSG00000145861	13.9625	13.5572	7.8801	7.6274	7.1845	8.5572	4.5506	C1QTNF2	13.7599	7.564	6.5539	0.000447981	0.169501	0.702641
ENSG00000160345	14.8367	14.8141	8.5044	8.2975	8.7874	7.7985	11.4183	C9orf116	14.8254	8.52977	9.6084	0.000472601	0.212576	0.657733
ENSG00000256576	13.9769	14.4725	6.4092	6.4519	7.142	5.671	8.3277	LINC02361	14.2247	6.6677	6.99935	0.000513794	0.106147	0.844666
ENSG00000215086	21.2676	20.5917	11.8211	13.1813	11.8553	20.5389	9.2157	NPM1P24	20.9297	12.2859	14.8773	0.000606894	0.478347	0.726733
ENSG00000117280	14.4708	14.4899	8.4392	8.7273	8.1906	7.6862	7.0744	RAB29	14.4804	8.45237	7.3803	0.000634135	0.0272673	0.123473
ENSG00000188850	23.8823	24.7291	10.9514	8.9042	8.3205	15.8565	13.0436	AC114947.1	24.3057	9.39203	14.4501	0.000662876	0.0697505	0.111773
ENSG00000154760	13.3402	13.0458	9.5157	9.2369	9.9151	10.9074	6.9916	SLFN13	13.193	9.5559	8.9495	0.000679928	0.273676	0.808906
ENSG00000283603	14.404	17.0454	70.4538	73.6505	64.2344	12.7512	11.4428	MIR4302	15.7247	69.4462	12.097	0.000688846	0.177189	0.00147917
ENSG00000254037	27.8226	28.8091	8.5055	8.8914	11.632	12.3151	11.0514	AC021733.2	28.3159	9.6763	11.6832	0.000689183	0.00302323	0.185372
ENSG00000243770	5.4872	6.4935	16.7747	18.7049	18.3527	9.7152	8.7184	RN7SL65P	5.99035	17.9441	9.2168	0.000712496	0.0449643	0.00171026
ENSG00000255993	14.2422	13.7895	8.7078	7.7237	8.6608	18.3389	4.1143	PSMC1P9	14.0159	8.3641	11.2266	0.000725262	0.762076	0.756418
ENSG00000101935	6.6317	7.063	11.5152	12.4333	11.8295	19.3734	10.4313	AMMECR1	6.84735	11.926	14.9024	0.000735804	0.322034	0.625977
ENSG00000165195	5.7425	5.6629	12.2049	12.9334	12.3469	15.2507	10.1014	PIGA	5.7027	12.4951	12.6761	0.00078879	0.225093	0.95536
ENSG00000231341	9.0973	8.3732	1.236	0	0	0	0	VDAC1P6	8.73525	0.412	0	0.000796301	0.0263709	0.42265
ENSG00000173894	9.422	9.5313	7.2473	7.3819	7.2852	6.1884	8.2094	CBX2	9.47665	7.3048	7.1989	0.000808299	0.265012	0.933536
ENSG00000161664	10.4639	11.0069	4.739	3.633	4.7528	2.0585	7.697	ASB16	10.7354	4.37493	4.87775	0.000821866	0.283147	0.887832
ENSG00000232928	6.2048	5.7692	13.5488	12.8416	14.3292	14.1245	11.6189	DDX3P1	5.987	13.5732	12.8717	0.000823441	0.106197	0.675456
ENSG00000158290	8.7272	9.6003	19.5399	18.4362	20.0076	13.6018	12.9873	CUL4B	9.16375	19.3279	13.2946	0.000824792	0.0219269	0.001724
ENSG00000279168	41.1543	42.3488	17.5041	13.7237	17.9537	20.5921	17.0576	AC105052.4	41.7515	16.3938	18.8248	0.000826685	0.0311192	0.38151
ENSG00000256268	27.0377	26.2823	18.8927	17.2811	18.3014	23.0805	16.8766	LINC02454	26.66	18.1584	19.9785	0.000838796	0.272798	0.661848
ENSG00000180423	12.0124	12.2942	8.337	7.4702	7.9629	7.1851	5.1583	HARBI1	12.1533	7.92337	6.1717	0.000839519	0.101457	0.32126
ENSG00000147202	6.7872	6.2113	12.6153	13.8047	13.9231	15.6219	9.8492	DIAPH2	6.49925	13.4477	12.7355	0.000844213	0.273301	0.84627
ENSG00000114480	13.872	14.0424	16.7585	16.9492	16.3971	14.9434	12.0824	GBE1	13.9572	16.7016	13.5129	0.000881421	0.808324	0.264992
ENSG00000176029	18.8959	19.6149	10.5397	11.8654	11.4572	13.7931	9.2175	C11orf16	19.2554	11.2874	11.5053	0.000918355	0.175426	0.939763
ENSG00000179542	3.5873	4.0156	8.1804	8.4276	8.9715	12.1876	5.2375	SLITRK4	3.80145	8.5265	8.71255	0.000929234	0.391329	0.965966
ENSG00000253465	35.7969	36.3097	12.5066	10.8951	14.2532	24.8989	12.1876	IGHVIV-44-1	36.0533	12.5516	18.5433	0.000940445	0.221173	0.516771
ENSG00000207697	69.8376	72.3137	32.0245	37.1972	29.1974	30.9121	20.8052	MIR573	71.0756	32.8064	25.8586	0.000972301	0.0578264	0.377443
ENSG00000237807	14.1204	14.5675	7.9692	7.0966	6.4584	11.8591	5.4649	AC022034.2	14.3439	7.17473	8.662	0.00100628	0.325133	0.72283
ENSG00000228453	22.6835	21.4745	5.5475	3.8662	5.0578	6.0242	12.6142	RPS15AP9	22.079	4.82383	9.3192	0.00101384	0.151071	0.398782
ENSG00000109667	17.9016	17.4732	12.6229	11.8037	11.3629	16.4259	13.7023	SLC2A9	17.6874	11.9298	15.0641	0.00102261	0.298895	0.242683
ENSG00000229262	19.4454	20.4545	36.9883	34.984	38.5406	9.5634	20.5971	AL160411.1	19.95	36.8376	15.0802	0.00105375	0.538974	0.147861
ENSG00000107719	16.5069	15.9415	10.4405	9.5398	10.788	10.7497	11.1539	PALD1	16.2242	10.2561	10.9518	0.00106005	0.0064317	0.203326
ENSG00000270945	24.231	25.4884	9.8767	11.472	12.0064	19.0673	10.6942	HSPE1P7	24.8597	11.1184	14.8807	0.00106194	0.246729	0.532163
ENSG00000167264	18.3593	17.8382	13.2337	12.5166	12.2809	15.2262	12.2821	DUS2	18.0988	12.6771	13.7541	0.0010848	0.19898	0.596437
ENSG00000257027	13.4391	13.8647	8.4275	7.3416	8.4519	11.8971	6.0225	AC010186.3	13.6519	8.07367	8.9598	0.00109241	0.354962	0.813656
ENSG00000250677	48.6896	50.4159	14.8846	15.56	13.5706	10.7757	9.67	AC114781.3	49.5528	14.6717	10.2229	0.00110968	0.00168022	0.014465
ENSG00000274736	19.908	20.7871	11.4559	9.9797	9.139	12.4402	10.2334	CCL23	20.3475	10.1915	11.3368	0.00111598	0.0484928	0.479924
ENSG00000277041	64.6161	66.9071	9.8767	0	9.0048	42.9014	19.2496	AC106788.2	65.7616	6.29383	31.0755	0.00113883	0.206373	0.266622
ENSG00000102144	9.4165	8.4991	20.297	18.2256	20.4625	15.5417	12.5523	PGK1	8.9578	19.6617	14.047	0.00114089	0.157481	0.115525
ENSG00000278530	5.1516	4.7899	9.2992	10.1392	9.162	11.8355	7.1132	CHMP1B2P	4.97075	9.53347	9.47435	0.00114526	0.305956	0.984096
ENSG00000268545	37.2161	34.2539	0	3.5239	4.6101	10.9819	3.285	VN1R107P	35.735	2.71133	7.13345	0.00121034	0.0561545	0.443612
ENSG00000228229	33.7594	34.6234	13.7605	13.4259	10.0366	11.9543	16.0915	AC243961.1	34.1914	12.4077	14.0229	0.0012189	0.0556351	0.579589
ENSG00000148143	15.8621	15.5173	12.1551	11.2347	11.8681	13.2932	7.0007	ZNF462	15.6897	11.7526	10.147	0.00123392	0.32797	0.699541
ENSG00000225014	13.3302	13.1455	18.1115	18.9333	18.9896	12.4562	10.0015	KCTD9P1	13.2378	18.6781	11.2289	0.00126557	0.347899	0.0899847
ENSG00000272690	14.8527	15.3793	9.0811	8.3065	8.7969	14.792	13.2742	LINC02018	15.116	8.72817	14.0331	0.00128631	0.372915	0.0697491
ENSG00000265881	31.3234	30.3279	15.6693	12.1335	12.6987	5.0417	9.0487	PDLIM1P2	30.8256	13.5005	7.0452	0.00129301	0.0419738	0.133561
ENSG00000138032	8.6387	8.6391	12.7954	12.7538	12.3441	5.601	8.9893	PPM1B	8.6389	12.6311	7.29515	0.00129854	0.573106	0.193514
ENSG00000157343	18.8938	19.4736	12.6698	14.0237	13.5898	19.4236	17.9147	ARMC12	19.1837	13.4278	18.6692	0.0013566	0.61857	0.04373
ENSG00000283236	9.8111	10.2443	5.6457	4.4264	5.1473	15.5825	5.0433	AC074141.1	10.0277	5.07313	10.3129	0.0013665	0.965585	0.501343
ENSG00000138138	10.7454	10.4957	13.974	14.2446	14.8321	11.1734	8.5364	ATAD1	10.6205	14.3502	9.8549	0.00140489	0.664929	0.170825
ENSG00000170322	19.3721	19.0499	14.847	14.2999	15.3615	17.27	13.5472	NFRKB	19.211	14.8361	15.4086	0.00142695	0.287871	0.810398
ENSG00000232647	22.7432	20.9329	3.0901	6.4606	5.6346	38.03	6.0225	POLR3KP1	21.8381	5.06177	22.0263	0.00147694	0.992517	0.480982
ENSG00000169446	7.1673	6.2928	14.136	15.5655	16.239	10.8478	11.5714	MMGT1	6.73005	15.3135	11.2096	0.0014812	0.0172899	0.0114546
ENSG00000186628	14.6773	14.7087	8.4079	7.5499	7.6657	8.1939	6.4077	FSD2	14.693	7.8745	7.3008	0.00150192	0.0764636	0.635449
ENSG00000184368	12.2447	11.6856	18.8371	20.1967	18.4953	19.0569	16.4739	MAP7D2	11.9652	19.1764	17.7654	0.00151021	0.126355	0.459685
ENSG00000223356	29.939	30.7053	14.644	11.9066	11.126	19.4361	11.0993	AL590666.1	30.3222	12.5589	15.2677	0.0015624	0.169375	0.632011
ENSG00000228488	54.9305	56.3364	22.39	15.6039	16.3308	35.6603	14.546	AC092168.1	55.6334	18.1082	25.1031	0.00157591	0.210609	0.626478
ENSG00000252796	0	0	34.0906	35.6374	31.0812	12.3399	44.2949	RNU7-11P	0	33.6031	28.3174	0.0015809	0.327033	0.796681
ENSG00000250685	4.5169	4.6325	1.4729	1.5397	2.0143	1.5995	1.9138	AC009123.1	4.5747	1.67563	1.75665	0.00159823	0.0191873	0.751352
ENSG00000260802	3.9961	4.084	9.7729	10.2163	10.7327	18.9741	4.4732	SERTM2	4.04005	10.2406	11.7236	0.00160725	0.481536	0.871573
ENSG00000261046	15.0234	15.9069	7.7351	8.0861	6.1707	4.1999	2.5126	C2orf69P1	15.4652	7.33063	3.35625	0.0016104	0.0162096	0.0620873
ENSG00000105926	10.0547	9.9336	11.5054	11.5558	11.2097	12.1674	9.0869	MPP6	9.99415	11.4236	10.6272	0.00166867	0.75177	0.696142
ENSG00000166887	17.0696	17.2617	10.3733	11.5492	10.8416	12.913	11.1771	VPS39	17.1656	10.9214	12.045	0.0016771	0.10343	0.401371
ENSG00000206936	0	0	30.6321	26.685	27.928	22.1761	29.8509	RNU4-52P	0	28.415	26.0135	0.00167719	0.093239	0.643196
ENSG00000263465	8.1532	8.1249	14.1677	13.3478	13.8739	5.6982	6.4771	SRSF8	8.13905	13.7965	6.08765	0.00173692	0.119045	0.00576749
ENSG00000275194	7.8567	6.1983	35.2269	29.0138	32.1172	41.7313	33.2883	AC004467.1	7.0275	32.1193	37.5098	0.00174441	0.0779755	0.404653
ENSG00000270025	14.7874	15.5547	7.032	7.7011	5.4953	2.909	9.7895	BMS1P7	15.1711	6.7428	6.34925	0.00174995	0.233148	0.927791
ENSG00000228919	7.3354	7.8914	1.6309	2.2732	1.4869	5.313	4.7678	AC097381.1	7.6134	1.797	5.0404	0.00176079	0.0221624	0.00645494
ENSG00000064218	13.0342	12.4252	6.641	7.4052	7.6694	9.295	5.4649	DMRT3	12.7297	7.23853	7.37995	0.00178748	0.211589	0.953217
ENSG00000228501	14.1216	13.3689	5.1804	7.2206	6.2975	6.2506	3.3655	RPL15P18	13.7453	6.23283	4.80805	0.00179554	0.085003	0.494698
ENSG00000234853	20.0403	20.7509	6.1264	8.5392	5.5856	17.7409	5.9702	NDUFA5P3	20.3956	6.7504	11.8556	0.00179995	0.383442	0.54347
ENSG00000249174	24.8796	23.2437	8.0061	8.9273	11.679	12.7512	11.4428	AC106744.1	24.0617	9.53747	12.097	0.00182278	0.00895054	0.142143
ENSG00000253438	22.026	21.2055	12.3256	13.3621	14.5672	19.8291	10.3801	PCAT1	21.6157	13.4183	15.1046	0.0018275	0.39827	0.781937
ENSG00000196338	6.0406	6.6377	11.3437	12.318	11.5449	12.9868	8.7407	NLGN3	6.33915	11.7355	10.8637	0.0018319	0.274173	0.75208
ENSG00000151715	18.8437	18.2448	13.2668	12.8955	14.0055	12.8903	8.619	TMEM45B	18.5442	13.3893	10.7546	0.00185144	0.164459	0.430253
ENSG00000283020	41.55	39.3355	21.7749	19.222	15.8821	37.8334	19.8049	DUX4L37	40.4428	18.9597	28.8192	0.00186251	0.417549	0.467445
ENSG00000085265	16.6567	16.2207	10.6084	11.0897	11.9932	8.6015	15.7135	FCN1	16.4387	11.2304	12.1575	0.00188393	0.440707	0.837805
ENSG00000249459	11.016	11.2979	7.3639	7.5103	6.5501	11.1823	4.7841	ZNF286B	11.157	7.14143	7.9832	0.00189242	0.502332	0.836307
ENSG00000159197	16.4461	15.5695	8.0442	6.3069	5.5006	12.3751	13.0651	KCNE2	16.0078	6.61723	12.7201	0.00191776	0.0312279	0.00732641
ENSG00000124097	10.8709	11.2564	16.6165	17.3704	18.1795	24.0589	23.7493	HMGB1P1	11.0636	17.3888	23.9041	0.00191914	0.00049747	0.00233944
ENSG00000216560	13.2514	13.2312	8.102	8.8225	8.3102	9.8979	6.9085	LINC00955	13.2413	8.41157	8.4032	0.00192071	0.190744	0.996445
ENSG00000207218	42.3647	40.1068	20.7217	14.4413	18.8925	90.0088	20.1932	RF00019	41.2357	18.0185	55.101	0.0019233	0.759308	0.480437
ENSG00000204246	3.9	3.6921	1.9076	1.3294	1.7392	4.8335	5.5768	OR13C3	3.79605	1.65873	5.20515	0.00192367	0.143241	0.0324758
ENSG00000182752	13.89	14.2278	9.6796	9.7369	10.6567	15.5355	9.3734	PAPPA	14.0589	10.0244	12.4545	0.00193091	0.69433	0.574263
ENSG00000263433	19.5923	18.0329	5.324	3.7104	7.281	15.4171	8.647	AC069061.1	18.8126	5.43847	12.032	0.00196476	0.282479	0.28191
ENSG00000164406	20.1237	19.1362	12.3038	10.1059	10.4164	10.816	7.1369	LEAP2	19.63	10.942	8.97645	0.00196976	0.0907508	0.468187
ENSG00000278341	5.8316	6.2109	2.8524	2.4848	3.2507	5.6787	3.7062	AC138028.6	6.02125	2.86263	4.69245	0.00197095	0.400632	0.303437
ENSG00000205971	9.7174	10.0619	7.4266	6.7284	6.771	4.8388	9.6496	AC074389.1	9.88965	6.97533	7.2442	0.00202118	0.469125	0.929203
ENSG00000254828	17.2417	17.853	13.1772	11.9384	12.0139	31.4806	11.1289	AP005597.1	17.5474	12.3765	21.3047	0.00202155	0.774824	0.541395
ENSG00000203356	17.1679	16.4258	11.1666	9.3386	10.1809	10.9943	8.7055	LINC01562	16.7968	10.2287	9.8499	0.00202336	0.0796095	0.801425
ENSG00000155008	6.3353	6.4037	13.3957	14.5097	13.5375	10.983	7.9687	APOOL	6.3695	13.8143	9.47585	0.00203154	0.28744	0.197843
ENSG00000277851	38.8908	40.9089	15.8521	21.1745	15.6571	22.9522	18.0225	LINC02391	39.8999	17.5612	20.4873	0.00203507	0.0497151	0.436653
ENSG00000077264	7.7943	7.8351	13.4253	13.3559	14.2023	16.3966	10.6528	PAK3	7.8147	13.6612	13.5247	0.00204426	0.29666	0.969803
ENSG00000235275	12.6898	11.8554	3.2668	5.1225	5.2122	7.095	6.367	KRT18P16	12.2726	4.53383	6.731	0.0020488	0.0104471	0.059839
ENSG00000233478	13.2123	13.7957	8.0781	6.2921	6.9318	7.9122	8.3352	AL031280.1	13.504	7.10067	8.1237	0.0020832	0.0064345	0.182264
ENSG00000065491	22.2176	21.2698	12.8209	14.4663	13.9156	14.1435	13.6838	TBC1D22B	21.7437	13.7343	13.9137	0.00209881	0.0148104	0.761685
ENSG00000248711	21.0221	21.4219	12.139	10.9481	13.0205	16.5422	9.278	THUMPD3P1	21.222	12.0359	12.9101	0.00210768	0.261424	0.849985
ENSG00000269274	18.6359	17.4589	3.7981	7.279	6.0598	14.4354	10.4867	AC078899.4	18.0474	5.7123	12.4611	0.00212366	0.193723	0.12656
ENSG00000123240	24.0534	23.488	18.923	18.0614	18.3777	11.6146	12.8281	OPTN	23.7707	18.454	12.2213	0.00212914	0.0128873	0.0334375
ENSG00000134516	23.4666	23.0093	16.5613	14.6844	15.9216	18.6372	14.7541	DOCK2	23.2379	15.7224	16.6957	0.00213331	0.179466	0.704615
ENSG00000254080	11.4892	10.5747	21.8542	22.8458	19.925	15.8213	15.212	AC115837.2	11.032	21.5417	15.5167	0.00215397	0.0216956	0.0126748
ENSG00000133111	6.746	6.6526	10.9989	11.8173	11.6992	10.285	8.6342	RFXAP	6.6993	11.5051	9.4596	0.00216341	0.18399	0.220449
ENSG00000260086	19.7952	19.1661	10.4525	11.8853	9.5298	18.3204	10.7221	AC007611.1	19.4807	10.6225	14.5212	0.00217104	0.415025	0.488496
ENSG00000232096	30.6134	27.8671	5.7592	10.0341	5.2508	27.1007	14.9661	YPEL5P1	29.2402	7.0147	21.0334	0.00217401	0.397466	0.244184
ENSG00000137054	24.4272	25.2424	14.3039	14.9529	16.8769	15.533	16.399	POLR1E	24.8348	15.3779	15.966	0.0021803	0.00453304	0.555876
ENSG00000243792	15.7708	14.9303	7.7139	8.0639	5.8608	12.0997	10.0229	OR7E89P	15.3506	7.21287	11.0613	0.0021829	0.114227	0.0977715
ENSG00000230826	13.161	11.6808	29.5048	25.2356	26.9002	16.5054	18.2969	AL390774.2	12.4209	27.2135	17.4012	0.00219501	0.053547	0.00771227
ENSG00000256538	19.5923	20.609	11.9789	12.9862	10.9215	22.1621	10.3764	AC046130.2	20.1007	11.9622	16.2692	0.002205	0.632777	0.597741
ENSG00000147180	3.7996	4.9051	12.4604	15.0127	13.2859	11.6198	6.4486	ZNF711	4.35235	13.5863	9.0342	0.00220835	0.311284	0.311905
ENSG00000232875	35.2098	37.8786	11.7423	13.639	17.8429	19.8353	30.5142	HMGN2P35	36.5442	14.4081	25.1747	0.00222949	0.264739	0.268817
ENSG00000147145	7.4958	6.5707	15.6162	14.432	15.7852	28.2633	9.2631	LPAR4	7.03325	15.2778	18.7632	0.00223376	0.433014	0.776159
ENSG00000236386	27.3277	28.2967	20.8855	20.3776	19.0418	12.096	10.8549	AC009518.3	27.8122	20.1016	11.4755	0.00225141	0.00302211	0.00445805
ENSG00000183347	23.1467	22.2554	13.0907	11.8354	9.9997	16.1365	8.0448	GBP6	22.7011	11.6419	12.0907	0.00226554	0.228406	0.930096
ENSG00000258810	26.4563	27.8292	43.135	40.0819	39.3272	13.0115	16.3469	AL133371.2	27.1427	40.848	14.6792	0.00227415	0.0530001	0.00625387
ENSG00000277979	131.277	142.405	26.7546	18.6457	48.7856	9.6845	8.6908	AL591926.5	136.841	31.3953	9.18765	0.00228879	0.0265679	0.132082
ENSG00000169891	5.8069	6.5101	11.7724	11.2647	12.522	14.4749	8.3765	REPS2	6.1585	11.853	11.4257	0.00229685	0.331083	0.911491
ENSG00000235523	28.7282	31.1633	11.7098	12.2411	8.0071	14.8352	9.5093	AL135924.2	29.9458	10.6527	12.1723	0.00232025	0.0566762	0.674205
ENSG00000233086	13.9903	13.3515	9.3816	8.2689	8.3018	7.1913	6.0949	AL358975.1	13.6709	8.65077	6.6431	0.00232678	0.016483	0.0989943
ENSG00000250159	17.0268	16.4857	22.0825	22.8646	21.2836	14.6163	4.9187	AC106791.1	16.7563	22.0769	9.7675	0.00233567	0.385552	0.23633
ENSG00000280474	29.4627	27.1177	10.0076	6.9745	10.949	14.49	10.4026	AL356481.2	28.2902	9.31037	12.4463	0.00234662	0.0370994	0.335373
ENSG00000256294	12.7974	13.0211	9.945	9.5809	10.4005	13.2348	7.5061	ZNF225	12.9093	9.97547	10.3704	0.0023641	0.53819	0.912824
ENSG00000260255	18.1696	17.7621	6.762	6.7322	8.8073	21.6794	3.1379	AC093524.1	17.9658	7.43383	12.4087	0.00237404	0.656213	0.686405
ENSG00000178127	12.114	11.6947	19.4911	17.9304	19.5475	11.0062	11.1432	NDUFV2	11.9044	18.9897	11.0747	0.00238197	0.130596	0.00395398
ENSG00000036828	6.3813	6.7352	3.5853	3.9684	3.0765	3.6643	3.1513	CASR	6.55825	3.5434	3.4078	0.00238644	0.014149	0.73701
ENSG00000173141	12.3133	11.8392	6.5874	7.87	7.7219	7.8347	7.6421	MRPL57	12.0762	7.3931	7.7384	0.00240277	0.0165729	0.486658
ENSG00000215283	20.8418	21.3752	25.4857	26.05	24.785	20.9104	15.4534	HMGB3P24	21.1085	25.4402	18.1819	0.00243102	0.476586	0.223715
ENSG00000260159	20.4688	21.531	12.5148	12.5981	10.1423	11.0734	8.1304	AC091304.2	20.9999	11.7517	9.6019	0.00244756	0.055771	0.353424
ENSG00000240268	41.3096	39.8798	20.6044	24.087	25.4514	30.3143	18.9994	MOXD2P	40.5947	23.3809	24.6568	0.00247999	0.212472	0.859728
ENSG00000202296	32.308	28.6745	0	6.8832	0	14.3005	12.8331	RNU6-1335P	30.4913	2.2944	13.5668	0.00249521	0.0404133	0.0302587
ENSG00000206599	32.308	28.6745	0	6.8832	0	35.7511	25.6662	RNU6-841P	30.4913	2.2944	30.7086	0.00249521	0.97312	0.0689816
ENSG00000198157	8.9429	6.773	24.0581	26.8264	22.732	19.3169	17.6189	HMGN5	7.85795	24.5388	18.4679	0.00249867	0.019231	0.0259846
ENSG00000234758	16.9157	16.3781	22.5653	22.2786	24.0022	14.9748	12.2166	AC034228.3	16.6469	22.9487	13.5957	0.0025013	0.260564	0.0615152
ENSG00000236800	30.9578	30.529	12.6186	8.7941	11.5047	13.7028	10.2473	AC068898.1	30.7434	10.9725	11.975	0.0025108	0.0550622	0.678425
ENSG00000225638	13.1126	13.6363	9.2319	9.1428	7.9739	6.3317	6.3133	PABPC1P12	13.3744	8.78287	6.3225	0.0025306	0.0234622	0.0260285
ENSG00000214286	20.5484	21.4557	8.8683	8.2406	5.3903	9.6303	7.6819	PDCL3P3	21.0021	7.49973	8.6561	0.00254129	0.0228618	0.486099
ENSG00000203809	13.296	12.8734	8.8683	7.9831	7.4117	7.7577	6.0015	LIN28B-AS1	13.0847	8.0877	6.8796	0.00254206	0.0755117	0.376441
ENSG00000227492	33.7115	31.4312	13.741	10.4469	11.3891	9.0434	17.8541	AL138921.1	32.5714	11.859	13.4488	0.00254476	0.126028	0.780144
ENSG00000260001	11.4016	12.1431	5.5768	5.8299	6.9912	4.542	9.9634	TGFBR3L	11.7723	6.13263	7.2527	0.0025495	0.339911	0.750732
ENSG00000133321	23.9512	23.6195	14.644	16.4424	14.8347	9.4236	13.2134	RARRES3	23.7854	15.307	11.3185	0.0026013	0.0939138	0.261618
ENSG00000231317	7.5421	7.8752	15.7328	16.6356	17.8062	12.1752	8.8112	AC091812.1	7.70865	16.7249	10.4932	0.0026526	0.343797	0.135492
ENSG00000254996	2.9605	2.7848	1.7637	1.4232	1.4387	1.9488	1.6885	ANKHD1-EIF4EBP3	2.87265	1.54187	1.81865	0.0026777	0.0297344	0.22794
ENSG00000272218	12.0033	11.8371	24.4631	23.8682	22.3036	12.397	1.5893	AC108865.2	11.9202	23.545	6.99315	0.00268122	0.529341	0.196635
ENSG00000177189	5.8679	5.0922	10.6434	12.1681	12.4296	10.216	8.3131	RPS6KA3	5.48005	11.747	9.26455	0.00268931	0.119328	0.174876
ENSG00000274719	18.5194	19.4804	10.0648	7.0143	9.1763	1.8216	13.0775	AC012653.2	18.9999	8.7518	7.44955	0.00270139	0.286745	0.855573
ENSG00000251642	30.6134	30.6538	14.3979	16.0546	13.1269	27.1007	9.3538	AC098680.1	30.6336	14.5265	18.2272	0.00274488	0.395262	0.748498
ENSG00000178828	15.2106	16.3636	7.609	5.892	7.7081	7.9568	6.0418	RNF186	15.7871	7.0697	6.9993	0.00281296	0.0270098	0.956403
ENSG00000184697	9.4425	9.4098	6.0771	5.5058	6.0947	7.4792	9.8702	CLDN6	9.42615	5.89253	8.6747	0.00281806	0.64275	0.251284
ENSG00000188039	17.4984	17.6975	12.0671	11.1841	10.6616	13.4192	10.2642	NWD1	17.598	11.3043	11.8417	0.00282267	0.169054	0.791956
ENSG00000272848	10.6368	11.0139	1.6259	3.3993	1.4823	8.2393	6.3376	AL009176.1	10.8254	2.16917	7.28845	0.00282521	0.155846	0.0524883
ENSG00000115598	19.939	20.5009	15.1886	15.3206	14.5766	13.6	11.4255	IL1RL2	20.22	15.0286	12.5128	0.00283579	0.073415	0.248062
ENSG00000215007	7.2382	8.5655	16.8169	19.122	16.9463	21.786	8.6253	DNAJA1P3	7.90185	17.6284	15.2057	0.00284014	0.465587	0.77553
ENSG00000145494	20.8466	21.85	12.3816	14.72	12.6167	13.7091	17.9805	NDUFS6	21.3483	13.2394	15.8448	0.00287847	0.221108	0.423862
ENSG00000251049	9.4067	8.3488	17.254	17.0348	19.6636	30.1866	13.0775	AC107396.1	8.87775	17.9841	21.632	0.00288124	0.375361	0.74343
ENSG00000253985	17.2503	16.3309	37.9691	39.6919	34.6173	21.3793	17.8152	AC145141.2	16.7906	37.4261	19.5973	0.00289156	0.348224	0.0106972
ENSG00000083817	15.5232	15.9738	9.491	7.4772	8.277	16.4307	11.2596	ZNF416	15.7485	8.41507	13.8452	0.00289814	0.595672	0.270347
ENSG00000244493	42.287	40.6587	29.0865	27.0277	29.4653	28.0761	16.7968	SLC9A9-AS2	41.4729	28.5265	22.4365	0.00289836	0.177142	0.473463
ENSG00000184844	8.2309	6.4935	23.4846	21.043	21.4115	4.8576	10.8979	CYCSP45	7.3622	21.9797	7.87775	0.00290893	0.893488	0.11692
ENSG00000102316	10.2886	10.0881	17.6135	17.0348	18.6804	16.1342	18.4487	MAGED2	10.1883	17.7762	17.2914	0.00295354	0.100698	0.75089
ENSG00000105388	20.8903	19.5328	11.9841	9.6706	9.201	13.0138	8.1954	CEACAM5	20.2116	10.2852	10.6046	0.00297191	0.135288	0.917548
ENSG00000227351	15.3053	15.697	8.7339	8.6955	10.2381	11.7426	12.1589	NANOGP6	15.5011	9.2225	11.9507	0.00298908	0.00650725	0.0221161
ENSG00000236151	22.658	22.9825	25.7275	26.2052	25.2607	20.0581	7.7143	AL110503.1	22.8203	25.7311	13.8862	0.00300052	0.384732	0.30531
ENSG00000279404	14.7162	14.7762	6.5437	6.8406	7.9547	2.7634	6.7311	AC008739.5	14.7462	7.113	4.74725	0.00303204	0.124621	0.438192
ENSG00000160145	16.9037	16.6626	14.2404	14.5858	13.7701	15.4639	11.7465	KALRN	16.7831	14.1988	13.6052	0.00306342	0.335956	0.803402
ENSG00000227001	36.6093	38.6809	20.7844	18.9419	14.5766	48.6129	13.5029	NBPF2P	37.6451	18.101	31.0579	0.00310878	0.771497	0.594723
ENSG00000261794	13.198	12.9254	10.5736	11.2473	10.655	12.0865	8.3155	GOLGA8H	13.0617	10.8253	10.201	0.00311929	0.369939	0.796581
ENSG00000177200	10.003	10.3499	13.1284	12.7645	12.3198	11.637	8.4459	CHD9	10.1764	12.7376	10.0415	0.0031198	0.946336	0.335505
ENSG00000274662	3.0431	3.6011	7.4423	7.78	6.7853	21.5514	4.835	RN7SKP236	3.3221	7.33587	13.1932	0.0031309	0.447126	0.610814
ENSG00000276949	3.0539	3.6139	7.4686	7.8075	6.8093	2.7034	19.4083	AC011298.3	3.3339	7.3618	11.0558	0.00313164	0.524858	0.734908
ENSG00000207369	8.077	9.5582	19.7534	20.6497	18.0096	14.3005	0	RNU6-665P	8.8176	19.4709	7.15025	0.00313218	0.854286	0.332102
ENSG00000283576	30.3242	32.2965	18.5405	15.5054	13.523	13.4224	9.6361	AC100810.6	31.3103	15.8563	11.5293	0.00313807	0.0262316	0.202521
ENSG00000170786	12.9148	12.7879	11.6026	11.2306	11.1661	9.0997	7.7472	SDR16C5	12.8514	11.3331	8.42345	0.00314955	0.0940545	0.133693
ENSG00000279533	4.6093	5.4545	11.2726	13.7481	12.8469	0	9.1543		5.0319	12.6225	4.57715	0.00316662	0.937017	0.323682
ENSG00000233955	18.2443	16.7922	3.3051	4.6068	5.2733	12.5618	5.9048	AHCYP3	17.5183	4.39507	9.2333	0.00320141	0.230625	0.37816
ENSG00000088538	24.481	25.349	19.5549	17.666	18.9292	24.4684	13.9588	DOCK3	24.915	18.7167	19.2136	0.00321396	0.473237	0.940054
ENSG00000227518	2.0697	1.3996	6.1463	7.0551	7.9112	1.047	3.0535	AL928970.1	1.73465	7.03753	2.05025	0.00325644	0.808179	0.0751022
ENSG00000251148	30.7012	32.6981	18.771	17.0063	15.4026	14.9482	10.9754	AL158068.2	31.6996	17.06	12.9618	0.00326897	0.0317933	0.245947
ENSG00000102038	9.1119	7.9699	19.1354	21.4385	23.188	17.8862	11.0153	SMARCA1	8.5409	21.254	14.4507	0.00327334	0.329236	0.273312
ENSG00000231007	13.8278	12.9545	4.9318	7.3651	5.7811	11.2211	9.612	CDC20P1	13.3911	6.026	10.4166	0.00328493	0.11585	0.0390157
ENSG00000165948	19.2457	18.0481	10.6569	8.9742	11.3355	12.2155	11.2505	IFI27L1	18.6469	10.3222	11.733	0.00328727	0.0139211	0.196286
ENSG00000207042	0	0	29.6301	34.4161	36.0193	7.1502	6.4165	RNU6-196P	0	33.3552	6.78335	0.00329421	0.0343955	0.00406163
ENSG00000095380	13.169	13.5061	10.7356	9.7263	10.3751	8.3937	8.5089	NANS	13.3376	10.279	8.4513	0.00331276	0.0114944	0.0218749
ENSG00000248364	13.9675	14.4627	3.2024	4.4637	5.8395	10.0464	0	OR7E86P	14.2151	4.50187	5.0232	0.00332953	0.317809	0.934336
ENSG00000070831	20.8974	19.6131	33.4842	32.5471	29.7249	19.7754	21.5627	CDC42	20.2553	31.9187	20.669	0.00334934	0.746239	0.00455872
ENSG00000172746	22.6059	24.6935	8.5055	8.8914	3.8773	12.3151	6.9071	RPL12P13	23.6497	7.0914	9.6111	0.00335698	0.0879695	0.518595
ENSG00000173673	16.1193	16.1405	12.1298	11.6235	12.4414	6.586	13.7905	HES3	16.1299	12.0649	10.1883	0.00336776	0.346967	0.69421
ENSG00000197497	12.1398	12.7242	8.7655	7.2912	7.9917	8.4951	8.4501	ZNF665	12.432	8.01613	8.4726	0.00337031	0.0457099	0.395888
ENSG00000228815	9.8156	10.5093	5.7156	4.3816	5.7321	11.172	4.8272	MARK2P13	10.1624	5.27643	7.9996	0.00337237	0.618659	0.547056
ENSG00000274775	5.2531	5.343	9.2903	8.9533	8.4701	11.4144	5.9666	Z82195.2	5.29805	8.90457	8.6905	0.00337264	0.430647	0.950114
ENSG00000183647	14.4643	15.2828	8.8436	7.7774	9.7907	14.1765	7.5237	ZNF530	14.8735	8.8039	10.8501	0.00337869	0.437641	0.648372
ENSG00000124160	17.9826	18.1041	15.4255	15.0961	14.6622	16.1569	14.0726	NCOA5	18.0434	15.0613	15.1148	0.00341313	0.216628	0.96754
ENSG00000205861	12.9636	13.6363	6.1647	3.6825	4.0146	10.8386	5.7214	PCOTH	13.2999	4.6206	8.28	0.00341391	0.295811	0.374218
ENSG00000196632	6.7048	7.3103	12.4363	10.9782	12.4303	11.3374	10.2938	WNK3	7.00755	11.9483	10.8156	0.00342036	0.0403273	0.22646
ENSG00000229910	4.6615	4.413	13.6804	15.8901	15.5909	8.2532	9.6283	HNRNPA1P18	4.53725	15.0538	8.94075	0.0034307	0.0899816	0.0113868
ENSG00000258706	12.8854	13.0699	9.0037	7.8435	8.2089	18.7398	8.7741	SLC20A1P3	12.9777	8.35203	13.7569	0.00346159	0.901238	0.47357
ENSG00000187325	6.5027	6.2294	12.4954	12.1387	11.0471	12.0614	9.3478	TAF9B	6.36605	11.8937	10.7046	0.00349209	0.189883	0.53669
ENSG00000227348	11.8982	11.52	14.5493	13.8268	14.4708	20.1083	4.2964	MTND5P25	11.7091	14.2823	12.2023	0.00353267	0.960335	0.836235
ENSG00000259817	33.155	31.3879	21.6227	18.8365	17.2496	27.394	5.2678	AC087565.1	32.2715	19.2363	16.3309	0.00355838	0.385037	0.836669
ENSG00000261460	10.7069	11.3708	4.3642	3.2754	5.5093	8.0202	3.9258	AC009690.2	11.0389	4.38297	5.973	0.00356007	0.237257	0.576376
ENSG00000159399	15.8197	15.3476	11.6765	12.6314	11.4402	11.9858	10.756	HK2	15.5836	11.916	11.3709	0.00356018	0.0623467	0.536306
ENSG00000280852	3.722	3.5236	10.0128	11.4187	11.6186	5.9308	4.1395	AC025048.6	3.6228	11.0167	5.03515	0.00356363	0.357262	0.043006
ENSG00000216710	29.4962	27.9242	10.8206	15.082	9.8653	23.5006	4.6865	COX6A1P3	28.7102	11.9226	14.0935	0.00356533	0.362618	0.855989
ENSG00000254684	15.6188	14.3756	4.2442	5.9157	5.8043	23.0444	8.2719	AP002803.1	14.9972	5.3214	15.6581	0.00356709	0.943229	0.394005
ENSG00000125780	21.1808	20.8874	12.1653	11.4865	13.5958	15.6254	13.0023	TGM3	21.0341	12.4159	14.3139	0.00360034	0.11904	0.359338
ENSG00000254697	19.7233	19.0965	4.3851	6.1121	7.996	9.5237	12.8198	COPS8P3	19.4099	6.1644	11.1717	0.00362383	0.11555	0.136491
ENSG00000236699	14.1398	14.5737	11.5734	11.0782	10.4246	14.0316	7.5188	ARHGEF38	14.3567	11.0254	10.7752	0.00362815	0.469195	0.95124
ENSG00000241556	16.7272	15.3958	4.5454	7.9194	6.2162	1.6453	8.859	AC018475.1	16.0615	6.227	5.25215	0.00363225	0.195276	0.833093
ENSG00000267682	29.9603	29.9999	8.4545	11.7841	7.7081	18.3618	12.816	AC016590.2	29.9801	9.31557	15.5889	0.00364914	0.121164	0.224792
ENSG00000173212	18.8455	18.218	13.632	14.703	14.5001	15.2733	9.0671	MAB21L3	18.5318	14.2784	12.1702	0.00367128	0.286276	0.619723
ENSG00000262406	18.9081	18.5553	16.354	16.1135	15.4245	19.5964	10.991	MMP12	18.7317	15.964	15.2937	0.00368032	0.57072	0.901655
ENSG00000173572	19.7954	20.2831	14.1695	13.1666	15.0718	11.7539	9.3972	NLRP13	20.0393	14.136	10.5755	0.00368152	0.0687173	0.156213
ENSG00000133142	6.5213	6.9048	16.788	14.6248	14.9234	10.9383	10.6339	TCEAL4	6.71305	15.4454	10.7861	0.00368263	0.00444887	0.0167662
ENSG00000257604	42.6785	46.2961	13.047	21.2162	11.8953	28.3361	8.4762	AC027288.2	44.4873	15.3862	18.4062	0.00368915	0.222389	0.813487
ENSG00000042781	15.1303	15.2615	11.9565	12.3194	12.7335	20.4458	9.4083	USH2A	15.1959	12.3365	14.927	0.00369141	0.969012	0.720597
ENSG00000218027	13.5716	13.4907	9.9574	9.7152	9.0784	15.859	8.6253	AL512329.1	13.5312	9.58367	12.2421	0.00370186	0.782052	0.596237
ENSG00000197714	13.0684	12.547	7.5379	8.6153	6.8724	8.513	9.4024	ZNF460	12.8077	7.6752	8.9577	0.0037757	0.0305189	0.157811
ENSG00000254790	21.0488	21.9783	6.0562	6.331	6.902	12.057	7.869	AP000842.1	21.5136	6.42973	9.963	0.00378786	0.101027	0.337465
ENSG00000279910	10.6092	11.1061	6.9855	7.3025	5.9139	7.947	4.052	AL731532.1	10.8576	6.73397	5.9995	0.00381559	0.23813	0.770945
ENSG00000259528	22.786	21.1864	11.9413	9.7091	12.7017	30.2572	15.5157	AC068397.1	21.9862	11.4507	22.8864	0.0038227	0.922727	0.361476
ENSG00000258687	29.8014	29.3886	54.6625	50.7935	49.837	74.7487	39.4581	AL358334.1	29.595	51.7643	57.1034	0.00382781	0.363062	0.813028
ENSG00000276897	14.404	17.0454	46.9692	53.1921	42.8229	25.5025	15.2571	AC231532.2	15.7247	47.6614	20.3798	0.00384285	0.526284	0.0590474
ENSG00000111331	16.34	15.8658	8.4534	9.6404	10.5098	13.167	10.4845	OAS3	16.1029	9.53453	11.8257	0.00384801	0.184367	0.306665
ENSG00000271283	33.4006	29.6441	5.1054	0	4.6547	14.784	3.3168	AC011458.2	31.5223	3.25337	9.0504	0.00385388	0.131932	0.489816
ENSG00000165359	6.7434	6.555	12.2217	13.4433	12.0825	14.1779	10.6185	INTS6L	6.6492	12.5825	12.3982	0.00386603	0.190258	0.934785
ENSG00000181609	19.4758	18.2458	11.9077	10.3733	9.0471	22.2698	9.67	OR52D1	18.8608	10.4427	15.9699	0.00386808	0.726127	0.540273
ENSG00000126756	3.4764	3.2911	16.1539	17.7757	19.3788	11.6946	16.0181	UXT	3.38375	17.7695	13.8563	0.0038719	0.129035	0.289981
ENSG00000044115	19.4772	19.8058	16.9951	16.5151	17.4589	12.9967	14.8511	CTNNA1	19.6415	16.9897	13.9239	0.00389743	0.093932	0.16366
ENSG00000196459	6.2267	5.6939	10.556	11.2158	9.6241	8.7695	5.9584	TRAPPC2	5.9603	10.4653	7.36395	0.00390513	0.497149	0.24621
ENSG00000271298	43.212	41.8387	28.822	23.4343	26.2777	52.1642	12.4831	AL080274.1	42.5254	26.178	32.3237	0.00390522	0.697641	0.808841
ENSG00000065675	24.6551	25.4517	19.2438	19.2229	20.7616	16.9501	12.2937	PRKCQ	25.0534	19.7428	14.6219	0.00391368	0.131307	0.259525
ENSG00000216378	17.5659	17.669	9.6659	11.2272	10.771	20.2154	10.466	AL080285.1	17.6174	10.5547	15.3407	0.00391394	0.721832	0.504953
ENSG00000102317	4.8644	4.66	9.6305	8.4883	8.7804	10.458	9.3849	RBM3	4.7622	8.9664	9.92145	0.00395088	0.0579328	0.283254
ENSG00000182397	11.2944	12.0804	6.1087	6.1082	7.5067	9.6139	5.349	DNM1P46	11.6874	6.57453	7.48145	0.0039761	0.290606	0.744406
ENSG00000223168	26.3488	28.0625	16.1099	13.4727	14.6877	25.658	16.7456	RN7SKP142	27.2056	14.7568	21.2018	0.00397753	0.400638	0.379839
ENSG00000244585	19.3224	20.7871	8.5919	11.9757	9.7918	9.3302	13.9547	RPL12P33	20.0547	10.1198	11.6425	0.00400852	0.14504	0.629367
ENSG00000243642	16.2553	16.0301	0	0	3.0204	19.1868	4.3045	RN7SL526P	16.1427	1.0068	11.7457	0.00401892	0.660226	0.382388
ENSG00000199472	46.2986	45.6573	0	0	8.6028	6.831	12.2602	RF00019	45.9779	2.8676	9.5456	0.00401909	0.0445983	0.197276
ENSG00000214626	14.698	15.6539	5.3919	2.5051	1.6386	20.1678	4.6705	POLR3DP1	15.176	3.17853	12.4192	0.00402567	0.782429	0.44127
ENSG00000267466	13.2057	13.3122	5.9808	7.5026	6.5434	5.1958	4.2741	AC021683.1	13.259	6.6756	4.73495	0.00408493	0.032197	0.0675718
ENSG00000172476	4.5169	3.818	10.2577	9.3484	8.393	8.1877	7.6893	RAB40A	4.16745	9.33303	7.9385	0.00409615	0.0171801	0.109864
ENSG00000198947	10.4202	9.3565	18.5542	18.1887	17.0692	25.489	13.8694	DMD	9.88835	17.9374	19.6792	0.00412699	0.339075	0.814631
ENSG00000202433	40.385	38.2326	19.7534	20.6497	18.0096	21.4507	44.9158	RNU6-54P	39.3088	19.4709	33.1833	0.00414883	0.693618	0.449955
ENSG00000275975	14.2614	13.5013	6.9756	7.2921	6.3598	2.525	6.7977	RF00017	13.8814	6.87583	4.66135	0.00414923	0.135771	0.486795
ENSG00000101945	6.1585	5.7695	8.7858	8.7471	8.0102	8.6321	12.6388	SUV39H1	5.964	8.51437	10.6354	0.00417286	0.255294	0.48004
ENSG00000259426	16.7888	16.7067	11.198	10.0802	9.784	7.0934	7.8812	AC027237.3	16.7477	10.3541	7.4873	0.00422086	0.0255189	0.0187849
ENSG00000203952	5.7938	6.8562	13.5791	13.9895	11.8421	5.9838	7.6712	CCDC160	6.325	13.1369	6.8275	0.0042475	0.67231	0.0223835
ENSG00000196098	13.4199	12.7046	1.094	3.8121	3.9897	11.088	7.8181	OR5K4	13.0622	2.96527	9.45305	0.00424862	0.258849	0.0957793
ENSG00000237217	12.0873	11.9198	14.7805	15.4512	15.7217	10.7003	14.4036	AC008074.2	12.0036	15.3178	12.552	0.00427269	0.816716	0.371219
ENSG00000254695	22.0189	21.7139	26.925	28.1467	28.6395	27.6142	10.2038	AC087379.2	21.8664	27.9037	18.909	0.00427392	0.791513	0.489204
ENSG00000262558	12.3057	13.4421	6.9451	4.8401	5.2766	11.7317	9.0239	AC129507.3	12.8739	5.68727	10.3778	0.00427434	0.28793	0.129868
ENSG00000215184	12.7406	12.5642	15.5795	16.2864	16.5715	1.8798	15.1821	RPS12P16	12.6524	16.1458	8.53095	0.00427486	0.646831	0.456793
ENSG00000214929	11.2261	10.7071	7.5808	6.2827	6.1644	9.938	5.4574	SPATA31D1	10.9666	6.67597	7.6977	0.00427572	0.379972	0.727801
ENSG00000268598	23.0123	24.2065	9.38	6.537	11.4026	6.7906	6.0938	VN1R80P	23.6094	9.10653	6.4422	0.00431059	0.00450773	0.194803
ENSG00000237937	29.2764	27.7161	20.0478	18.9615	16.9725	23.8438	9.3031	AP000770.1	28.4962	18.6606	16.5735	0.0043142	0.346127	0.822215
ENSG00000100003	13.1405	13.4996	9.0054	9.5986	10.3033	7.6699	11.0127	SEC14L2	13.32	9.63577	9.3413	0.0043186	0.249961	0.88959
ENSG00000159882	13.1736	12.6663	9.229	8.5368	8.8733	11.419	5.5597	ZNF230	12.92	8.8797	8.48935	0.00434814	0.37044	0.915713
ENSG00000189056	21.9444	21.1955	16.0502	17.128	17.3771	21.242	11.785	RELN	21.5699	16.8518	16.5135	0.00436221	0.47793	0.954573
ENSG00000279478	16.3992	17.4659	8.0213	4.1926	5.4849	23.2281	9.1195	AC127071.2	16.9325	5.8996	16.1738	0.00436491	0.931831	0.378373
ENSG00000251489	6.5226	5.789	11.9639	11.1171	10.9077	20.2095	10.3633	AC108941.1	6.1558	11.3296	15.2864	0.00436563	0.313461	0.56874
ENSG00000250446	37.8751	34.634	10.526	17.6057	9.5968	27.433	17.7797	LINC01332	36.2546	12.5762	22.6063	0.00437742	0.189117	0.24077
ENSG00000008086	5.9219	6.5886	10.0265	10.0933	11.2857	10.5744	8.5243	CDKL5	6.25525	10.4685	9.54935	0.00439433	0.165436	0.528117
ENSG00000102081	5.6787	4.2869	12.2119	15.1857	14.736	14.648	12.1338	FMR1	4.9828	14.0445	13.3909	0.00439852	0.0480772	0.714828
ENSG00000072422	17.674	18.1686	13.7531	12.1711	12.141	16.2782	9.7859	RHOBTB1	17.9213	12.6884	13.032	0.00442591	0.371974	0.933061
ENSG00000229745	19.5677	19.2967	0	0	0	0	0	BPY2DP	19.4322	0	0	0.00443905	0.00443905	#DIV/0!
ENSG00000129824	11.3966	11.2387	0	0	0	0	0	RPS4Y1	11.3177	0	0	0.00444088	0.00444088	#DIV/0!
ENSG00000183559	30.0535	27.875	17.8783	14.5363	13.5834	17.2573	8.3885	C10orf120	28.9642	15.3327	12.8229	0.0044504	0.153966	0.671996
ENSG00000262583	20.8251	22.1795	14.0059	13.3103	11.6086	18.4355	10.7535	AC009163.5	21.5023	12.9749	14.5945	0.00445726	0.316111	0.746219
ENSG00000237667	17.0686	17.5055	6.9573	8.7275	9.5146	9.0661	9.9437	LINC01115	17.2871	8.3998	9.5049	0.00448316	0.012826	0.297904
ENSG00000144524	16.5268	15.6797	9.0593	9.8346	11.2776	10.9729	10.7524	COPS7B	16.1033	10.0572	10.8626	0.0044846	0.0391512	0.340528
ENSG00000226975	11.4795	11.6439	0	0	0	0	0	AC006987.1	11.5617	0	0	0.00452609	0.00452609	#DIV/0!
ENSG00000107796	12.4873	12.7153	7.4573	7.6719	8.7416	10.5403	7.6132	ACTA2	12.6013	7.95693	9.07675	0.00455945	0.248839	0.581567
ENSG00000136237	17.7994	17.27	13.7194	12.2212	13.5428	14.7862	9.5832	RAPGEF5	17.5347	13.1611	12.1847	0.00458136	0.285452	0.771756
ENSG00000252713	51.5964	45.7936	0	10.9926	14.3808	45.6761	10.2473	RNU6-1198P	48.695	8.4578	27.9617	0.00458406	0.446625	0.462998
ENSG00000278281	61.7314	54.7887	0	13.1519	17.2056	13.662	12.2602	MIR7856	58.26	10.1192	12.9611	0.00458411	0.0410767	0.64027
ENSG00000259654	15.9716	16.8004	6.5101	3.0247	5.9354	3.142	2.8196	AC115102.1	16.386	5.15673	2.9808	0.00459896	0.00837986	0.178807
ENSG00000173040	23.061	22.2775	17.0731	14.5724	16.0907	11.9434	12.3381	EVC2	22.6692	15.9121	12.1408	0.00461398	0.00682093	0.0286336
ENSG00000135905	21.7134	21.5359	19.7704	20.3013	19.7667	19.8442	12.9682	DOCK10	21.6247	19.9461	16.4062	0.00462147	0.370726	0.490404
ENSG00000124486	8.7897	7.7645	16.8036	19.887	20.3579	12.8773	14.2605	USP9X	8.2771	19.0162	13.5689	0.00470525	0.030834	0.0260645
ENSG00000258837	22.5314	24.7587	5.904	6.8576	8.9713	15.6719	17.8994	AL133370.1	23.6451	7.2443	16.7857	0.00474971	0.0488883	0.0157599
ENSG00000253665	25.7284	24.9107	17.1606	13.9527	14.3419	28.9879	7.4324	AC022733.1	25.3195	15.1517	18.2101	0.00475669	0.628729	0.824077
ENSG00000100433	13.6051	14.2423	10.2379	9.4538	8.5174	13.3411	8.9791	KCNK10	13.9237	9.40303	11.1601	0.00476348	0.422111	0.56573
ENSG00000272908	14.0527	14.5509	9.1289	9.7303	10.771	11.6627	10.8149	AC006033.2	14.3018	9.87673	11.2388	0.00480466	0.0404859	0.127756
ENSG00000271495	23.7139	24.9445	3.222	2.2454	2.9375	6.9976	14.6524	AC020765.1	24.3292	2.80163	10.825	0.00480626	0.16817	0.28184
ENSG00000226646	18.7369	18.0154	12.8879	11.9757	10.4446	19.697	13.9547	RPL7P37	18.3761	11.7694	16.8258	0.00482792	0.684681	0.315845
ENSG00000240128	8.7706	8.7822	2.475	3.4497	3.7608	7.167	8.5754	KRT18P43	8.7764	3.2285	7.8712	0.0048306	0.42089	0.0452663
ENSG00000244025	31.457	29.3886	18.2208	16.9312	12.9207	7.3283	15.7832	KRTAP19-3	30.4228	16.0242	11.5557	0.00488424	0.123974	0.471803
ENSG00000177646	18.5751	18.1996	12.2118	13.6169	11.8018	15.206	14.1217	ACAD9	18.3873	12.5435	14.6639	0.00488908	0.0663235	0.080084
ENSG00000267268	20.3884	18.7656	8.3104	7.7222	10.1024	13.0353	11.6978		19.577	8.71167	12.3666	0.00491856	0.0226107	0.038179
ENSG00000130826	8.6362	8.2733	15.8408	14.7196	16.9641	13.4703	12.5781	DKC1	8.45475	15.8415	13.0242	0.00492361	0.0354693	0.0372873
ENSG00000157625	5.6433	6.3563	10.4758	11.2988	10.2332	11.2555	7.5079	TAB3	5.9998	10.6693	9.3817	0.00493856	0.314079	0.615812
ENSG00000162493	16.3196	16.2775	12.8288	12.7155	11.9562	13.4151	13.1498	PDPN	16.2985	12.5002	13.2825	0.00495521	0.0244791	0.0901612
ENSG00000177479	18.0028	17.7321	12.2593	11.2998	10.3358	12.597	10.6193	ARIH2	17.8674	11.2983	11.6082	0.00499499	0.0946353	0.815021
ENSG00000215319	4.9144	3.3232	12.0189	15.5558	14.0888	18.0237	9.4815	EIF5P1	4.1188	13.8878	13.7526	0.00500089	0.256666	0.979999
ENSG00000259256	38.5057	35.4409	18.311	14.5843	21.4645	13.2562	16.9943	LINC01895	36.9733	18.1199	15.1252	0.0050101	0.0135079	0.35861
ENSG00000254990	25.3901	26.5792	17.912	19.973	18.5082	13.8319	15.5157	AP001781.1	25.9847	18.7977	14.6738	0.00505113	0.0117538	0.0558611
ENSG00000173517	10.6493	11.0798	7.8221	7.8267	8.7252	9.2376	6.1605	PEAK1	10.8646	8.12467	7.69905	0.00507546	0.283047	0.82871
ENSG00000264404	19.8839	18.488	6.947	4.8414	1.5834	14.4591	10.1547	BX547991.1	19.1859	4.45727	12.3069	0.00508713	0.166551	0.0955511
ENSG00000207752	60.862	57.6182	14.8846	0	13.5706	32.3271	58.02	MIR199A1	59.2401	9.48507	45.1736	0.00509622	0.469255	0.186896
ENSG00000211860	72.02	68.1815	17.6135	0	16.0586	51.005	22.8857	TRAJ29	70.1008	11.224	36.9454	0.00509628	0.250223	0.289699
ENSG00000264030	16.3682	15.4958	4.0031	0	3.6497	0	7.8019	RN7SL66P	15.932	2.55093	3.90095	0.00509633	0.195856	0.789757
ENSG00000253951	19.6418	19.9232	6.8624	9.565	9.3849	42.2281	5.5728	AC087360.1	19.7825	8.6041	23.9004	0.00510645	0.859298	0.557084
ENSG00000181163	22.1253	24.0452	34.2331	36.3635	37.0002	16.9883	27.9794	NPM1	23.0853	35.8656	22.4838	0.00511243	0.930857	0.241643
ENSG00000144668	18.0637	19.0286	12.6403	12.0126	13.8526	18.3019	11.5299	ITGA9	18.5462	12.8352	14.9159	0.00513435	0.475555	0.648732
ENSG00000248514	15.1621	17.9425	32.4459	30.6877	35.9205	11.7446	7.5282	AC008443.4	16.5523	33.018	9.6364	0.0051359	0.129968	0.0112127
ENSG00000170759	11.6173	11.4854	14.026	14.0358	14.7552	10.9352	14.8366	KIF5B	11.5513	14.2723	12.8859	0.00514919	0.617985	0.606044
ENSG00000171402	14.0909	16.6748	34.4611	30.6877	33.1645	34.6501	26.1195	XAGE3	15.3829	32.7711	30.3848	0.00516969	0.152444	0.675042
ENSG00000232842	4.3737	4.1406	9.6268	8.2	8.777	6.9693	3.4745	AL137845.2	4.25715	8.86793	5.2219	0.00518507	0.678797	0.270917
ENSG00000118193	12.3514	12.7893	15.8296	14.9791	16.1535	12.406	10.3783	KIF14	12.5704	15.6541	11.3922	0.00518767	0.446757	0.118267
ENSG00000256717	25.596	24.9445	9.2056	3.8493	6.7144	17.3275	10.765	AP002991.1	25.2703	6.58977	14.0463	0.00519573	0.178059	0.221385
ENSG00000267159	31.6185	28.0625	6.4439	11.2272	5.8751	4.6651	10.466	AC005379.1	29.8405	7.84873	7.56555	0.00520041	0.0353481	0.941681
ENSG00000271358	18.3881	18.1334	3.7475	0	3.4167	13.5652	7.3039	AL137190.1	18.2608	2.38807	10.4345	0.00523638	0.241769	0.202359
ENSG00000163864	22.5389	21.9303	16.2303	15.5795	15.9143	22.8347	12.1358	NMNAT3	22.2346	15.908	17.4853	0.00524696	0.537528	0.817486
ENSG00000238061	18.6527	16.8176	7.6029	8.3264	4.9513	12.5809	4.9394	AL356273.2	17.7351	6.9602	8.76015	0.00524879	0.241669	0.72024
ENSG00000259478	18.0509	18.235	11.844	12.0062	10.3076	11.6924	7.6946	AC024651.1	18.1429	11.3859	9.6935	0.00529472	0.147234	0.548941
ENSG00000227471	21.8334	22.4538	13.9848	12.1828	15.0685	17.2573	11.3568	AKR1B15	22.1436	13.7454	14.3071	0.00530698	0.226006	0.881349
ENSG00000240541	20.4224	18.6749	11.3513	7.9109	8.2794	13.1484	4.4247	TM4SF1-AS1	19.5487	9.18053	8.78655	0.00532849	0.234412	0.943103
ENSG00000231074	9.8731	9.9936	6.7579	6.6676	7.4766	8.9052	6.8568	HCG18	9.93335	6.96737	7.881	0.00533991	0.293783	0.532309
ENSG00000106460	7.2295	6.9327	9.2977	9.9851	10.3529	12.5793	6.5355	TMEM106B	7.0811	9.87857	9.5574	0.00536057	0.562811	0.932671
ENSG00000249848	21.0424	23.1224	9.1896	10.247	5.027	7.9834	13.1344	AC112673.1	22.0824	8.15453	10.5589	0.00536213	0.1035	0.519156
ENSG00000133135	4.2809	5.3639	10.1616	10.9446	12.3528	13.5984	10.4026	RNF128	4.8224	11.153	12.0005	0.00536449	0.111279	0.691429
ENSG00000164741	14.6584	14.9484	12.2251	12.8373	13.0286	13.5147	10.2497	DLC1	14.8034	12.697	11.8822	0.00537135	0.322574	0.705236
ENSG00000271624	20.4796	19.3881	6.2607	4.3632	9.1329	10.8778	8.1347	AP004372.1	19.9338	6.5856	9.50625	0.00544938	0.0532163	0.241337
ENSG00000270495	21.6662	24.2149	5.8875	1.0258	8.0517	9.5901	4.7811	AC008825.2	22.9406	4.98833	7.1856	0.00546076	0.0514568	0.550446
ENSG00000237922	19.7616	21.8264	11.2769	7.8591	7.3439	5.8314	7.3262	AL450309.1	20.794	8.82663	6.5788	0.00551928	0.0109375	0.218816
ENSG00000134548	14.9229	14.3102	10.0678	10.0861	8.3185	12.755	6.5407	SPX	14.6166	9.4908	9.64785	0.00553755	0.353728	0.967989
ENSG00000231336	26.1171	25.2871	8.71	12.1402	13.2351	21.0185	11.3171	AC017006.1	25.7021	11.3618	16.1678	0.00553861	0.297763	0.496704
ENSG00000256232	17.922	18.852	30.438	28.8493	26.641	12.3399	16.6106	LINC02387	18.387	28.6428	14.4753	0.00554584	0.307727	0.0483183
ENSG00000177839	9.9833	9.9608	5.2661	5.505	6.3289	3.4658	4.3542	PCDHB9	9.97205	5.7	3.91	0.00558426	0.0464357	0.0800969
ENSG00000223720	29.2063	31.4201	11.3635	13.5761	17.7607	15.278	14.765	AL109659.1	30.3132	14.2334	15.0215	0.00559273	0.0366107	0.716355
ENSG00000130377	27.3287	27.2963	19.6216	18.3752	20.4052	15.9807	14.1417	ACSBG2	27.3125	19.4673	15.0612	0.00559989	0.0476273	0.0646582
ENSG00000227582	38.3075	41.898	15.6144	18.796	23.2952	31.3429	19.366	ADGRF5P1	40.1028	19.2352	25.3544	0.00562111	0.223862	0.483614
ENSG00000240950	17.749	19.3881	6.6781	9.3081	4.5664	18.1297	8.677	AC021074.1	18.5686	6.85087	13.4033	0.00563969	0.468372	0.385179
ENSG00000162944	12.0853	12.5989	9.6761	8.9504	8.9823	10.8259	9.6008	RFTN2	12.3421	9.20293	10.2134	0.00565172	0.139429	0.322493
ENSG00000256659	15.6565	16.6748	10.8489	10.674	8.7275	6.93	6.2189	LINC02368	16.1656	10.0835	6.57445	0.00566623	0.00653904	0.0223784
ENSG00000182093	16.9489	16.3768	12.3592	11.9261	13.5218	11.5628	8.5235	WRB	16.6628	12.6024	10.0432	0.00567652	0.133466	0.322817
ENSG00000200508	33.8918	30.0801	10.3609	7.2206	0	0	13.4622	RF00019	31.986	5.8605	6.7311	0.0056963	0.14445	0.920684
ENSG00000239994	25.9922	26.9138	19.8648	16.6129	18.1112	46.0195	15.4865	AC069444.1	26.453	18.1963	30.753	0.00569937	0.825227	0.561561
ENSG00000213468	8.6178	9.4697	14.8033	14.863	13.7253	10.3536	11.0842	FIRRE	9.04375	14.4639	10.7189	0.00573648	0.0989576	0.00787636
ENSG00000260949	13.2814	14.5943	4.6402	6.4677	6.3459	10.0778	7.5364	AP006545.1	13.9379	5.81793	8.8071	0.00574042	0.104759	0.21331
ENSG00000199751	8.4729	10.0267	31.0826	36.1032	28.3387	15.0015	13.4622	RF00019	9.2498	31.8415	14.2318	0.00574105	0.0449657	0.0104128
ENSG00000207815	21.8795	25.8917	80.2639	93.2285	73.1784	58.1069	17.3815	MIR563	23.8856	82.2236	37.7442	0.00574125	0.619244	0.253588
ENSG00000145780	7.2813	5.9788	12.9012	15.3228	13.916	17.101	7.5551	FEM1C	6.63005	14.0467	12.328	0.00575617	0.441329	0.780191
ENSG00000176153	16.7198	17.0568	9.1651	7.8613	6.4277	15.3117	10.0764	GPX2	16.8883	7.81803	12.6941	0.00575832	0.354319	0.294655
ENSG00000223432	33.4544	36.2902	13.6362	11.8791	15.5406	24.6798	17.7179	AC009988.1	34.8723	13.6853	21.1989	0.00577725	0.121235	0.254803
ENSG00000227941	37.8287	34.4351	14.2331	14.8789	19.465	25.7601	30.0519	UQCRBP2	36.1319	16.1923	27.906	0.00578732	0.1012	0.0432833
ENSG00000248767	17.9371	19.2967	9.9699	5.5585	7.2718	12.9918	14.2496	AC187653.1	18.6169	7.60007	13.6207	0.00578959	0.0331118	0.0288454
ENSG00000142552	16.5168	17.1024	10.6034	12.668	11.5088	7.6763	12.7932	RCN3	16.8096	11.5934	10.2348	0.00580076	0.232494	0.689132
ENSG00000256263	54.3102	50.2979	23.0996	14.0862	26.3256	50.1688	33.7658	DDX11L8	52.3041	21.1705	41.9673	0.00584464	0.419047	0.197087
ENSG00000230618	16.9875	15.077	2.5966	5.4288	4.7347	7.5192	5.0607	H3F3AP3	16.0323	4.25337	6.28995	0.00586026	0.0283597	0.308425
ENSG00000187118	5.7419	5.2417	8.7265	10.0661	8.7792	12.4898	5.6693	CMC1	5.4918	9.1906	9.07955	0.00586996	0.483239	0.979317
ENSG00000277109	0	0	22.776	19.0476	24.9185	19.7864	20.7155	AL935212.4	0	22.2474	20.2509	0.00589191	0.0146013	0.365564
ENSG00000227616	44.6568	43.5201	35.334	38.0565	35.1434	34.8818	18.7816	AC063976.3	44.0884	36.178	26.8317	0.00589802	0.276535	0.450811
ENSG00000186532	15.1755	14.6384	10.6039	11.1938	11.2318	10.3861	9.3204	SMYD4	14.907	11.0098	9.85325	0.0059048	0.0314491	0.24399
ENSG00000226541	27.8787	29.692	13.6362	7.1275	12.4325	19.7439	6.6442	AL359633.1	28.7854	11.0654	13.1941	0.0059228	0.247924	0.801516
ENSG00000281955	7.7759	7.8873	13.5836	13.2533	14.8614	22.6179	15.0022	AC073488.3	7.8316	13.8994	18.8101	0.00595446	0.212479	0.41727
ENSG00000104695	15.3098	15.6262	10.7646	8.9698	10.2411	13.2143	9.1218	PPP2CB	15.468	9.99183	11.1681	0.00596376	0.281181	0.667512
ENSG00000058335	14.1008	14.7295	11.4951	10.904	10.2863	12.1746	11.6169	RASGRF1	14.4152	10.8951	11.8957	0.00598185	0.0276118	0.11223
ENSG00000267412	9.1079	8.9818	3.7124	4.3121	5.0771	4.0314	8.0395	AC092068.2	9.04485	4.3672	6.03545	0.0060323	0.373811	0.555812
ENSG00000274451	29.8014	28.8543	19.8773	23.0879	21.143	14.3901	12.9135	AL136228.1	29.3278	21.3694	13.6518	0.00604314	0.00613271	0.00772076
ENSG00000164904	15.2456	14.5697	10.0564	10.9841	10.8308	10.6438	6.8772	ALDH7A1	14.9077	10.6238	8.7605	0.00604794	0.179893	0.50118
ENSG00000112902	14.7172	14.2033	11.9685	11.2025	10.673	13.9139	8.343	SEMA5A	14.4603	11.2813	11.1285	0.00605627	0.442073	0.965168
ENSG00000132437	28.3854	30.3295	16.8496	20.4324	15.9767	19.0293	14.2306	DDC	29.3575	17.7529	16.63	0.00615963	0.083345	0.730337
ENSG00000242276	4.8607	5.7521	11.8876	10.77	10.8382	10.3272	8.4952	RPL5P3	5.3064	11.1653	9.4112	0.00616113	0.0936471	0.27693
ENSG00000236468	14.2422	13.7895	6.3329	7.172	8.6608	10.8887	7.7143	AC099335.1	14.0159	7.38857	9.3015	0.00616937	0.200772	0.424605
ENSG00000237174	19.3169	18.7446	15.5899	16.4619	15.5058	22.5726	9.5144	AL445465.1	19.0307	15.8525	16.0435	0.00617934	0.726828	0.98139
ENSG00000232707	57.0724	57.89	0	13.8963	9.0898	14.4354	12.9542	AP1B1P2	57.4812	7.66203	13.6948	0.00621101	0.00165782	0.275285
ENSG00000244318	14.5495	13.774	21.3497	19.8385	22.7091	18.0321	20.8052	RN7SL252P	14.1617	21.2991	19.4186	0.00623245	0.143252	0.37989
ENSG00000262503	18.005	18.4658	8.8067	6.1375	5.3529	9.5634	2.8607	AC027763.1	18.2354	6.7657	6.21205	0.00623394	0.171598	0.897024
ENSG00000137875	17.0358	17.8337	12.0183	12.2844	13.1488	8.7006	10.4105	BCL2L10	17.4348	12.4838	9.55555	0.00626409	0.0356251	0.142406
ENSG00000232240	39.122	37.8786	17.396	9.0927	11.8953	50.3753	11.3016	AL356387.2	38.5003	12.7947	30.8385	0.00626489	0.762075	0.523974
ENSG00000267919	17.5399	18.8694	9.7491	12.2298	10.6662	11.2926	5.0669	AC009955.2	18.2047	10.8817	8.17975	0.0062746	0.178762	0.541612
ENSG00000187695	14.6206	15.7638	7.9459	6.922	9.78	8.9163	5.1622		15.1922	8.21597	7.03925	0.00628735	0.120204	0.644759
ENSG00000158639	9.3054	11.0118	18.4906	22.799	22.0454	17.5051	12.9367	PAGE5	10.1586	21.1117	15.2209	0.00629587	0.241201	0.17805
ENSG00000243710	22.7905	21.6468	15.0344	17.2499	15.2116	16.1935	16.6759	CFAP57	22.2187	15.832	16.4347	0.00630074	0.0348059	0.49319
ENSG00000240513	17.1988	15.2645	5.2577	0	0	11.419	0	AL049830.2	16.2316	1.75257	5.7095	0.00630347	0.309912	0.612394
ENSG00000222761	32.6128	28.945	9.9699	0	0	0	25.9083	RNU6-684P	30.7789	3.3233	12.9542	0.00630375	0.39666	0.590799
ENSG00000251409	5.7616	9.0909	23.4846	31.0969	25.6938	15.3015	15.2571	AC008592.4	7.42625	26.7584	15.2793	0.00630572	0.132925	0.0366646
ENSG00000167554	16.8169	16.1513	12.5172	12.2543	13.586	12.0824	9.8745	ZNF610	16.4841	12.7858	10.9784	0.00630753	0.103097	0.326367
ENSG00000238202	39.6213	41.0261	9.0843	16.8826	16.5647	17.5375	3.9345	AC002465.1	40.3237	14.1772	10.736	0.0063166	0.140623	0.703442
ENSG00000183729	10.2924	10.2767	7.4728	6.5784	6.8131	3.7015	7.41	NPBWR1	10.2845	6.95477	5.55575	0.00636718	0.237895	0.587546
ENSG00000225037	20.5771	18.9393	27.9579	29.2264	30.5878	12.144	12.7143	EIF1AX-AS1	19.7582	29.2574	12.4291	0.00637044	0.0478641	0.000722785
ENSG00000136527	11.6025	11.5577	16.5224	16.1457	15.3095	12.1564	8.9256	TRA2B	11.5801	15.9925	10.541	0.00637079	0.636094	0.169274
ENSG00000240174	16.591	16.0637	3.6887	3.856	0	13.3521	5.991	AP000852.1	16.3274	2.5149	9.67155	0.0063854	0.320352	0.278337
ENSG00000204767	16.1379	15.0049	9.5144	7.1219	9.6384	13.2657	8.6995	FAM196B	15.5714	8.75823	10.9826	0.00639863	0.279876	0.500271
ENSG00000257757	7.4025	7.6649	11.3149	12.6168	11.3476	9.8297	11.7614	OR6C7P	7.5337	11.7598	10.7956	0.00640556	0.17774	0.490642
ENSG00000213277	15.9749	15.1234	9.7672	8.1683	10.6859	11.3135	3.8072	MARCKSL1P1	15.5492	9.54047	7.56035	0.00641867	0.276218	0.690804
ENSG00000102271	4.6049	5.4494	9.0822	11.0134	9.6053	16.1747	8.3786	KLHL4	5.02715	9.9003	12.2767	0.00647678	0.311256	0.651065
ENSG00000223540	20.0468	18.4512	2.7237	7.5928	7.4499	17.7466	17.6951	RPS15AP5	19.249	5.92213	17.7208	0.00649476	0.306045	0.0178709
ENSG00000099399	4.2944	4.4466	9.846	9.1491	8.3784	9.9792	11.0875	MAGEB2	4.3705	9.1245	10.5334	0.00650101	0.0530363	0.172192
ENSG00000226222	7.5151	5.9288	27.5689	21.348	22.3424	19.9585	9.9503	AC079168.1	6.72195	23.7531	14.9544	0.00650795	0.342463	0.303003
ENSG00000267552	9.9085	9.1198	4.0388	2.8147	1.2274	0.9746	0	AC093227.2	9.51415	2.69363	0.4873	0.00651701	0.0056732	0.104424
ENSG00000224295	23.3894	24.2187	14.3005	17.4409	14.9938	25.8821	9.2905	OLFM5P	23.804	15.5784	17.5863	0.00655163	0.590412	0.848984
ENSG00000112874	6.6264	7.1286	11.0493	12.4918	10.7455	12.0876	6.6998	NUDT12	6.8775	11.4289	9.3937	0.00656152	0.520943	0.586442
ENSG00000136895	20.9486	19.9376	15.0428	12.8385	15.1062	14.9148	10.4809	GARNL3	20.4431	14.3292	12.6978	0.00656924	0.162851	0.593595
ENSG00000222102	29.8014	31.7397	14.5767	20.3174	16.6123	39.5728	16.5724	RN7SKP232	30.7706	17.1688	28.0726	0.00658864	0.853387	0.515078
ENSG00000215301	7.3569	7.7896	17.0453	19.881	20.5049	11.9114	15.0726	DDX3X	7.57325	19.1437	13.492	0.00661221	0.160505	0.102449
ENSG00000109881	13.1963	12.6025	15.8535	15.981	16.777	13.9365	10.8512	CCDC34	12.8994	16.2038	12.3939	0.00662196	0.798894	0.235322
ENSG00000218089	15.5652	15.7882	9.9699	8.2115	9.9161	12.4669	10.5989	DNAJA1P4	15.6767	9.36583	11.5329	0.00667613	0.13687	0.202616
ENSG00000227939	14.3681	13.6023	5.2709	4.8978	5.6065	12.7194	6.8486	RPL3P2	13.9852	5.2584	9.784	0.00668668	0.385156	0.365317
ENSG00000133028	13.179	12.6966	9.504	10.2952	10.6429	8.7501	7.114	SCO1	12.9378	10.1474	7.93205	0.0066906	0.0823056	0.186675
ENSG00000280356	11.2439	11.9656	8.3089	6.5489	6.9441	14.0354	6.1048	AL021877.2	11.6047	7.2673	10.0701	0.00671184	0.764979	0.607617
ENSG00000184140	10.4968	11.3866	14.975	17.1454	16.5787	23.231	10.4236	OR4F6	10.9417	16.233	16.8273	0.00675139	0.526409	0.941157
ENSG00000146285	16.6387	17.534	12.3265	12.627	11.2383	13.3318	12.3498	SCML4	17.0863	12.0639	12.8408	0.00675844	0.0241277	0.336084
ENSG00000276651	14.361	14.8158	11.7073	11.2971	11.9054	10.1054	11.9938	AC007950.2	14.5884	11.6366	11.0496	0.00678788	0.149851	0.645255
ENSG00000261008	20.1874	18.9393	13.1211	13.484	10.7463	19.8031	8.6688	LINC01572	19.5633	12.4505	14.2359	0.00679344	0.512861	0.802709
ENSG00000055163	20.2518	21.0429	14.8988	12.979	15.511	16.0332	13.3416	CYFIP2	20.6473	14.4629	14.6874	0.00682423	0.118946	0.900279
ENSG00000279111	12.3337	11.4678	4.3091	4.5046	6.8752	10.1386	2.0996	OR10X1	11.9008	5.22963	6.1191	0.00682517	0.3846	0.861921
ENSG00000114956	29.699	28.819	23.9688	21.26	23.1774	14.7231	15.0998	DGUOK	29.259	22.8021	14.9115	0.00683855	0.00707051	0.00769467
ENSG00000148187	12.6806	12.7829	10.3374	9.7391	9.4248	12.0571	8.5814	MRRF	12.7317	9.83377	10.3193	0.00684019	0.397255	0.826882
ENSG00000275897	8.7331	8.3471	4.1073	4.8661	5.6171	5.0549	7.7383	AC021491.4	8.5401	4.8635	6.3966	0.00686057	0.351812	0.447074
ENSG00000141449	20.764	20.8956	17.9933	17.9041	17.0429	18.5986	12.0143	GREB1L	20.8298	17.6468	15.3065	0.00689884	0.342096	0.606235
ENSG00000207122	8.1532	0	39.8795	48.6371	54.5386	57.7415	51.8166	RNU6-591P	4.0766	47.6851	54.779	0.00690402	0.0130866	0.264925
ENSG00000254696	16.3407	15.04	6.6606	7.7364	6.0726	3.2146	5.7695		15.6903	6.8232	4.49205	0.00690701	0.0348863	0.29235
ENSG00000115363	19.2123	20.1265	11.9392	12.6151	12.992	13.1044	14.2618	EVA1A	19.6694	12.5154	13.6831	0.00691389	0.0172535	0.248691
ENSG00000271992	20.4005	19.7522	11.3391	14.2244	12.4058	13.1343	11.7866	AL354872.2	20.0763	12.6564	12.4604	0.00692504	0.0258088	0.867566
ENSG00000283016	27.3361	27.3721	7.7139	3.584	9.3773	7.446	13.3639	AL139353.3	27.3541	6.89173	10.4049	0.00700409	0.11002	0.428817
ENSG00000119414	11.8655	11.049	19.5044	16.9083	17.3489	13.087	11.4351	PPP6C	11.4573	17.9205	12.2611	0.00701152	0.502594	0.0221145
ENSG00000230912	21.079	22.45	5.1552	10.7781	7.0501	27.9905	13.3965	AL021707.4	21.7645	7.66113	20.6935	0.00701714	0.907309	0.313847
ENSG00000229798	10.1199	9.5805	5.7749	4.0246	3.7608	10.1532	0	KRT18P26	9.8502	4.5201	5.0766	0.00707448	0.519319	0.93061
ENSG00000248682	27.5821	26.1121	11.2426	10.9692	12.3002	19.5338	16.0687	ARHGAP22-IT1	26.8471	11.504	17.8012	0.00708354	0.0827809	0.155282
ENSG00000172086	14.2972	11.6683	27.1285	24.3681	29.1308	12.2202	16.8411	KRCC1	12.9827	26.8758	14.5307	0.00710574	0.632254	0.0578061
ENSG00000197943	17.1998	17.9144	13.7064	12.846	13.861	14.6559	13.2544	PLCG2	17.5571	13.4711	13.9551	0.00713461	0.0752326	0.615009
ENSG00000121879	6.4283	6.7377	10.3311	10.5651	10.3406	9.5929	6.347	PIK3CA	6.583	10.4123	7.96995	0.00713785	0.549177	0.372938
ENSG00000215368	17.9676	19.1362	6.5913	3.0624	8.0126	6.3624	5.7095	BOD1P2	18.5519	5.88877	6.03595	0.00714389	0.00785942	0.930422
ENSG00000276733	12.1724	14.4045	59.5385	51.8666	67.8532	21.5514	29.01	MIR7158	13.2885	59.7528	25.2807	0.00715501	0.168673	0.0106404
ENSG00000101901	8.9717	7.4943	15.3591	14.9316	17.6511	17.0992	12.6615	ALG13	8.233	15.9806	14.8803	0.00716511	0.177796	0.708811
ENSG00000253429	26.5466	24.4337	7.2137	7.541	0	10.4447	7.0297	AP005660.1	25.4901	4.91823	8.7372	0.00719979	0.0235035	0.29212
ENSG00000269037	15.6471	16.0476	10.2045	8.8896	11.0482	6.4641	9.9443	LINC01838	15.8473	10.0474	8.2042	0.00722284	0.138533	0.471547
ENSG00000233837	21.4186	20.277	9.1669	11.8644	7.1637	12.3246	5.1046	EIF3LP2	20.8478	9.39833	8.7146	0.00723782	0.176709	0.883036
ENSG00000233248	3.3304	0	16.2899	19.8672	24.1343	44.224	3.9686	MTND6P9	1.6652	20.0971	24.0963	0.0072582	0.464706	0.875283
ENSG00000275052	9.3608	10.2061	13.3757	15.3271	14.8919	8.566	8.1048	PPP4R3B	9.78345	14.5316	8.3354	0.00729507	0.128533	0.00445823
ENSG00000123560	7.9627	8.0768	15.6487	14.5411	13.6332	19.0073	11.183	PLP1	8.01975	14.6077	15.0952	0.00729723	0.321495	0.921272
ENSG00000186103	23.5227	22.6814	14.9146	17.8187	16.5119	19.2811	15.9185	ARGFX	23.102	16.4151	17.5998	0.00730511	0.171623	0.610139
ENSG00000224322	50.2997	46.8974	31.6856	22.0822	27.1892	29.6854	20.585	AC004009.1	48.5986	26.9857	25.1352	0.00731205	0.0902161	0.765474
ENSG00000264176	20.3351	22.0587	31.0826	31.7708	35.8957	16.5016	10.7697	MAGOH2P	21.1969	32.9164	13.6357	0.00731382	0.208254	0.0464107
ENSG00000133316	11.8027	12.0405	7.9628	6.9367	8.3942	7.9264	6.7897	WDR74	11.9216	7.76457	7.35805	0.00731726	0.0685331	0.623362
ENSG00000144852	17.667	16.9155	12.9621	11.0866	10.5645	12.2275	8.0383	NR1I2	17.2913	11.5377	10.1329	0.00732895	0.171825	0.622596
ENSG00000184867	5.5385	5.1293	12.0728	12.3127	10.2016	10.0191	6.1216	ARMCX2	5.3339	11.529	8.07035	0.00734866	0.391974	0.304443
ENSG00000175344	6.7564	6.6303	5.0377	5.512	5.5116	4.34	4.4183	CHRNA7	6.69335	5.35377	4.37915	0.00738618	0.00261543	0.0204369
ENSG00000069509	11.1196	9.5035	19.6405	18.4258	22.7277	12.0312	17.1765	FUNDC1	10.3116	20.2647	14.6039	0.00739843	0.326359	0.227213
ENSG00000143786	20.1647	21.1399	13.0736	13.1478	15.6915	16.4133	13.0089	CNIH3	20.6523	13.971	14.7111	0.00742078	0.155862	0.745222
ENSG00000230965	19.6047	19.3331	7.991	4.1768	7.2856	20.2477	5.1915	SNX18P13	19.4689	6.48447	12.7196	0.00742448	0.534665	0.558161
ENSG00000176692	4.8827	5.3654	7.6766	7.1332	8.1654	3.0875	3.8789	FOXC2	5.12405	7.6584	3.4832	0.00745013	0.0933935	0.0116035
ENSG00000265939	20.3351	22.0587	6.2165	10.1089	11.3355	7.5007	21.5395	UBE2CP2	21.1969	9.2203	14.5201	0.00745511	0.514579	0.586374
ENSG00000276545	11.6637	12.4668	8.2815	7.054	8.3893	7.3277	4.7824	PCDHGB9P	12.0652	7.90827	6.05505	0.00745905	0.107914	0.366048
ENSG00000218281	32.2478	30.529	39.4331	43.9705	43.1425	22.838	10.2473	HIST1H2APS3	31.3884	42.182	16.5427	0.00746036	0.250221	0.139216
ENSG00000266858	21.0546	21.3562	12.26	11.1074	8.9421	8.8756	7.1684	RPSAP67	21.2054	10.7698	8.022	0.00746438	0.0357392	0.127981
ENSG00000171004	7.1612	6.2008	13.2421	10.866	12.2679	9.1228	9.9905	HS6ST2	6.681	12.1253	9.55665	0.00746826	0.0479816	0.0519346
ENSG00000156253	15.2738	14.761	8.4047	8.4606	8.7979	9.4648	7.078	RWDD2B	15.0174	8.5544	8.2714	0.00747064	0.0991538	0.8519
ENSG00000266666	38.4107	34.0908	70.4538	73.6505	74.9401	59.5058	22.8857	MIR4325	36.2507	73.0148	41.1958	0.00747852	0.832249	0.331197
ENSG00000149483	12.7975	11.9221	8.6569	6.6132	6.982	9.6418	5.2996	TMEM138	12.3598	7.41737	7.4707	0.00756088	0.255649	0.984542
ENSG00000249849	14.0364	16.6104	26.9719	32.4678	33.533	10.6507	17.5227	AC138819.1	15.3234	30.9909	14.0867	0.00758486	0.783112	0.0667197
ENSG00000270170	3.7658	4.4563	6.9072	8.0229	8.3967	5.0005	4.4874	NCBP2-AS2	4.11105	7.7756	4.74395	0.00760889	0.288703	0.0107559
ENSG00000130021	6.0017	6.7794	14.0107	13.019	11.2532	11.109	9.7524	PUDP	6.39055	12.761	10.4307	0.00764203	0.0557462	0.116587
ENSG00000231929	8.715	8.5943	14.2092	14.8539	16.1935	14.1442	10.3851	HMGB3P31	8.65465	15.0855	12.2646	0.00765477	0.305338	0.358421
ENSG00000252333	50.1009	44.4662	15.3161	0	13.964	33.2641	29.8509	RNU6-964P	47.2836	9.76003	31.5575	0.00766637	0.059286	0.0364041
ENSG00000259912	22.5945	23.3956	13.8145	12.0344	15.7437	17.5017	17.9495	AC023813.1	22.995	13.8642	17.7256	0.00768468	0.0168047	0.063655
ENSG00000251364	18.3906	17.27	13.3479	11.0213	11.6405	16.9106	10.7453	AC107884.1	17.8303	12.0032	13.8279	0.00769	0.412819	0.659209
ENSG00000242169	15.9798	15.7584	3.2567	2.2697	5.9385	8.252	4.2316	AC093789.1	15.8691	3.82163	6.2418	0.00769401	0.130128	0.42322
ENSG00000172324	19.2239	20.771	11.2426	10.6843	13.0457	22.1975	5.312	OR5A2	19.9975	11.6575	13.7548	0.0076953	0.594285	0.845084
ENSG00000178031	16.9657	16.3312	11.9986	12.3003	13.6919	17.8771	11.0137	ADAMTSL1	16.6484	12.6636	14.4454	0.00771321	0.636448	0.695013
ENSG00000242265	10.3363	10.3969	5.2137	6.6064	5.7618	10.4084	4.8242	PEG10	10.3666	5.86063	7.6163	0.00771891	0.504789	0.642185
ENSG00000241328	3.9254	4.6452	8.8001	7.248	8.0232	11.0041	5.7171	LINC02070	4.2853	8.02377	8.3606	0.00773485	0.362667	0.919576
ENSG00000177324	7.0824	5.5139	16.4093	14.4537	12.8829	12.3745	8.8838	BEND2	6.29815	14.582	10.6291	0.0077497	0.205143	0.211621
ENSG00000217646	38.1282	36.0961	12.433	12.9972	11.3355	11.2511	12.1159	HIST1H2BPS2	37.1121	12.2552	11.6835	0.00776432	0.0102087	0.448025
ENSG00000280275	3.0068	1.5249	10.505	12.0799	10.0566	8.7459	4.7773	Z82209.2	2.26585	10.8805	6.7616	0.00776505	0.235589	0.264323
ENSG00000047617	28.8771	27.6323	20.7814	21.6654	23.2599	25.0744	17.8914	ANO2	28.2547	21.9022	21.4829	0.00776735	0.303439	0.926357
ENSG00000265321	20.8251	12.322	76.3957	79.862	69.6517	9.2178	90.9912	MIR4263	16.5735	75.3031	50.1045	0.00782572	0.562052	0.648258
ENSG00000236068	7.8567	9.2975	15.3717	17.4083	14.8907	4.8687	15.6039	AC091862.1	8.5771	15.8902	10.2363	0.00784718	0.809365	0.481188
ENSG00000182220	5.9665	6.0978	10.9439	12.3265	12.7998	10.2437	8.3308	ATP6AP2	6.03215	12.0234	9.28725	0.00785958	0.180487	0.153998
ENSG00000198774	5.7799	6.8398	11.3455	12.9621	11.8701	7.1364	5.4375	RASSF9	6.30985	12.0592	6.28695	0.00786851	0.984175	0.042164
ENSG00000185518	14.7116	13.7962	9.0797	9.1664	10.5991	12.4707	6.9462	SV2B	14.2539	9.61507	9.70845	0.00787059	0.341935	0.978569
ENSG00000272536	21.3017	21.6068	7.4423	7.78	3.3927	18.8575	7.2525	RN7SL840P	21.4543	6.205	13.055	0.00787336	0.384735	0.440175
ENSG00000215208	11.9941	12.6165	4.074	4.5428	4.4573	5.8988	5.8229	KRT18P60	12.3053	4.35803	5.86085	0.00789342	0.0284549	0.00628745
ENSG00000204501	20.7241	21.3937	10.2446	12.4003	8.357	11.32	10.859	PRAMEF15	21.0589	10.334	11.0895	0.00790172	0.00297487	0.586549
ENSG00000223872	34.8229	35.5893	19.3555	17.5358	22.9409	15.4136	16.3469	AC006372.1	35.2061	19.9441	15.8803	0.0079212	0.00119782	0.115856
ENSG00000181467	7.1408	8.3278	12.4018	14.8165	14.1914	8.6118	7.8103	RAP2B	7.7343	13.8032	8.21105	0.00793696	0.58227	0.00756122
ENSG00000102383	6.2093	6.8981	9.6073	10.1512	10.7371	16.9393	7.5503	ZDHHC15	6.5537	10.1652	12.2448	0.00793941	0.438301	0.734535
ENSG00000145934	20.6629	20.7471	15.2176	14.2072	15.9684	16.9755	12.3113	TENM2	20.705	15.1311	14.6434	0.00794681	0.233719	0.869403
ENSG00000238212	26.299	24.6827	14.4161	10.0468	15.1655	18.4645	10.8065	LINC02096	25.4909	13.2095	14.6355	0.00795524	0.203532	0.776688
ENSG00000227486	9.4406	11.1718	17.8408	18.2846	21.05	10.6366	8.1816	AL445472.1	10.3062	19.0585	9.4091	0.00795579	0.616834	0.0188685
ENSG00000070031	18.8905	16.766	2.8875	8.0492	2.6326	2.0904	9.3794	SCT	17.8282	4.5231	5.7349	0.00800088	0.164001	0.801283
ENSG00000164002	13.1369	13.2306	8.5447	9.2897	7.7904	6.4334	7.3276	EXO5	13.1837	8.5416	6.8805	0.00801196	0.0429589	0.0879418
ENSG00000256683	14.661	15.0964	11.8742	11.0338	10.1892	10.9561	6.3529	ZNF350	14.8787	11.0324	8.6545	0.00803269	0.222856	0.485241
ENSG00000147050	6.7793	7.0197	17.764	18.9826	21.7294	14.7892	13.1755	KDM6A	6.8995	19.492	13.9824	0.00804936	0.0669111	0.0305507
ENSG00000172150	16.7272	15.3958	9.0908	5.5436	5.1802	12.3399	8.1207	OR1A2	16.0615	6.60487	10.2303	0.00807417	0.19641	0.296177
ENSG00000215805	11.2547	12.6176	6.519	3.5336	4.6228	12.5852	3.294	AL356361.1	11.9361	4.8918	7.9396	0.00807453	0.546279	0.629515
ENSG00000169064	14.3605	13.6466	16.7621	18.1716	17.9507	23.3067	13.1368	ZBBX	14.0036	17.6281	18.2218	0.00813076	0.558816	0.926075
ENSG00000231944	14.4522	11.9717	28.2758	30.7904	24.1685	23.029	26.4065	PHKA1-AS1	13.2119	27.7449	24.7178	0.00813572	0.0380247	0.326354
ENSG00000163872	15.4026	15.0224	12.0045	10.3855	11.5109	11.5376	10.0175	YEATS2	15.2125	11.3003	10.7775	0.00813652	0.0920636	0.624866
ENSG00000139180	12.3095	12.8935	8.3397	8.2929	9.829	10.8234	6.9377	NDUFA9	12.6015	8.82053	8.88055	0.00814645	0.300922	0.980514
ENSG00000230730	31.2376	33.4453	16.3705	15.2118	21.5589	14.4851	12.9987	AC074011.1	32.3415	17.7137	13.7419	0.00817791	0.00841042	0.170741
ENSG00000212747	4.6923	5.048	11.4757	9.4517	9.9871	7.1749	10.1664	RTL8B	4.87015	10.3048	8.67065	0.00818259	0.234671	0.459605
ENSG00000235420	18.2715	19.4598	11.1713	14.0138	12.2222	16.9837	7.9834	RPL29P30	18.8657	12.4691	12.4835	0.00820189	0.387857	0.997964
ENSG00000227447	32.9419	32.1034	0	0	0	0	0	XGY1	32.5226	0	0	0.00820622	0.00820622	#DIV/0!
ENSG00000184113	10.0815	11.3338	4.623	2.5774	5.3388	6.2473	7.8088	CLDN5	10.7077	4.17973	7.02805	0.00821487	0.0714539	0.0946047
ENSG00000256134	19.2053	17.0454	7.3389	9.2063	5.3529	8.5008	1.9071	EGLN3P1	18.1254	7.29937	5.20395	0.00825051	0.131935	0.638797
ENSG00000260459	17.8562	16.9045	8.7339	6.0868	9.9537	14.2266	11.3483	FTLP14	17.3803	8.25813	12.7874	0.00825283	0.166009	0.120376
ENSG00000283324	16.1737	17.4753	9.4588	8.9891	11.7598	9.3378	5.5864	CTXND2	16.8245	10.0692	7.4621	0.00826467	0.0972724	0.37399
ENSG00000229435	24.6926	26.4812	9.4358	9.8639	11.1837	17.7607	7.9691	PIP5K1P2	25.5869	10.1611	12.8649	0.00827849	0.224649	0.678646
ENSG00000060982	12.2572	12.0729	10.3213	10.4456	9.6556	15.9837	7.5217	BCAT1	12.1651	10.1408	11.7527	0.00828104	0.938154	0.7683
ENSG00000278949	9.0367	8.2634	4.0183	5.2508	4.5794	7.2726	5.8737	AC127070.4	8.65005	4.61617	6.57315	0.00833269	0.15561	0.166889
ENSG00000231237	12.4607	11.5859	5.4419	7.585	4.9615	8.6672	7.0708	OR6K1P	12.0233	5.99613	7.869	0.00834168	0.0704619	0.207925
ENSG00000226693	18.0907	18.4888	6.0332	9.11	9.1676	13.831	7.8391	NXNP1	18.2897	8.1036	10.835	0.00835235	0.242	0.52306
ENSG00000225349	19.4576	19.188	5.9483	2.7636	7.2309	11.4833	5.1525	AC022080.2	19.3228	5.31427	8.3179	0.00835268	0.177739	0.508519
ENSG00000231061	33.5878	30.5747	14.2171	15.4127	18.723	28.5902	15.394	LINC00395	32.0812	16.1176	21.9921	0.00838184	0.359348	0.534014
ENSG00000188393	17.7098	15.9277	27.7195	24.7514	24.4828	13.7964	11.2553	CLEC2A	16.8188	25.6512	12.5259	0.00841243	0.123415	0.0103925
ENSG00000236829	15.0893	14.7315	12.916	12.5376	11.7758	6.345	15.2838	Z97634.1	14.9104	12.4098	10.8144	0.00844055	0.527597	0.781777
ENSG00000133703	5.5628	6.1627	9.5521	8.6743	8.8408	5.3436	6.7698	KRAS	5.86275	9.0224	6.0567	0.00845861	0.834942	0.115165
ENSG00000276653	29.0013	34.3196	0	9.886	6.4665	10.2695	13.8236	RN7SL856P	31.6605	5.45083	12.0465	0.0084594	0.0351184	0.149221
ENSG00000225458	20.3693	18.9393	8.8957	9.9193	12.9766	12.88	16.1818	AL049812.2	19.6543	10.5972	14.5309	0.00847074	0.158405	0.190415
ENSG00000225005	7.807	8.3148	3.8186	3.9919	3.4815	6.2201	6.2021	AC211485.1	8.0609	3.764	6.2111	0.00847845	0.0864993	0.00362845
ENSG00000184155	13.9394	13.1964	5.6818	7.9194	8.2883	22.2118	7.3825	OR10J5	13.5679	7.2965	14.7972	0.00847971	0.895434	0.495073
ENSG00000196090	17.0938	17.6209	12.9008	10.8686	12.7298	14.9551	12.4127	PTPRT	17.3574	12.1664	13.6839	0.00848493	0.200086	0.426332
ENSG00000185037	12.1131	11.2182	2.576	5.8346	4.6972	13.5205	2.9287	ZNF733P	11.6656	4.36927	8.2246	0.00849539	0.632974	0.598162
ENSG00000101890	14.66	16.2468	24.471	26.3746	25.9428	35.4316	17.7466	GUCY2F	15.4534	25.5961	26.5891	0.0084962	0.42599	0.928841
ENSG00000267372	14.66	15.6961	7.6828	8.9237	8.5611	12.3598	8.8733	AC005330.1	15.178	8.3892	10.6166	0.00850516	0.21049	0.41625
ENSG00000213155	26.4563	29.2207	17.254	13.5277	11.7982	17.1751	11.2093	AC007547.1	27.8385	14.1933	14.1922	0.00850944	0.0935784	0.999777
ENSG00000162139	12.9247	13.8059	9.5107	7.7978	9.4362	12.1505	8.3595	NEU3	13.3653	8.9149	10.255	0.00852909	0.337971	0.606249
ENSG00000161813	12.5715	11.5989	16.0241	17.0689	17.6977	11.5063	10.3256	LARP4	12.0852	16.9302	10.9159	0.00853015	0.270306	0.010473
ENSG00000147162	8.1034	7.192	11.6322	13.0607	12.4711	10.8383	11.8254	OGT	7.6477	12.388	11.3318	0.00854684	0.0321182	0.225195
ENSG00000130066	5.8815	5.7318	16.0763	18.8696	20.0572	6.4318	14.5669	SAT1	5.80665	18.3344	10.4993	0.00855009	0.454599	0.28658
ENSG00000148943	6.0836	6.1084	10.1443	9.2692	10.4819	8.4863	7.9084	LIN7C	6.096	9.96513	8.19735	0.00855017	0.086497	0.0323627
ENSG00000131126	27.5994	24.9757	15.8819	13.3742	10.2566	11.4977	12.8974	TEX101	26.2875	13.1709	12.1975	0.00857456	0.0244341	0.625828
ENSG00000257784	21.1824	17.5467	33.6728	37.9084	40.1465	91.884	26.9243	LINC02400	19.3646	37.2426	59.4042	0.00861308	0.433396	0.618695
ENSG00000166343	24.2544	25.7475	10.9039	9.4229	15.1109	9.4727	9.6341	MSS51	25.0009	11.8126	9.5534	0.00861401	0.0289465	0.315908
ENSG00000102349	4.7896	3.8542	7.8482	9.7145	9.2913	9.0737	7.9144	KLF8	4.3219	8.95133	8.49405	0.0086268	0.0335151	0.61681
ENSG00000231940	16.3908	15.8698	10.9325	8.8889	8.3062	3.9573	9.4699	RPS7P3	16.1303	9.37587	6.7136	0.00863302	0.178548	0.504972
ENSG00000197575	23.3006	25.0667	12.9511	16.2464	16.5309	18.7518	10.0966	RPS17P2	24.1837	15.2428	14.4242	0.00873263	0.255067	0.881925
ENSG00000231702	39.2836	33.2053	0	9.565	6.2566	4.968	17.833	AL645608.4	36.2445	5.27387	11.4005	0.00880507	0.116013	0.507153
ENSG00000249405	29.3885	28.3374	19.9649	19.4794	15.7754	23.1257	15.5646	AC022441.1	28.8629	18.4066	19.3452	0.00881213	0.235273	0.847218
ENSG00000273571	5.0247	5.9461	18.4327	17.128	22.4073	0	3.9917	RF02188	5.4854	19.3227	1.99585	0.00881739	0.319725	0.0158631
ENSG00000171094	24.6854	25.6714	15.5503	17.1058	19.1814	19.3145	12.5785	ALK	25.1784	17.2792	15.9465	0.00888398	0.216538	0.76159
ENSG00000235919	10.0077	10.997	20.9788	21.3215	17.533	6.3282	9.0861	ASH1L-AS1	10.5023	19.9444	7.70715	0.0088898	0.266371	0.013078
ENSG00000256496	23.6908	23.5495	12.7466	9.6909	8.4519	23.4891	16.562	AC073913.1	23.6201	10.2965	20.0256	0.00889048	0.488134	0.18482
ENSG00000180182	7.7868	7.2023	15.6507	16.0939	19.0588	14.1035	13.7229	MED14	7.49455	16.9345	13.9132	0.00890986	0.00563008	0.101687
ENSG00000256674	14.404	13.4943	5.8712	6.649	6.6911	13.8138	5.7214	AC020549.1	13.9491	6.40377	9.7676	0.0089257	0.488166	0.558169
ENSG00000263935	11.1085	10.5164	27.1673	26.5066	22.2921	9.8339	0	TOMM20P3	10.8125	25.322	4.91695	0.00895885	0.442012	0.125
ENSG00000234819	21.7876	25.7829	0	6.1891	4.0484	12.8584	20.1932	AL353705.4	23.7853	3.4125	16.5258	0.00897901	0.259509	0.121689
ENSG00000198746	20.198	20.6843	14.2491	14.8956	16.4556	11.3472	12.3428	GPATCH3	20.4412	15.2001	11.845	0.00900631	0.0137454	0.0268619
ENSG00000119705	19.709	19.8247	11.6486	13.9967	12.8176	6.979	10.9601	SLIRP	19.7668	12.821	8.96955	0.00900677	0.115812	0.279869
ENSG00000188501	17.9333	18.3148	10.8144	8.1648	7.6687	11.3087	9.5628	LCTL	18.1241	8.88263	10.4357	0.00901006	0.0612392	0.325292
ENSG00000234795	13.1372	12.7702	0	0	0	0	0	RFTN1P1	12.9537	0	0	0.00901765	0.00901765	#DIV/0!
ENSG00000083807	8.9386	9.0484	5.926	4.8641	4.6825	6.4829	5.3043	SLC27A5	8.9935	5.15753	5.8936	0.00901792	0.11705	0.412334
ENSG00000279883	11.3716	11.9617	6.1802	3.2303	4.2259	15.6594	9.0338	AC010480.1	11.6667	4.54547	12.3466	0.0090233	0.871216	0.23832
ENSG00000266770	16.7488	15.8562	4.0962	2.8547	7.4691	0	0	RN7SL619P	16.3025	4.80667	0	0.00905164	0.0174239	0.0733284
ENSG00000105928	15.0564	15.5184	11.5219	10.3477	12.1292	11.351	10.8036	GSDME	15.2874	11.3329	11.0773	0.00908628	0.00791645	0.695862
ENSG00000186842	13.124	13.805	5.3494	7.8704	4.8772	8.1757	6.5645	LINC00846	13.4645	6.03233	7.3701	0.00910534	0.051062	0.359194
ENSG00000087250	7.5274	8.351	4.027	3.2074	4.7205	7.4966	9.3436	MT3	7.9392	3.98497	8.4201	0.00911498	0.698606	0.0833528
ENSG00000226015	13.5608	14.8131	8.2912	6.6672	9.3037	9.2345	4.1435	CCT8P1	14.1869	8.08737	6.689	0.00912605	0.19196	0.680312
ENSG00000109743	20.0109	19.219	15.6039	14.5818	14.8731	15.4042	9.9069	BST1	19.615	15.0196	12.6555	0.00913735	0.233637	0.546932
ENSG00000125900	18.51	16.689	7.0059	10.1406	9.3354	12.0945	5.6018	SIRPD	17.5995	8.8273	8.84815	0.00913785	0.206048	0.995958
ENSG00000280387	12.465	13.9313	5.9276	4.7212	7.7205	7.9695	8.252	AL109806.1	13.1982	6.1231	8.11075	0.00915319	0.0816791	0.146896
ENSG00000143185	30.5926	34.3925	11.2227	6.5177	8.5267	20.3117	10.9365	XCL2	32.4926	8.7557	15.6241	0.00915872	0.135296	0.367547
ENSG00000184154	12.9411	11.8186	6.8803	5.9937	8.1548	8.5921	7.487	LRTOMT	12.3799	7.0096	8.03955	0.00916081	0.0314034	0.309447
ENSG00000204613	13.8922	14.4208	9.8349	11.0081	11.4122	12.5139	10.0681	TRIM10	14.1565	10.7517	11.291	0.00916195	0.244748	0.738139
ENSG00000214691	17.9481	18.469	15.7448	14.2978	14.3549	11.053	7.7491	LINC01913	18.2086	14.7992	9.40105	0.00916622	0.111001	0.166793
ENSG00000280004	35.5167	37.3597	14.4768	3.363	8.7992	10.4805	12.5401	AC005086.3	36.4382	8.87967	11.5103	0.009174	0.00323004	0.505085
ENSG00000136158	10.5256	11.1092	13.9145	14.3034	13.0033	9.5697	11.5257	SPRY2	10.8174	13.7404	10.5477	0.00918143	0.830291	0.151699
ENSG00000120725	23.2705	22.9482	16.0721	17.6277	18.2566	14.4966	14.892	SIL1	23.1093	17.3188	14.6943	0.00918909	0.00114684	0.0467837
ENSG00000249425	7.3189	6.4958	11.1871	13.5139	11.5595	15.1179	10.175	LINC02477	6.90735	12.0868	12.6465	0.00919591	0.251467	0.859543
ENSG00000116701	27.4502	25.8475	13.3545	16.35	18.4279	16.2003	18.7588	NCF2	26.6488	16.0441	17.4795	0.00921341	0.0387829	0.517165
ENSG00000248283	19.6215	22.1643	5.4531	9.1208	7.9547	16.5806	7.7939	CCNL2P1	20.8929	7.50953	12.1873	0.00924342	0.279557	0.47402
ENSG00000234084	31.4541	30.1322	21.9787	19.1466	16.6987	21.2152	20.2282	AL049552.1	30.7932	19.2747	20.7217	0.00925244	0.00879955	0.448406
ENSG00000272081	22.7432	20.7029	12.8357	13.4181	9.7522	12.3899	12.5084	AC008972.2	21.7231	12.002	12.4491	0.0092606	0.0689207	0.732324
ENSG00000165168	9.5744	7.8618	21.2652	16.4852	18.2987	24.2167	9.1584	CYBB	8.7181	18.683	16.6876	0.00928552	0.480457	0.83553
ENSG00000236447	14.197	14.7003	0	4.537	1.9785	10.997	7.049	ATG10-IT1	14.4487	2.17183	9.023	0.00931297	0.217416	0.108258
ENSG00000232502	12.5982	11.9268	6.1621	6.4417	8.4273	20.0748	8.0067	AC073464.2	12.2625	7.01037	14.0407	0.00931718	0.817586	0.449649
ENSG00000251201	1.1591	1.0973	0.567	0.5927	0.7754	1.2313	0.7367	TMED7-TICAM2	1.1282	0.645033	0.984	0.00931736	0.663699	0.390528
ENSG00000252583	21.606	12.784	52.8404	73.6505	60.2197	76.5075	17.1643	MIR514B	17.195	62.2369	46.8359	0.00933442	0.498193	0.695128
ENSG00000231393	17.8194	19.5809	7.7821	11.9316	8.5141	11.2677	12.1338	AL357874.2	18.7002	9.40927	11.7007	0.00936024	0.0416514	0.209537
ENSG00000255134	5.5938	5.5163	7.9802	7.945	7.2757	6.6026	7.4064	OR8K2P	5.55505	7.73363	7.0045	0.00936433	0.169351	0.279147
ENSG00000196605	15.4644	16.9931	10.5357	8.4721	7.8815	9.3874	10.8812	ZNF846	16.2287	8.9631	10.1343	0.00938666	0.0294354	0.369564
ENSG00000128829	16.1905	16.8501	12.8157	13.2432	14.1018	13.373	12.0008	EIF2AK4	16.5203	13.3869	12.6869	0.00939205	0.0696846	0.483929
ENSG00000113387	10.2886	9.3234	16.208	13.7443	15.8106	11.9799	8.9834	SUB1	9.806	15.2543	10.4817	0.00941177	0.731834	0.140318
ENSG00000170537	18.7012	19.9538	11.2466	13.3245	14.1844	12.7558	13.8824	TMC7	19.3275	12.9185	13.3191	0.00941262	0.0196693	0.725485
ENSG00000258808	33.24	35.7595	20.3232	24.4643	21.8981	44.1389	13.2033	LINC02310	34.4998	22.2285	28.6711	0.00941521	0.770634	0.748779
ENSG00000227293	35.4197	39.1206	14.4373	14.0862	18.4279	29.2651	13.1311	AC118345.1	37.2702	15.6505	21.1981	0.00941734	0.283989	0.615566
ENSG00000224513	35.7617	37.6174	29.1533	25.3967	24.3648	21.1055	15.7832	AC109309.1	36.6895	26.3049	18.4444	0.00942901	0.0661986	0.150915
ENSG00000102003	5.1374	4.1183	12.9695	9.886	10.716	9.0958	12.2437	SYP	4.62785	11.1905	10.6698	0.00944528	0.135611	0.806141
ENSG00000249464	7.4436	7.8883	9.5098	10.32	9.5373	11.212	6.3547	LINC01091	7.66595	9.78903	8.78335	0.00945455	0.725487	0.750132
ENSG00000133454	21.4591	22.5492	15.2435	15.1004	16.3796	22.7016	14.0766	MYO18B	22.0041	15.5745	18.3891	0.00951119	0.554839	0.631625
ENSG00000160124	19.3043	20.5013	15.1318	13.0766	14.3479	14.8984	14.1561	CCDC58	19.9028	14.1854	14.5273	0.00952064	0.0270945	0.661202
ENSG00000199394	52.3782	51.6527	10.6748	22.3183	19.465	46.3682	13.8701	RNU6-600P	52.0155	17.486	30.1192	0.00955573	0.406343	0.577218
ENSG00000252891	47.1404	46.4874	9.6073	20.0865	17.5185	13.9104	24.9662	RF00019	46.8139	15.7374	19.4383	0.00955574	0.125798	0.629665
ENSG00000276478	29.0013	27.4557	15.6039	13.8404	19.3996	17.4581	11.9804	AL772337.4	28.2285	16.2813	14.7193	0.00958523	0.106795	0.679421
ENSG00000183032	12.1362	11.8761	9.4179	9.7458	10.4079	10.7437	7.0455	SLC25A21	12.0061	9.8572	8.8946	0.00959542	0.340245	0.694325
ENSG00000133636	8.8925	6.577	21.7478	22.7346	19.828	12.7922	7.9474	NTS	7.73475	21.4368	10.3698	0.00960202	0.462705	0.106189
ENSG00000187957	17.5703	17.9334	14.234	12.3531	13.4672	15.3598	13.0858	DNER	17.7518	13.3514	14.2228	0.00961561	0.190955	0.582102
ENSG00000171793	20.2532	20.784	16.2526	17.6643	15.8763	14.9877	15.7124	CTPS1	20.5186	16.5977	15.35	0.00966656	0.0101316	0.152668
ENSG00000255233	25.9272	23.0113	7.9261	11.0476	7.2264	21.0396	12.015	AP003969.1	24.4692	8.73337	16.5273	0.00967194	0.309724	0.320322
ENSG00000238962	55.7574	49.4866	17.0453	23.7582	15.5406	24.6798	0	RNU7-176P	52.622	18.7814	12.3399	0.00967228	0.171606	0.69363
ENSG00000263890	52.3782	46.4874	16.0122	22.3183	14.5987	57.9602	0	MIR4303	49.4328	17.6431	28.9801	0.00967248	0.608354	0.762651
ENSG00000222429	33.24	29.5016	10.1616	14.1636	9.2646	7.3565	13.2033	RNU6-955P	31.3708	11.1966	10.2799	0.00967248	0.0377281	0.813138
ENSG00000188729	7.5175	7.6251	10.834	11.6688	12.2722	8.3186	6.8252	OSTN	7.5713	11.5917	7.5719	0.00967328	0.999489	0.0611278
ENSG00000080298	10.1366	10.8966	14.193	13.4522	14.7517	13.426	8.1142	RFX3	10.5166	14.1323	10.7701	0.00969046	0.939563	0.422554
ENSG00000236764	24.1987	24.5454	12.6817	8.8381	7.7081	91.8089	16.4777	COX7A2P2	24.3721	9.74263	54.1433	0.00969312	0.574186	0.447642
ENSG00000242976	23.1235	23.9433	14.1379	9.8529	9.6674	12.7939	6.8887	RN7SL177P	23.5334	11.2194	9.8413	0.00969724	0.12954	0.727635
ENSG00000266235	28.808	34.0908	0	8.1834	10.7057	0	7.6286	MIR3176	31.4494	6.29637	3.8143	0.00969783	0.0353028	0.662217
ENSG00000200085	25.4188	30.0801	0	7.2206	9.4462	37.5037	20.1932	RF00019	27.7495	5.5556	28.8484	0.00969784	0.920353	0.199356
ENSG00000216671	5.1958	6.1486	0	1.476	1.9309	5.3663	2.0638	CCNYL3	5.6722	1.13563	3.71505	0.00969804	0.437022	0.342408
ENSG00000204518	18.6566	18.1817	11.4068	7.9496	9.1763	15.0586	12.2057	AADACL4	18.4192	9.5109	13.6321	0.00972636	0.176217	0.142201
ENSG00000128052	21.5404	22.7127	17.2223	16.9447	15.3941	19.3133	14.0407	KDR	22.1266	16.5204	16.677	0.00973192	0.275044	0.962439
ENSG00000204956	6.9117	6.5433	4.733	4.5943	5.394	4.283	3.4043	PCDHGA1	6.7275	4.9071	3.84365	0.00973842	0.0619219	0.195776
ENSG00000230219	14.7854	14.9972	8.6094	8.1001	10.2042	7.791	6.1526	FAM92A1P2	14.8913	8.97123	6.9718	0.00974193	0.061752	0.183401
ENSG00000179873	22.2474	20.6347	13.2346	15.0307	12.5132	14.9041	8.9165	NLRP11	21.441	13.5928	11.9103	0.00977339	0.174307	0.673763
ENSG00000207466	17.1137	20.2519	41.8538	36.4607	47.6988	30.3	20.3932	RF00019	18.6828	42.0044	25.3466	0.00977492	0.393854	0.114767
ENSG00000260304	7.4664	8.8356	0	1.5907	0	3.3049	1.4829	AC009088.2	8.151	0.530233	2.3939	0.00979832	0.0430341	0.24108
ENSG00000199755	23.7864	18.7656	48.4774	40.5416	53.0376	21.0571	25.1952	RF00019	21.276	47.3522	23.1261	0.00980826	0.628717	0.0113999
ENSG00000226542	28.7663	32.5614	10.7057	13.8561	8.3663	15.5008	9.9359	AC114814.1	30.6639	10.976	12.7184	0.0098098	0.0434526	0.650361
ENSG00000228482	26.8916	26.3362	13.607	14.2244	9.3043	24.6269	7.3666	LINC01713	26.6139	12.3786	15.9967	0.00984566	0.434352	0.747502
ENSG00000238723	67.7835	60.1602	31.0826	14.4413	9.4462	22.5022	0	RF00019	63.9719	18.3234	11.2511	0.00990923	0.105911	0.649755
ENSG00000102010	13.2439	10.2054	24.8572	24.9351	29.187	34.0821	14.6808	BMX	11.7247	26.3264	24.3814	0.00991402	0.412473	0.874289
ENSG00000217408	17.4594	15.4958	5.3374	9.2993	7.2994	27.0481	3.4675	PRELID1P2	16.4776	7.31203	15.2578	0.00991495	0.93442	0.62217
ENSG00000264148	5.2063	6.161	25.4652	31.0575	23.2172	4.6089	12.4079	AC138207.3	5.68365	26.58	8.5084	0.00992435	0.600288	0.0727813
ENSG00000258450	21.5521	25.5043	0	7.3467	7.2083	19.0792	5.1364	AL139099.2	23.5282	4.85167	12.1078	0.00993265	0.334369	0.47795
ENSG00000248215	16.4769	16.9825	11.699	12.2298	13.6291	23.5263	9.7116	LINC02505	16.7297	12.5193	16.6189	0.00993332	0.989795	0.658871
ENSG00000272480	24.3137	26.1566	16.217	16.9528	12.3212	23.4805	14.0475	OR13Z3P	25.2352	15.1637	18.764	0.00993954	0.394785	0.582013
ENSG00000280307	9.7106	8.208	25.4448	34.2836	30.9315	24.561	3.3061	AP000676.4	8.9593	30.22	13.9336	0.00994284	0.721305	0.357384
ENSG00000259502	18.1504	18.1744	11.951	10.7085	9.3394	24.7197	9.9824	AL132640.1	18.1624	10.6663	17.3511	0.0099574	0.930184	0.5301
ENSG00000174226	23.6026	24.0335	17.7869	19.6464	17.4406	19.9226	12.8637	SNX31	23.818	18.2913	16.3931	0.00996049	0.281499	0.685685
ENSG00000188993	11.6894	11.3738	14.6117	13.7251	15.0595	11.498	5.7782	LRRC66	11.5316	14.4654	8.6381	0.00998509	0.495956	0.285667
ENSG00000130741	10.4545	12.6662	28.003	25.6674	33.8563	7.2717	22.1474	EIF2S3	11.5603	29.1756	14.7096	0.00999478	0.745165	0.279863
ENSG00000249077	8.4179	6.6411	13.7248	16.7388	17.2056	12.42	14.4893	AL158068.1	7.5295	15.8897	13.4547	0.0100527	0.0511257	0.211674
ENSG00000083454	12.1695	11.4721	5.2966	5.0975	7.5885	4.0171	7.2098	P2RX5	11.8208	5.9942	5.61345	0.0100595	0.146717	0.856226
ENSG00000187893	9.3342	9.4215	16.114	15.4413	14.0793	15.3112	11.9954	CXXC1P1	9.37785	15.2115	13.6533	0.0100613	0.235295	0.512486
ENSG00000266890	48.0133	56.8179	19.5705	0	0	14.168	12.7143	MIR4634	52.4156	6.5235	13.4412	0.0100987	0.0651963	0.400179
ENSG00000231049	15.4491	17.2067	6.6676	7.7445	10.1316	16.8944	4.3317	OR52B5P	16.3279	8.18123	10.6131	0.0101053	0.528506	0.765086
ENSG00000207060	0	0	19.7534	27.5329	27.0145	100.103	44.9158	RNU6-480P	0	24.7669	72.5095	0.010125	0.231494	0.331734
ENSG00000229755	24.1987	26.5908	10.5681	13.2571	13.4892	15.3015	12.3583	AL121910.1	25.3948	12.4381	13.8299	0.0101348	0.0284822	0.51553
ENSG00000280304	11.3683	12.5757	5.7419	7.7926	5.5105	14.6583	5.1046	AC104260.2	11.972	6.34833	9.88145	0.0101583	0.737443	0.593597
ENSG00000268601	21.7614	20.2337	7.6029	6.6233	12.1306	11.0083	9.8787	AC115522.1	20.9975	8.7856	10.4435	0.0101671	0.0106299	0.437007
ENSG00000250486	8.7417	8.4639	13.6049	14.8994	12.8469	8.794	8.5229	FAM218A	8.6028	13.7837	8.65845	0.0101705	0.801303	0.0105256
ENSG00000228307	17.2848	17.2248	8.8994	10.8538	8.1138	12.8855	5.0589	OR2S1P	17.2548	9.289	8.9722	0.0102188	0.280978	0.948846
ENSG00000163820	13.7967	14.6021	10.2176	9.6876	11.3737	10.4934	8.0274	FYCO1	14.1994	10.4263	9.2604	0.0102371	0.128809	0.509849
ENSG00000226757	13.1768	13.3	7.1086	4.6238	6.481	5.1462	2.7709	AC079341.1	13.2384	6.07113	3.95855	0.0102702	0.08033	0.283661
ENSG00000245937	14.4397	14.2396	12.4253	11.394	12.0738	16.4519	10.0904	LINC01184	14.3396	11.9644	13.2711	0.0102731	0.793692	0.751884
ENSG00000240122	21.7693	23.1852	13.3099	14.8414	16.9889	11.5628	13.8352	FABP5P11	22.4772	15.0467	12.699	0.0102821	0.0289146	0.244377
ENSG00000198899	4026.77	3209.34	6665.18	8475.76	7372.81	8793.3	5224.39	MT-ATP6	3618.06	7504.58	7008.84	0.010285	0.296707	0.828925
ENSG00000220161	7.8525	9.8391	19.7693	26.7677	25.2337	6.5426	13.2103	LINC02076	8.8458	23.9236	9.87645	0.0102902	0.810733	0.0808154
ENSG00000162981	9.8959	9.6368	8.4454	7.8183	8.5043	9.2167	5.8961	FAM84A	9.76635	8.256	7.5564	0.0103014	0.409154	0.746217
ENSG00000230590	8.1745	7.005	14.6492	13.8125	15.2415	7.8604	10.0769	FTX	7.58975	14.5677	8.96865	0.0103111	0.415465	0.091086
ENSG00000006740	17.6927	17.4109	10.2481	8.2531	11.1083	13.0247	10.1347	ARHGAP44	17.5518	9.86983	11.5797	0.0103289	0.148237	0.430146
ENSG00000165169	5.154	4.4941	12.9364	12.4831	16.0284	10.3259	8.8353	DYNLT3	4.82405	13.816	9.5806	0.0103505	0.061737	0.0510495
ENSG00000131724	8.5001	9.591	14.5033	13.3083	14.9861	11.0246	10.6786	IL13RA1	9.04555	14.2659	10.8516	0.0103722	0.161061	0.0136738
ENSG00000162706	12.5806	13.0266	9.3401	8.0409	9.7679	9.3472	9.6373	CADM3	12.8036	9.04963	9.49225	0.0103869	0.011009	0.488146
ENSG00000066294	15.2211	15.0287	10.5053	9.3108	11.1395	12.6479	8.086	CD84	15.1249	10.3185	10.3669	0.0103888	0.284115	0.986585
ENSG00000255582	17.2066	18.5108	12.433	11.9974	10.4635	18.0018	10.5626	OR10G2	17.8587	11.6313	14.2822	0.0104027	0.509858	0.604868
ENSG00000204625	16.0502	16.0714	42.2723	51.5554	42.67	12.0226	14.7122	HCG9	16.0608	45.4992	13.3674	0.0104295	0.294792	0.00379003
ENSG00000279790	12.2068	11.5562	4.1795	4.9933	7.0767	9.0772	3.8789	AL590552.1	11.8815	5.4165	6.47805	0.0104319	0.281389	0.754846
ENSG00000162909	14.4499	14.6569	11.1787	10.7226	12.0549	10.7904	11.6355	CAPN2	14.5534	11.3187	11.2129	0.0104635	0.0663285	0.867956
ENSG00000047597	5.8103	5.1077	9.1349	8.9128	9.8091	12.1977	7.9128	XK	5.459	9.2856	10.0552	0.0104645	0.27079	0.780596
ENSG00000102531	14.5949	15.0127	12.9046	12.4377	12.3913	13.8147	9.8999	FNDC3A	14.8038	12.5779	11.8573	0.0104758	0.371063	0.775504
ENSG00000224658	36.1258	39.462	23.7867	14.2091	18.5887	31.9806	30.9067	AL513164.1	37.7939	18.8615	31.4436	0.0104842	0.137143	0.0409405
ENSG00000275905	25.7129	21.9759	10.4807	3.6521	6.3704	15.175	7.9438	AP003789.1	23.8444	6.8344	11.5594	0.0104862	0.132589	0.393329
ENSG00000204592	17.7206	16.8448	12.7883	12.3782	14.2503	11.8297	29.7706	HLA-E	17.2827	13.1389	20.8002	0.0105133	0.762116	0.549722
ENSG00000281566	14.2262	15.432	24.6443	27.278	22.4688	27.2866	21.6613	AL157778.1	14.8291	24.797	24.474	0.0105381	0.167577	0.930009
ENSG00000217874	0	0	3.4054	2.3733	3.1048	13.1484	1.4749	OR4F7P	0	2.96117	7.31165	0.0105427	0.428886	0.592094
ENSG00000207389	0	0	6.4439	4.4909	5.8751	13.9953	4.1864	RNU1-4	0	5.6033	9.09085	0.0105427	0.314962	0.605936
ENSG00000232249	0	0	4.7179	3.288	4.3014	20.4931	12.2602	AC152007.1	0	4.10243	16.3766	0.0105428	0.156773	0.202803
ENSG00000202103	0	0	7.6029	5.2986	6.9318	11.0083	14.8181	RNU4-12P	0	6.6111	12.9132	0.0105431	0.093239	0.154313
ENSG00000227270	0	0	20.1938	14.0734	18.4111	24.3654	13.1192	AC009963.1	0	17.5594	18.7423	0.0105431	0.18556	0.869614
ENSG00000225327	0	0	1.9902	1.387	1.8145	3.8422	3.4479	USP17L3	0	1.73057	3.64505	0.0105433	0.0343994	0.010098
ENSG00000252915	0	0	45.9482	32.022	41.892	24.9481	7.4627	RF00019	0	39.9541	16.2054	0.0105433	0.314962	0.177925
ENSG00000239115	0	0	17.0453	11.8791	15.5406	0	11.0737	RNU7-67P	0	14.8217	5.53685	0.0105434	0.5	0.32745
ENSG00000251787	0	0	17.0453	11.8791	15.5406	37.0197	0	RNU7-47P	0	14.8217	18.5099	0.0105434	0.5	0.874868
ENSG00000255150	10.0151	10.4573	13.6874	15.0615	15.763	4.6937	9.8282	EID3	10.2362	14.8373	7.26095	0.0105435	0.45221	0.192282
ENSG00000258799	0	0	6.2533	4.358	5.7013	4.5271	4.0625	ZNF519P2	0	5.43753	4.2948	0.0105436	0.0344004	0.171599
ENSG00000200431	0	0	14.6779	10.2292	13.3822	0	0	RNU4-81P	0	12.7631	0	0.0105436	#DIV/0!	0.0105436
ENSG00000134597	8.3401	6.5796	14.8726	19.8415	18.9836	9.5365	14.9074	RBMX2	7.45985	17.8992	12.2219	0.0106187	0.307117	0.232112
ENSG00000178235	9.8266	10.0518	7.7392	6.671	7.6131	6.7823	7.6741	SLITRK1	9.9392	7.3411	7.2282	0.0106276	0.0877312	0.857644
ENSG00000263512	34.5696	40.9089	73.9765	81.0156	96.3516	76.5075	54.9256	MIR4311	37.7392	83.7812	65.7165	0.0106314	0.212941	0.304599
ENSG00000237859	4.5848	3.6171	17.7536	14.9776	12.7787	20.2938	10.3198	EEF1A1P31	4.10095	15.17	15.3068	0.010643	0.263996	0.982733
ENSG00000223701	15.7135	18.595	1.7468	7.3042	3.1852	15.175	6.809	RAET1E-AS1	17.1542	4.07873	10.992	0.0106679	0.362787	0.320893
ENSG00000226508	16.2741	16.2176	9.4264	10.949	8.5943	3.033	10.8871	LINC01918	16.2459	9.65657	6.96005	0.0106714	0.254696	0.615998
ENSG00000172987	17.0072	16.4246	14.1035	13.8272	13.2944	18.6899	9.7837	HPSE2	16.7159	13.7417	14.2368	0.0106911	0.676553	0.929531
ENSG00000249413	24.0703	25.7715	11.2128	14.652	16.6123	10.1469	7.2846	AC116049.2	24.9209	14.159	8.71575	0.0107025	0.0195652	0.0887859
ENSG00000117174	10.1807	11.3874	16.883	16.8765	14.9262	10.494	6.7582	ZNHIT6	10.7841	16.2286	8.6261	0.0107056	0.444155	0.122397
ENSG00000248103	20.4647	22.3546	3.8499	10.7323	5.2651	8.3615	6.2529	AC008443.3	21.4096	6.61577	7.3072	0.0107252	0.0103254	0.789012
ENSG00000125355	5.8243	6.8924	15.3399	16.0359	19.9796	12.4934	8.898	TMEM255A	6.35835	17.1185	10.6957	0.0107369	0.228971	0.0955211
ENSG00000202473	7.833	6.1796	15.9639	17.8007	17.4655	36.9825	10.3712	RN7SKP81	7.0063	17.0767	23.6769	0.0107749	0.428232	0.706844
ENSG00000231530	21.4274	19.7219	14.5566	12.1736	10.6173	2.1076	9.4569	AL157932.1	20.5746	12.4492	5.78225	0.0108322	0.139949	0.30115
ENSG00000275167	42.5036	33.5319	103.948	84.517	78.9767	0	22.5105	MIR6815	38.0177	89.1473	11.2553	0.0108447	0.22082	0.0320493
ENSG00000242520	2.7524	2.1714	6.7313	5.473	5.1142	2.4365	5.1019	MAGEA5	2.4619	5.77283	3.7692	0.0108454	0.502162	0.353404
ENSG00000010671	11.3343	12.9657	18.2487	19.3182	21.0605	18.7297	14.2567	BTK	12.15	19.5425	16.4932	0.0108593	0.277656	0.385516
ENSG00000127540	12.4553	12.3621	7.3696	7.8752	8.9588	6.758	10.8523	UQCR11	12.4087	8.06787	8.80515	0.0108758	0.328773	0.7806
ENSG00000269799	74.3012	64.7879	33.4735	16.663	30.5186	10.3856	6.2133	AC008737.3	69.5445	26.885	8.29945	0.0108763	0.0240935	0.0562307
ENSG00000145063	19.1698	18.5262	10.1579	12.5247	13.1793	11.3135	7.8683	AC062028.1	18.848	11.954	9.5909	0.0109204	0.10747	0.376067
ENSG00000226057	16.8926	17.8486	12.5415	12.0823	14.1248	17.8918	11.7424	PHF2P2	17.3706	12.9162	14.8171	0.0109367	0.55734	0.646818
ENSG00000250735	25.9272	24.2897	17.1731	13.8095	18.0659	35.3847	6.8657	AC096759.2	25.1084	16.3495	21.1252	0.010937	0.826625	0.794347
ENSG00000207759	23.5702	27.8924	9.6073	6.6955	0	62.597	12.4831	MIR181A1	25.7313	5.43427	37.5401	0.0109434	0.719624	0.419848
ENSG00000252723	25.6705	30.3779	10.4634	7.2921	0	0	13.5955	RNU6-677P	28.0242	5.9185	6.79775	0.0109435	0.168073	0.920681
ENSG00000111241	26.449	29.6074	13.9859	9.747	11.1573	11.3907	7.9504	FGF6	28.0282	11.6301	9.67055	0.0109493	0.016129	0.451864
ENSG00000250423	7.2904	8.2351	12.8319	11.202	12.0686	13.8856	9.5649	KIAA1210	7.76275	12.0342	11.7252	0.0109738	0.307306	0.910072
ENSG00000234134	28.808	30.6817	21.1362	22.0952	19.2703	12.7512	16.02	AL158835.3	29.7448	20.8339	14.3856	0.010988	0.027501	0.104616
ENSG00000233954	17.8398	16.889	12.1194	11.1489	8.8396	5.2643	5.9839	UQCRHL	17.3644	10.7026	5.6241	0.0110217	0.00354986	0.0248003
ENSG00000251009	17.0126	14.7637	29.1246	26.0966	24.0247	11.0444	19.8222	AC133961.1	15.8881	26.4153	15.4333	0.011051	0.934822	0.214569
ENSG00000229204	10.7582	10.6092	24.118	22.9203	27.9859	17.4602	12.8198	PTGES3P3	10.6837	25.0081	15.14	0.0110529	0.30534	0.0776284
ENSG00000224060	8.8413	9.1548	0	0	0	0	0	ARSEP1	8.99805	0	0	0.0110891	0.0110891	#DIV/0!
ENSG00000232634	7.0263	7.2755	0	0	0	0	0	NEFLP1	7.1509	0	0	0.0110916	0.0110916	#DIV/0!
ENSG00000122711	40.9655	37.5311	19.391	24.7754	26.5188	43.284	31.494	SPINK4	39.2483	23.5617	37.389	0.011094	0.807007	0.226499
ENSG00000270171	16.0695	17.8278	9.211	6.8472	10.6373	8.0019	11.9681	AL359881.3	16.9487	8.8985	9.985	0.0110943	0.134743	0.688352
ENSG00000279607	18.2908	18.0374	5.5916	6.4948	1.6993	8.096	6.0544	AL358613.2	18.1641	4.59523	7.0752	0.0111071	0.0550605	0.260126
ENSG00000171405	8.5261	8.2552	15.165	15.853	18.1469	12.351	16.0097	XAGE5	8.39065	16.3883	14.1804	0.0111224	0.193157	0.422566
ENSG00000187013	8.4729	8.6898	6.9072	6.7393	6.9272	6.0006	9.8723	C17orf82	8.58135	6.8579	7.93645	0.0111429	0.795312	0.676385
ENSG00000224593	15.7575	15.7783	10.3754	8.2637	8.1081	7.5113	7.7035	AC092427.1	15.7679	8.91573	7.6074	0.0111845	0.00682842	0.213882
ENSG00000211828	102.537	121.34	17.912	49.9326	16.3308	38.9021	11.6368	TRDJ3	111.938	28.0585	25.2694	0.0112112	0.0442366	0.886503
ENSG00000230681	30.7924	29.1513	22.5921	22.7424	20.5977	19.9901	14.6773	CEACAMP4	29.9718	21.9774	17.3337	0.0112144	0.10784	0.316868
ENSG00000182827	10.6279	9.7184	15.3589	16.2616	18.5809	10.9052	9.5943	ACBD3	10.1731	16.7338	10.2498	0.0112548	0.933195	0.0113969
ENSG00000165192	4.9542	6.1885	11.7797	11.2587	12.8878	15.5939	7.8715	ASB11	5.57135	11.9754	11.7327	0.0112632	0.351227	0.960109
ENSG00000091128	23.0349	23.7605	17.3222	18.7905	15.7931	17.3385	12.1344	LAMB4	23.3977	17.3019	14.7364	0.0112644	0.179987	0.49684
ENSG00000235124	8.3559	8.4756	5.1089	6.1036	5.9887	12.1524	7.5864	KRT8P17	8.41575	5.73373	9.8694	0.0112909	0.639025	0.316693
ENSG00000126733	5.525	4.94	9.6087	9.7308	9.1711	17.934	6.9252	DACH2	5.2325	9.50353	12.4296	0.0113012	0.415184	0.68894
ENSG00000263199	19.2053	20.6611	2.135	8.9273	5.8395	23.1841	22.1922	AC005951.1	19.9332	5.63393	22.6882	0.0113094	0.103889	0.00964724
ENSG00000196890	12.4298	11.6808	6.2586	4.3617	7.3364	2.9127	6.3894	HIST3H2BB	12.0553	5.98557	4.65105	0.011318	0.133706	0.582125
ENSG00000137674	20.3271	21.6492	28.999	27.4277	27.5722	20.394	10.7655	MMP20	20.9882	27.9996	15.5797	0.0113215	0.460701	0.232278
ENSG00000163755	13.4001	13.2418	10.9803	10.3601	11.3971	12.2295	9.9869	HPS3	13.3209	10.9125	11.1082	0.0113359	0.297323	0.890916
ENSG00000269001	10.4511	11.1056	6.2595	6.907	6.8958	11.5177	5.9304	AC092070.2	10.7783	6.68743	8.72405	0.0113379	0.595753	0.598709
ENSG00000089048	14.2428	13.3565	19.0593	22.4433	21.8708	9.5159	13.4496	ESF1	13.7996	21.1245	11.4827	0.011343	0.441928	0.073761
ENSG00000280279	0.8247	0.9759	0	0.3514	0	0	0.9827	AC240565.2	0.9003	0.117133	0.49135	0.0113604	0.556675	0.583413
ENSG00000278380	3.7332	4.4178	0	1.5907	0	1.6524	2.9657		4.0755	0.530233	2.30905	0.0113609	0.179676	0.155247
ENSG00000222881	16.154	19.1163	0	6.8832	0	7.1502	6.4165	RF00019	17.6351	2.2944	6.78335	0.0113611	0.0718609	0.186947
ENSG00000226767	10.0493	11.8921	0	4.282	0	17.7924	0	AC114501.1	10.9707	1.42733	8.8962	0.0113611	0.854285	0.553771
ENSG00000276124	25.7982	30.529	0	10.9926	0	11.419	10.2473	MIR6855	28.1636	3.6642	10.8331	0.0113611	0.0718609	0.186946
ENSG00000278267	25.4188	30.0801	0	10.831	0	45.0044	0	MIR6859-1	27.7495	3.61033	22.5022	0.0113613	0.854286	0.553771
ENSG00000254633	1.2889	1.5253	0	0.5492	0	0	2.5599	AL512590.2	1.4071	0.183067	1.27995	0.0113615	0.937025	0.547548
ENSG00000158865	26.8256	25.4558	18.2582	19.8414	20.0321	21.5072	18.8983	SLC5A11	26.1407	19.3772	20.2028	0.011367	0.0877933	0.641542
ENSG00000201548	27.0075	21.3067	55.0421	46.0316	50.1831	63.7562	35.7589	RF00019	24.1571	50.4189	49.7575	0.011376	0.309375	0.970071
ENSG00000226753	4.5727	0	27.9579	19.4843	20.3919	20.2401	18.1632	AL451105.1	2.28635	22.6114	19.2017	0.0113769	0.0495147	0.335674
ENSG00000231857	9.8924	7.4496	21.9939	18.3935	18.0471	25.4759	11.4309	MORF4L1P5	8.671	19.4782	18.4534	0.011387	0.39126	0.908078
ENSG00000256812	11.0582	14.0926	30.1648	29.7212	26.5536	18.0726	4.7303	CAPNS2	12.5754	28.8132	11.4015	0.0113888	0.889762	0.224741
ENSG00000237684	14.7914	16.2535	10.3355	9.0037	7.0674	17.7707	8.3933	RPSAP35	15.5224	8.8022	13.082	0.0113987	0.694386	0.525978
ENSG00000283657	17.9303	21.2183	0	3.056	7.996	12.6983	14.2442	AC074101.1	19.5743	3.684	13.4712	0.011402	0.122468	0.0420114
ENSG00000277563	58.9255	58.1093	24.0184	8.3694	10.949	8.694	7.8019	AC063961.1	58.5174	14.4456	8.24795	0.0114308	0.000153372	0.328856
ENSG00000231417	9.4041	8.9029	5.1748	5.6099	6.8149	6.6601	2.9883	IRX1P1	9.1535	5.86653	4.8242	0.0114324	0.250229	0.670991
ENSG00000251602	11.3766	12.5653	5.5646	5.8171	8.0328	6.0427	6.6277	AL928654.1	11.971	6.4715	6.3352	0.0114445	0.032309	0.882869
ENSG00000143546	18.0408	17.2826	10.505	11.7138	13.4088	9.1261	10.9196	S100A8	17.6617	11.8759	10.0229	0.0114558	0.043632	0.24437
ENSG00000183035	2.8429	2.403	8.9392	12.1136	11.7723	10.7858	6.7754	CYLC1	2.62295	10.9417	8.7806	0.0114822	0.196805	0.463295
ENSG00000212608	27.8787	24.7433	8.5226	11.8791	15.5406	30.8498	0	RF00568	26.311	11.9808	15.4249	0.0115191	0.608354	0.860359
ENSG00000251956	8.077	0	39.5068	55.0658	36.0193	21.4507	12.8331	RNU6-617P	4.0385	43.5306	17.1419	0.0115374	0.157253	0.0360773
ENSG00000281635	10.6696	0	52.188	72.7413	47.581	37.7815	93.2379		5.3348	57.5034	65.5097	0.0115374	0.265535	0.822295
ENSG00000187589	14.2614	14.3451	6.9756	9.1152	8.7448	10.1	9.0636	TERF1P2	14.3033	8.27853	9.5818	0.0115471	0.0680047	0.219192
ENSG00000117602	9.8917	10.5495	13.589	12.3844	13.3425	6.9189	7.2761	RCAN3	10.2206	13.1053	7.0975	0.0115677	0.028816	0.00107449
ENSG00000211661	21.1306	22.5049	12.9194	9.0037	7.0674	24.3178	6.7146	IGLV3-22	21.8178	9.6635	15.5162	0.0115774	0.60418	0.625462
ENSG00000228107	20.3009	20.5917	7.0927	9.886	11.3165	7.7021	10.3677	AP000692.1	20.4463	9.43173	9.0349	0.0115973	0.0710773	0.843804
ENSG00000240521	25.6705	25.3149	19.4321	18.2303	16.3539	23.2661	7.2833	AC092979.1	25.4927	18.0054	15.2747	0.0116361	0.42246	0.79051
ENSG00000213958	17.0529	15.3368	8.341	10.4634	6.8442	12.0769	8.1283	KRT18P29	16.1949	8.54953	10.1026	0.0116481	0.159334	0.575079
ENSG00000228784	16.0557	14.6322	10.6064	8.8072	7.6127	13.3966	7.7703	LINC00954	15.3439	9.00877	10.5834	0.0116709	0.327288	0.67519
ENSG00000073464	6.4923	7.3816	13.0758	10.74	13.3408	13.8613	9.8096	CLCN4	6.93695	12.3855	11.8354	0.0117178	0.237085	0.834513
ENSG00000270497	5.2273	4.1239	8.5226	10.3942	9.7129	9.2549	15.2264	BX322635.1	4.6756	9.54323	12.2406	0.0117203	0.229976	0.529785
ENSG00000279966	34.8484	41.2388	12.784	5.9396	3.8851	0	5.5369	AC008626.2	38.0436	7.53623	2.76845	0.0117491	0.0149238	0.316181
ENSG00000260837	11.6864	11.1953	7.4854	9.0107	7.4451	10.8381	3.9788		11.4409	7.9804	7.40845	0.0117506	0.447967	0.895046
ENSG00000091732	24.3973	24.4557	19.655	19.0792	20.7999	12.4506	14.1373	ZC3HC1	24.4265	19.8447	13.2939	0.0117551	0.0478889	0.0308861
ENSG00000234176	3.7719	4.4636	6.9185	8.4379	8.936	24.2086	10.4877	HSPA8P1	4.11775	8.09747	17.3482	0.0117576	0.303897	0.404884
ENSG00000111271	15.87	15.5739	10.0581	11.7927	11.7594	12.1644	12.2231	ACAD10	15.7219	11.2034	12.1938	0.011768	0.0216191	0.225674
ENSG00000259011	15.4117	14.0291	10.1477	7.0721	7.9302	15.7423	9.418	AC016266.1	14.7204	8.38333	12.5801	0.0118255	0.620099	0.399287
ENSG00000249975	7.5233	6.6772	3.4499	2.4043	4.1938	19.1477	4.4825	OR5H3P	7.10025	3.34933	11.8151	0.0118339	0.636118	0.45373
ENSG00000143256	20.4252	19.6387	23.4152	22.8458	24.1946	12.431	18.2545	PFDN2	20.032	23.4852	15.3427	0.0118394	0.349971	0.213355
ENSG00000267281	5.783	6.4633	3.5358	2.4641	3.2237	1.1377	2.0418	AC023509.3	6.12315	3.07453	1.58975	0.0118401	0.0187783	0.115646
ENSG00000215480	8.6713	10.2614	2.3563	0.8211	3.2225	2.5588	4.5924	OR7E37P	9.46635	2.1333	3.5756	0.0118489	0.0497614	0.36562
ENSG00000256149	37.9053	35.885	25.9567	24.5502	23.6653	38.9248	18.0676	AC087863.1	36.8952	24.7241	28.4962	0.0118689	0.567808	0.779084
ENSG00000275355	32.6128	27.0153	0	5.5585	10.9077	2.8871	5.1817	RF00017	29.8141	5.48873	4.0344	0.0118715	0.0404651	0.699256
ENSG00000143429	10.4602	9.702	6.914	6.0231	7.2492	8.0086	8.0852	AC116050.1	10.0811	6.72877	8.0469	0.0118894	0.114326	0.0676331
ENSG00000280046	7.1405	7.5906	5.7717	5.0537	5.2622	4.0713	3.6535	AC104581.4	7.36555	5.36253	3.8624	0.0118926	0.00774693	0.0194113
ENSG00000253415	19.403	19.1342	10.8745	7.5786	10.8159	13.5981	9.6338	AC016877.2	19.2686	9.75633	11.616	0.0119025	0.15993	0.514218
ENSG00000280285	11.2517	11.4129	7.8622	7.534	6.2721	7.8262	7.6617	AC108215.1	11.3323	7.22277	7.74395	0.011916	0.00103068	0.395061
ENSG00000116205	10.8207	10.7126	8.3887	7.1722	7.6482	10.08	8.0343	TCEANC2	10.7667	7.73637	9.05715	0.0119201	0.342636	0.404861
ENSG00000223813	25.207	24.8579	13.944	9.7178	14.0513	24.9712	12.3964	AC007255.1	25.0325	12.571	18.6838	0.0119238	0.496831	0.504675
ENSG00000170144	9.5979	10.8494	16.2909	14.2833	16.929	8.1162	11.6079	HNRNPA3	10.2236	15.8344	9.86205	0.0119329	0.872215	0.134429
ENSG00000272321	13.1844	12.8718	9.6733	8.4268	7.7169	9.9209	9.4266	AP003355.2	13.0281	8.60567	9.67375	0.0119385	0.0133473	0.197496
ENSG00000235641	14.0261	13.0019	8.004	8.7655	10.1642	6.2083	8.357	LINC00484	13.514	8.9779	7.28265	0.0119408	0.0665727	0.325523
ENSG00000281706	14.6104	13.48	7.8731	7.5972	6.6259	11.8378	7.0821	LINC01012	14.0452	7.3654	9.45995	0.0119508	0.291934	0.53846
ENSG00000101972	7.4949	7.1205	16.5227	19.4314	21.1839	13.1764	14.9273	STAG2	7.3077	19.046	14.0518	0.0119608	0.0712274	0.0542785
ENSG00000186508	14.3561	14.7236	9.3626	6.525	7.4691	17.7924	5.3223	OR9I2P	14.5398	7.78557	11.5573	0.0119741	0.715955	0.653322
ENSG00000220908	21.861	22.4206	14.2571	9.936	11.3737	14.1919	6.9467	LINC02531	22.1408	11.8556	10.5693	0.0119749	0.191327	0.785022
ENSG00000220522	22.7432	19.5736	5.0565	8.8099	4.6101	9.1516	6.5701	AL590002.1	21.1584	6.15883	7.86085	0.0120191	0.0252163	0.432688
ENSG00000203805	26.6292	24.637	13.0251	11.1404	17.2731	21.002	13.4622	PLPP4	25.6331	13.8129	17.2321	0.0120292	0.251827	0.524552
ENSG00000247853	10.6259	11.643	5.7749	6.7077	7.4589	7.3163	8.7541	AC006064.2	11.1345	6.64717	8.0352	0.0120309	0.0837595	0.255717
ENSG00000198471	13.4837	13.6768	9.4218	7.6605	9.3059	11.3681	12.752	RTP2	13.5802	8.79607	12.0601	0.0120487	0.266789	0.0552101
ENSG00000114686	17.1893	17.3279	19.8516	18.9891	19.8736	23.389	13.1498	MRPL3	17.2586	19.5714	18.2694	0.0120724	0.875906	0.841492
ENSG00000237000	29.0723	31.2759	19.391	13.5139	11.7861	4.6794	31.494	PTMAP6	30.1741	14.897	18.0867	0.012083	0.532381	0.851694
ENSG00000131263	5.8792	4.6382	11.2252	11.7785	12.7641	11.9614	8.4398	RLIM	5.2587	11.9226	10.2006	0.0121003	0.188583	0.50184
ENSG00000156920	7.721	8.1217	12.5885	15.2068	14.6335	30.682	11.9949	ADGRG4	7.92135	14.1429	21.3384	0.0121161	0.387168	0.581839
ENSG00000239291	18.2965	16.5572	7.8964	11.0063	10.7991	9.5277	10.2601	AC002558.1	17.4269	9.9006	9.8939	0.0121216	0.0428261	0.995466
ENSG00000181819	11.0909	10.096	20.8649	17.4493	21.8765	13.5946	10.8442	KCTD9P2	10.5935	20.0636	12.2194	0.0121225	0.434942	0.0341687
ENSG00000044446	8.8061	10.0811	14.0455	14.6012	16.2204	11.6935	13.6873	PHKA2	9.4436	14.9557	12.6904	0.0121281	0.132061	0.206458
ENSG00000180353	20.8721	20.081	15.9777	17.7872	16.0807	12.3181	9.8409	HCLS1	20.4765	16.6152	11.0795	0.0121541	0.0616547	0.0920296
ENSG00000258224	15.8576	37.5311	106.65	141.895	114.915	42.1142	31.494	AC090049.2	26.6944	121.153	36.8041	0.0121603	0.517337	0.00741349
ENSG00000233216	26.8397	25.4093	19.6921	18.2983	17.9537	26.1361	19.1899	AL357373.1	26.1245	18.648	22.663	0.0121622	0.497312	0.450959
ENSG00000198088	7.4064	9.8602	19.2456	18.9353	22.1913	19.6698	14.3419	NUP62CL	8.6333	20.1241	17.0058	0.0121873	0.152832	0.436157
ENSG00000251165	22.2261	23.2524	16.1495	18.9411	16.8786	11.1211	9.98	F11-AS1	22.7392	17.3231	10.5506	0.0121991	0.00412911	0.00683132
ENSG00000000003	5.7171	4.2848	13.982	10.2315	13.3851	11.4719	8.1753	TSPAN6	5.00095	12.5329	9.8236	0.0122353	0.170002	0.311606
ENSG00000137440	15.2625	16.5562	7.7764	8.1292	9.2169	20.8298	13.1353	FGFBP1	15.9093	8.37417	16.9825	0.0122402	0.827202	0.264115
ENSG00000160219	7.7047	7.9537	10.2233	10.4776	11.5139	15.673	6.9022	GAB3	7.8292	10.7383	11.2876	0.0122404	0.574843	0.920736
ENSG00000100058	14.3704	15.0985	11.8244	10.6441	12.1282	14.0293	6.9351	CRYBB2P1	14.7344	11.5322	10.4822	0.0122507	0.441093	0.816974
ENSG00000267625	32.701	38.6976	5.7125	7.9622	15.6246	20.6777	14.8448	AC015911.9	35.6993	9.76643	17.7613	0.0122531	0.0503727	0.161564
ENSG00000089775	9.8233	10.203	5.9629	7.468	7.1698	5.4429	6.7371	ZBTB25	10.0131	6.8669	6.09	0.0122552	0.0833547	0.430597
ENSG00000226908	12.6721	11.9968	24.7931	28.0779	22.6045	13.4617	2.0134	HIST1H2BPS3	12.3345	25.1585	7.73755	0.0122553	0.569045	0.181183
ENSG00000279785	13.7526	13.7048	7.0808	9.2526	8.0696	11.5338	4.6001	AC008267.8	13.7287	8.13433	8.06695	0.0122663	0.349771	0.987678
ENSG00000264705	2.9169	3.9449	8.6624	10.2983	7.4331	11.0667	2.6483	AC090337.1	3.4309	8.79793	6.8575	0.0122849	0.564135	0.725169
ENSG00000228572	30.0315	31.5899	16.3214	11.3746	7.4403	14.7698	13.2543	AL954722.1	30.8107	11.7121	14.0121	0.0122959	0.00417371	0.469815
ENSG00000184007	12.6871	13.2185	16.0199	15.8654	15.3744	10.3768	13.2559	PTP4A2	12.9528	15.7532	11.8163	0.0123168	0.572919	0.217851
ENSG00000185834	19.128	20.5779	10.6319	4.4457	7.7547	21.5514	20.7214	RPL12P4	19.8529	7.61077	21.1364	0.0123404	0.293816	0.0135334
ENSG00000236994	17.8194	18.0746	7.7821	9.7622	5.6761	12.3944	4.0446	YBX1P9	17.947	7.74013	8.2195	0.0123477	0.257828	0.927959
ENSG00000214526	17.9582	21.2514	5.4899	7.652	0	9.936	8.9165	AP000343.1	19.6048	4.38063	9.42625	0.0123539	0.0796403	0.151773
ENSG00000148795	15.3144	14.4981	11.236	10.6582	11.9515	10.3938	8.1107	CYP17A1	14.9062	11.2819	9.25225	0.0123795	0.0968377	0.305399
ENSG00000120162	11.3411	11.8334	8.9472	7.0668	7.7495	10.4716	8.3315	MOB3B	11.5873	7.92117	9.40155	0.0123804	0.277396	0.373499
ENSG00000138081	8.0633	8.6745	11.6527	10.932	10.7602	6.5973	9.7055	FBXO11	8.3689	11.115	8.1514	0.0123856	0.911876	0.30012
ENSG00000215268	8.0305	7.2405	3.2733	4.2365	3.4107	5.755	5.4683	AP000533.2	7.6355	3.64017	5.61165	0.0124022	0.0922897	0.0125101
ENSG00000212461	33.4977	31.7123	8.1923	11.4187	0	23.7232	5.3223	RF00560	32.605	6.537	14.5227	0.0124169	0.297269	0.539342
ENSG00000273768	57.9673	62.3612	32.2197	26.9453	41.1257	4.6651	16.7456	RF00003	60.1642	33.4302	10.7053	0.0124204	0.0517842	0.0932219
ENSG00000180592	11.9962	11.601	15.931	14.5103	14.5246	6.9656	8.9152	SKIDA1	11.7986	14.9886	7.9404	0.0124294	0.145757	0.0457708
ENSG00000276261	25.4688	24.1113	12.4575	5.7879	11.3578	25.5526	13.4886	AC009509.4	24.7901	9.86773	19.5206	0.012472	0.541966	0.33577
ENSG00000163599	17.9371	18.3318	10.9669	10.4222	13.1802	17.6833	10.6872	CTLA4	18.1345	11.5231	14.1852	0.0125054	0.461061	0.583616
ENSG00000266448	23.6778	28.0198	3.6192	5.0446	9.8991	23.5811	23.5127	AC007923.3	25.8488	6.18763	23.5469	0.0125105	0.481345	0.0117581
ENSG00000231248	0	2.8488	17.6625	16.4124	25.4969	20.2457	13.3872	AL935212.2	1.4244	19.8573	16.8164	0.0125644	0.101659	0.557052
ENSG00000123572	6.5904	7.7989	11.9226	15.3871	14.7954	24.5355	9.5387	NRK	7.19465	14.035	17.0371	0.0126107	0.413383	0.757716
ENSG00000158079	16.489	16.1262	14.4974	13.7035	14.7368	13.0287	8.4441	PTPDC1	16.3076	14.3126	10.7364	0.0126128	0.246717	0.359135
ENSG00000236777	20.0986	21.6221	11.1713	4.6713	6.1111	21.0274	4.3546	AL157831.1	20.8604	7.3179	12.691	0.0126463	0.505625	0.63451
ENSG00000184949	15.712	15.9371	12.6452	13.7313	12.512	8.7997	9.1704	FAM227A	15.8245	12.9628	8.98505	0.0126704	0.00273727	0.00379343
ENSG00000063180	15.827	17.2507	22.9187	21.2965	23.6816	9.2178	19.5218	CA11	16.5389	22.6323	14.3698	0.0126741	0.746433	0.35107
ENSG00000211713	23.6778	25.2178	5.7907	8.0713	13.1988	35.6336	15.0481	TRBV6-4	24.4478	9.02027	25.3408	0.0126919	0.944936	0.349388
ENSG00000149554	10.6745	9.8249	13.3753	14.7121	13.6638	10.033	9.1082	CHEK1	10.2497	13.9171	9.5706	0.0127141	0.393214	0.011422
ENSG00000227846	15.2693	16.8647	7.4686	9.5425	7.9442	8.1103	2.426	UGT1A11P	16.067	8.31843	5.26815	0.0127201	0.142786	0.47241
ENSG00000151502	11.5979	12.3049	9.2917	7.2708	8.0256	11.5652	6.8837	VPS26B	11.9514	8.19603	9.22445	0.0127348	0.448596	0.737031
ENSG00000248697	14.8527	13.1823	7.3784	5.1421	5.6921	15.6138	4.7935	TOX4P1	14.0175	6.07087	10.2036	0.0127454	0.608271	0.583946
ENSG00000249021	8.569	8.6917	7.4845	7.3025	6.8238	0	7.7798	AC008549.2	8.63035	7.2036	3.8899	0.0128451	0.437423	0.550629
ENSG00000260852	9.8433	9.3187	7.7569	6.5243	7.316	5.2283	6.082	FBXL19-AS1	9.581	7.19907	5.65515	0.0128516	0.0263218	0.092381
ENSG00000253915	23.8561	23.0979	14.5858	10.1651	9.6714	21.1187	9.4759	MAPRE1P1	23.477	11.4741	15.2973	0.0128543	0.392988	0.628825
ENSG00000247402	24.3137	20.9253	10.8113	1.8836	4.9285	9.7836	10.5356	AC099487.1	22.6195	5.87447	10.1596	0.0128824	0.0741052	0.242083
ENSG00000264026	15.5591	15.0647	10.3778	8.8397	7.3591	15.026	11.2368	LINC02003	15.3119	8.85887	13.1314	0.0128877	0.453189	0.224703
ENSG00000140750	16.1843	15.7358	12.3021	13.1213	13.8495	13.1656	10.7027	ARHGAP17	15.96	13.091	11.9341	0.0128909	0.179346	0.512631
ENSG00000264041	20.5771	24.3505	10.7838	5.0102	3.2773	2.6023	14.0116	RN7SL670P	22.4638	6.3571	8.30695	0.0129035	0.218421	0.793558
ENSG00000243388	10.6872	10.1176	6.9699	4.8574	4.7659	11.3531	3.9621	RPL3P3	10.4024	5.53107	7.6576	0.0129232	0.593022	0.66719
ENSG00000223729	15.1213	16.5177	8.5341	10.9038	10.3743	2.0594	13.8608	LINC02247	15.8195	9.9374	7.9601	0.0129368	0.407657	0.794318
ENSG00000251818	56.3635	59.2883	7.658	21.348	0	27.7201	24.8757	RF00601	57.8259	9.66867	26.2979	0.0129477	0.00417374	0.110569
ENSG00000232053	23.5396	22.285	13.1587	13.7557	17.2458	17.8617	12.8231	AC078845.1	22.9123	14.7201	15.3424	0.0129553	0.187713	0.851375
ENSG00000128276	11.5155	11.5831	4.9285	6.3788	7.0611	7.1359	7.7759	RFPL3	11.5493	6.1228	7.4559	0.0129702	0.0473937	0.161938
ENSG00000280021	13.5037	12.784	9.9076	10.7407	9.033	23.9086	13.5884	OR51F1	13.1439	9.89377	18.7485	0.0129724	0.47313	0.333837
ENSG00000259041	40.406	39.8464	19.2147	17.217	25.0264	39.7441	17.833	AC015722.1	40.1262	20.486	28.7886	0.0129852	0.489016	0.585285
ENSG00000178789	13.9804	13.536	8.9362	10.5602	10.627	9.0009	11.6111	CD300LB	13.7582	10.0411	10.306	0.0129891	0.221973	0.875618
ENSG00000279429	23.7429	22.4774	17.4199	17.1986	15.8821	18.9167	12.2602	AC004009.2	23.1101	16.8335	15.5884	0.0130113	0.255853	0.772298
ENSG00000234630	24.7397	27.3247	14.1177	9.8388	16.5489	26.2812	15.723	AC245060.2	26.0322	13.5018	21.0021	0.013015	0.51098	0.371555
ENSG00000271533	2.1108	2.2203	5.1622	5.3964	6.5367	10.7962	5.5894	Z83843.1	2.16555	5.69843	8.1928	0.0130383	0.259446	0.511277
ENSG00000243062	45.3417	40.6488	21.8418	19.9056	27.5728	24.3267	16.3729	AL359853.3	42.9952	23.1067	20.3498	0.0130496	0.0585062	0.61907
ENSG00000132357	15.1276	15.3443	10.3302	10.5478	12.0467	10.6091	9.2084	CARD6	15.2359	10.9749	9.90875	0.0130616	0.0771707	0.343344
ENSG00000179046	18.1349	19.4485	13.5133	10.625	9.4772	14.2981	11.4804	TRIML2	18.7917	11.2052	12.8893	0.01308	0.104855	0.446143
ENSG00000141682	7.347	6.8639	11.3483	11.2041	13.3642	7.8733	7.9869	PMAIP1	7.10545	11.9722	7.9301	0.0130834	0.165962	0.0278159
ENSG00000265052	21.9988	22.314	0	5.3564	7.0074	2.7821	9.9865	RN7SL622P	22.1564	4.12127	6.3843	0.0131045	0.142358	0.650267
ENSG00000214077	17.0094	19.1701	8.914	11.0441	6.3211	7.8874	6.4346	GNAQP1	18.0898	8.75973	7.161	0.0131127	0.0203836	0.381251
ENSG00000274276	0.4317	0.2554	1.3197	2.0234	1.6845	0.3822	2.2291	CBSL	0.34355	1.67587	1.30565	0.0131756	0.48594	0.757762
ENSG00000234806	29.5973	30.3548	7.2384	15.1337	8.7992	15.7207	20.3777	RPL26P29	29.9761	10.3904	18.0492	0.0132288	0.115214	0.115344
ENSG00000259240	27.7296	25.5225	15.0703	11.8156	6.87	15.0015	9.7907	MIR4713HG	26.626	11.252	12.3961	0.0132399	0.0781547	0.771116
ENSG00000117020	12.6786	12.1971	14.0536	14.5358	14.8468	13.6462	10.9416	AKT3	12.4379	14.4787	12.2939	0.0132697	0.932741	0.346861
ENSG00000272232	28.9043	30.7843	7.0689	12.3161	16.1123	15.3527	11.4811	RN7SL726P	29.8443	11.8324	13.4169	0.0132848	0.0384071	0.660192
ENSG00000229492	12.2154	13.552	6.535	5.205	6.8093	11.4896	7.2781	FO681548.1	12.8837	6.1831	9.38385	0.0133051	0.327243	0.360416
ENSG00000134602	7.2149	6.4035	12.9186	16.4693	13.5019	19.3892	11.668	STK26	6.8092	14.2966	15.5286	0.0133098	0.262343	0.804644
ENSG00000263666	38.4107	30.3029	70.4538	76.3783	64.2344	17.0017	40.6856	SNORA70D	34.3568	70.3555	28.8437	0.0133135	0.724426	0.153214
ENSG00000263945	39.2836	46.4874	9.6073	20.0865	8.7592	13.9104	12.4831	MIR548Y	42.8855	12.8177	13.1967	0.0133317	0.0675915	0.927392
ENSG00000259144	13.9659	14.0965	5.0229	7.7011	4.5794	6.9089	2.9369	RANBP20P	14.0312	5.7678	4.9229	0.0133368	0.136341	0.749743
ENSG00000164010	15.8627	16.5632	12.323	9.5423	10.1948	15.8599	6.8197	ERMAP	16.2129	10.6867	11.3398	0.0133667	0.475362	0.908997
ENSG00000271810	7.2154	8.5385	0	3.4161	0.8938	2.1292	1.2738	AL603832.3	7.87695	1.43663	1.7015	0.0134204	0.0243328	0.828729
ENSG00000122126	12.263	10.4414	21.213	18.7344	20.0072	26.8749	15.4446	OCRL	11.3522	19.9849	21.1597	0.013424	0.330377	0.871112
ENSG00000201458	13.296	15.7342	73.1636	62.3197	51.8816	5.8852	42.2505	RNU4-4P	14.5151	62.455	24.0678	0.0134489	0.692003	0.256499
ENSG00000182890	3.4667	4.1024	7.6304	9.1583	6.9568	3.6827	3.3048	GLUD2	3.78455	7.91517	3.49375	0.0134608	0.529739	0.01545
ENSG00000252373	34.5696	40.9089	84.5446	98.2007	115.622	10.201	18.3085	RNU6-358P	37.7392	99.4557	14.2547	0.0134652	0.0497637	0.00500593
ENSG00000198466	7.6429	8.3488	5.0324	4.3088	5.768	4.8923	5.8849	ZNF587	7.99585	5.0364	5.3886	0.0134686	0.0602571	0.635444
ENSG00000255633	69.1392	68.1815	56.3631	49.1004	51.3875	71.407	45.7714	MTRNR2L9	68.6603	52.2837	58.5892	0.0134774	0.57595	0.708938
ENSG00000199377	44.32	43.7061	36.1302	31.4746	32.9407	6.5391	17.6044	RNU5F-1	44.013	33.5152	12.0717	0.0134776	0.108295	0.14338
ENSG00000260923	5.7543	4.8639	2.3455	0.2335	0.3055	2.1832	1.3061	LINC02193	5.3091	0.9615	1.74465	0.0134854	0.0294043	0.4104
ENSG00000077463	14.2645	15.7794	8.7214	7.3994	10.0258	7.1374	10.8393	SIRT6	15.022	8.71553	8.98835	0.0134869	0.152028	0.909053
ENSG00000224165	11.6231	12.3067	8.7896	8.7322	8.0137	10.9664	6.0748	DNAJC27-AS1	11.9649	8.51183	8.5206	0.0134923	0.389646	0.997721
ENSG00000128944	16.3198	17.6332	11.858	8.264	10.8112	12.5628	9.7706	KNSTRN	16.9765	10.3111	11.1667	0.0134948	0.105322	0.671585
ENSG00000054654	18.5663	17.9614	16.2358	15.4935	15.3246	13.6072	12.3641	SYNE2	18.2638	15.6846	12.9856	0.0135025	0.0382875	0.0989461
ENSG00000157514	5.0774	6.8668	14.6348	13.1353	18.1948	8.3474	13.9734	TSC22D3	5.9721	15.3216	11.1604	0.0135101	0.296657	0.34942
ENSG00000245904	10.1354	9.703	12.533	11.6459	11.5536	12.2993	5.971	AC025164.1	9.9192	11.9108	9.13515	0.0135116	0.845421	0.540842
ENSG00000228766	16.3284	17.9425	5.7048	4.9697	6.5015	9.2924	12.9716	RPL7L1P8	17.1354	5.72533	11.132	0.0135183	0.148252	0.192731
ENSG00000204547	37.9191	33.6545	15.4561	16.1573	22.8989	19.5814	16.317	DEFB122	35.7868	18.1708	17.9492	0.0135476	0.0258618	0.943522
ENSG00000233680	7.2397	9.6382	18.8123	21.5939	16.1427	11.2158	14.3784	HNRNPA1P27	8.43895	18.8496	12.7971	0.0135519	0.168429	0.0832967
ENSG00000276878	56.5391	47.7908	19.7534	6.8832	18.0096	28.6009	12.8331	MIR6074	52.1649	14.8821	20.717	0.013575	0.103056	0.594626
ENSG00000250668	10.742	10.4006	4.7765	6.6577	4.3549	16.4253	7.7579	LINC02123	10.5713	5.26303	12.0916	0.0135809	0.785221	0.354652
ENSG00000001497	8.1955	9.5154	17.7742	14.7591	19.3082	13.2783	14.2498	LAS1L	8.85545	17.2805	13.7641	0.0135957	0.0325384	0.107697
ENSG00000259874	21.7876	25.7829	4.4404	9.2837	4.0484	6.4292	23.078	AC034105.2	23.7853	5.92417	14.7536	0.013602	0.468275	0.47697
ENSG00000235411	17.21	17.7095	10.9798	11.478	8.3421	10.5984	7.1332	AC007041.1	17.4597	10.2666	8.8658	0.0136112	0.120626	0.567028
ENSG00000112936	21.0145	19.777	14.7706	14.5242	16.6028	22.1188	11.4363	C7	20.3957	15.2992	16.7775	0.0136155	0.620527	0.828286
ENSG00000225079	23.268	21.6345	8.1293	14.1636	9.2646	10.2991	7.922	FTH1P22	22.4513	10.5192	9.11055	0.0136232	0.0166367	0.567883
ENSG00000224573	33.6717	39.8464	18.2997	6.3767	8.3421	9.936	20.8052	AC083863.1	36.7591	11.0062	15.3706	0.0136756	0.103979	0.57696
ENSG00000233383	24.231	28.6745	9.8767	3.4416	9.0048	17.8756	6.4165	AC073089.1	26.4528	7.44103	12.146	0.0136757	0.210281	0.557946
ENSG00000157399	10.2099	9.5947	20.5633	16.6341	20.0872	16.216	13.1207	ARSE	9.9023	19.0949	14.6684	0.0136901	0.188642	0.141805
ENSG00000225438	17.3784	16.6104	9.808	11.9618	12.668	13.0175	4.2479	KRT41P	16.9944	11.4793	8.6327	0.0137052	0.305572	0.632577
ENSG00000177565	11.694	10.9297	14.1175	14.9167	16.1928	16.6822	9.8817	TBL1XR1	11.3118	15.0757	13.282	0.0137063	0.665502	0.690827
ENSG00000250821	25.0359	26.0717	17.144	11.9479	15.6306	20.3902	14.3201	EXOC1L	25.5538	14.9075	17.3552	0.0137079	0.217497	0.565797
ENSG00000263748	17.3368	15.387	9.5399	8.1259	4.8321	12.278	4.1318	EXOGP1	16.3619	7.4993	8.2049	0.0137618	0.281679	0.892425
ENSG00000257230	22.236	22.8051	14.5016	10.1064	13.2215	11.8108	10.5989	LINC02448	22.5206	12.6098	11.2049	0.0137755	0.0130773	0.407934
ENSG00000215244	15.1228	15.2447	9.5887	10.2624	11.5522	10.9084	9.1216	AL137145.2	15.1837	10.4678	10.015	0.0138247	0.107617	0.714659
ENSG00000102181	6.4496	7.2773	10.8212	10.737	13.0431	15.8007	10.3665	CD99L2	6.86345	11.5338	13.0836	0.0138384	0.255978	0.669734
ENSG00000201221	12.0873	7.1519	29.5611	36.0527	33.6894	21.4007	19.2048	RNU4-40P	9.6196	33.1011	20.3027	0.0138445	0.102841	0.0108751
ENSG00000242683	15.0158	17.7693	2.0402	5.6873	7.4403	19.2007	7.9526	RPL12P21	16.3925	5.05593	13.5767	0.0138583	0.704754	0.357719
ENSG00000270619	40.9377	48.4448	16.6864	19.3817	5.0711	12.0801	21.6812	AL391358.1	44.6912	13.7131	16.8806	0.0138691	0.0497647	0.66577
ENSG00000248567	31.1304	31.5764	16.3144	21.4761	19.8322	47.243	20.0201	AC068721.1	31.3534	19.2076	33.6316	0.0138878	0.89443	0.480124
ENSG00000253712	15.8738	18.7847	2.1568	6.0123	5.8991	7.8069	9.8081	AC022274.1	17.3293	4.6894	8.8075	0.0138935	0.050915	0.0848329
ENSG00000237891	13.7727	12.2238	42.1039	46.9486	57.5806	36.5773	32.8241	AL441985.1	12.9983	48.8777	34.7007	0.0139002	0.0298013	0.0764867
ENSG00000223433	30.3242	29.9042	12.3603	4.307	11.2692	4.4741	16.0601	RPS29P9	30.1142	9.31217	10.2671	0.0139062	0.180387	0.898818
ENSG00000147044	7.2232	7.5764	13.0482	13.5703	15.9229	12.4981	11.0853	CASK	7.3998	14.1805	11.7917	0.0139147	0.0858692	0.126564
ENSG00000171999	12.6695	13.9219	8.8528	5.3985	6.0535	15.2214	6.4703	OR52P2P	13.2957	6.76827	10.8458	0.0139156	0.674856	0.51816
ENSG00000219146	17.9349	18.5708	10.9656	12.4184	8.7479	20.8386	12.4669	RPS4XP8	18.2528	10.7106	16.6528	0.0139227	0.767598	0.380137
ENSG00000101849	9.0012	10.0682	14.1732	14.6061	17.1835	13.8628	13.9097	TBL1X	9.5347	15.3209	13.8863	0.0139414	0.0771634	0.266305
ENSG00000224430	6.4803	4.8801	10.8058	13.0533	13.1359	7.3013	8.8922	MKRN5P	5.6802	12.3317	8.09675	0.0139721	0.165496	0.0401657
ENSG00000155897	19.8626	19.3873	9.7508	13.0967	12.6077	17.3268	10.4811	ADCY8	19.6249	11.8184	13.9039	0.0139777	0.34217	0.651035
ENSG00000121417	16.2372	17.3553	12.4895	10.2664	9.0512	26.198	9.5704	ZNF211	16.7963	10.6024	17.8842	0.0140048	0.917201	0.540984
ENSG00000283566	15.6587	14.9667	8.101	4.106	7.3858	12.7957	9.0905	AC243725.1	15.3127	6.53093	10.9431	0.0140356	0.246042	0.192896
ENSG00000261235	21.8158	20.8516	9.2342	10.0108	14.0318	11.8847	9.9986	AC092142.1	21.3337	11.0923	10.9416	0.0140519	0.0248193	0.937265
ENSG00000241226	26.2776	31.0963	7.1406	9.9528	3.2551	12.9236	9.278	RN7SL836P	28.6869	6.78283	11.1008	0.0140606	0.0332344	0.210761
ENSG00000270090	17.5997	17.5387	13.5924	11.8409	13.4252	10.6602	16.1892	AL590235.2	17.5692	12.9528	13.4247	0.0140918	0.374469	0.892845
ENSG00000197403	17.4873	17.4266	10.1291	6.2748	8.2089	17.9251	12.4299	OR6N1	17.4569	8.20427	15.1775	0.0141018	0.559107	0.202292
ENSG00000254707	30.4649	30.3591	17.6461	10.9314	14.3008	25.5498	7.6427	AC104237.1	30.412	14.2928	16.5963	0.014102	0.366059	0.840359
ENSG00000259867	27.4591	27.7059	20.1465	17.2426	16.1123	24.0525	16.3032	AC105411.1	27.5825	17.8338	20.1778	0.0141181	0.306654	0.653136
ENSG00000219329	25.5126	22.6433	7.7993	8.1532	5.3331	15.5273	15.2008	AL357515.1	24.078	7.0952	15.364	0.0141417	0.100257	0.00949731
ENSG00000200495	57.0724	48.2417	19.9398	0	18.1795	0	12.9542	RNU6-1205P	52.657	12.7064	6.4771	0.0141848	0.0366705	0.548369
ENSG00000260765	25.7463	27.9972	19.5705	16.604	13.964	21.5601	21.559	CES1P2	26.8717	16.7128	21.5596	0.0141899	0.13291	0.0958529
ENSG00000148175	14.0527	15.3504	20.4885	23.0302	19.5837	10.2871	21.0394	STOM	14.7016	21.0341	15.6633	0.0142349	0.887474	0.496872
ENSG00000238002	13.8913	12.6226	7.5833	6.5533	8.2966	12.0778	6.109	NPAP1P6	13.2569	7.47773	9.0934	0.0142365	0.388583	0.683917
ENSG00000102174	9.3409	8.01	14.0709	13.7287	16.9038	17.1375	13.013	PHEX	8.67545	14.9011	15.0753	0.0142421	0.172297	0.94842
ENSG00000033627	15.0085	15.8182	11.4704	11.5912	12.5494	11.9716	11.6747	ATP6V0A1	15.4133	11.8703	11.8232	0.0142662	0.0466102	0.908152
ENSG00000155850	12.4524	11.765	8.5959	8.4725	9.2926	15.6464	7.9778	SLC26A2	12.1087	8.787	11.8121	0.0142847	0.950897	0.574501
ENSG00000213924	5.714	5.9166	11.3541	9.7389	9.5555	6.3229	7.9438	HNRNPH1P2	5.8153	10.2162	7.13335	0.01429	0.347667	0.090047
ENSG00000185070	9.1132	9.026	6.8134	7.4075	7.5924	13.592	5.2134	FLRT2	9.0696	7.2711	9.4027	0.0142949	0.949488	0.700337
ENSG00000187912	18.1498	19.1932	13.6941	10.5309	13.3463	14.0161	14.7254	CLEC17A	18.6715	12.5238	14.3708	0.014295	0.0286762	0.20041
ENSG00000232451	31.5087	29.2968	21.3288	17.2618	22.5824	30.3838	21.0083	AC018467.1	30.4028	20.391	25.696	0.014331	0.493975	0.449588
ENSG00000253738	8.3418	8.5099	13.1903	15.8111	15.0725	18.9709	5.4843	OTUD6B-AS1	8.42585	14.6913	12.2276	0.01434	0.673181	0.777122
ENSG00000226025	18.8317	20.2953	15.2147	12.0363	12.7469	14.2893	11.4874	AC005515.1	19.5635	13.3326	12.8883	0.0143511	0.0825233	0.818832
ENSG00000279401	3.6997	2.6269	6.3336	8.5127	7.8368	5.8953	4.7025	AL133383.2	3.1633	7.56103	5.2989	0.0143762	0.118212	0.0881177
ENSG00000138821	11.3365	11.9949	14.6779	16.3668	14.5717	13.6958	8.6881	SLC39A8	11.6657	15.2055	11.192	0.0143808	0.881155	0.34466
ENSG00000133131	6.7084	5.405	10.4721	13.1367	14.0032	23.7546	11.3389	MORC4	6.0567	12.5373	17.5467	0.0143837	0.312707	0.566151
ENSG00000225916	39.2123	44.5469	15.3439	9.3567	12.2407	19.4393	4.9842	AC007879.2	41.8796	12.3138	12.2118	0.0144114	0.119694	0.991081
ENSG00000248521	12.1236	11.2725	6.3536	6.6418	8.689	9.1993	4.8156	AC092612.1	11.6981	7.22813	7.00745	0.0144161	0.268856	0.937097
ENSG00000230375	43.9225	39.7471	23.6952	22.0181	28.8047	30.8774	20.5253	GSTA11P	41.8348	24.8393	25.7014	0.0144586	0.161156	0.89717
ENSG00000223930	16.4528	15.7964	10.2492	11.3756	12.8053	14.8398	11.5908	AC109779.1	16.1246	11.4767	13.2153	0.0144628	0.31531	0.465955
ENSG00000167632	18.0076	18.4105	16.4775	16.1812	15.9789	14.2062	16.2519	TRAPPC9	18.209	16.2125	15.2291	0.014465	0.199547	0.510673
ENSG00000137522	21.079	22.364	12.7398	13.834	16.7474	15.6575	12.3186	RNF121	21.7215	14.4404	13.9881	0.0144916	0.101462	0.845893
ENSG00000237718	15.6424	17.7395	4.7819	6.6652	7.2663	12.6935	6.2133	AC009095.1	16.691	6.2378	9.4534	0.0144943	0.244676	0.497779
ENSG00000131941	18.3498	17.457	14.299	15.1778	13.4379	12.5814	10.5758	RHPN2	17.9034	14.3049	11.5786	0.014502	0.0624648	0.174283
ENSG00000138760	15.5062	15.8311	11.1536	9.4573	11.6944	11.3045	9.903	SCARB2	15.6686	10.7684	10.6038	0.0145146	0.0745434	0.877811
ENSG00000121903	16.6075	15.4141	9.1585	10.2678	10.5282	12.9723	8.6662	ZSCAN20	16.0108	9.98483	10.8193	0.0145258	0.231417	0.765009
ENSG00000118322	18.7978	18.0853	15.3242	14.3915	12.9491	17.2497	10.0163	ATP10B	18.4415	14.2216	13.633	0.0145291	0.408908	0.897698
ENSG00000230271	16.8358	18.2629	8.578	10.7606	12.5132	9.936	11.1456	AC023141.5	17.5493	10.6173	10.5408	0.0145291	0.018665	0.956623
ENSG00000207173	94.1251	81.0078	41.8538	7.2921	28.6193	37.875	20.3932	RF00019	87.5665	25.9217	29.1341	0.0145406	0.0389855	0.825735
ENSG00000243179	14.8458	13.8036	7.7802	7.2295	8.2756	11.2649	7.5818	AC110769.1	14.3247	7.76177	9.42335	0.0145408	0.208495	0.530637
ENSG00000227495	8.8944	7.017	19.9398	16.4229	14.8742	6.5615	27.086	AC004771.1	7.9557	17.079	16.8238	0.0145414	0.545708	0.984211
ENSG00000185897	4.1931	4.4107	3.4182	3.1763	3.6359	4.5368	6.6621	FFAR3	4.3019	3.41013	5.59945	0.0145837	0.435304	0.283656
ENSG00000255358	23.7242	26.0694	16.5774	15.8854	11.3355	25.5025	6.7311	AC019227.1	24.8968	14.5994	16.1168	0.0145875	0.519885	0.898295
ENSG00000269984	11.2739	11.0635	7.7336	6.327	7.9705	6.5724	4.3689	AC078795.1	11.1687	7.3437	5.47065	0.014628	0.118911	0.306537
ENSG00000133116	11.9653	11.3276	8.5698	9.6142	8.9567	8.3226	5.2959	KL	11.6464	9.0469	6.80925	0.0146289	0.180448	0.371222
ENSG00000229728	30.6085	27.6987	19.8151	13.8095	18.0659	20.7208	11.4428	AL136531.1	29.1536	17.2302	16.0818	0.0146516	0.192629	0.848229
ENSG00000214100	28.9458	26.0982	11.7985	8.2225	16.9038	18.3032	12.0451	PLAC9P1	27.522	12.3083	15.1742	0.0146901	0.114752	0.542459
ENSG00000136925	10.5915	9.9226	6.8355	8.1486	7.7081	11.3296	6.6612	TSTD2	10.257	7.56407	8.9954	0.0147016	0.684389	0.649318
ENSG00000204581	12.3391	13.1118	9.2378	8.584	10.3876	10.7003	6.4016	ACOXL-AS1	12.7255	9.40313	8.55095	0.0147525	0.295031	0.760394
ENSG00000136960	17.4672	16.8706	19.9457	19.8109	18.9009	15.3492	12.3458	ENPP2	17.1689	19.5525	13.8475	0.0147547	0.260297	0.150101
ENSG00000226532	10.2886	0	37.7431	43.8396	57.3521	27.3241	24.5204	AL022718.1	5.1443	46.3116	25.9222	0.0147897	0.134558	0.0651775
ENSG00000188153	9.1983	11.5873	22.1327	21.5776	18.966	27.1427	15.0074	COL4A5	10.3928	20.8921	21.0751	0.0147999	0.320502	0.98087
ENSG00000238222	3.4092	4.7068	13.8962	12.5898	9.5021	8.0481	5.8681	MKRN4P	4.058	11.996	6.9581	0.014803	0.177622	0.061318
ENSG00000222931	22.5209	26.6508	6.8847	4.7981	12.554	7.4763	4.4728	RN7SKP205	24.5859	8.07893	5.97455	0.0148136	0.0232968	0.501758
ENSG00000241613	29.1973	34.5515	10.7109	4.9764	13.0205	5.1694	2.3195	RN7SL618P	31.8744	9.56927	3.74445	0.0148171	0.0253268	0.129543
ENSG00000257087	16.7488	19.8202	6.1442	2.8547	7.4691	11.8616	2.6611	AP003174.3	18.2845	5.48933	7.26135	0.0148173	0.226302	0.767233
ENSG00000235196	6.3547	3.76	19.4266	21.6619	14.1694	19.6894	10.0966	Z68868.1	5.05735	18.4193	14.893	0.0148313	0.272359	0.595304
ENSG00000207271	13.9394	8.2478	42.6132	35.6374	54.392	37.0197	55.3686	RF00019	11.0936	44.2142	46.1942	0.0148468	0.137902	0.872381
ENSG00000229876	8.1532	8.9592	11.3942	11.4148	12.9854	12.8887	8.3277	CASC20	8.5562	11.9315	10.6082	0.0148804	0.531291	0.664831
ENSG00000207633	10.2886	0	62.9052	78.9113	45.8817	54.6482	8.1735	MIR505	5.1443	62.5661	31.4109	0.0149062	0.455556	0.388603
ENSG00000213109	13.9931	13.405	8.1481	5.6785	4.4573	12.9774	5.8229	AL365223.1	13.699	6.09463	9.40015	0.0149232	0.440851	0.519394
ENSG00000274024	4.5646	0.9003	23.2572	22.6916	26.2931	10.1022	17.5269	AL590282.1	2.73245	24.0806	13.8146	0.0149328	0.159597	0.197352
ENSG00000147251	12.7302	11.2605	19.8122	20.6015	21.3605	17.1888	15.3229	DOCK11	11.9954	20.5914	16.2559	0.0149355	0.0753499	0.0864984
ENSG00000234814	28.8793	27.8464	22.2348	19.5976	23.2532	20.8312	21.4553	SVILP1	28.3629	21.6952	21.1433	0.0149394	0.0135896	0.668514
ENSG00000164898	18.7139	16.777	10.4017	11.5985	7.5867	9.0363	12.1636	FMC1	17.7454	9.8623	10.5999	0.0149473	0.0799571	0.741349
ENSG00000237747	17.98	15.6033	30.7808	24.5161	29.3999	31.8339	12.3792	AL160279.1	16.7917	28.2323	22.1065	0.0149814	0.681511	0.641497
ENSG00000237381	3.0367	3.5935	9.6546	13.4569	10.8336	9.6777	5.3073	AL023280.1	3.3151	11.315	7.4925	0.0150137	0.302878	0.294032
ENSG00000260608	39.0037	41.2976	30.1228	22.7424	22.8864	18.1728	21.2005	AC024270.4	40.1506	25.2505	19.6867	0.0150277	0.0108127	0.149002
ENSG00000266525	56.8579	67.2844	27.8107	0	12.6778	0	36.1353	MIR4650-1	62.0712	13.4962	18.0677	0.0150424	0.227767	0.846254
ENSG00000252311	6.9139	0	33.8178	23.5682	38.5406	18.3618	21.9702	RNU1-103P	3.45695	31.9755	20.166	0.0150594	0.0808999	0.103584
ENSG00000253693	12.9518	12.5402	7.199	9.0307	9.1888	15.635	5.6123	AC008415.1	12.746	8.47283	10.6236	0.0150668	0.744972	0.741981
ENSG00000226428	14.739	14.2706	8.1923	10.2768	10.4568	15.4201	4.2578	RPL15P13	14.5048	9.64197	9.83895	0.0150684	0.556594	0.977585
ENSG00000155966	5.862	4.6733	11.1672	9.3075	9.6998	14.9126	8.3824	AFF2	5.26765	10.0582	11.6475	0.0150891	0.293257	0.71162
ENSG00000221994	8.2286	6.6772	14.6619	15.4273	13.3676	23.1021	10.6459	ZNF630	7.4529	14.4856	16.874	0.0151083	0.36884	0.766946
ENSG00000101966	4.405	4.1929	9.1336	11.8331	10.1423	7.0361	6.6945	XIAP	4.29895	10.3697	6.8653	0.0151115	0.0115777	0.0417941
ENSG00000104218	18.3907	18.16	20.2545	21.4849	21.4537	15.7414	14.1262	CSPP1	18.2753	21.0644	14.9338	0.0151145	0.144889	0.0408261
ENSG00000273946	31.5224	34.1944	19.2731	15.6703	23.429	25.58	6.2605	RN7SL733P	32.8584	19.4575	15.9202	0.0151147	0.325652	0.777219
ENSG00000259280	27.979	28.6951	14.4456	11.6569	18.0226	8.2562	13.8302	AC018563.1	28.337	14.7084	11.0432	0.0151332	0.097165	0.392951
ENSG00000156463	17.3278	16.4043	13.7362	12.3226	13.0565	14.4933	11.1074	SH3RF2	16.8661	13.0384	12.8003	0.0151756	0.232863	0.911663
ENSG00000255355	15.1289	14.5464	11.5624	9.6697	11.5959	8.3706	8.2629	AP000640.2	14.8377	10.9427	8.31675	0.0152165	0.0237408	0.0531044
ENSG00000144648	12.0363	11.4323	9.8767	8.3678	8.8283	9.113	7.6747	ACKR2	11.7343	9.02427	8.39385	0.0152223	0.0967746	0.541945
ENSG00000204915	4.6117	3.2745	12.4065	8.6463	10.283	16.3303	6.5946	AC234772.1	3.9431	10.4453	11.4625	0.0152274	0.36202	0.869527
ENSG00000158683	25.3709	27.2354	20.0547	17.0652	19.5976	18.048	14.6845	PKD1L1	26.3031	18.9058	16.3663	0.0152432	0.0578772	0.341677
ENSG00000237073	45.9469	41.4268	26.7546	16.7811	26.8321	27.1166	38.2394	AL162727.2	43.6868	23.4559	32.678	0.0152906	0.268435	0.308096
ENSG00000119660	16.5745	14.0099	0	6.0535	5.2795	8.3844	11.2861	DPPA5P4	15.2922	3.77767	9.83525	0.0152991	0.108009	0.0857054
ENSG00000224041	10.9121	12.9132	0	1.8599	0	7.728	10.4026	IGKV3D-15	11.9126	0.619967	9.0653	0.0153069	0.240138	0.0579282
ENSG00000231211	0	2.4884	15.4278	12.5439	21.0989	13.0305	15.0344	RPL17P49	1.2442	16.3569	14.0325	0.015347	0.0173207	0.463193
ENSG00000225362	13.954	14.0001	9.6444	9.048	10.8222	8.3248	10.3624	CT62	13.9771	9.8382	9.3436	0.0153493	0.13763	0.718423
ENSG00000245688	11.2624	11.2233	13.7718	14.6493	15.1995	6.2969	9.418	AC008659.1	11.2429	14.5402	7.85745	0.0153641	0.274935	0.126536
ENSG00000248538	29.6311	31.5583	20.5323	12.6258	15.4163	13.9899	30.6014	AC022784.1	30.5947	16.1915	22.2957	0.0153738	0.49891	0.594227
ENSG00000204356	16.5283	17.6786	10.8829	8.668	12.4027	8.4414	12.6254	NELFE	17.1035	10.6512	10.5334	0.0154359	0.176135	0.965785
ENSG00000218682	18.7878	20.2119	2.0886	8.7333	7.6167	9.072	14.9254	AC064847.1	19.4999	6.1462	11.9987	0.0154391	0.221371	0.244136
ENSG00000224281	3.3836	4.3378	8.2752	7.9297	6.6016	6.7396	8.0641	SLC25A5-AS1	3.8607	7.60217	7.40185	0.0154521	0.0582364	0.831471
ENSG00000005893	7.9762	8.1433	14.3432	13.328	16.2155	11.2144	14.4123	LAMP2	8.05975	14.6289	12.8133	0.015455	0.205739	0.444513
ENSG00000126251	5.1029	6.0386	0.5673	2.7673	1.5516	3.2853	1.4741	GPR42	5.57075	1.62873	2.3797	0.015516	0.12625	0.567773
ENSG00000257570	51.8544	61.3634	10.5681	7.3651	28.9055	7.6507	20.5971	AC020612.2	56.6089	15.6129	14.1239	0.0155203	0.0406006	0.884194
ENSG00000151704	12.8602	12.1306	8.4326	8.4181	9.1427	12.7045	7.8474	KCNJ1	12.4954	8.66447	10.2759	0.0155438	0.526855	0.62674
ENSG00000270641	4.9949	4.447	7.8775	7.5984	8.1709	10.0214	4.3389	TSIX	4.72095	7.88227	7.18015	0.015547	0.545134	0.845811
ENSG00000172613	11.6089	12.2658	7.0978	9.1864	7.1645	7.3406	11.1986	RAD9A	11.9374	7.81623	9.2696	0.0155602	0.393687	0.58604
ENSG00000169740	13.2404	12.8196	2.9438	6.1546	2.0129	7.9917	8.606	ZNF32	13.03	3.70377	8.29885	0.0155837	0.00959554	0.0601276
ENSG00000220748	14.6344	15.3938	8.9476	4.85	5.4385	7.1973	9.0423	AL032822.1	15.0141	6.41203	8.1198	0.0155913	0.0530017	0.358158
ENSG00000153993	7.9327	8.7531	12.0598	11.9675	10.8757	16.6073	9.1974	SEMA3D	8.3429	11.6343	12.9023	0.0155972	0.432592	0.790179
ENSG00000222997	0	10.6534	66.0505	46.0316	80.293	55.7867	50.0624	RF00019	5.3267	64.125	52.9245	0.0156295	0.0319709	0.378605
ENSG00000198482	14.3191	15.2505	10.5058	7.864	10.4653	13.662	10.3643	ZNF808	14.7848	9.6117	12.0131	0.0156331	0.326782	0.354962
ENSG00000136546	13.0754	12.6031	14.3125	15.4562	14.8125	17.2693	10.136	SCN7A	12.8392	14.8604	13.7027	0.0156463	0.848851	0.800274
ENSG00000249378	19.1633	20.4417	13.8619	13.8009	16.2492	15.7698	11.5786	LINC01060	19.8025	14.6373	13.6742	0.0156786	0.18615	0.728074
ENSG00000213133	25.8279	30.5641	4.8589	11.8518	8.8599	24.6231	17.3615	PPP1R14BP5	28.196	8.52353	20.9923	0.0157277	0.258023	0.120706
ENSG00000126106	9.748	10.1288	7.2683	5.8758	7.4219	11.3656	7.9329	TMEM53	9.9384	6.85533	9.64925	0.0157449	0.893879	0.335466
ENSG00000165775	5.2266	4.4891	6.9066	8.2616	8.0826	10	6.8309	FUNDC2	4.85785	7.75027	8.41545	0.0157538	0.253306	0.747785
ENSG00000211950	39.9527	44.7908	28.2844	23.2958	18.7546	13.0305	13.3639	IGHV1-24	42.3717	23.4449	13.1972	0.0157601	0.0516513	0.0646382
ENSG00000261274	33.6381	27.5584	0	8.8204	11.5391	13.7439	18.5004	TP53TG3GP	30.5983	6.7865	16.1221	0.0157632	0.0701059	0.113811
ENSG00000254836	68.1351	63.655	43.8509	30.5604	43.9779	41.2696	11.3954	AL035078.3	65.895	39.4631	26.3325	0.015766	0.223436	0.536104
ENSG00000233030	6.3422	6.3505	9.2467	10.8096	9.7902	6.2623	6.9762	AC243772.2	6.34635	9.94883	6.61925	0.0157814	0.584447	0.0107921
ENSG00000180251	19.8787	18.7278	13.924	16.1183	13.9858	16.0601	10.7325	SLC9A4	19.3032	14.676	13.3963	0.0157821	0.25801	0.715358
ENSG00000167766	13.5643	14.0134	11.0578	9.4494	11.0418	9.2442	9.835	ZNF83	13.7889	10.5163	9.5396	0.0158144	0.00961284	0.21147
ENSG00000222889	38.1282	33.8401	19.4266	16.2464	7.0847	22.5022	20.1932	RN7SKP29	35.9841	14.2526	21.3477	0.0158147	0.0477641	0.188766
ENSG00000143127	19.8283	18.9333	12.0396	8.5071	12.6538	11.5003	11.8412	ITGA10	19.3808	11.0668	11.6707	0.015817	0.0194004	0.687285
ENSG00000198691	28.2424	27.1862	20.2315	19.3983	20.0904	26.5878	17.1622	ABCA4	27.7143	19.9067	21.875	0.015839	0.430413	0.748151
ENSG00000229928	36.3392	35.5242	13.524	20.1967	21.1375	13.9867	5.0206	LINC00400	35.9317	18.2861	9.50365	0.0158409	0.104617	0.257331
ENSG00000130055	6.8798	8.5292	17.2262	14.2387	19.7232	20.8815	16.6567	GDPD2	7.7045	17.0627	18.7691	0.0158429	0.0864715	0.581442
ENSG00000188314	16.6734	17.5387	6.7962	5.5258	10.3271	13.1202	8.8305	OR7D1P	17.106	7.5497	10.9754	0.0158463	0.202863	0.321153
ENSG00000132446	4.2521	3.7739	6.4994	5.4355	5.9257	12.2337	4.2224	FTHL17	4.013	5.95353	8.22805	0.0158578	0.483375	0.671146
ENSG00000227568	15.1826	16.5847	5.7125	9.9528	9.1143	13.4405	7.4224	SNX18P26	15.8837	8.25987	10.4314	0.0158599	0.309468	0.600602
ENSG00000229122	28.0432	24.1351	9.3523	13.0355	2.8422	9.0274	6.0758	AGBL5-IT1	26.0892	8.41	7.5516	0.0159044	0.0207248	0.814291
ENSG00000065427	19.7723	19.6242	14.8187	16.1252	13.9846	13.1747	16.8898	KARS	19.6983	14.9762	15.0323	0.0159096	0.240734	0.98109
ENSG00000141028	19.9204	23.5734	3.7475	10.4469	8.5418	6.7826	12.1732	CDRT15P1	21.7469	7.57873	9.4779	0.0159213	0.0775723	0.626147
ENSG00000219951	13.9113	13.3757	5.3159	6.6686	8.724	15.3939	6.9071	AL391416.1	13.6435	6.90283	11.1505	0.0159269	0.66177	0.494864
ENSG00000156471	18.8087	18.6836	9.9049	12.9868	12.0918	10.9383	11.561	PTDSS1	18.7462	11.6612	11.2496	0.0159337	0.0212615	0.705254
ENSG00000002079	23.4241	25.6245	18.485	14.3912	14.5757	21.9419	18.3922	MYH16	24.5243	15.8173	20.167	0.0159521	0.196834	0.182383
ENSG00000235294	18.251	16.516	5.2512	6.4044	10.7722	11.4048	5.1173	RPL7AP25	17.3835	7.47593	8.26105	0.0159543	0.191334	0.850658
ENSG00000237993	22.0657	18.8587	35.9764	31.3407	34.1672	19.5338	14.6079	AL365318.1	20.4622	33.8281	17.0709	0.0159603	0.383957	0.0433078
ENSG00000212145	18.1309	21.4557	36.9513	30.9023	40.4272	37.4512	19.2048	RF00096	19.7933	36.0936	28.328	0.0159735	0.518585	0.546618
ENSG00000165186	4.8739	5.4243	8.8688	7.9609	7.1803	10.0674	5.3008	PTCHD1	5.1491	8.00333	7.6841	0.0159945	0.478851	0.915638
ENSG00000173706	16.1963	15.972	13.8423	12.7636	12.3291	11.9483	7.886	HEG1	16.0842	12.9783	9.91715	0.0159958	0.201623	0.364022
ENSG00000121671	13.5212	14.681	6.9886	9.7409	9.6352	13.3271	11.8489	CRY2	14.1011	8.78823	12.588	0.0159969	0.255422	0.0485173
ENSG00000009694	9.3823	7.6133	14.8327	14.7347	17.1843	19.6964	10.7543	TENM1	8.4978	15.5839	15.2254	0.016013	0.366285	0.94925
ENSG00000282381	28.9043	25.6536	12.3707	9.8529	17.7235	10.2351	8.0368	AC104073.4	27.279	13.3157	9.13595	0.0160157	0.0170941	0.211139
ENSG00000277453	8.8188	8.6966	12.581	11.273	11.4704	3.9034	3.5029	AC010271.2	8.7577	11.7748	3.70315	0.0160559	0.0153353	0.000624199
ENSG00000248550	16.0763	16.4003	10.5071	8.2674	11.1246	8.5881	10.7896	OTX2-AS1	16.2383	9.96637	9.68885	0.0160776	0.100015	0.859846
ENSG00000154620	9.3207	9.8044	0	0	0	0	0	TMSB4Y	9.56255	0	0	0.0160976	0.0160976	#DIV/0!
ENSG00000214259	19.5235	16.9427	6.3663	11.0919	7.2554	8.0655	9.3059	AC018695.1	18.2331	8.23787	8.6857	0.0161029	0.0470884	0.797334
ENSG00000247381	15.7986	16.6184	12.1637	12.9649	10.4375	13.4678	9.2968	PLUT	16.2085	11.8554	11.3823	0.0161264	0.249602	0.860152
ENSG00000105929	24.209	24.8455	21.22	20.0832	18.6302	17.8277	20.4235	ATP6V0A4	24.5273	19.9778	19.1256	0.0161473	0.133559	0.636138
ENSG00000249616	12.0788	12.8644	8.1236	5.6615	4.7132	10.6929	5.2776	CCNB3P1	12.4716	6.1661	7.98525	0.0161593	0.341225	0.622308
ENSG00000283679	11.943	10.2786	3.9829	6.4768	3.6313	3.8446	1.7251	AC025278.3	11.1108	4.697	2.78485	0.0161653	0.0287169	0.285078
ENSG00000267360	6.2702	6.1833	1.9168	2.2264	3.4952	3.2379	2.9057	AC012309.1	6.22675	2.54613	3.0718	0.0161677	0.0240373	0.394576
ENSG00000226205	26.524	31.3879	12.1627	13.1855	3.6964	10.7619	4.3898	AC007790.1	28.956	9.68153	7.57585	0.0161767	0.0385041	0.668807
ENSG00000225721	19.2053	16.0427	4.1443	2.8883	7.557	12.0012	8.0773	AL592166.1	17.624	4.8632	10.0392	0.0161879	0.100103	0.163902
ENSG00000258698	44.0939	41.7438	16.1756	11.273	24.5795	31.2275	7.0058	AL139317.1	42.9188	17.3427	19.1166	0.0161959	0.29727	0.908629
ENSG00000145495	13.1893	13.3524	15.3823	16.5025	15.4693	14.308	8.7214	2020-03-06	13.2708	15.7847	11.5147	0.0161989	0.642671	0.365504
ENSG00000113205	9.2735	9.1451	7.5599	6.5857	6.6053	7.0692	4.2975	PCDHB3	9.2093	6.91697	5.68335	0.0162083	0.237784	0.533425
ENSG00000272815	13.0582	11.9838	2.607	7.0403	4.4566	2.1232	8.8918	AC098850.4	12.521	4.7013	5.5075	0.0162119	0.279864	0.853704
ENSG00000270409	12.0526	10.9068	3.4678	5.4377	7.1137	7.5315	4.5058	AC090950.1	11.4797	5.33973	6.01865	0.0162262	0.138192	0.748429
ENSG00000258053	19.8852	18.1013	5.6114	11.7319	8.5267	23.0199	7.291	AC025575.2	18.9932	8.62333	15.1555	0.0162464	0.710954	0.556008
ENSG00000219932	13.4106	12.3432	9.1104	7.619	8.3062	6.5955	7.1025	RPL12P8	12.8769	8.3452	6.849	0.0162553	0.0262355	0.0599477
ENSG00000232829	18.0552	15.6685	10.3031	6.1546	5.3678	11.7212	9.5623	GSTO3P	16.8619	7.27517	10.6418	0.0162577	0.0618504	0.170152
ENSG00000119650	16.5722	16.6695	15.1986	14.4759	14.3188	14.1205	7.4055	IFT43	16.6208	14.6644	10.763	0.0162634	0.331281	0.451488
ENSG00000254557	3.1313	7.411	21.0596	20.0137	26.1825	45.7382	8.7065	AC091047.1	5.27115	22.4186	27.2223	0.0162767	0.444229	0.838528
ENSG00000183067	19.5677	20.0685	15.553	15.286	15.6344	15.3015	11.6587	IGSF5	19.8181	15.4911	13.4801	0.0162846	0.172481	0.468101
ENSG00000243220	11.2401	10.3455	7.6359	7.4502	5.5695	8.8448	8.9294	AC006159.2	10.7928	6.8852	8.8871	0.0163182	0.144052	0.0930801
ENSG00000152137	12.3895	13.5886	8.4988	6.953	9.433	12.5729	11.5229	HSPB8	12.989	8.29493	12.0479	0.0163349	0.360817	0.0246664
ENSG00000275055	8.0878	9.5709	14.1284	18.708	16.7456	2.0457	6.4251	AC011468.5	8.82935	16.5273	4.2354	0.0163509	0.259204	0.0525373
ENSG00000029993	4.7929	6.703	13.5864	11.1395	15.3016	8.4858	12.288	HMGB3	5.74795	13.3425	10.3869	0.0164255	0.204511	0.330479
ENSG00000117360	21.0712	19.4152	13.1781	11.9255	15.6013	15.236	15.4616	PRPF3	20.2432	13.5683	15.3488	0.0164335	0.101514	0.239794
ENSG00000263667	22.3438	22.45	14.4344	15.8079	17.3903	17.9139	15.0711	AL035696.3	22.3969	15.8775	16.4925	0.0164338	0.149964	0.750968
ENSG00000182132	22.9536	22.2796	17.6608	18.4621	15.5267	20.3198	16.1859	KCNIP1	22.6166	17.2165	18.2529	0.0164545	0.274857	0.706986
ENSG00000083844	10.3444	10.9356	7.9269	6.2296	7.9191	8.3028	6.1907	ZNF264	10.64	7.35853	7.24675	0.0164582	0.171281	0.936022
ENSG00000251627	12.4282	13.576	9.3523	8.9619	7.4609	9.3095	8.3543	AC010395.2	13.0021	8.5917	8.8319	0.0164618	0.032874	0.769857
ENSG00000232177	0	2.5761	15.9719	16.6966	9.708	9.6357	22.4821	MTND4P24	1.28805	14.1255	16.0589	0.0164651	0.250722	0.816048
ENSG00000234502	21.5825	18.8776	11.4746	5.5978	10.4616	14.1219	2.9818	FYTTD1P1	20.23	9.178	8.55185	0.016505	0.269412	0.929743
ENSG00000260390	15.7587	16.6855	12.1705	13.4296	11.0962	24.2298	5.6006	AL360014.1	16.2221	12.2321	14.9152	0.0165078	0.91128	0.821514
ENSG00000011426	15.669	15.3102	18.9846	17.8859	19.7126	16.798	15.1886	ANLN	15.4896	18.861	15.9933	0.01654	0.643245	0.104126
ENSG00000235884	19.0928	19.3663	14.7705	13.9465	16.0731	11.038	5.2623	LINC00941	19.2295	14.93	8.15015	0.0165617	0.161628	0.24427
ENSG00000252887	8.077	19.1163	59.2602	61.9491	90.0482	14.3005	38.4993	RNU6-430P	13.5967	70.4192	26.3999	0.0165851	0.472239	0.0920594
ENSG00000258073	47.6822	42.3196	14.5767	15.238	19.9348	47.4874	9.4699	AC128657.1	45.0009	16.5832	28.4787	0.0165972	0.543095	0.643833
ENSG00000223722	17.1988	15.2645	5.2577	5.4963	7.1904	17.1285	13.6631	AC023157.1	16.2316	5.98147	15.3958	0.0165977	0.724138	0.0863007
ENSG00000271171	15.0959	13.3981	4.6149	4.8243	6.3112	8.3523	2.9981	AC008555.6	14.247	5.25013	5.6752	0.0165996	0.167162	0.900192
ENSG00000163328	13.9053	13.4274	12.1066	10.8073	11.5339	8.1737	10.7815	GPR155	13.6664	11.4826	9.4776	0.0166044	0.182391	0.352683
ENSG00000222844	32.6128	19.2967	69.7892	69.4816	90.8977	14.4354	38.8625	RNU6-321P	25.9548	76.7228	26.6489	0.0166099	0.965868	0.0903206
ENSG00000131269	9.0207	9.6418	24.9079	29.2618	21.7359	21.8961	19.187	ABCB7	9.33125	25.3019	20.5416	0.0166159	0.0645272	0.162061
ENSG00000214093	13.2378	11.1895	0	1.6116	2.1083	15.0671	6.0094	AL096701.1	12.2137	1.23997	10.5382	0.0166797	0.775114	0.283503
ENSG00000233611	13.9519	13.7586	9.4781	8.5871	6.9131	6.1755	9.8521	AC019068.1	13.8552	8.3261	8.0138	0.0167313	0.193248	0.895348
ENSG00000229093	13.9394	13.1964	8.5226	9.5033	10.8784	22.2118	14.3958	OR51AB1P	13.5679	9.63477	18.3038	0.0167567	0.43789	0.261606
ENSG00000254044	28.0597	30.5489	16.4697	21.043	13.7645	47.693	10.6998	AC034154.1	29.3043	17.0924	29.1964	0.0167576	0.996288	0.630734
ENSG00000280436	5.0838	2.0053	12.433	18.7737	15.114	10.501	13.4622	CR392039.5	3.54455	15.4402	11.9816	0.0167731	0.0586564	0.240434
ENSG00000204532	16.4443	17.2976	13.9642	13.6246	12.7314	18.1968	9.072	ZSCAN5C	16.871	13.4401	13.6344	0.0167746	0.606857	0.97292
ENSG00000225418	26.9632	25.1902	13.8825	19.3499	17.4034	22.613	23.6748	AKR1C5P	26.0767	16.8786	23.1439	0.0167757	0.131088	0.048852
ENSG00000272564	25.0225	22.7778	14.1222	11.4823	17.1673	13.6316	15.2911	AC012511.1	23.9002	14.2573	14.4613	0.0167943	0.0260849	0.919189
ENSG00000232358	11.8537	10.2017	2.6354	6.4284	3.6042	9.5396	13.6972	AL050404.1	11.0277	4.22267	11.6184	0.0168476	0.827236	0.115891
ENSG00000259531	10.5125	11.1308	6.7657	7.0727	8.6359	8.3267	10.1095	AC022306.1	10.8216	7.49143	9.2181	0.0168535	0.301236	0.25514
ENSG00000088833	13.6299	14.0936	11.0034	12.292	11.0647	14.0574	9.4612	NSFL1C	13.8618	11.4534	11.7593	0.0168617	0.527442	0.916061
ENSG00000163344	18.9052	19.9751	14.8614	14.3849	16.5604	11.9543	10.7277	PMVK	19.4402	15.2689	11.341	0.0168707	0.0105654	0.025899
ENSG00000145736	3.5861	4.2437	0.1218	1.2733	1.7769	2.5573	2.1366	GTF2H2	3.9149	1.05733	2.34695	0.0168788	0.0736811	0.10642
ENSG00000227371	28.9458	29.3605	7.5847	12.3338	2.3051	18.3032	6.5701	AC074085.1	29.1531	7.40787	12.4367	0.0168839	0.214491	0.544452
ENSG00000169347	18.7878	17.6854	14.6199	12.1902	14.2814	19.4671	16.9607	GP2	18.2366	13.6972	18.2139	0.0168844	0.98885	0.107184
ENSG00000250074	38.4677	33.3827	18.8156	19.6693	11.4364	29.5133	8.1492	AC006499.2	35.9252	16.6404	18.8313	0.0168965	0.344967	0.872034
ENSG00000180772	4.4981	4.6133	11.0008	8.6888	9.361	19.91	5.0028	AGTR2	4.5557	9.68353	12.4564	0.0169144	0.48146	0.773336
ENSG00000156313	7.1385	6.2998	12.7237	16.2912	17.131	22.2785	14.706	RPGR	6.71915	15.382	18.4922	0.0169484	0.1944	0.557803
ENSG00000116147	17.1381	18.6237	12.4762	10.5134	13.5309	16.1162	10.0655	TNR	17.8809	12.1735	13.0908	0.0169944	0.34758	0.813976
ENSG00000205809	5.1889	6.1404	9.8701	10.318	12.8554	5.1039	3.6642	KLRC2	5.66465	11.0145	4.38405	0.0169951	0.293789	0.011262
ENSG00000282651	24.4827	26.0751	0	10.4321	5.459	0	1.945	IGHV5-10-1	25.2789	5.29703	0.9725	0.0170096	0.00317056	0.286368
ENSG00000189190	11.6614	11.1713	9.2802	9.1491	10.1119	13.7645	6.9113	ZNF600	11.4164	9.51373	10.3379	0.017011	0.805942	0.849827
ENSG00000242412	16.8557	16.32	10.618	8.7057	11.9585	12.2086	7.7097	DBIL5P2	16.5878	10.4274	9.95915	0.0170443	0.204066	0.872413
ENSG00000251218	13.6068	12.6864	9.5798	7.3791	9.6535	8.3954	8.8442	AC103764.1	13.1466	8.8708	8.6198	0.0170536	0.0309717	0.773901
ENSG00000249038	24.8016	24.8343	9.3316	9.755	14.8888	10.1334	10.6093	AARSP1	24.8179	11.3251	10.3713	0.0170673	0.0101288	0.64786
ENSG00000173198	7.7566	6.2417	14.2274	12.4271	11.9337	11.9479	6.655	CYSLTR1	6.99915	12.8627	9.30145	0.0170976	0.540116	0.396536
ENSG00000235152	27.4697	25.0055	10.3355	14.406	17.6684	17.7707	15.1079	AL353052.1	26.2376	14.1366	16.4393	0.0170977	0.0330333	0.426369
ENSG00000138434	10.9135	9.9262	14.1172	13.528	15.0832	13.1744	10.4612	SSFA2	10.4199	14.2428	11.8178	0.0171135	0.481925	0.303176
ENSG00000264924	25.5692	28.2409	12.5066	15.9794	19.0043	10.5632	13.5418	AC090772.1	26.905	15.8301	12.0525	0.017143	0.0182406	0.214138
ENSG00000277702	24.3448	24.0076	4.9615	0	9.0471	14.3676	12.8933	AC239859.6	24.1762	4.66953	13.6304	0.0171837	0.0354323	0.0668248
ENSG00000200789	35.0368	41.4617	14.2812	19.9056	6.5102	87.8802	13.917	RNU1-65P	38.2493	13.5657	50.8986	0.0172109	0.790265	0.495843
ENSG00000252984	50.8376	60.1602	20.7217	28.8826	9.4462	15.0015	6.7311	RNU6-844P	55.4989	19.6835	10.8663	0.0172115	0.0196695	0.29639
ENSG00000251074	18.28	18.0268	4.9674	1.7309	7.9255	8.9903	8.8746	AC147055.3	18.1534	4.8746	8.93245	0.0172732	0.00203368	0.151264
ENSG00000260252	9.3685	8.3148	2.864	1.9959	5.2223	4.1467	1.8606	AC009087.1	8.84165	3.36073	3.00365	0.0172964	0.0809949	0.830596
ENSG00000215374	11.3886	10.1078	3.7981	3.5292	2.5971	2.5205	2.8787	FAM66B	10.7482	3.30813	2.6996	0.0173025	0.0369546	0.238003
ENSG00000199683	26.5104	28.2347	16.2087	15.8145	14.7778	11.7343	0	RN7SKP185	27.3726	15.6003	5.86715	0.0173515	0.163107	0.34418
ENSG00000145730	16.1202	15.3767	18.6369	19.7323	17.972	24.5626	12.4182	PAM	15.7485	18.7804	18.4904	0.0173804	0.729982	0.969644
ENSG00000102738	18.7171	17.3343	13.434	11.4429	13.609	15.1286	7.7579	MRPS31	18.0257	12.8286	11.4433	0.0173951	0.317175	0.771464
ENSG00000231484	16.9875	15.077	10.3863	9.048	7.1021	13.1585	18.556	AC023141.7	16.0323	8.84547	15.8573	0.0173987	0.959562	0.203873
ENSG00000131725	10.078	9.2488	18.8626	19.6308	15.3631	15.4763	12.5811	WDR44	9.6634	17.9522	14.0287	0.0174098	0.18244	0.157147
ENSG00000256968	21.6834	18.3284	3.7878	7.9194	10.3604	13.711	9.8433	SNRPEP2	20.0059	7.35587	11.7771	0.0174102	0.086886	0.214711
ENSG00000251013	6.1108	7.2314	1.0675	0	0.9732	5.4096	2.774	GAPDHP62	6.6711	0.680233	4.0918	0.0174125	0.270044	0.216962
ENSG00000229416	8.6424	8.1818	0	0	0	0	0	USP9YP8	8.4121	0	0	0.0174245	0.0174245	#DIV/0!
ENSG00000225520	22.5062	21.3067	0	0	0	0	0	TTTY16	21.9064	0	0	0.0174249	0.0174249	#DIV/0!
ENSG00000263882	14.9007	14.1065	0	0	0	0	9.4699	RN7SL774P	14.5036	0	4.73495	0.0174259	0.285494	0.5
ENSG00000198930	5.54	3.7462	20.3232	18.2103	27.3526	16.8148	18.2331	CSAG1	4.6431	21.962	17.5239	0.0174271	0.00933793	0.246289
ENSG00000230663	2.1266	2.0132	0	0	0	0	0	FAM224B	2.0699	0	0	0.0174343	0.0174343	#DIV/0!
ENSG00000275518	54.015	63.9202	13.2101	27.619	0	57.3806	0	MIR6718	58.9676	13.6097	28.6903	0.0174388	0.479726	0.69208
ENSG00000158006	18.2538	19.4677	15.1563	13.8275	12.0597	15.5608	10.2046	PAFAH2	18.8607	13.6812	12.8827	0.0174432	0.25534	0.817542
ENSG00000275734	16.9459	16.9683	7.9699	3.3326	7.2663	5.7698	8.2844	AC010538.1	16.9571	6.1896	7.0271	0.0174821	0.080159	0.692447
ENSG00000237913	21.935	25.9574	8.0468	13.0851	4.8909	19.4181	6.9703	FTLP19	23.9462	8.67427	13.1942	0.0174943	0.315216	0.597963
ENSG00000248424	20.014	21.531	12.2367	7.7527	13.185	17.7175	7.9498	OR51K1P	20.7725	11.0581	12.8337	0.0174987	0.346119	0.780085
ENSG00000253706	11.9668	12.7451	7.9019	9.9941	8.8053	13.5599	7.2251	AC011632.1	12.3559	8.90043	10.3925	0.0175206	0.64641	0.719844
ENSG00000201826	8.077	9.5582	39.5068	34.4161	27.0145	14.3005	32.0827	RNU6-867P	8.8176	33.6458	23.1916	0.017521	0.351169	0.433929
ENSG00000273513	0.4084	0.4833	1.9977	1.7403	1.366	3.2541	0.9734	TBC1D3K	0.44585	1.70133	2.11375	0.0175214	0.381574	0.77935
ENSG00000237215	4.697	5.5583	22.9741	20.0137	15.7095	12.474	3.7314	DEFB131D	5.12765	19.5658	8.1027	0.0175216	0.619244	0.184751
ENSG00000238286	18.005	21.3067	11.0084	5.1146	5.5759	13.2825	6.3571	SLC35E1P1	19.6559	7.23297	9.8198	0.0175294	0.171648	0.593009
ENSG00000255226	31.848	35.9752	12.3914	19.7388	20.9811	19.223	27.6008	AC044839.3	33.9116	17.7038	23.4119	0.0175604	0.198707	0.378885
ENSG00000175087	7.6228	8.7952	13.0499	14.6164	11.6854	11.4719	6.5099	PDIK1L	8.209	13.1172	8.9909	0.0175616	0.806503	0.324008
ENSG00000147140	8.4922	9.2764	19.3708	16.84	22.3946	14.3126	18.4227	NONO	8.8843	19.5351	16.3676	0.0175828	0.160054	0.339383
ENSG00000115137	13.3693	12.9113	9.5834	9.6909	9.9367	12.2434	8.7897	DNAJC27	13.1403	9.737	10.5165	0.0175969	0.367141	0.73005
ENSG00000164946	21.7626	20.5267	15.4171	15.8087	17.9059	20.474	12.8867	FREM1	21.1446	16.3772	16.6804	0.0175985	0.444923	0.949496
ENSG00000204802	0	0	0.3901	0.5437	0.3557	0.2824	0	AL590399.1	0	0.429833	0.1412	0.017602	0.5	0.256929
ENSG00000224038	0	0	4.4404	6.1891	4.0484	1.6073	0	BX005214.1	0	4.89263	0.80365	0.0176125	0.5	0.0474216
ENSG00000200879	0	0	12.433	17.3295	11.3355	0	0	SNORD14E	0	13.6993	0	0.0176131	#DIV/0!	0.0176131
ENSG00000238764	0	0	20.3232	28.3271	18.5292	14.713	6.6016	RF01210	0	22.3932	10.6573	0.0176131	0.231496	0.140413
ENSG00000264049	0	0	26.094	36.3706	23.7905	9.4454	33.9047	MIR4737	0	28.7517	21.675	0.0176132	0.327032	0.665935
ENSG00000239105	0	0	16.7747	23.3811	15.2939	36.4321	10.8979	RNU7-73P	0	18.4832	23.665	0.0176133	0.314962	0.754884
ENSG00000279487	0	0	3.4878	4.8614	3.1799	2.525	0		0	3.84303	1.2625	0.0176134	0.5	0.256938
ENSG00000207515	0	0	19.9398	27.7927	18.1795	50.5238	19.4312	RNU6-555P	0	21.9707	34.9775	0.0176135	0.266261	0.55433
ENSG00000200645	0	0	9.8767	13.7665	9.0048	21.4507	0	RNU6-1210P	0	10.8827	10.7254	0.0176137	0.5	0.990684
ENSG00000176945	11.3903	12.757	6.4667	7.6268	5.6691	8.2828	5.817	MUC20	12.0737	6.58753	7.0499	0.0176168	0.100001	0.77652
ENSG00000227386	49.6214	44.0407	25.2825	21.1437	18.4405	25.6245	26.2802	AC091705.1	46.8311	21.6222	25.9524	0.0176219	0.0809907	0.158337
ENSG00000229682	9.5761	14.1651	26.347	34.6831	26.6902	8.4773	17.1167	AC114755.2	11.8706	29.2401	12.797	0.0176433	0.871914	0.0960548
ENSG00000188690	18.3438	16.6271	10.0224	8.0935	12.4736	13.9356	9.6118	UROS	17.4855	10.1965	11.7737	0.0176506	0.196263	0.602917
ENSG00000279918	15.9454	15.0955	3.8997	5.4355	8.8885	28.2315	10.1339	AC006840.1	15.5205	6.07457	19.1827	0.0176528	0.755186	0.37981
ENSG00000084734	25.8228	24.0564	19.4834	14.9829	17.7635	20.6711	14.84	GCKR	24.9396	17.4099	17.7555	0.0176552	0.223373	0.927184
ENSG00000102313	9.7477	8.5584	12.3041	14.0682	14.373	18.0934	10.6164	ITIH6	9.15305	13.5818	14.3549	0.0176743	0.392386	0.870547
ENSG00000086288	24.8039	23.0626	18.1984	15.7025	18.1721	18.1937	20.2678	NME8	23.9333	17.3577	19.2308	0.0176881	0.077009	0.281521
ENSG00000259807	9.47	8.7704	7.0487	6.3159	5.9675	5.8319	11.1212	AC009093.1	9.1202	6.44403	8.47655	0.0177403	0.84824	0.582113
ENSG00000277073	7.9288	9.3828	19.391	27.0277	26.5188	49.1332	18.8964	MIR6131	8.6558	24.3125	34.0148	0.0177698	0.341729	0.636155
ENSG00000274988	11.8389	14.0099	28.9536	40.3565	39.5965	10.4805	9.4051	MIR6876	12.9244	36.3022	9.9428	0.0177704	0.177192	0.0172963
ENSG00000157168	14.1904	13.6327	11.1017	12.2881	11.9079	16.1417	8.9094	NRG1	13.9116	11.7659	12.5255	0.0177855	0.767035	0.868291
ENSG00000198836	14.0153	13.3167	16.0122	17.8721	18.0203	16.8447	12.1093	OPA1	13.666	17.3015	14.477	0.0178034	0.790166	0.435212
ENSG00000125378	15.9837	15.2645	12.3443	12.4264	13.7556	8.4401	9.579	BMP4	15.6241	12.8421	9.00955	0.0178125	0.0173455	0.0269198
ENSG00000124089	17.5399	17.926	1.9498	5.4355	7.9997	15.5273	3.8002	MC3R	17.7329	5.12833	9.66375	0.0178371	0.399853	0.577829
ENSG00000266943	18.5398	18.5643	10.4634	6.0768	9.5398	6.3125	5.6648	RPSAP66	18.5521	8.69333	5.98865	0.0178446	0.0162565	0.174696
ENSG00000137200	20.9751	20.7492	16.0305	13.5459	15.8942	14.2164	13.7991	CMTR1	20.8621	15.1569	14.0077	0.0178525	0.00432554	0.288528
ENSG00000279204	11.585	10.9675	7.5554	7.8982	8.18	6.8371	7.9762	AC134043.2	11.2763	7.87787	7.40665	0.0179074	0.0478214	0.555797
ENSG00000253317	23.8262	25.6322	14.5675	19.3817	15.6964	29.7209	11.1847	AC078906.1	24.7292	16.5485	20.4528	0.0179393	0.724795	0.746335
ENSG00000264451	18.493	20.4253	13.5681	9.4558	8.2469	31.6507	13.7118	AC036222.1	19.4592	10.4236	22.6812	0.0179415	0.780558	0.396803
ENSG00000235942	24.7712	26.0566	13.4625	17.5917	18.4111	26.802	16.399	LCE6A	25.4139	16.4884	21.6005	0.0179471	0.596614	0.498998
ENSG00000240056	27.0075	31.9601	7.3389	7.6719	16.7277	10.626	2.3839	AL445190.1	29.4838	10.5795	6.50495	0.0179739	0.0596997	0.507799
ENSG00000235447	3.2551	4.8151	19.9022	17.3377	12.7017	10.8061	14.8692	TRAPPC13P1	4.0351	16.6472	12.8377	0.0180304	0.110253	0.292036
ENSG00000260498	18.3193	16.5778	11.8594	9.1834	12.0139	9.5396	5.9925	AC126696.3	17.4485	11.0189	7.76605	0.0180323	0.0709076	0.278776
ENSG00000229271	37.8499	44.7908	12.8565	8.9599	18.7546	13.0305	11.6934	AC091493.1	41.3203	13.5237	12.362	0.0180398	0.0671743	0.726273
ENSG00000207027	29.0013	34.3196	14.1853	9.886	0	30.8084	18.4314	RF00272	31.6605	8.02377	24.6199	0.0180526	0.446769	0.161378
ENSG00000249875	42.5036	47.5035	28.8745	22.1354	23.693	35.5363	20.6346	AC116616.1	45.0036	24.901	28.0854	0.0180547	0.239243	0.743693
ENSG00000160961	9.3041	9.7771	7.9185	6.47	6.7216	8.2365	6.8592	ZNF333	9.5406	7.0367	7.54785	0.0180668	0.1834	0.601342
ENSG00000198393	9.072	9.5101	7.2943	6.0013	7.2969	8.3244	5.4628	ZNF26	9.29105	6.86417	6.8936	0.0180732	0.337541	0.987069
ENSG00000009413	10.0161	9.4658	12.5881	14.9969	14.191	12.3151	9.7805	REV3L	9.74095	13.9253	11.0478	0.0180832	0.485796	0.212975
ENSG00000184939	13.9215	14.2875	10.6961	8.6092	10.4387	18.4316	11.451	ZFP90	14.1045	9.91467	14.9413	0.0180936	0.85023	0.380112
ENSG00000225708	23.6316	23.9701	16.5126	12.2271	12.2321	13.4486	11.3981	AL354984.2	23.8008	13.6573	12.4233	0.0181135	0.0514684	0.53324
ENSG00000183981	7.2702	8.6033	12.2239	12.3913	14.1842	16.0899	7.9414	MAGEA13P	7.93675	12.9331	12.0157	0.0181339	0.497085	0.859291
ENSG00000119720	10.0373	9.4325	7.641	7.799	6.4728	7.9273	5.7849	NRDE2	9.7349	7.30427	6.8561	0.0181385	0.206488	0.750527
ENSG00000260298	13.5786	15.1234	4.8836	4.0841	3.562	12.7277	3.1727	ACTG1P16	14.351	4.17657	7.9502	0.0181423	0.403961	0.574025
ENSG00000139436	12.0618	12.5367	9.989	8.865	10.3879	10.4518	7.8584	GIT2	12.2993	9.7473	9.1551	0.018184	0.240002	0.728962
ENSG00000264981	9.7106	11.4913	5.9371	2.0688	2.7065	4.2982	19.2857	AC015818.5	10.601	3.5708	11.7919	0.018195	0.899806	0.46755
ENSG00000248399	31.4269	37.1899	19.2147	6.6955	8.7592	6.9552	24.9662	AL645924.1	34.3084	11.5565	15.9607	0.0181955	0.268956	0.713617
ENSG00000156531	6.4689	6.762	12.2609	12.3118	15.1451	10.4033	10.278	PHF6	6.61545	13.2393	10.3407	0.018204	0.00992423	0.0926009
ENSG00000175535	30.3242	28.5751	24.034	19.1424	20.0341	30.3246	14.7218	PNLIP	29.4496	21.0702	22.5232	0.0182137	0.536819	0.883221
ENSG00000266439	20.233	23.9433	10.6034	9.8529	3.2225	12.7939	16.0736	RN7SL493P	22.0881	7.89293	14.4337	0.0182162	0.0923423	0.106391
ENSG00000278770	21.5291	25.4771	11.2826	10.4841	3.4289	2.7227	2.4433	RF00017	23.5031	8.39853	2.583	0.0182164	0.0587525	0.144678
ENSG00000183454	13.3032	14.0888	9.6845	8.999	11.2533	17.0006	8.8001	GRIN2A	13.696	9.97893	12.9003	0.0182329	0.878086	0.604927
ENSG00000233419	4.2997	5.0882	15.7732	10.9926	14.3808	15.2254	11.9552	AL121994.1	4.69395	13.7155	13.5903	0.0182596	0.100421	0.958353
ENSG00000223107	5.3021	6.2744	19.4504	13.5553	17.7334	4.6937	12.6363	RNU2-72P	5.78825	16.913	8.665	0.0182598	0.600289	0.249063
ENSG00000265929	7.5151	8.8932	27.5689	19.2132	25.1352	0	11.9404	MIR5195	8.20415	23.9724	5.9702	0.0182599	0.772174	0.163703
ENSG00000231503	2.4978	2.9558	9.1631	6.3859	8.3542	6.6336	1.9843	PTMAP4	2.7268	7.96773	4.30895	0.0182606	0.61924	0.339889
ENSG00000101888	6.7695	9.0122	15.1761	17.3069	18.2389	13.7334	12.7724	NXT2	7.89085	16.9073	13.2529	0.0182607	0.092223	0.041361
ENSG00000270509	3.607	4.2685	7.9393	7.9921	10.4555	11.4953	4.5848	AL713998.2	3.93775	8.79563	8.04005	0.0182682	0.444334	0.863749
ENSG00000225012	1.8427	4.3613	11.2666	17.2741	12.3264	32.6258	4.3917	AL121872.1	3.102	13.6224	18.5087	0.0182882	0.471237	0.788043
ENSG00000147133	10.7433	8.7581	16.2511	16.6833	19.0751	14.7238	14.9832	TAF1	9.7507	17.3365	14.8535	0.0182927	0.117359	0.102667
ENSG00000224745	12.1236	8.1982	29.6499	30.9952	21.2398	3.0664	11.0071	AC063965.1	10.1609	27.295	7.03675	0.018301	0.575899	0.0493748
ENSG00000204267	7.1682	7.6824	5.2923	6.1087	5.1267	6.7049	6.3392	TAP2	7.4253	5.50923	6.52205	0.0183177	0.116064	0.0662184
ENSG00000276828	13.5037	14.382	9.9076	9.2063	9.033	19.1269	12.8732	AC012488.1	13.9428	9.3823	16.0001	0.0183212	0.629012	0.279061
ENSG00000219626	15.2947	15.1869	11.6085	11.536	12.9357	10.2715	9.9159	FAM228B	15.2408	12.0267	10.0937	0.018323	0.0131234	0.0388848
ENSG00000239508	18.5005	17.9837	9.6955	8.4462	12.5228	11.1135	7.3486	PLCH1-AS1	18.2421	10.2215	9.23105	0.018328	0.125587	0.704449
ENSG00000253089	9.877	5.8441	30.1945	21.043	22.0232	13.1156	7.8465	RNU1-104P	7.86055	24.4202	10.481	0.0183664	0.517221	0.0418064
ENSG00000137845	9.5682	9.8047	12.9421	11.525	12.4551	10.7417	10.2765	ADAM10	9.68645	12.3074	10.5091	0.0183753	0.126421	0.0348591
ENSG00000213949	10.0082	10.0807	11.5551	11.0678	11.0021	11.5796	6.3606	ITGA1	10.0445	11.2083	8.9701	0.018382	0.751364	0.548336
ENSG00000279945	5.0149	3.9564	0	1.4246	0	2.9597	2.656	AC013489.3	4.48565	0.474867	2.80785	0.0183946	0.17288	0.03026
ENSG00000250036	7.3448	5.7945	0	2.0864	0	6.5021	3.8899	IGKV1D-37	6.56965	0.695467	5.196	0.0183961	0.4794	0.123158
ENSG00000233571	9.8583	7.7774	24.1097	29.4042	20.1496	21.8177	9.1369	AL592043.1	8.81785	24.5545	15.4773	0.0183966	0.481534	0.365734
ENSG00000270356	7.4503	5.8777	0	2.1164	0	0	3.9458	IGHV1OR15-4	6.664	0.705467	1.9729	0.0183972	0.220822	0.635767
ENSG00000239383	14.7314	11.6219	0	4.1847	0	15.2146	15.6039	AC108724.1	13.1767	1.3949	15.4093	0.0183976	0.384384	0.00876229
ENSG00000261127	4.9764	4.7112	0.8114	2.5445	1.4795	5.2865	3.1627	AC133548.2	4.8438	1.6118	4.2246	0.0184019	0.663695	0.200805
ENSG00000211642	30.7811	28.0198	20.2675	12.1069	13.1988	12.5766	7.5241	IGLV10-54	29.4004	15.1911	10.0503	0.0184126	0.0396334	0.257955
ENSG00000186767	4.6182	3.7262	11.0378	12.5226	8.6592	6.5042	7.1709	SPIN4	4.1722	10.7399	6.83755	0.018435	0.0475462	0.0645501
ENSG00000135828	13.2634	14.3599	10.6975	8.7779	9.9104	9.9928	5.7167	RNASEL	13.8117	9.79527	7.85475	0.0184864	0.201979	0.526372
ENSG00000244945	15.3858	15.0859	10.2133	8.6163	6.8613	13.2312	13.9689	AC136604.2	15.2358	8.56363	13.6	0.0184871	0.104312	0.0246613
ENSG00000180616	10.4563	11.5923	5.6528	7.0349	7.8534	8.9642	6.2956	SSTR2	11.0243	6.84703	7.6299	0.0184927	0.201693	0.665478
ENSG00000236372	13.8834	14.1474	7.5453	10.1882	8.599	13.6559	9.8038	AL353052.2	14.0154	8.7775	11.7299	0.0184936	0.445118	0.344816
ENSG00000168772	7.426	7.206	9.2623	8.3536	8.9414	12.622	6.2533	CXXC4	7.316	8.85243	9.43765	0.0185005	0.6258	0.88437
ENSG00000253207	6.0017	5.1653	14.6779	10.6942	12.1656	13.041	10.836	AC103993.1	5.5835	12.5126	11.9385	0.0185194	0.0779925	0.745825
ENSG00000263120	16.5071	18.2319	12.1111	11.8791	8.9972	7.1442	6.9939	AC004584.3	17.3695	10.9958	7.06905	0.0185195	0.0515581	0.0585606
ENSG00000158813	7.5323	7.4523	12.0795	14.1008	15.0055	13.4454	9.6134	EDA	7.4923	13.7286	11.5294	0.0185215	0.281982	0.441189
ENSG00000248423	25.3013	26.7894	1.6284	11.3483	8.9077	12.9674	8.4631	AC100850.1	26.0453	7.2948	10.7153	0.0185251	0.0688412	0.422454
ENSG00000200520	31.7152	28.1483	0	13.5139	8.8396	7.019	25.1952	RNU6-1214P	29.9318	7.45117	16.1071	0.0185272	0.363103	0.507154
ENSG00000264005	37.5756	33.3497	0	16.011	10.473	0	22.3882	MIR4314	35.4626	8.828	11.1941	0.0185272	0.266109	0.870484
ENSG00000182134	17.9909	17.4739	14.9431	15.1872	15.5162	14.424	11.0563	TDRKH	17.7324	15.2155	12.7401	0.0185574	0.200224	0.378413
ENSG00000132749	14.9646	15.2541	11.4142	8.9648	10.5717	8.7879	8.2393	TESMIN	15.1093	10.3169	8.5136	0.0185703	0.00734823	0.117378
ENSG00000242888	14.8641	16.3334	6.4914	7.2384	5.9184	8.4591	12.6518	AL133368.1	15.5988	6.5494	10.5555	0.0185706	0.223417	0.299046
ENSG00000253239	15.512	13.1118	5.4195	1.8885	7.4117	3.9235	14.0835	IGLVI-70	14.3119	4.90657	9.0035	0.0185835	0.480794	0.564146
ENSG00000251459	22.0751	20.8986	16.1963	15.9905	18.4582	15.6337	10.5221	AC013724.1	21.4868	16.8817	13.0779	0.0185995	0.173032	0.361193
ENSG00000113716	16.697	17.3094	13.1616	10.3485	12.4612	18.9345	10.0853	HMGXB3	17.0032	11.9904	14.5099	0.0186598	0.673248	0.670113
ENSG00000229029	19.39	19.6678	15.2424	12.9833	12.3528	17.1651	6.6016	CDCA4P1	19.5289	13.5262	11.8834	0.0186816	0.384731	0.808374
ENSG00000279432	12.1802	11.7931	6.0931	8.4927	6.1724	9.3122	4.3983	AC015799.1	11.9867	6.9194	6.85525	0.0186897	0.282646	0.983619
ENSG00000255385	21.5291	25.4771	5.6413	11.7946	8.5722	10.8907	6.1083	UBTFL10	23.5031	8.66937	8.4995	0.0187012	0.0430327	0.959515
ENSG00000158163	19.5289	18.853	14.2444	11.825	14.8968	17.4398	12.6563	DZIP1L	19.191	13.6554	15.048	0.0187056	0.328883	0.665164
ENSG00000211850	54.8724	48.7011	33.5495	23.3811	30.5878	12.144	0	TRAJ39	51.7867	29.1728	6.072	0.0187181	0.0436157	0.111432
ENSG00000229863	17.8194	15.8153	10.8949	7.5928	9.9332	15.7747	12.9764	AC097358.1	16.8174	9.47363	14.3756	0.0187185	0.303537	0.103983
ENSG00000257997	39.888	41.9579	21.6781	9.4424	19.7644	49.0432	14.0835	AC010183.2	40.923	16.9616	31.5633	0.0187387	0.687	0.554311
ENSG00000226241	2.9085	5.4086	15.7505	13.8095	10.6543	8.46	6.6016	Z75746.1	4.15855	13.4048	7.5308	0.0187745	0.173249	0.0447495
ENSG00000226681	34.0507	30.7009	9.9138	20.7272	12.6541	24.402	10.305	AC020595.1	32.3758	14.4317	17.3535	0.0188132	0.265751	0.754614
ENSG00000198883	4.5235	5.353	12.292	8.9948	10.0862	9.7887	8.1853	PNMA5	4.93825	10.4577	8.987	0.018838	0.0764185	0.328703
ENSG00000201255	24.93	29.5016	172.747	198.29	129.704	29.4259	46.2115	RNU6-990P	27.2158	166.914	37.8187	0.0188418	0.416814	0.0140045
ENSG00000250673	21.7972	19.9114	11.6904	10.1025	11.9374	19.2961	10.3289	REELD1	20.8543	11.2434	14.8125	0.0188712	0.399583	0.571072
ENSG00000240401	13.4895	12.0803	7.356	7.6121	5.8937	9.1983	6.0823	AC012358.3	12.7849	6.95393	7.6403	0.0188753	0.144528	0.737509
ENSG00000184735	4.5248	4.5091	10.7748	8.3209	9.8237	10.3303	8.8919	DDX53	4.51695	9.6398	9.6111	0.0188837	0.0892563	0.979403
ENSG00000169594	13.1574	14.9303	6.8323	6.4511	9.0424	10.6903	6.4433	BNC1	14.0439	7.44193	8.5668	0.0188891	0.199398	0.691318
ENSG00000226405	20.3617	24.0956	11.066	9.6401	5.0446	24.0338	12.5811	AL133325.1	22.2287	8.58357	18.3074	0.0188938	0.616564	0.319989
ENSG00000272916	1.3369	1.5821	0.7266	0.633	0.3312	0.1315	0.8261	AC022400.6	1.4595	0.5636	0.4788	0.0189019	0.187232	0.849563
ENSG00000270228	10.9825	9.4974	2.0661	2.8798	1.4128	10.4702	8.3892	AC079880.1	10.24	2.11957	9.4297	0.0189117	0.5969	0.0562872
ENSG00000101311	16.2882	17.3666	14.0014	12.0941	11.5068	13.2771	11.9147	FERMT1	16.8274	12.5341	12.5959	0.0189189	0.0438807	0.955513
ENSG00000182601	10.7423	12.1068	5.3169	5.8851	7.9841	8.3776	7.3147	HS3ST4	11.4245	6.39537	7.84615	0.0189566	0.0592989	0.231957
ENSG00000260136	23.1723	22.3435	11.5441	14.6277	8.6114	9.8768	7.4998	AC008915.2	22.7579	11.5944	8.6883	0.0189814	0.0339155	0.261304
ENSG00000219453	18.5858	21.994	11.3635	5.2796	3.4535	13.711	22.1474	AL133270.1	20.2899	6.69887	17.9292	0.0189929	0.677461	0.171819
ENSG00000273664	14.2681	9.6483	32.4021	29.5297	24.9969	16.2398	27.5276	AC010776.3	11.9582	28.9762	21.8837	0.0190154	0.302884	0.412105
ENSG00000245573	20.6434	18.1159	7.658	11.6623	11.3781	14.784	10.5031	BDNF-AS	19.3796	10.2328	12.6436	0.0190337	0.141241	0.449041
ENSG00000236056	15.6799	13.0978	7.895	3.9301	3.0849	8.1652	3.6637	GAPDHP14	14.3888	4.97	5.91445	0.0190348	0.110407	0.761376
ENSG00000250433	11.8741	11.0134	6.2788	6.0168	8.5868	11.0798	6.3737	CLSTN2-AS1	11.4438	6.9608	8.72675	0.0190642	0.450226	0.587292
ENSG00000226648	17.7341	18.8875	12.2885	8.564	12.5218	10.4661	7.5138	PLCG1-AS1	18.3108	11.1248	8.98995	0.0191018	0.068319	0.372408
ENSG00000189431	9.2231	8.8932	5.8479	5.5311	3.8084	6.9552	6.7843	RASSF10	9.05815	5.06247	6.86975	0.0191059	0.0185207	0.101575
ENSG00000267252	26.1495	23.7243	18.1197	12.2565	15.5484	17.3618	15.5803	LINC01255	24.9369	15.3082	16.471	0.0191271	0.0364227	0.589264
ENSG00000139133	4.1351	4.8934	6.5012	7.3835	8.1226	4.8809	5.3186	ALG10	4.51425	7.33577	5.09975	0.0191484	0.339809	0.0279884
ENSG00000152932	10.8299	10.6975	11.6012	11.2886	11.7745	15.2128	7.9635	RAB3C	10.7637	11.5548	11.5881	0.0191634	0.857623	0.994138
ENSG00000107201	21.8393	22.085	12.8672	15.2275	16.3795	14.5879	11.987	DDX58	21.9622	14.8247	13.2874	0.0191706	0.0922871	0.444029
ENSG00000140092	19.6379	18.3033	15.3007	14.3658	12.7875	15.6923	12.0112	FBLN5	18.9706	14.1513	13.8517	0.0191883	0.189239	0.899524
ENSG00000204084	17.9042	17.4081	11.8344	13.0311	9.7107	11.7374	11.0712	INPP5B	17.6562	11.5254	11.4043	0.0191945	0.00602057	0.91513
ENSG00000274620	23.7864	18.7656	0	0	8.8396	7.019	6.2988	MIR378J	21.276	2.94653	6.6589	0.0192565	0.102541	0.334449
ENSG00000277198	9.2268	7.2792	0	0	3.4289	0	2.4433	RN7SL270P	8.253	1.14297	1.22165	0.019257	0.0502683	0.96593
ENSG00000207182	31.8125	25.0975	45.3844	58.7397	59.1114	37.5497	42.1209	RNU1-44P	28.455	54.4118	39.8353	0.0192605	0.123176	0.0692624
ENSG00000277301	10.7359	12.1272	5.3706	7.4857	5.9846	8.208	5.8151	AL034550.2	11.4316	6.2803	7.01155	0.0192954	0.112895	0.655272
ENSG00000171316	15.5728	15.598	14.4998	14.1385	14.695	14.687	9.7839	CHD7	15.5854	14.4444	12.2355	0.0193076	0.402187	0.532741
ENSG00000166828	17.0039	18.0806	14.4644	11.5506	12.3633	13.5257	10.1801	SCNN1G	17.5423	12.7928	11.8529	0.0193412	0.155724	0.679422
ENSG00000240143	2.651	6.2744	19.4504	15.8145	20.689	7.0406	4.2121	AL023653.1	4.4627	18.6513	5.62635	0.0193593	0.665527	0.0102623
ENSG00000166532	10.8293	10.6793	13.6101	12.5614	12.6322	11.7171	11.1521	RIMKLB	10.7543	12.9346	11.4346	0.0193782	0.233044	0.0441128
ENSG00000229638	17.5002	15.9303	12.3459	9.1776	8.2544	7.1502	4.2777	RPL4P4	16.7153	9.92597	5.71395	0.019403	0.039632	0.135852
ENSG00000140497	11.9265	11.8636	8.4545	9.5746	9.6352	9.4869	10.0239	SCAMP2	11.8951	9.22143	9.7554	0.019433	0.0759924	0.33712
ENSG00000261007	20.3465	21.7845	13.0324	11.5595	16.2026	21.4427	10.7758	AC074051.4	21.0655	13.5982	16.1092	0.0194373	0.521816	0.720298
ENSG00000229935	2.8523	3.3753	6.9756	7.2921	9.5398	30.3	4.5318	MTCYBP9	3.1138	7.93583	17.4159	0.0194455	0.466771	0.595979
ENSG00000161634	38.4764	42.0297	25.3344	26.0635	30.7973	24.4544	17.2426	DCD	40.2531	27.3984	20.8485	0.019458	0.0721719	0.28506
ENSG00000278991	5.7083	6.7551	11.8664	12.648	12.7281	7.58	9.9766	AC090181.3	6.2317	12.4142	8.7783	0.0194848	0.246074	0.187856
ENSG00000225031	6.197	6.7693	11.0752	14.2183	11.6919	12.6598	12.8756	EIF4BP7	6.48315	12.3285	12.7677	0.0194983	0.0144013	0.693406
ENSG00000260551	12.5408	12.0844	6.3531	9.0078	7.5899	20.1419	6.8315	PWRN2	12.3126	7.65027	13.4867	0.0194997	0.888845	0.540681
ENSG00000223592	10.4756	7.9693	21.9596	20.4053	15.85	11.9232	12.4831	FNDC3CP	9.22245	19.405	12.2032	0.0195206	0.240494	0.0561301
ENSG00000227712	29.8346	26.1945	17.6527	14.7629	11.8025	17.0395	9.1747	AL359915.1	28.0145	14.7394	13.1071	0.0195544	0.119981	0.753351
ENSG00000260205	11.1695	11.896	8.5364	6.6631	8.7168	9.8879	3.5493	AL157831.2	11.5328	7.9721	6.7186	0.0195564	0.368055	0.760661
ENSG00000180884	12.8595	14.0099	8.736	7.8278	10.4681	8.6735	6.6484	ZNF792	13.4347	9.01063	7.66095	0.0195664	0.0599699	0.394215
ENSG00000165323	13.7615	14.7998	10.7983	9.5119	11.3943	14.1666	8.7246	FAT3	14.2806	10.5682	11.4456	0.0195794	0.483288	0.801968
ENSG00000223457	25.4705	29.1019	9.6659	15.7181	16.6461	10.1077	11.8615	HTATSF1P1	27.2862	14.01	10.9846	0.0195899	0.0356509	0.303194
ENSG00000226562	22.8032	20.6883	13.0126	8.4209	14.4061	19.5138	14.4922	CYP4F26P	21.7458	11.9465	17.003	0.0196032	0.28066	0.241838
ENSG00000186232	16.3344	15.8153	5.4475	7.5928	9.9332	11.8311	12.9764		16.0748	7.65783	12.4037	0.0196387	0.0602804	0.0526803
ENSG00000259209	18.3339	16.272	11.2095	10.8501	7.3811	18.0336	4.0458	AC004943.1	17.3029	9.81357	11.0397	0.01964	0.53343	0.889862
ENSG00000225531	15.4117	16.8349	11.5973	9.0927	11.8953	8.3959	8.4762	AL807761.2	16.1233	10.8618	8.43605	0.0196943	0.058042	0.111806
ENSG00000217455	26.0525	24.3082	20.8298	17.0784	17.8739	14.6362	15.9205	AC073316.1	25.1803	18.594	15.2783	0.0197167	0.015243	0.088519
ENSG00000166225	10.5017	10.4504	13.4253	14.1362	15.3002	11.0926	9.2908	FRS2	10.4761	14.2872	10.1917	0.0197591	0.805373	0.0741552
ENSG00000269845	9.3102	8.738	5.8886	7.1134	7.1584	4.5472	3.5706	AC092364.2	9.0241	6.72013	4.0589	0.0197597	0.0236613	0.0400245
ENSG00000201377	0	0	32.6848	30.3714	19.8663	7.8874	14.1561	RNY4P23	0	27.6408	11.0218	0.0197604	0.176385	0.0466412
ENSG00000183765	23.9951	21.7285	13.2675	14.0473	16.9813	14.2228	12.7634	CHEK2	22.8618	14.7654	13.4931	0.0197774	0.0299322	0.414605
ENSG00000241213	21.4053	18.998	8.7249	12.9211	12.9264	23.6865	7.7939	LINC02024	20.2017	11.5241	15.7402	0.0197845	0.674084	0.6893
ENSG00000228826	19.5783	19.8587	41.0411	42.9032	53.009	42.0915	33.3287	AL592494.1	19.7185	45.6511	37.7101	0.019821	0.151756	0.283702
ENSG00000275808	24.5174	29.0134	14.9902	5.2234	10.2502	8.1391	9.7386	RF00017	26.7654	10.1546	8.93885	0.0198248	0.0547092	0.713776
ENSG00000163536	14.2968	13.1118	20.5418	21.0169	19.9238	15.504	13.3452	SERPINI1	13.7043	20.4942	14.4246	0.0198275	0.632137	0.0903097
ENSG00000172465	7.0132	4.4688	13.8533	19.7689	21.652	7.1636	12.4286	TCEAL1	5.741	18.4247	9.7961	0.0198302	0.341321	0.111171
ENSG00000257539	15.8005	17.5648	12.2953	9.7929	9.0747	8.0534	13.6934	HSPA8P14	16.6827	10.3876	10.8734	0.0198314	0.266757	0.893065
ENSG00000232464	25.6342	26.0014	13.434	7.802	14.2894	9.7255	11.6368	Z98949.3	25.8178	11.8418	10.6811	0.0198572	0.0339174	0.644735
ENSG00000184612	14.9007	13.564	21.024	23.4431	26.8353	15.2203	13.6586	RPL7P26	14.2324	23.7675	14.4395	0.0198583	0.859338	0.0194586
ENSG00000172425	9.4218	11.1496	4.1895	2.1898	5.7295	3.7913	8.8458	TTC36	10.2857	4.03627	6.31855	0.0198869	0.342868	0.525662
ENSG00000224465	27.1016	23.1627	7.3645	11.548	13.4288	14.6617	1.1961	SOCS2P2	25.1322	10.7804	7.9289	0.0198991	0.216337	0.745728
ENSG00000234230	6.2176	7.3577	22.8088	15.8958	18.4847	9.1736	14.8181	ZFX-AS1	6.78765	19.0631	11.9959	0.0199039	0.307019	0.177322
ENSG00000236348	16.9331	18.4969	11.1494	10.5453	9.4391	18.4494	2.0695	PSMC1P10	17.715	10.3779	10.2595	0.01994	0.529111	0.990795
ENSG00000270794	2.1963	1.2995	12.0855	10.2942	7.3457	23.3314	6.9791	AC005185.1	1.7479	9.90847	15.1552	0.0199402	0.347961	0.636136
ENSG00000273056	13.3188	12.2587	9.048	7.5668	9.8991	15.7207	16.4589	AL354694.1	12.7888	8.83797	16.0898	0.0199484	0.0455736	0.00315557
ENSG00000213264	15.8868	18.8001	9.7133	4.0616	7.0847	7.0319	12.6208	NIP7P2	17.3435	6.9532	9.82635	0.0199491	0.179685	0.482169
ENSG00000271439	12.0452	10.6905	3.6823	5.1324	0	0	0	AC246785.4	11.3679	2.93823	0	0.0199764	0.037888	0.194333
ENSG00000141642	11.7554	11.5926	10.1155	9.8324	10.6788	7.5158	6.7446	ELAC1	11.674	10.2089	7.1302	0.01998	0.0451755	0.0263144
ENSG00000265240	10.6614	10.2509	4.8889	7.3821	5.943	16.5166	3.7055	AC114689.2	10.4562	6.07133	10.1111	0.0200005	0.965739	0.641495
ENSG00000277748	30.2182	25.0317	51.7318	59.2295	43.7962	26.7509	33.6083	AC006262.4	27.6249	51.5858	30.1796	0.0200018	0.616484	0.0322185
ENSG00000012817	8.4022	7.8895	0	0	0	0	0	KDM5D	8.14585	0	0	0.0200278	0.0200278	#DIV/0!
ENSG00000260399	10.1377	8.9976	3.0991	5.3996	1.4128	3.3654	2.0134	AC100756.1	9.56765	3.30383	2.6894	0.0200334	0.0174622	0.678249
ENSG00000230066	2.8904	3.0784	0	0	0	0	0	FAM197Y3	2.9844	0	0	0.0200451	0.0200451	#DIV/0!
ENSG00000166452	15.0303	16.8972	8.7302	8.0055	11.3108	14.3036	6.2687	AKIP1	15.9638	9.34883	10.2861	0.0200482	0.383329	0.854987
ENSG00000196639	10.2849	10.5112	8.956	8.1008	9.034	10.7602	6.3136	HRH1	10.3981	8.69693	8.5369	0.0200598	0.556122	0.95435
ENSG00000147174	8.831	9.8855	15.4683	15.4583	19.4246	12.2547	12.7037	GCNA	9.35825	16.7837	12.4792	0.0200747	0.0701273	0.0787561
ENSG00000132915	19.4643	18.4821	13.3972	13.8064	16.1127	13.5165	11.574	PDE6A	18.9732	14.4388	12.5452	0.0201262	0.0527741	0.259025
ENSG00000116885	26.3488	26.045	18.9528	21.3978	17.9709	19.4836	15.5143	OSCP1	26.1969	19.4405	17.499	0.0201283	0.141031	0.498272
ENSG00000237222	13.2292	13.2091	11.3744	10.7455	10.1398	14.2731	8.8674	LINC01968	13.2191	10.7532	11.5702	0.0201898	0.65127	0.813332
ENSG00000258876	8.9404	10.5799	1.8221	3.8095	3.3225	14.51	5.9187	TGFB3-AS1	9.76015	2.9847	10.2143	0.0201965	0.93323	0.337078
ENSG00000217811	18.0803	12.8375	37.5852	29.2753	42.3302	17.6063	18.6724	HNRNPDP2	15.4589	36.3969	18.1394	0.0202394	0.489013	0.0387659
ENSG00000269118	18.1407	21.4673	3.4127	7.1351	6.7415	7.0001	10.3466	FAM90A28P	19.804	5.7631	8.67335	0.0202753	0.0421143	0.291392
ENSG00000189043	10.4506	11.2166	14.8595	14.7053	14.0897	9.8969	10.8121	NDUFA4	10.8336	14.5515	10.3545	0.0202766	0.508544	0.0297528
ENSG00000269994	16.3226	14.741	11.5556	9.5175	8.141	12.5484	4.7773	AL513318.2	15.5318	9.73803	8.66285	0.0202778	0.318821	0.829135
ENSG00000267178	18.6144	22.0279	6.5034	11.3309	2.9647	9.4163	10.5626	PHF5CP	20.3211	6.933	9.98945	0.020306	0.0785005	0.334237
ENSG00000214653	6.0808	5.397	16.7305	13.603	19.4906	7.4018	9.0577	HNRNPA3P3	5.7389	16.608	8.22975	0.0203081	0.166903	0.0255683
ENSG00000213798	16.2859	15.4179	3.9829	8.3273	2.4209	4.8057	3.4501	AC004129.1	15.8519	4.91037	4.1279	0.020326	0.00870623	0.711848
ENSG00000266501	20.6263	19.5269	25.2221	29.8821	27.5947	16.4336	14.7473	AC025198.1	20.0766	27.5663	15.5904	0.0203264	0.061262	0.00503152
ENSG00000168876	12.9906	11.8921	6.8935	6.2664	7.378	13.0189	8.3728	ANKRD49	12.4413	6.84597	10.6959	0.0203306	0.587835	0.341511
ENSG00000232626	12.1724	11.7855	2.0297	4.2436	6.1685	13.2247	5.2745	AC099336.1	11.979	4.14727	9.2496	0.0203314	0.616869	0.409523
ENSG00000143147	13.9369	13.4857	10.1689	7.743	9.7862	9.543	6.3617	GPR161	13.7113	9.2327	7.95235	0.0204016	0.165534	0.565497
ENSG00000154124	13.6448	13.535	10.0602	9.4906	11.1855	11.191	8.4486	OTULIN	13.5899	10.2454	9.8198	0.0204151	0.221593	0.810894
ENSG00000121897	18.2388	19.9232	15.0115	12.2552	12.1222	14.5935	12.5388	LIAS	19.081	13.1296	13.5662	0.0204178	0.0569659	0.778351
ENSG00000165164	6.8716	4.3786	11.7269	16.2166	15.2378	16.3777	12.1777	CFAP47	5.6251	14.3938	14.2777	0.0205021	0.0953825	0.967524
ENSG00000100558	26.4178	28.0722	21.0966	15.6214	19.2343	20.0456	15.8472	PLEK2	27.245	18.6508	17.9464	0.02051	0.106033	0.813343
ENSG00000259157	39.7001	39.7525	7.4686	10.41	20.4279	27.0344	14.5563	AL079307.3	39.7263	12.7688	20.7953	0.0205193	0.202668	0.400083
ENSG00000168781	6.8497	7.3459	5.3658	3.7395	4.6535	5.4953	3.9961	PPIP5K1	7.0978	4.58627	4.7457	0.0205197	0.169131	0.875228
ENSG00000186684	16.5497	17.9905	12.9424	10.1677	12.8726	6.9846	9.4784	CYP27C1	17.2701	11.9942	8.2315	0.0205581	0.0409118	0.131439
ENSG00000199944	32.6128	28.945	109.669	76.4298	90.8977	43.3061	58.2937	RNU6-653P	30.7789	92.3321	50.7999	0.0205601	0.212172	0.0428578
ENSG00000107593	23.9675	22.3564	16.8951	15.3789	17.2898	20.4686	15.4562	PKD2L1	23.162	16.5213	17.9624	0.0206016	0.263975	0.667366
ENSG00000207736	44.0939	41.7438	21.5675	7.5154	19.6636	23.4207	7.0058	MIR657	42.9188	16.2488	15.2133	0.0206042	0.17723	0.923841
ENSG00000205221	24.9255	26.464	16.8064	19.4549	21.0363	18.3535	18.1358	VIT	25.6947	19.0992	18.2447	0.0206154	0.0609081	0.56063
ENSG00000213763	17.7004	17.3034	9.4106	10.4934	6.0059	10.9004	6.1137	ACTBP2	17.5019	8.63663	8.50705	0.0206416	0.163442	0.967452
ENSG00000198074	26.7597	29.3212	20.6029	14.7808	19.3366	27.6374	14.9597	AKR1B10	28.0404	18.2401	21.2985	0.0206449	0.476191	0.714339
ENSG00000165240	7.0931	5.7557	11.1517	15.0254	15.5898	12.7378	9.4988	ATP7A	6.4244	13.9223	11.1183	0.0206619	0.174463	0.301792
ENSG00000179455	8.4449	8.5658	7.7449	7.7108	7.2293	7.6094	8.386	MKRN3	8.50535	7.56167	7.9977	0.0206838	0.411886	0.449416
ENSG00000238213	16.1475	14.1237	8.585	5.983	8.6098	13.0516	6.6928	TARDBPP2	15.1356	7.72593	9.8722	0.0207377	0.328364	0.620514
ENSG00000100220	24.0392	26.366	17.2072	16.9886	14.3808	20.2428	13.5078	RTCB	25.2026	16.1922	16.8753	0.0207932	0.217495	0.873607
ENSG00000256769	33.0903	39.1583	19.0416	8.294	17.3606	12.062	13.917	CACNA1C-AS3	36.1243	14.8987	12.9895	0.0208308	0.0627413	0.630571
ENSG00000204103	5.0943	4.8227	5.9179	5.8608	6.5313	3.6078	7.8916	MAFB	4.9585	6.10333	5.7497	0.0208392	0.774768	0.895936
ENSG00000231830	17.741	20.9943	46.4871	34.5574	36.7323	22.4362	16.1072	AC245140.1	19.3676	39.2589	19.2717	0.0208522	0.981637	0.0278011
ENSG00000237524	16.5432	15.5265	11.161	10.6951	10.1757	11.615	10.8764	TEX51	16.0348	10.6773	11.2457	0.0208528	0.0215453	0.339149
ENSG00000072506	6.2008	8.2552	15.165	15.1925	20.7394	24.702	13.5467	HSD17B10	7.228	17.0323	19.1243	0.0208697	0.270569	0.773406
ENSG00000159228	13.0518	12.1057	5.6076	6.6135	9.0453	10.9296	10.6488	CBR1	12.5787	7.0888	10.7892	0.0208756	0.141399	0.0658043
ENSG00000224959	19.6195	18.5739	14.3947	13.3758	14.2176	7.8157	7.7931	AC017002.1	19.0967	13.996	7.8044	0.0208781	0.0293803	0.00253946
ENSG00000257528	9.5037	9.8406	2.179	5.0619	4.6355	10.5165	6.1343	KRT8P19	9.67215	3.9588	8.3254	0.0208958	0.649015	0.263948
ENSG00000177359	24.327	23.5538	21.4414	20.4622	21.838	20.8364	13.3022	AC024940.2	23.9404	21.2472	17.0693	0.0209021	0.316766	0.46564
ENSG00000243811	16.6396	17.6817	14.1185	12.1545	14.0079	9.3192	16.4561	APOBEC3D	17.1607	13.427	12.8877	0.0209389	0.440015	0.904838
ENSG00000260134	14.3822	12.3779	7.994	3.3427	2.9153	6.9447	9.3482	C1QL1P1	13.3801	4.75067	8.14645	0.0209452	0.0824415	0.191854
ENSG00000231495	45.0908	44.4662	91.8963	108.875	83.784	39.9169	41.7912	AL121885.3	44.7785	94.8517	40.8541	0.0209493	0.121533	0.0169915
ENSG00000103066	10.2609	10.997	5.9185	5.4446	7.9861	8.0552	9.8433	PLA2G15	10.6289	6.44973	8.94925	0.02097	0.283	0.147884
ENSG00000235669	28.1582	26.9138	19.8648	16.6129	13.2815	14.3811	9.464	AC004593.1	27.536	16.5864	11.9226	0.0209941	0.0835504	0.262994
ENSG00000241984	24.5257	27.6412	2.8562	12.9386	11.7184	12.4066	11.1336	RPL7AP2	26.0834	9.17107	11.7701	0.0210178	0.0407153	0.50129
ENSG00000169435	10.1645	9.7153	11.3138	11.2164	12.0585	10.6132	8.7995	RASSF6	9.9399	11.5296	9.70635	0.0210346	0.840504	0.274611
ENSG00000091164	9.7914	9.4143	11.6924	12.777	13.5598	10.0222	6.9885	TXNL1	9.60285	12.6764	8.50535	0.0210562	0.600628	0.19094
ENSG00000171433	9.7746	8.6753	22.9091	29.8489	21.7949	16.585	18.7658	GLOD5	9.22495	24.851	17.6754	0.021101	0.0421511	0.0908394
ENSG00000240842	26.592	24.7252	11.6133	17.8056	10.5881	21.8593	13.5805	AC099328.2	25.6586	13.3357	17.7199	0.0211074	0.29452	0.470126
ENSG00000196295	12.2683	11.4007	8.3293	7.9856	9.7757	11.6602	7.1153	AC005154.1	11.8345	8.69687	9.38775	0.0211775	0.472588	0.812965
ENSG00000079101	17.9769	17.2847	11.8156	14.1709	11.0231	15.7153	10.5324	CLUL1	17.6308	12.3365	13.1239	0.0211817	0.328211	0.814756
ENSG00000268742	28.808	26.515	17.6135	17.7307	10.7057	11.3344	13.9857	AC010503.3	27.6615	15.35	12.6601	0.0211957	0.0142318	0.390868
ENSG00000100722	10.0527	10.1897	8.4637	8.7424	9.2323	8.7533	6.1204	ZC3H14	10.1212	8.8128	7.43685	0.0211997	0.289559	0.482858
ENSG00000049323	25.9425	25.2576	20.3315	19.0935	22.2178	19.2078	15.5506	LTBP1	25.6	20.5476	17.3792	0.0212104	0.129286	0.29824
ENSG00000068438	6.9211	8.5464	12.511	16.6688	13.7549	11.7212	20.3198	FTSJ1	7.73375	14.3116	16.0205	0.0212126	0.296313	0.760252
ENSG00000204116	3.6119	5.1586	8.2242	11.2508	9.8587	17.5309	6.1345	CHIC1	4.38525	9.7779	11.8327	0.0212404	0.41284	0.779915
ENSG00000106484	13.2501	13.9131	10.4973	10.1784	11.8593	9.582	10.3779	MEST	13.5816	10.845	9.97995	0.0212498	0.0218174	0.276651
ENSG00000259577	10.3082	11.2226	7.563	7.0277	6.4357	6.9353	4.2583	CERNA1	10.7654	7.0088	5.5968	0.0212592	0.132355	0.4772
ENSG00000283245	2.3613	2.0957	0.7219	0.5031	0.6581	1.0452	2.3448		2.2285	0.6277	1.695	0.0213025	0.560183	0.345988
ENSG00000213588	1.147	1.018	0.3506	0.2444	0.3197	1.0154	0	ZBTB9	1.0825	0.3049	0.5077	0.0213152	0.458539	0.758087
ENSG00000270990	19.8676	11.7554	60.7361	54.1797	53.1595	31.6583	11.0483	AC069304.2	15.8115	56.0251	21.3533	0.0213152	0.688169	0.168794
ENSG00000213684	1.7199	2.0353	8.4124	10.2598	6.7111	15.2254	9.5642	LDHBP2	1.8776	8.4611	12.3948	0.0213354	0.166413	0.379472
ENSG00000249368	25.2333	22.3954	15.4278	10.7519	7.033	16.7535	30.0688	AC103851.1	23.8143	11.0709	23.4111	0.0213433	0.961716	0.289488
ENSG00000258300	9.0025	7.99	5.5042	3.836	2.5092	1.9924	10.7277	NUTF2P2	8.49625	3.9498	6.36005	0.0213434	0.710386	0.67872
ENSG00000221669	46.0928	40.9089	28.1815	19.6401	12.8469	30.603	0	MIR548N	43.5008	20.2228	15.3015	0.0213437	0.309913	0.80326
ENSG00000188626	22.7638	19.507	7.6789	7.3584	11.3767	9.381	9.042	GOLGA8M	21.1354	8.80467	9.2115	0.0213643	0.0835468	0.783136
ENSG00000267449	6.9979	8.2812	21.3929	14.909	19.5044	6.1949	13.8982	AC005884.2	7.63955	18.6021	10.0465	0.0213758	0.643892	0.224432
ENSG00000068400	7.5799	10.3154	22.3998	15.8261	19.859	15.8808	18.1654	GRIPAP1	8.94765	19.3616	17.0231	0.0214143	0.0481117	0.372713
ENSG00000229021	18.0883	17.174	11.8309	10.5753	14.0693	13.406	11.8633	AL450992.1	17.6311	12.1585	12.6347	0.0214169	0.0477095	0.734769
ENSG00000235833	0.8407	0.9949	7.1962	10.7467	7.4982	14.8847	0.6679	AC017099.1	0.9178	8.48037	7.7763	0.0214376	0.511378	0.937334
ENSG00000255223	19.7702	17.8252	12.6633	10.4298	10.4958	13.3346	6.7311	OR5M11	18.7977	11.1963	10.0328	0.0214383	0.20766	0.784958
ENSG00000220446	19.2588	17.0929	8.8313	2.0515	0	14.9179	5.7374	AL121978.1	18.1759	3.6276	10.3277	0.0214413	0.325712	0.353211
ENSG00000233945	29.5467	32.0511	42.1519	37.7695	38.4308	21.797	21.5164	AC069540.2	30.7989	39.4507	21.6567	0.0214448	0.0833541	0.00543061
ENSG00000171790	6.8177	7.1187	2.452	2.905	4.4711	6.2129	4.9382	SLFNL1	6.9682	3.27603	5.57555	0.0214486	0.259645	0.0931629
ENSG00000235642	7.5977	6.7432	20.9039	16.1869	23.2938	6.7259	12.0716	PTP4A1P5	7.17045	20.1282	9.39875	0.0214748	0.55605	0.0776059
ENSG00000140379	19.8402	16.9045	36.8767	39.9025	29.1974	9.1331	10.0874	BCL2A1	18.3723	35.3255	9.61025	0.0215069	0.0811002	0.0135039
ENSG00000282572	12.2193	11.831	14.942	14.6733	14.8614	20.6511	7.9423	AC215522.2	12.0252	14.8256	14.2967	0.0215242	0.781444	0.947138
ENSG00000163141	23.0105	21.572	16.8095	13.7522	17.6578	12.6983	13.2946	BNIPL	22.2912	16.0732	12.9964	0.0215297	0.025606	0.114815
ENSG00000258323	24.6511	25.7397	5.3195	13.5932	11.3165	6.4184	12.6716	AC073575.1	25.1954	10.0764	9.545	0.0215685	0.116928	0.905056
ENSG00000198908	6.2649	5.5603	9.959	10.9448	13.2706	11.2307	6.9677	BHLHB9	5.9126	11.3915	9.0992	0.0215724	0.370219	0.464187
ENSG00000265460	30.0547	32.4047	19.6008	21.6284	19.3597	17.1462	22.2844	AC015910.1	31.2297	20.1963	19.7153	0.0215857	0.0968577	0.883232
ENSG00000276136	19.3639	16.8846	8.7236	12.1593	6.8173	12.6309	5.6674	AC016957.2	18.1242	9.2334	9.14915	0.0215886	0.206678	0.985087
ENSG00000228604	17.1291	18.4274	14.2812	13.2704	11.2844	15.8529	14.2262	AL121759.1	17.7782	12.9453	15.0396	0.0215888	0.125103	0.18553
ENSG00000253309	20.2142	19.2153	16.6139	13.5553	15.1473	18.4815	11.0567	SERPINE3	19.7148	15.1055	14.7691	0.0216046	0.406951	0.942874
ENSG00000238045	6.2052	7.0899	9.6811	9.1174	10.4963	5.1144	6.7994	AC009133.1	6.64755	9.76493	5.9569	0.02161	0.563577	0.0904333
ENSG00000233321	23.8912	27.0432	10.1616	14.1636	17.3711	21.1499	13.2033	AL357833.1	25.4672	13.8988	17.1766	0.0216111	0.254763	0.558591
ENSG00000242849	12.0256	13.2821	7.8427	8.8818	7.1504	17.0332	6.3689	ALDOAP1	12.6539	7.9583	11.7011	0.0216316	0.887585	0.610038
ENSG00000236549	24.6926	20.2297	6.968	11.3309	2.1176	15.1333	6.0358	RPS27AP7	22.4611	6.8055	10.5846	0.0216456	0.189181	0.558806
ENSG00000253160	6.4616	5.7349	7.9014	9.6365	9.0048	10.0103	8.9832	AC105185.1	6.09825	8.84757	9.49675	0.0216702	0.0407337	0.442658
ENSG00000249170	18.5573	18.8231	2.1612	9.0369	3.9408	19.5571	7.7222	AC096713.1	18.6902	5.0463	13.6396	0.0216798	0.550177	0.366066
ENSG00000228968	22.8721	17.3998	33.9617	38.9833	45.5348	27.479	38.9359	AC096554.1	20.136	39.4933	33.2074	0.0216922	0.223626	0.458144
ENSG00000233951	20.8047	20.6275	4.813	8.6253	11.2839	10.4532	7.5938	RCC2P3	20.7161	8.24073	9.0235	0.0217156	0.0764718	0.762069
ENSG00000230461	16.4617	15.4054	11.2973	12.3109	13.2963	20.3722	9.2744	PROX1-AS1	15.9336	12.3015	14.8233	0.0217213	0.874387	0.728457
ENSG00000080802	13.4594	15.0508	19.1763	21.3617	20.0991	14.2106	12.4581	CNOT4	14.2551	20.2124	13.3344	0.0217262	0.518688	0.0226974
ENSG00000274104	20.8058	22.7272	15.6564	9.5473	10.7057	14.168	10.1714	AC020910.4	21.7665	11.9698	12.1697	0.021727	0.0857968	0.947165
ENSG00000270299	0.6369	0.7537	1.1682	1.6282	1.4201	0	1.5178	AL121758.1	0.6953	1.4055	0.7589	0.0217401	0.946807	0.548794
ENSG00000173542	7.5612	7.2047	10.807	10.1258	12.2615	7.9107	6.4749	MOB1B	7.38295	11.0648	7.1928	0.0217411	0.836149	0.0402373
ENSG00000107643	9.8729	9.3467	11.7435	12.1616	10.907	12.3156	7.2728	MAPK8	9.6098	11.604	9.7942	0.0217424	0.953582	0.602836
ENSG00000249754	22.2742	18.4512	10.8949	5.6946	4.9666	17.7466	12.3866	NDUFB4P9	20.3627	7.18537	15.0666	0.0217442	0.261673	0.138929
ENSG00000269086	11.7713	13.181	6.191	8.4135	8.3256	10.9809	5.5304	AC008555.2	12.4762	7.64337	8.25565	0.0217557	0.353279	0.86035
ENSG00000235690	24.222	24.6508	17.179	12.798	16.7427	25.3024	12.7	CUBNP3	24.4364	15.5732	19.0012	0.0217675	0.546803	0.682611
ENSG00000124659	13.37	15.189	7.8476	9.5709	6.5586	2.3672	7.6474	TBCC	14.2795	7.99237	5.0073	0.0217697	0.14724	0.450398
ENSG00000047056	17.5721	17.5396	14.5741	12.5008	13.6282	14.6089	10.9249	WDR37	17.5558	13.5677	12.7669	0.0217758	0.233738	0.740354
ENSG00000252143	36.2618	28.6076	0	5.1504	13.4757	32.101	9.6024	RF00492	32.4347	6.2087	20.8517	0.0217949	0.482651	0.402008
ENSG00000253109	14.11	14.6103	17.254	18.0369	19.6636	29.6662	7.0058	RPL12P22	14.3602	18.3182	18.336	0.0217975	0.785156	0.998998
ENSG00000271983	17.5659	16.6296	8.5919	5.9878	1.9584	6.2201	6.9773	AC023302.1	17.0977	5.5127	6.5987	0.0218049	0.00394329	0.632791
ENSG00000235369	16.2451	11.5345	31.7837	35.9946	25.3557	17.2573	25.8109	RPL36AP15	13.8898	31.0447	21.5341	0.0218311	0.290994	0.210838
ENSG00000232164	13.3831	14.0099	6.2943	7.8958	9.7557	7.7464	4.4981	LINC01873	13.6965	7.98193	6.12225	0.0218434	0.12391	0.443355
ENSG00000148200	16.8626	15.7916	10.8292	9.8215	13.1192	12.8873	10.1193	NR6A1	16.3271	11.2566	11.5033	0.021859	0.143003	0.89757
ENSG00000102384	12.2006	8.5207	25.6804	19.4311	28.319	18.4142	19.3848	CENPI	10.3606	24.4768	18.8995	0.0218765	0.116581	0.164861
ENSG00000152558	10.9727	13.425	20.0127	22.3472	23.0149	9.549	10.7854	TMEM123	12.1989	21.7916	10.1672	0.0219357	0.316625	0.00182228
ENSG00000181191	4.7135	3.6092	10.5104	11.3418	7.7279	6.1363	11.2336	PJA1	4.16135	9.86003	8.68495	0.0219553	0.31664	0.728417
ENSG00000063601	6.8341	7.2786	13.371	18.1709	16.9145	13.1889	12.9214	MTMR1	7.05635	16.1521	13.0552	0.0219694	0.00466944	0.162873
ENSG00000112799	25.4999	26.0982	10.113	12.3338	16.9038	17.6931	18.0676	LY86	25.7991	13.1169	17.8803	0.0219893	0.00443665	0.138872
ENSG00000230589	15.516	18.3613	5.692	5.2891	10.379	10.9885	6.1631	IMP3P1	16.9386	7.12003	8.5758	0.0219957	0.123167	0.668585
ENSG00000229023	19.5783	16.5489	1.71	7.1505	9.3545	17.3318	8.8876	AC067945.1	18.0636	6.07167	13.1097	0.0220034	0.437644	0.308465
ENSG00000258675	27.1347	25.6885	13.2723	15.0307	19.6636	12.0106	9.7004	LINC02308	26.4116	15.9889	10.8555	0.0220093	0.0137191	0.106346
ENSG00000200191	19.6418	15.4958	8.0061	0	0	11.592	15.6039	RF00096	17.5688	2.6687	13.598	0.0220168	0.302623	0.0468792
ENSG00000200485	28.4914	22.4774	11.6133	0	0	16.8148	15.0895	RF00019	25.4844	3.8711	15.9521	0.0220171	0.172892	0.0829717
ENSG00000198888	2718.38	3778.51	6171.71	8157.8	6444.27	5145.05	5215.35	MT-ND1	3248.45	6924.59	5180.2	0.0220231	0.169132	0.106521
ENSG00000255281	15.4974	14.6715	11.3703	11.8862	9.2147	17.835	7.7973	AC090124.3	15.0845	10.8237	12.8162	0.0220414	0.729777	0.75964
ENSG00000243872	26.1891	30.9916	14.2331	7.4394	12.9766	12.88	2.3117	RN7SL464P	28.5904	11.5497	7.59585	0.0220481	0.113813	0.588455
ENSG00000269235	15.2813	14.065	9.3431	10.8522	11.3578	9.7701	10.1165	ZNF350-AS1	14.6731	10.5177	9.9433	0.0220782	0.0634949	0.44648
ENSG00000233997	20.1507	18.5468	12.3203	14.3103	14.9769	20.8116	17.7868	LINC01425	19.3488	13.8692	19.2992	0.0220794	0.98024	0.116778
ENSG00000114520	13.08	14.3461	18.3352	19.303	16.7166	12.4265	13.9392	SNX4	13.713	18.1183	13.1829	0.0221049	0.646152	0.0246863
ENSG00000153029	13.3131	12.5816	9.4963	7.3272	9.7918	11.1307	7.418	MR1	12.9474	8.87177	9.27435	0.0221059	0.288711	0.867175
ENSG00000233492	21.1729	25.0556	14.1222	8.2016	6.4377	17.0395	7.6455	AL133325.2	23.1142	9.58717	12.3425	0.0221111	0.228293	0.666047
ENSG00000157538	11.8007	12.7552	9.4307	7.5226	9.4269	9.5418	6.7173	VPS26C	12.278	8.7934	8.12955	0.0221175	0.181067	0.724262
ENSG00000006530	17.6887	16.7147	12.7521	14.3994	14.4226	12.8545	11.0111	AGK	17.2017	13.858	11.9328	0.0221542	0.0629977	0.233796
ENSG00000245532	8.3512	9.0292	12.1616	11.937	12.5693	8.4347	14.5655	NEAT1	8.6902	12.2226	11.5001	0.0221834	0.526657	0.852678
ENSG00000128596	15.363	16.5275	9.9054	10.3549	12.9237	13.8475	10.7623	CCDC136	15.9452	11.0613	12.3049	0.0221894	0.224999	0.570645
ENSG00000279511	11.0564	10.0855	8.1683	7.263	6.1632	14.6816	5.6726	AL356274.2	10.5709	7.19817	10.1771	0.0222338	0.944551	0.627549
ENSG00000109320	19.7517	20.595	18.0723	16.597	17.2469	20.1754	12.509	NFKB1	20.1733	17.3054	16.3422	0.0222415	0.498952	0.843429
ENSG00000136114	14.7138	15.8846	11.9948	8.7993	8.9214	10.9688	9.8433	THSD1	15.2992	9.90517	10.4061	0.0222541	0.0265495	0.70291
ENSG00000227157	25.6887	23.8853	20.1938	18.7645	16.3654	35.736	20.4076	AC068535.1	24.787	18.4412	28.0718	0.0222549	0.742294	0.424726
ENSG00000179222	10.3433	8.67	14.229	16.8946	19.0589	9.538	11.4124	MAGED1	9.50665	16.7275	10.4752	0.0222809	0.522251	0.0340118
ENSG00000111011	11.2714	11.1153	12.332	13.3129	13.0071	9.3654	9.4255	RSRC2	11.1933	12.884	9.39545	0.0222833	0.0131849	0.00638104
ENSG00000240540	18.2637	15.5613	3.5733	9.9612	3.2579	16.8148	1.7411	RPL3P9	16.9125	5.59747	9.27795	0.0223332	0.492822	0.711386
ENSG00000251562	17.7685	21.3773	30.298	31.1259	38.4086	13.4576	60.2268	MALAT1	19.5729	33.2775	36.8422	0.0223499	0.594775	0.903816
ENSG00000125676	6.6435	6.369	14.2937	15.4081	19.3134	14.8146	15.0315	THOC2	6.50625	16.3384	14.923	0.0223936	0.000599633	0.450679
ENSG00000241082	20.4958	20.2119	12.5313	11.6444	7.6167	15.1201	10.8549	RN7SL259P	20.3539	10.5975	12.9875	0.0223937	0.178034	0.45691
ENSG00000224728	9.6342	10.7302	5.5439	7.2443	6.3181	9.0304	8.1038	IMPDH1P8	10.1822	6.36877	8.5671	0.0224087	0.156771	0.0531053
ENSG00000174130	11.5996	10.8458	8.7557	8.7868	7.0248	9.3812	7.1672	TLR6	11.2227	8.1891	8.2742	0.0224097	0.201288	0.953395
ENSG00000127585	6.0664	6.666	3.974	4.062	4.8309	2.4933	5.8519	FBXL16	6.3662	4.28897	4.1726	0.0224193	0.411065	0.956093
ENSG00000139921	8.8364	7.5016	11.2751	13.0963	13.9205	9.8632	8.3933	TMX1	8.169	12.764	9.12825	0.0224222	0.436668	0.0482514
ENSG00000137942	11.1794	9.5252	16.9512	22.7379	18.4461	24.2797	13.3809	FNBP1L	10.3523	19.3784	18.8303	0.0224409	0.359134	0.937048
ENSG00000257496	18.4535	14.5583	30.0871	34.0732	29.1455	21.7815	9.7732	AC025031.1	16.5059	31.1019	15.7774	0.0224666	0.924268	0.220993
ENSG00000149970	6.2766	8.1418	12.8411	16.3554	18.7051	17.3103	12.178	CNKSR2	7.2092	15.9672	14.7442	0.0224943	0.177905	0.731607
ENSG00000229976	39.611	36.2214	22.0168	24.5502	26.0952	35.0659	12.8732	AL118523.1	37.9162	24.2207	23.9695	0.0224986	0.424395	0.985611
ENSG00000246526	13.7633	15.1639	9.2855	10.5157	6.8785	12.1841	9.8028	LINC002481	14.4636	8.89323	10.9934	0.0225047	0.15728	0.298219
ENSG00000135750	21.2069	22.276	14.2772	15.6358	18.0643	17.086	15.3328	KCNK1	21.7415	15.9924	16.2094	0.0225103	0.048622	0.887788
ENSG00000267452	13.3173	13.1329	9.8387	8.9847	7.4236	13.0173	6.1714	LINC02073	13.2251	8.749	9.59435	0.0225306	0.481165	0.846454
ENSG00000236543	31.0505	29.3956	17.7189	14.1127	21.9243	13.7439	14.8003	AL354761.1	30.2231	17.9186	14.2721	0.0225408	0.00728568	0.24457
ENSG00000250514	14.5482	15.8201	6.7313	7.7068	7.4521	23.3212	6.8719	LINC02125	15.1841	7.29673	15.0966	0.0225471	0.993224	0.516756
ENSG00000244062	8.5658	8.536	7.1667	6.1472	6.534	13.1703	7.8793	AC080128.1	8.5509	6.61597	10.5248	0.0225498	0.591911	0.376354
ENSG00000271175	3.5712	0	17.4679	12.1736	11.9444	15.8073	8.5112	AC016925.2	1.7856	13.862	12.1593	0.0225625	0.170169	0.727632
ENSG00000207158	8.077	0	39.5068	27.5329	27.0145	14.3005	57.7489	RNU6-929P	4.0385	31.3514	36.0247	0.0225632	0.373609	0.865563
ENSG00000254874	29.2412	34.6034	11.9189	13.8441	7.2445	14.3811	23.2298	AP003171.1	31.9223	11.0025	18.8055	0.0225803	0.152681	0.296849
ENSG00000187658	23.9367	26.8353	16.9459	12.8835	8.4273	15.6138	8.0067	C5orf52	25.386	12.7522	11.8102	0.0226045	0.139756	0.855888
ENSG00000201358	33.8918	33.4223	17.2681	9.6275	18.8925	10.001	13.4622	RN7SKP193	33.657	15.2627	11.7316	0.0226573	0.046447	0.369301
ENSG00000102048	7.6805	4.7609	19.2309	14.3374	14.679	14.246	9.5882	ASB9	6.2207	16.0824	11.9171	0.0226627	0.19765	0.281366
ENSG00000227279	25.5344	23.2437	19.2147	15.0649	15.3287	27.8209	10.9227	AC110015.1	24.3891	16.5361	19.3718	0.0226686	0.658567	0.79415
ENSG00000110048	17.7821	16.9461	14.6244	13.5446	15.2633	11.5625	10.8761	OSBP	17.3641	14.4774	11.2193	0.0226803	0.00873414	0.0127312
ENSG00000238047	2.8776	1.1351	12.9022	17.1661	22.4571	25.4742	6.0961	MTND1P30	2.00635	17.5085	15.7851	0.0226955	0.388667	0.88901
ENSG00000260853	5.54	5.6194	3.8711	2.6978	3.5294	6.3056	1.2575	AC109460.2	5.5797	3.3661	3.78155	0.0227112	0.605919	0.896348
ENSG00000139505	10.4684	10.4414	14.081	16.6953	15.3389	10.8559	8.7915	MTMR6	10.4549	15.3717	9.8237	0.0227388	0.650594	0.0466474
ENSG00000238276	23.7789	22.3175	19.0506	16.7705	18.283	22.5022	14.9821	AL354863.1	23.0482	18.0347	18.7421	0.0227717	0.452422	0.881985
ENSG00000186871	6.3372	5.1558	10.8974	8.776	11.9225	18.4081	7.237	ERCC6L	5.7465	10.532	12.8225	0.0227745	0.42366	0.75245
ENSG00000139780	20.6528	20.6801	8.742	13.5387	8.8558	16.1735	15.776	METTL21C	20.6664	10.3788	15.9748	0.0227853	0.0262709	0.0691626
ENSG00000085224	5.1491	4.9276	10.6765	13.2405	14.9255	14.8243	9.1415	ATRX	5.03835	12.9475	11.9829	0.0228005	0.246809	0.795816
ENSG00000171942	14.9436	16.7015	8.1215	8.49	10.1812	9.5542	1.9786	OR10H2	15.8225	8.9309	5.7664	0.0228145	0.214947	0.555208
ENSG00000253365	34.6763	31.5655	3.2618	15.9122	14.8691	30.6974	8.4762	IGKV1D-22	33.1209	11.3477	19.5868	0.022828	0.434803	0.591167
ENSG00000167778	14.905	15.8744	11.8469	9.3148	11.9089	10.5558	11.2488	SPRYD3	15.3897	11.0235	10.9023	0.0228329	0.0224985	0.904993
ENSG00000252691	72.02	73.0516	25.1621	26.3038	0	27.3241	16.3469	RF00283	72.5358	17.1553	21.8355	0.0228594	0.0665242	0.677464
ENSG00000177946	4.7243	4.4725	2.3108	1.342	2.8091	2.5094	1.7515	CENPBD1	4.5984	2.15397	2.13045	0.0228736	0.0723475	0.969992
ENSG00000101082	17.5544	19.2897	10.7329	12.2884	14.3287	15.2626	8.716	SLA2	18.422	12.45	11.9893	0.0228794	0.284209	0.912141
ENSG00000171136	14.9868	14.7792	6.1087	6.3859	9.7465	6.6336	7.9372	RLN3	14.883	7.4137	7.2854	0.0229118	0.0492471	0.929917
ENSG00000273492	15.6443	14.5103	9.8236	11.1701	10.8419	18.3408	7.7256	AP000229.1	15.0773	10.6119	13.0332	0.0229418	0.766057	0.727531
ENSG00000262119	3.904	2.3099	12.5313	12.4761	13.6013	7.776	6.9781	AL079343.1	3.10695	12.8696	7.37705	0.0229434	0.0718462	0.00425264
ENSG00000123570	3.6894	5.1846	13.8163	12.9694	12.5967	10.4106	9.7087	RAB9B	4.437	13.1275	10.0597	0.0229577	0.0470136	0.0117703
ENSG00000180872	22.7432	20.9329	9.2702	15.0747	8.4519	31.3188	10.0376	DEFB112	21.8381	10.9323	20.6782	0.0229655	0.930934	0.525028
ENSG00000224570	17.7946	16.5047	12.9381	8.6069	10.7236	19.5845	3.4386	AC097063.1	17.1497	10.7562	11.5115	0.022979	0.611644	0.940771
ENSG00000254173	7.202	8.5227	14.0908	14.7301	11.241	20.402	6.8657		7.86235	13.354	13.6339	0.0230068	0.54983	0.973768
ENSG00000224177	17.2848	18.595	12.1693	13.8374	14.5987	16.2289	12.8992	LINC00570	17.9399	13.5351	14.564	0.0230192	0.262894	0.648642
ENSG00000180105	17.8519	21.1255	7.7046	10.7388	5.8537	5.5777	4.1711	AC017081.1	19.4887	8.09903	4.8744	0.0230238	0.0403762	0.142985
ENSG00000224743	13.8066	14.2961	11.8505	12.2185	11.6924	10.9296	11.3901	TEX26-AS1	14.0513	11.9205	11.1599	0.0230301	0.0133882	0.116397
ENSG00000212278	0	0	42.8436	29.8583	26.041	51.6942	27.8339	RF00136	0	32.9143	39.764	0.0230501	0.185561	0.669988
ENSG00000246366	14.2719	14.4495	12.4102	13.1084	13.2594	7.2998	9.1963	LACTB2-AS1	14.3607	12.926	8.24805	0.0230566	0.0955465	0.107084
ENSG00000259216	37.0389	31.3078	19.4108	10.5215	13.7645	10.9296	15.4128	AC084757.1	34.1733	14.5656	13.1712	0.0231053	0.0326253	0.712668
ENSG00000138193	17.3784	17.7968	16.0197	14.4111	15.0526	13.8459	9.5047	PLCE1	17.5876	15.1611	11.6753	0.0231276	0.221266	0.345425
ENSG00000279664	31.5087	29.2968	0	0	0	0	0		30.4028	0	0	0.0231479	0.0231479	#DIV/0!
ENSG00000227544	20.6277	20.4616	13.7248	13.9597	16.5715	15.5754	10.3624	AC018647.1	20.5447	14.752	12.9689	0.0231519	0.21065	0.616515
ENSG00000166135	10.532	10.997	8.6363	8.3946	9.6006	10.5849	7.5301	HIF1AN	10.7645	8.87717	9.0575	0.0231719	0.461881	0.925711
ENSG00000228120	0	0	3.0137	2.1003	3.6636	0.7273	2.6105	AP001631.1	0	2.92587	1.6689	0.0231834	0.327021	0.387033
ENSG00000212303	49.86	39.3355	20.3232	7.0818	0	36.7824	6.6016	RNU6-1154P	44.5978	9.135	21.692	0.023204	0.352961	0.553425
ENSG00000200597	61.0052	48.1281	24.8661	8.6648	0	9.0009	8.0773	RNU1-87P	54.5667	11.177	8.5391	0.0232043	0.0870922	0.752257
ENSG00000078061	5.3786	7.2328	11.0614	14.5843	16.0813	10.3886	18.451	ARAF	6.3057	13.909	14.4198	0.0232209	0.281238	0.921271
ENSG00000133393	8.6749	7.6993	14.1438	18.1739	14.1042	8.6395	8.9016	FOPNL	8.1871	15.474	8.77055	0.0232211	0.434926	0.0371634
ENSG00000250786	14.6181	15.2019	5.9584	6.04	9.8771	10.5879	7.0381	SNHG18	14.91	7.29183	8.813	0.0232336	0.172363	0.558461
ENSG00000235001	7.7923	8.383	0	0	0	0.6271	0	EIF4A1P2	8.08765	0	0.31355	0.0232382	0.00310519	0.5
ENSG00000236424	4.8978	5.2691	0	0	0	0	0	TSPY10	5.08345	0	0	0.0232393	0.0232393	#DIV/0!
ENSG00000275725	34.5696	34.0908	28.1815	29.4602	25.6938	0	13.7314	AC104010.1	34.3302	27.7785	6.8657	0.0232635	0.155572	0.194311
ENSG00000240328	22.7432	20.9329	12.3603	15.0747	8.4519	11.1853	12.0451	AC091805.1	21.8381	11.9623	11.6152	0.0232695	0.0262395	0.875061
ENSG00000253908	12.5799	11.9094	7.6915	9.6485	7.0125	8.9092	9.9937	AC104115.2	12.2447	8.1175	9.45145	0.0232861	0.0664049	0.258258
ENSG00000233258	19.5783	23.1685	6.8402	4.767	3.1182	27.2357	13.3315	AL390786.1	21.3734	4.90847	20.2836	0.0232882	0.901823	0.263991
ENSG00000250372	12.3463	13.7509	7.1046	8.9742	7.6919	15.1086	7.7888	MARK2P4	13.0486	7.92357	11.4487	0.0233193	0.737909	0.509888
ENSG00000229780	20.0056	21.3067	14.6779	11.9341	8.9214	10.626	19.0714	UBE2Q1-AS1	20.6562	11.8445	14.8487	0.0233208	0.396226	0.604606
ENSG00000123496	10.0987	12.5796	20.7982	23.1007	23.1102	18.3505	13.5118	IL13RA2	11.3392	22.3364	15.9311	0.0233411	0.27346	0.204473
ENSG00000222031	20.27	23.9871	36.0531	39.2594	30.8161	50.57	27.8141	AC023469.1	22.1286	35.3762	39.1921	0.0233875	0.369389	0.794622
ENSG00000260584	17.4008	20.5917	3.5463	9.886	9.6998	23.1063	13.8236	AC142381.2	18.9962	7.7107	18.465	0.0234013	0.928689	0.218985
ENSG00000207407	38.1282	45.1201	7.7706	21.6619	21.254	50.6299	5.0483	RF00408	41.6242	16.8955	27.8391	0.0234015	0.653303	0.715105
ENSG00000205786	15.9928	16.4353	12.6086	9.8631	11.9648	9.3143	9.3616	LINC01531	16.2141	11.4788	9.33795	0.0234073	0.0191283	0.122778
ENSG00000233464	10.699	12.6609	21.8048	20.2615	19.88	17.8903	10.3883	NANOGP11	11.6799	20.6488	14.1393	0.0234148	0.62953	0.327334
ENSG00000279349	5.3286	4.7294	0.8145	1.4191	2.9704	6.4862	2.6457	AC092692.1	5.029	1.73467	4.56595	0.0234188	0.849684	0.36222
ENSG00000186977	20.6218	19.9664	13.7545	9.5858	8.3602	14.9364	5.9572	KRTAP19-5	20.2941	10.5668	10.4468	0.0234848	0.270878	0.98331
ENSG00000259910	19.9719	19.3372	13.3211	9.2837	8.0968	1.6073	8.6542	AC120498.1	19.6546	10.2339	5.13075	0.0234857	0.14904	0.360346
ENSG00000132932	22.0728	20.916	15.6263	18.4568	15.357	16.0875	13.382	ATP8A2	21.4944	16.48	14.7347	0.0234959	0.0872223	0.404385
ENSG00000270921	1.8918	1.8656	0.3856	0.8061	0	0	1.7534	CICP23	1.8787	0.397233	0.8767	0.023513	0.457573	0.681305
ENSG00000220349	7.3788	7.6404	4.5115	3.1441	2.0566	7.3486	8.0601	Z85996.1	7.5096	3.2374	7.70435	0.0235161	0.682642	0.0136029
ENSG00000272135	27.9518	24.1377	11.0854	16.7388	11.7913	18.0568	17.4043		26.0448	13.2052	17.7306	0.0235366	0.135021	0.121688
ENSG00000227416	14.1018	14.3038	4.9268	8.584	4.4919	7.1336	9.6024	AL929472.1	14.2028	6.0009	8.368	0.0235629	0.130711	0.285423
ENSG00000218014	12.3879	14.6596	1.7821	6.831	6.4993	9.6763	5.2101	KRT19P1	13.5237	5.03747	7.4432	0.0235753	0.177965	0.473763
ENSG00000167323	21.0908	22.8069	17.0453	14.3582	17.2973	19.3146	15.7921	STIM1	21.9489	16.2336	17.5533	0.0235841	0.200231	0.591446
ENSG00000243437	11.7185	13.8674	3.5824	4.9933	6.5323	25.9347	4.6547	RN7SL370P	12.793	5.036	15.2947	0.0235854	0.853109	0.511001
ENSG00000253164	30.7715	32.2527	22.5768	17.2326	23.5243	24.1275	18.858	AC023403.1	31.5121	21.1112	21.4928	0.0235964	0.1426	0.917689
ENSG00000226629	14.1282	14.3305	10.8593	11.008	9.0006	11.0777	7.6963	LINC00974	14.2294	10.2893	9.387	0.0236007	0.212773	0.689329
ENSG00000273725	15.1621	17.9425	3.7081	5.1685	10.1423	2.6845	2.409	RF00017	16.5523	6.33963	2.54675	0.023607	0.0607198	0.19027
ENSG00000227818	20.986	18.0613	6.9987	11.3809	10.6348	18.578	22.7341	AL590408.1	19.5236	9.67147	20.6561	0.0236075	0.703763	0.0539303
ENSG00000129197	10.8175	12.113	8.5341	6.0467	5.7059	6.4872	4.9899	RPAIN	11.4653	6.76223	5.73855	0.023634	0.0299774	0.445631
ENSG00000110318	11.5007	12.4859	14.3213	15.9152	16.7036	10.4613	9.5555	CEP126	11.9933	15.6467	10.0084	0.0236442	0.0981544	0.00676099
ENSG00000215492	6.2821	6.3721	3.2922	1.5296	1.0005	1.5889	3.5647	HNRNPA1P7	6.3271	1.94077	2.5768	0.023652	0.163329	0.651078
ENSG00000220745	52.4842	49.6869	25.6714	11.9272	3.9009	9.2924	8.3389	AL080276.1	51.0855	13.8332	8.81565	0.0236848	0.0109554	0.512868
ENSG00000263435	32.108	37.9959	13.0874	20.5218	11.9321	18.9492	17.0048	AC024610.1	35.0519	15.1804	17.977	0.0236978	0.0832743	0.414152
ENSG00000226419	13.0429	12.3074	10.0073	9.2263	9.409	8.3767	6.095	SLC16A1-AS1	12.6751	9.54753	7.23585	0.0237256	0.105869	0.281471
ENSG00000224092	12.4432	10.7091	5.533	3.856	3.7834	11.0155	9.8852	AL591644.1	11.5761	4.3908	10.4504	0.0237611	0.405682	0.00701779
ENSG00000227536	8.83	7.837	14.1718	11.2874	12.3054	14.168	6.5763	SOCS5P4	8.3335	12.5882	10.3721	0.0237646	0.686105	0.663115
ENSG00000227946	5.8508	4.9455	9.1985	11.3966	13.0457	5.9193	3.32	AC007383.2	5.39815	11.2136	4.61965	0.0237854	0.656835	0.0464282
ENSG00000266938	20.233	18.8126	14.1379	8.6213	11.2786	14.0733	5.7406	AC119403.2	19.5228	11.3459	9.90695	0.0237881	0.252576	0.791168
ENSG00000201780	8.077	9.5582	29.6301	34.4161	45.0241	28.6009	0	RNU6-275P	8.8176	36.3568	14.3004	0.0238041	0.766941	0.349292
ENSG00000260847	0.998	1.181	3.661	4.2523	5.563	2.6504	2.3784	AC133485.5	1.0895	4.4921	2.5144	0.0238044	0.0191766	0.0651754
ENSG00000032742	13.5767	13.0539	15.7371	17.8371	16.2399	13.0204	10.4485	IFT88	13.3153	16.6047	11.7344	0.023858	0.429159	0.112793
ENSG00000215114	12.0256	12.7129	14.509	14.0742	15.3734	10.6458	9.9355	UBXN2B	12.3693	14.6522	10.2906	0.023863	0.0522426	0.00470202
ENSG00000225323	30.2019	35.7403	19.8862	13.859	7.7703	10.2833	22.1474	Z84721.1	32.9711	13.8385	16.2154	0.0238769	0.173867	0.767675
ENSG00000230975	32.5916	37.2383	21.9882	22.0281	13.7824	29.8469	12.4993	AC012355.1	34.915	19.2662	21.1731	0.0238783	0.345676	0.863796
ENSG00000207355	7.8567	9.2975	38.4294	40.173	26.2777	27.8209	12.4831	RNU6-1257P	8.5771	34.96	20.152	0.0238888	0.370768	0.259426
ENSG00000269226	0.2823	0.3341	1.381	1.4437	0.9443	0.2499	0.4486	TMSB15B	0.3082	1.25633	0.34925	0.0238896	0.751441	0.0168342
ENSG00000102098	7.1969	9.4899	16.3437	13.8434	17.6518	10.9218	11.2713	SCML2	8.3434	15.9463	11.0966	0.0238973	0.244849	0.0462386
ENSG00000238232	37.9886	44.9549	11.6133	20.2337	21.1762	25.2222	26.4065	AL356364.1	41.4718	17.6744	25.8144	0.023902	0.130969	0.111126
ENSG00000260969	29.2632	30.0122	19.0846	11.6378	17.3998	8.6352	10.8487	WWOX-AS1	29.6377	16.0407	9.74195	0.0239026	0.0208735	0.0944334
ENSG00000198822	13.1355	13.7156	7.0863	10.0418	9.0451	15.7324	7.366	GRM3	13.4256	8.7244	11.5492	0.0239126	0.731581	0.620773
ENSG00000259389	33.6381	27.5584	9.4923	15.4357	5.7696	6.8719	14.3892	H3F3AP1	30.5983	10.2325	10.6305	0.0239136	0.0579666	0.939829
ENSG00000120437	9.6496	9.0401	7.129	4.797	5.6031	6.7627	6.5479	ACAT2	9.34485	5.84303	6.6553	0.0239315	0.0482794	0.356629
ENSG00000222343	47.194	38.3957	3.6069	22.623	3.2884	23.5006	9.373	RN7SKP139	42.7948	9.83943	16.4368	0.0239482	0.108649	0.547858
ENSG00000088756	14.0049	15.1133	10.9141	9.6469	10.9215	11.1132	8.8199	ARHGAP28	14.5591	10.4942	9.96655	0.023956	0.109377	0.727462
ENSG00000104901	11.2393	13.3003	19.5303	19.6603	21.7632	14.139	17.8574	DKKL1	12.2698	20.3179	15.9982	0.0239801	0.255299	0.225622
ENSG00000183066	11.1876	11.9152	7.1822	9.0573	9.0427	7.6755	6.2213	WBP2NL	11.5514	8.4274	6.9484	0.0239933	0.0567295	0.243187
ENSG00000274478	10.7433	9.8882	4.379	7.1209	6.6541	15.851	5.6898	AC009154.2	10.3157	6.05133	10.7704	0.023998	0.943227	0.521218
ENSG00000223429	13.3592	12.1608	16.3359	20.1422	18.3309	13.6458	14.6947	AL139156.1	12.76	18.2697	14.1702	0.024004	0.220771	0.0500445
ENSG00000038382	18.2725	19.1103	13.5875	12.6258	15.7466	14.602	11.4559	TRIO	18.6914	13.9866	13.029	0.0240207	0.153258	0.659667
ENSG00000251825	37.7248	32.4674	16.7747	11.6906	22.9409	24.2881	5.449	RN7SKP19	35.0961	17.1354	14.8685	0.0240278	0.259535	0.85169
ENSG00000237243	34.4498	30.1322	10.9893	11.488	15.0288	25.1931	20.2282	AC022173.1	32.291	12.502	22.7107	0.0240418	0.102712	0.0980518
ENSG00000237068	15.1799	17.9635	3.7124	6.0369	10.1541	14.3339	7.2355	RPL5P2	16.5717	6.63447	10.7847	0.0240564	0.327435	0.433806
ENSG00000237748	7.7164	9.1315	22.0168	32.8797	25.8085	15.9391	14.3035	UQCRBP1	8.42395	26.9017	15.1213	0.0240874	0.0263629	0.0583587
ENSG00000178028	12.6572	12.0557	7.3612	9.6026	9.2927	11.4782	7.6027	DMAP1	12.3564	8.75217	9.54045	0.0240883	0.37932	0.756277
ENSG00000241336	20.5549	17.6903	7.9975	12.7396	8.3331	18.1964	9.6491	LINC01487	19.1226	9.69007	13.9228	0.0241035	0.426244	0.494681
ENSG00000255438	14.1853	14.6883	8.673	4.8355	8.3028	9.7322	9.297	AL354813.1	14.4368	7.27043	9.5146	0.0241106	0.00492763	0.204916
ENSG00000235390	26.6568	23.2437	10.2936	7.1738	7.8207	12.42	8.9165	AC051619.1	24.9503	8.42937	10.6683	0.0241239	0.0281366	0.401432
ENSG00000101544	13.4923	13.0162	8.9666	10.7483	8.3386	7.6598	9.5535	ADNP2	13.2542	9.35117	8.60665	0.024126	0.111079	0.591928
ENSG00000216360	15.5307	18.3787	4.4685	7.0069	8.1481	8.0875	9.4349	AL136968.1	16.9547	6.54117	8.7612	0.0241363	0.0676762	0.182353
ENSG00000237221	6.0296	11.8921	34.4077	29.1177	22.4073	17.7924	12.7734	PPEF1-AS1	8.96085	28.6442	15.2829	0.0241384	0.245917	0.0525533
ENSG00000232714	2.5494	6.0338	15.5871	17.3807	19.8956	13.5411	16.2022	MTND3P8	4.2916	17.6211	14.8717	0.0241522	0.045967	0.24436
ENSG00000273720	17.9582	21.2514	2.745	1.913	0	9.936	3.5666	AC091812.2	19.6048	1.55267	6.7513	0.0241801	0.104778	0.337356
ENSG00000281097	19.3618	21.8709	7.5333	9.7501	7.8494	12.4656	13.2839	LINC01395	20.6163	8.3776	12.8747	0.0242025	0.0778605	0.0120572
ENSG00000198920	21.1292	19.9706	15.0996	15.5509	16.3671	19.3121	11.1177	KIAA0753	20.5499	15.6725	15.2149	0.024224	0.41377	0.929249
ENSG00000234125	14.2293	12.4074	5.4947	8.9351	7.5144	9.2817	2.9747	EEF1GP8	13.3184	7.31473	6.1282	0.0242242	0.243482	0.772494
ENSG00000247746	4.3143	3.0169	6.9543	10.5287	9.4012	7.2914	6.699	USP51	3.6656	8.9614	6.9952	0.0242315	0.080933	0.197933
ENSG00000266936	23.6131	27.9433	8.6624	10.0615	5.2651	6.2711	13.1311	AC011442.1	25.7782	7.99633	9.7011	0.0242366	0.0761804	0.709028
ENSG00000260592	17.749	19.3881	11.6867	10.4716	12.1771	18.1297	21.6926	AC130456.3	18.5686	11.4451	19.9111	0.0242553	0.588793	0.110501
ENSG00000249982	11.9664	11.0139	3.2517	4.5323	7.4117	11.7704	9.5064	AC005823.2	11.4901	5.06523	10.6384	0.024262	0.588164	0.0492801
ENSG00000254917	15.1935	15.8644	13.1145	10.663	10.9604	8.703	12.07	OR7E15P	15.529	11.5793	10.3865	0.0242652	0.190129	0.607124
ENSG00000180964	10.6085	3.3477	37.1872	22.9028	33.9044	10.0173	15.7316	TCEAL8	6.9781	31.3315	12.8744	0.0242902	0.335976	0.0379471
ENSG00000228187	27.244	23.2844	16.6572	9.029	10.1245	12.059	14.4288	AC093433.1	25.2642	11.9369	13.2439	0.0242966	0.0524073	0.659385
ENSG00000276213	12.3905	14.6627	3.7878	0	6.9069	0	9.8433	RF00017	13.5266	3.5649	4.92165	0.0242982	0.319727	0.832036
ENSG00000261282	24.9116	24.9445	14.0595	6.5322	6.4092	11.8748	12.1786	SOD1P2	24.928	9.0003	12.0267	0.0243076	0.0068262	0.354106
ENSG00000213045	20.0597	21.7601	10.2206	8.5475	14.9093	16.2782	3.984	AC097065.1	20.9099	11.2258	10.1311	0.0243166	0.325652	0.889106
ENSG00000127530	15.4039	16.3098	11.8965	11.0545	13.5579	6.4594	4.5084	OR7C1	15.8568	12.1696	5.4839	0.0243219	0.0293319	0.0280018
ENSG00000274351	14.5893	15.6204	8.4952	8.8807	9.2944	7.3801	7.1748	AL137000.1	15.1048	8.8901	7.27745	0.024374	0.0350667	0.0110523
ENSG00000249092	20.7833	18.4459	12.7071	8.8558	13.5163	21.465	26.142	PPIAP77	19.6146	11.6931	23.8035	0.0243883	0.291867	0.0591594
ENSG00000143674	12.4461	13.0489	10.8137	10.2344	11.198	8.8917	7.8926	MAP3K21	12.7475	10.7487	8.39215	0.0244377	0.0292704	0.0747342
ENSG00000101442	16.8468	17.1451	11.5363	11.4855	13.8987	14.0189	14.1864	ACTR5	16.996	12.3068	14.1027	0.0244504	0.00909365	0.151315
ENSG00000147168	12.2121	11.4871	20.6767	17.6121	16.7568	15.5233	15.423	IL2RG	11.8496	18.3485	15.4732	0.0244517	0.0591423	0.136704
ENSG00000126759	5.2882	7.3754	13.8567	11.1055	14.5285	10.366	10.6526	CFP	6.3318	13.1636	10.5093	0.0244664	0.1502	0.124227
ENSG00000257848	12.4172	12.7351	20.2454	25.3967	21.2269	7.3283	6.5763	AC074029.1	12.5761	22.2897	6.9523	0.0244671	0.020589	0.00779959
ENSG00000264583	23.6778	0	115.814	151.337	79.1931	0	28.2152	MIR4487	11.8389	115.448	14.1076	0.0244697	0.913523	0.0275725
ENSG00000089876	13.1343	13.4705	11.2426	9.3276	9.7621	13.1776	10.0864	DHX32	13.3024	10.1108	11.632	0.0245196	0.47391	0.496453
ENSG00000141668	14.525	14.4458	10.3924	12.1149	11.5422	11.9009	9.8204	CBLN2	14.4854	11.3498	10.8606	0.0245276	0.177469	0.725465
ENSG00000076067	15.1156	15.7967	13.0826	10.5394	11.5994	12.0778	9.357	RBMS2	15.4562	11.7405	10.7174	0.0245875	0.160709	0.590606
ENSG00000117748	16.6941	19.2489	28.7887	25.1703	26.2473	14.0207	13.9422	RPA2	17.9715	26.7354	13.9814	0.0246075	0.196957	0.0069404
ENSG00000225399	11.9254	11.6219	7.7202	4.7825	7.0387	6.831	3.901	AC121247.1	11.7736	6.5138	5.366	0.0246356	0.139854	0.580205
ENSG00000182168	18.037	17.8031	12.3632	13.0276	14.8788	15.9674	7.5822	UNC5C	17.92	13.4232	11.7748	0.0246482	0.381001	0.761816
ENSG00000131951	14.7942	14.6213	19.8798	23.9683	22.2935	15.5433	12.5277	LRRC9	14.7078	22.0472	14.0355	0.0246507	0.733009	0.0447027
ENSG00000177425	6.9625	7.5381	10.0536	9.7208	11.8086	7.934	7.826	PAWR	7.2503	10.5277	7.88	0.0246616	0.263945	0.0540283
ENSG00000254830	9.0973	16.1483	38.935	40.7016	27.8912	24.1602	9.0338	AP002428.1	12.6228	35.8426	16.597	0.0246715	0.697011	0.186416
ENSG00000243954	26.1012	20.5917	3.5463	7.4145	0	7.7021	6.9118	RN7SL743P	23.3464	3.6536	7.30695	0.0247011	0.102543	0.227518
ENSG00000276409	11.3681	12.8271	7.4355	3.3795	6.7791	10.0637	6.0907	CCL14	12.0976	5.8647	8.0772	0.0247195	0.265954	0.454484
ENSG00000135766	9.0409	8.8688	12.51	11.0501	11.2731	7.7929	8.7889	EGLN1	8.95485	11.6111	8.2909	0.0247302	0.404941	0.0244312
ENSG00000175115	14.345	13.6936	10.5248	10.4319	12.2612	12.5297	14.9667	PACS1	14.0193	11.0726	13.7482	0.0247392	0.86174	0.228754
ENSG00000225308	13.5037	15.139	9.5599	6.0568	9.5084	8.1793	5.0815	ASS1P11	14.3213	8.37503	6.6304	0.0247603	0.0772925	0.458277
ENSG00000255100	7.3241	8.6671	23.8827	22.8858	16.3308	6.4837	11.6368	AP003119.2	7.9956	21.0331	9.06025	0.0247663	0.751428	0.0547141
ENSG00000165288	6.5359	5.1563	11.4889	15.3753	17.3818	17.4785	10.4927	BRWD3	5.8461	14.7487	13.9856	0.024782	0.247872	0.867914
ENSG00000201009	16.62	9.8339	40.6465	28.3271	37.0583	44.1389	13.2033	RF00218	13.227	35.344	28.6711	0.0247888	0.496311	0.741209
ENSG00000135521	9.8262	9.967	14.8766	15.5515	13.0416	9.5272	14.4972	LTV1	9.8966	14.4899	12.0122	0.0247919	0.550949	0.49394
ENSG00000113761	14.3856	14.6228	11.7273	9.4303	9.8696	10.4492	11.1352	ZNF346	14.5042	10.3424	10.7922	0.0248164	0.0381251	0.609259
ENSG00000213115	7.962	9.4221	4.4255	2.4674	4.0348	7.0484	1.15	AC104131.1	8.69205	3.64257	4.0992	0.024825	0.352415	0.902652
ENSG00000254604	24.0512	28.4617	5.882	10.9314	8.938	8.5166	8.9165	AP002336.2	26.2565	8.5838	8.71655	0.0248533	0.0775098	0.936526
ENSG00000211664	18.4864	16.4073	8.4771	9.8463	12.8812	22.5022	31.2077	IGLV2-18	17.4468	10.4015	26.8549	0.0248584	0.262091	0.140553
ENSG00000223269	32.9234	42.2076	16.7747	2.3381	3.0588	9.7152	19.6163	RN7SKP53	37.5655	7.39053	14.6657	0.0248613	0.0781696	0.376171
ENSG00000234810	16.5354	17.6942	13.1214	13.7917	10.7864	24.293	9.0835	AL603840.1	17.1148	12.5665	16.6883	0.0248732	0.964353	0.683673
ENSG00000255883	27.2918	26.9138	7.4162	15.5054	13.523	12.0801	13.2496	FUNDC2P1	27.1028	12.1482	12.6648	0.0249075	0.0148728	0.853884
ENSG00000254571	7.7164	6.0876	18.8716	21.9198	14.338	9.108	4.0867	AL358937.1	6.902	18.3765	6.59735	0.0249308	0.924266	0.0542428
ENSG00000269743	6.0604	5.3788	8.3371	7.747	9.7126	10.0594	7.4224	SLC25A53	5.7196	8.5989	8.7409	0.024931	0.245627	0.933717
ENSG00000250511	13.7371	14.1358	21.18	24.4314	19.9761	10.0459	2.8469	AC098798.1	13.9365	21.8625	6.4464	0.0249448	0.284383	0.112222
ENSG00000211676	24.6926	23.3765	6.0389	0	11.0116	8.7437	15.693	IGLJ2	24.0345	5.6835	12.2184	0.0249498	0.171675	0.276167
ENSG00000107372	11.8859	11.3104	14.9838	13.9929	13.2512	10.3051	11.3893	ZFAND5	11.5982	14.076	10.8472	0.0249705	0.377281	0.0313991
ENSG00000238048	21.0277	22.3954	12.8565	11.6479	5.8608	16.7535	11.6934	ART2P	21.7115	10.1217	14.2234	0.0249714	0.188099	0.326097
ENSG00000263366	7.4907	8.8643	2.2899	4.7877	1.0439	4.1445	6.6946	ABHD17AP5	8.1775	2.70717	5.41955	0.0249941	0.234062	0.228444
ENSG00000223692	24.231	19.1163	41.976	32.6953	40.5217	25.0258	22.4579	DIP2A-IT1	21.6737	38.3977	23.7418	0.0250043	0.567045	0.0243457
ENSG00000226875	21.1824	18.3823	1.7268	9.6275	9.4462	10.001	12.3403	ZNF877P	19.7824	6.9335	11.1706	0.0250093	0.0446625	0.245032
ENSG00000226792	17.9204	16.3998	7.8888	11.8102	11.9873	12.0567	7.9723	C13orf42	17.1601	10.5621	10.0145	0.0250135	0.144233	0.844618
ENSG00000233884	20.2625	22.9357	11.85	11.2616	3.9287	10.9185	8.3984	AL772337.2	21.5991	9.01343	9.65845	0.025015	0.0230569	0.836209
ENSG00000138002	23.558	25.3216	18.2403	15.1667	19.7268	22.2209	17.2439	IFT172	24.4398	17.7113	19.7324	0.0250339	0.286052	0.564507
ENSG00000237292	29.8014	33.733	17.4286	16.5631	23.1128	17.2056	19.5575	LINC01732	31.7672	19.0348	18.3816	0.0250617	0.0437693	0.801032
ENSG00000267799	16.0502	17.5324	10.5681	11.0476	12.3881	13.662	9.8081	MAN1A2P1	16.7913	11.3346	11.7351	0.0251256	0.199261	0.870711
ENSG00000179564	12.7264	13.6911	3.5368	8.3806	5.1594	9.7299	8.7315	LSMEM2	13.2088	5.69227	9.2307	0.0251496	0.0292042	0.120245
ENSG00000204657	17.4594	14.8501	6.0046	9.7643	6.6911	10.143	4.3344	OR2H2	16.1547	7.48667	7.2387	0.0251543	0.158663	0.947039
ENSG00000236012	27.6803	32.7563	7.5218	15.7261	17.1444	21.7815	19.5465	HIGD1AP12	30.2183	13.4641	20.664	0.0251815	0.123713	0.127713
ENSG00000242756	18.277	21.6286	12.7711	6.6753	5.8218	6.9342	10.3712	RHOT1P3	19.9528	8.42273	8.6527	0.0251818	0.0423313	0.939383
ENSG00000261219	9.5421	11.2919	6.6676	3.485	3.0395	7.2405	2.1658	AC090651.1	10.417	4.39737	4.70315	0.025182	0.240277	0.925989
ENSG00000124795	8.3233	7.739	14.0552	12.8352	16.7914	9.2981	10.863	DEK	8.03115	14.5606	10.0805	0.0251869	0.201003	0.0501404
ENSG00000222001	19.1345	17.6115	10.3991	13.5887	8.296	7.5284	10.9784	AC106876.1	18.373	10.7613	9.2534	0.025194	0.0794759	0.570135
ENSG00000237110	6.6036	6.8377	14.1311	19.6964	19.3255	14.6146	9.1805	TAAR9	6.72065	17.7177	11.8975	0.0252517	0.307228	0.223466
ENSG00000215311	14.5076	12.2629	6.3358	3.5324	8.0871	12.843	11.5252	NPM1P12	13.3852	5.9851	12.1841	0.025262	0.47263	0.0289991
ENSG00000085465	19.1904	20.7174	15.6442	10.9027	13.1371	20.2669	10.9659	OVGP1	19.9539	13.228	15.6164	0.0252792	0.519986	0.698364
ENSG00000211863	57.616	68.1815	88.0673	110.476	96.3516	102.01	57.2142	TRAJ26	62.8987	98.2982	79.612	0.025302	0.590008	0.553402
ENSG00000200024	33.8918	40.1068	51.8043	64.9858	56.6774	22.5022	26.9243	RF00019	36.9993	57.8225	24.7132	0.0253022	0.0962566	0.00556251
ENSG00000147099	10.6042	10.8376	14.7352	17.7999	15.763	25.3176	13.0192	HDAC8	10.7209	16.0994	19.1684	0.0253095	0.400513	0.705244
ENSG00000249003	19.9489	22.0841	12.5904	10.4197	11.479	10.8238	13.803	CLUHP4	21.0165	11.4964	12.3134	0.025321	0.0501582	0.682704
ENSG00000267016	13.7423	12.6485	22.4058	20.1693	26.386	8.1103	15.7693	AC111170.1	13.1954	22.987	11.9398	0.0253448	0.798543	0.164677
ENSG00000104408	18.2778	17.3718	22.1745	20.1144	20.6983	15.5436	20.4656	EIF3E	17.8248	20.9957	18.0046	0.0253498	0.953765	0.430338
ENSG00000256988	36.5714	34.1667	14.1222	24.6049	15.0214	15.3356	16.8202	AC005833.3	35.3691	17.9162	16.0779	0.0253578	0.0104789	0.641998
ENSG00000102218	3.636	3.496	9.4482	12.3945	8.8675	7.2424	7.5824	RP2	3.566	10.2367	7.4124	0.0253588	0.0122868	0.119372
ENSG00000229436	23.7242	24.0641	12.433	14.4413	7.557	6.0006	0	AC073850.1	23.8941	11.4771	3.0003	0.0253733	0.0899193	0.148855
ENSG00000271387	10.8938	11.8172	7.7706	9.2837	7.0847	4.0182	7.2119	AL445228.2	11.3555	8.04633	5.61505	0.0253894	0.150585	0.346422
ENSG00000233382	10.461	8.8877	14.4319	15.3153	16.4474	13.2974	10.8675	NKAPP1	9.67435	15.3982	12.0824	0.0254005	0.258241	0.175985
ENSG00000166143	24.7491	23.4301	18.1582	15.1857	12.1405	17.5275	14.1561	PPP1R14D	24.0896	15.1615	15.8418	0.0254183	0.094045	0.798678
ENSG00000143469	5.3371	5.2142	8.0441	10.1543	10.0323	10.2186	5.7683	SYT14	5.27565	9.41023	7.99345	0.0255091	0.436643	0.638101
ENSG00000273747	11.3055	13.3786	4.6082	4.282	7.0023	5.5601	13.9709	AC022558.3	12.3421	5.2975	9.7655	0.0255167	0.649462	0.476361
ENSG00000232479	10.0028	11.0479	6.5235	5.6829	8.178	9.4454	9.0059	AC010900.1	10.5253	6.7948	9.22565	0.0255183	0.207568	0.0704336
ENSG00000261314	15.8019	18.6996	25.2683	34.1838	32.5237	9.6845	11.5877	AC105275.2	17.2508	30.6586	10.6361	0.0255256	0.0780783	0.0116982
ENSG00000268931	25.3691	28.0198	18.6131	10.0891	15.0844	5.9888	18.8101	AC136469.1	26.6944	14.5955	12.3994	0.0255618	0.257545	0.792848
ENSG00000260629	22.6059	20.5779	13.8214	10.3733	5.816	10.006	6.9071	BGLT3	21.5919	10.0036	8.45655	0.0255631	0.0282692	0.617814
ENSG00000166948	25.2636	22.3107	11.5271	17.0309	14.293	23.0323	16.7748	TGM6	23.7872	14.2837	19.9035	0.0255733	0.415889	0.286045
ENSG00000229281	16.7427	15.0955	9.7491	9.5121	12.4439	21.1737	12.034	GPR53P	15.9191	10.5684	16.6039	0.0256123	0.905657	0.406037
ENSG00000196214	10.3685	10.3179	8.7887	7.5307	7.8815	7.6142	7.6754	ZNF766	10.3432	8.06697	7.6448	0.0256128	0.000276261	0.376959
ENSG00000256751	26.1012	22.3077	15.9585	7.4145	9.6998	16.6879	6.9118	PLBD1-AS1	24.2045	11.0243	11.7998	0.0256439	0.206478	0.904127
ENSG00000198553	9.0413	8.1818	6.5034	5.4388	5.3364	4.7082	3.8025	KCNRG	8.61155	5.75953	4.25535	0.025651	0.0200715	0.108702
ENSG00000236194	10.3986	12.9891	20.4862	22.6466	17.3897	15.3424	9.1787	AC099811.1	11.6939	20.1742	12.2605	0.0256546	0.887321	0.188172
ENSG00000147118	3.6141	3.9917	7.9548	6.5704	9.1329	9.8114	6.8906	ZNF182	3.8029	7.88603	8.351	0.0256715	0.192816	0.810109
ENSG00000235085	20.1925	16.7268	37.0377	27.5329	31.5169	10.7253	12.8331	AC091153.2	18.4596	32.0292	11.7792	0.0256817	0.10431	0.010828
ENSG00000276255	10.4677	12.7744	2.8	6.1329	3.2822	6.3708	5.1974	AL136379.1	11.6211	4.0717	5.7841	0.0256829	0.0770216	0.250275
ENSG00000153922	9.6882	10.093	13.5683	16.5832	16.5248	12.6083	9.9331	CHD1	9.8906	15.5588	11.2707	0.0256892	0.487679	0.11826
ENSG00000260064	15.6376	17.2716	10.1984	12.438	10.4604	12.9204	15.7356	AC092332.1	16.4546	11.0323	14.328	0.0257236	0.347494	0.210256
ENSG00000230785	16.4722	12.9952	25.5138	29.011	23.2615	18.4707	27.0441	AC006326.1	14.7337	25.9288	22.7574	0.0257541	0.284587	0.592073
ENSG00000158270	11.4212	10.3108	7.6309	6.1208	8.1387	7.5048	5.7058	COLEC12	10.866	7.2968	6.6053	0.0257605	0.0757585	0.59148
ENSG00000252153	54.015	42.6135	0	15.3439	20.0732	23.9086	14.3035	MIR2278	48.3143	11.8057	19.106	0.02583	0.0621699	0.415479
ENSG00000207371	23.3578	18.4274	0	6.6352	8.6803	27.5703	12.3706	RF00019	20.8926	5.10517	19.9704	0.0258305	0.924269	0.276376
ENSG00000225685	10.6587	11.5621	0	0	0	0	0.7056	TSPY5P	11.1104	0	0.3528	0.0258679	0.00364783	0.5
ENSG00000251383	20.4151	17.8954	11.0951	11.5985	8.4297	25.4355	13.2148	LINC02483	19.1552	10.3744	19.3252	0.0258975	0.9824	0.37655
ENSG00000231703	10.803	11.5368	9.3437	7.6345	8.8126	8.1639	6.4889	AL354993.1	11.1699	8.59693	7.3264	0.0259211	0.096102	0.339256
ENSG00000102100	4.8462	4.6425	8.7479	10.8165	12.0922	7.5588	8.0665	SLC35A2	4.74435	10.5522	7.81265	0.0259499	0.0289646	0.0988326
ENSG00000224458	17.0442	14.8307	7.969	6.4081	11.1777	12.8696	12.3455	GUSBP6	15.9375	8.51827	12.6075	0.0259808	0.188891	0.0958773
ENSG00000224763	12.6977	14.0871	3.8818	4.7342	8.8477	5.6204	8.196	FDPSP8	13.3924	5.82123	6.9082	0.0259839	0.0747185	0.625958
ENSG00000218857	16.3625	18.4829	11.8231	8.8736	9.9502	15.8019	14.1805	AL137222.1	17.4227	10.2156	14.9912	0.0260037	0.218651	0.031754
ENSG00000198785	14.1539	13.4751	9.76	11.4271	11.6272	12.9067	7.947	GRIN3A	13.8145	10.9381	10.4268	0.0260082	0.399096	0.871338
ENSG00000255451	31.578	27.5349	18.2909	12.7472	18.5292	22.0695	13.2033	AC010768.4	29.5564	16.5224	17.6364	0.0260196	0.185794	0.846849
ENSG00000250403	18.6611	19.3227	7.131	9.9393	2.6006	14.4549	6.4858	AC097460.2	18.9919	6.55697	10.4703	0.0260264	0.276605	0.497359
ENSG00000274263	0	34.6686	107.472	162.281	114.315	51.8695	58.1839	MIR7702	17.3343	128.023	55.0267	0.0260302	0.265953	0.0475422
ENSG00000114021	14.2734	14.3517	11.7499	10.4942	12.0647	8.6715	7.9299	NIT2	14.3125	11.4363	8.3007	0.0260535	0.0372273	0.0142889
ENSG00000283201	4.993	4.2972	2.2202	3.0946	1.5181	4.8219	1.803	AC092329.3	4.6451	2.27763	3.31245	0.0260578	0.536292	0.615743
ENSG00000272645	16.0546	15.2977	10.7083	8.8843	12.32	8.4906	7.1224	GTF2IP20	15.6761	10.6375	7.8065	0.0260962	0.0209904	0.100475
ENSG00000249145	10.5395	12.4722	4.296	7.4848	3.9167	4.6651	15.3501	LINC02517	11.5059	5.2325	10.0076	0.0261043	0.826395	0.532577
ENSG00000255534	19.0361	16.8952	12.8027	8.9224	11.6725	43.8148	11.342	OR4A43P	17.9657	11.1325	27.5784	0.0261131	0.659612	0.495382
ENSG00000200367	35.0368	27.6412	85.6871	59.7167	65.1024	93.0496	37.1119	SNORD113-8	31.339	70.1687	65.0807	0.0261276	0.438149	0.886506
ENSG00000141194	19.4116	19.9751	13.4165	7.9117	10.3503	9.7129	10.0572	OR4D1	19.6934	10.5595	9.88505	0.0261312	0.00296875	0.713826
ENSG00000258232	2.5419	3.008	0	0	1.4169	0	0	AC125611.3	2.77495	0.4723	0	0.0261488	0.0533404	0.42265
ENSG00000199102	25.4188	30.0801	0	0	14.1694	0	0	MIR302C	27.7495	4.72313	0	0.026151	0.0533439	0.42265
ENSG00000199169	25.4188	30.0801	0	0	14.1694	22.5022	0	MIR367	27.7495	4.72313	11.2511	0.026151	0.373528	0.666823
ENSG00000207130	12.8036	15.1515	0	0	7.1372	11.3344	15.2571	RF00399	13.9776	2.37907	13.2957	0.026151	0.799025	0.0397559
ENSG00000022267	8.9349	11.4261	17.2698	17.5622	20.5653	13.3955	15.9135	FHL1	10.1805	18.4658	14.6545	0.0261531	0.127441	0.128316
ENSG00000226702	13.4437	11.3636	24.6588	23.7318	18.1997	27.2027	14.4943	MIR217HG	12.4036	22.1968	20.8485	0.0261675	0.406378	0.868438
ENSG00000229537	33.24	34.7968	14.0699	20.7006	8.5519	39.6118	7.1095	LINC01739	34.0184	14.4408	23.3606	0.0262253	0.630402	0.680192
ENSG00000163453	17.0161	18.5468	13.1417	14.1195	11.4823	19.4242	11.0278	IGFBP7	17.7814	12.9145	15.226	0.0262466	0.651401	0.679343
ENSG00000229525	12.439	13.44	5.2907	8.7569	8.4413	9.5754	9.4522	AC053503.2	12.9395	7.4963	9.5138	0.0262502	0.0882992	0.209523
ENSG00000224308	2.5966	2.0485	5.292	6.6385	8.2022	7.2791	4.8132	LINC01527	2.32255	6.7109	6.04615	0.0262681	0.189814	0.700828
ENSG00000249545	16.3992	15.5252	20.0533	20.9632	23.7679	24.6798	9.1195	AC012312.1	15.9622	21.5948	16.8997	0.0262728	0.923685	0.653965
ENSG00000249691	11.7451	12.7406	16.7557	17.516	20.7325	13.8632	11.6631	AC026117.1	12.2429	18.3347	12.7631	0.0262826	0.723751	0.0465763
ENSG00000147231	6.5891	8.6404	13.0658	15.9351	14.692	15.1344	9.6202	CXorf57	7.61475	14.5643	12.3773	0.0262868	0.311168	0.569695
ENSG00000243976	23.2011	24.0237	3.5463	12.3575	9.6998	15.4042	4.6079	RN7SL523P	23.6124	8.53453	10.0061	0.026294	0.238768	0.835782
ENSG00000254623	36.01	29.8294	13.2101	18.4126	8.0293	15.9391	8.5821	DEFB108E	32.9197	13.2173	12.2606	0.0262984	0.0527123	0.856869
ENSG00000270116	16.3064	15.4373	19.9398	20.8445	18.1795	12.9918	15.545	AP001429.1	15.8719	19.6546	14.2684	0.0263163	0.415356	0.0829704
ENSG00000243290	26.0575	28.2662	2.6553	3.701	14.5254	9.6115	8.6253	IGKV1-12	27.1619	6.96057	9.1184	0.0263455	0.0169863	0.627976
ENSG00000227289	6.5308	6.011	0	0	0	0	0	HSFY3P	6.2709	0	0	0.0263699	0.0263699	#DIV/0!
ENSG00000232927	7.3103	6.7284	0	0	0	0	0	USP12PY	7.01935	0	0	0.0263726	0.0263726	#DIV/0!
ENSG00000225560	2.7168	2.5005	0	0	0	0	0	FAM197Y8	2.60865	0	0	0.026378	0.026378	#DIV/0!
ENSG00000130227	21.3902	19.6877	16.8257	13.5383	14.922	21.815	16.1979	XPO7	20.5389	15.0953	19.0065	0.0263808	0.682441	0.380324
ENSG00000157502	6.1689	6.3582	10.9501	10.1751	13.0894	9.8651	6.9558	MUM1L1	6.26355	11.4049	8.41045	0.0263935	0.378284	0.238212
ENSG00000175518	14.1985	16.36	8.2242	5.7316	10.4141	11.9078	6.2335	UBQLNL	15.2792	8.1233	9.07065	0.026413	0.243696	0.800241
ENSG00000227339	17.3717	16.1521	7.2072	12.1605	9.6836	9.3369	7.6395	THRAP3P1	16.7619	9.68377	8.4882	0.0264254	0.0204471	0.525214
ENSG00000274178	10.1325	7.7586	2.9153	0	0	5.2764	0	PRAMEF28P	8.94555	0.971767	2.6382	0.0264578	0.2142	0.640959
ENSG00000064692	15.81	15.2187	11.9747	10.8591	13.2853	12.7425	9.2792	SNCAIP	15.5144	12.0397	11.0108	0.0264719	0.225568	0.659628
ENSG00000207153	24.231	9.5582	98.7671	55.0658	90.0482	35.7511	25.6662	RNU6-933P	16.8946	81.2937	30.7086	0.0264848	0.276074	0.0506652
ENSG00000269416	19.4034	20.169	13.4666	8.7147	12.8625	17.6413	12.2899	LINC01224	19.7862	11.6813	14.9656	0.026504	0.317886	0.416209
ENSG00000225951	12.7406	12.5642	0	5.4288	0	11.2787	3.3738	ODF2-AS1	12.6524	1.8096	7.32625	0.0265044	0.406341	0.372492
ENSG00000228329	13.5967	15.0844	10.3914	9.4145	6.6319	13.5411	6.0758	LINC01890	14.3406	8.8126	9.80845	0.0265223	0.43333	0.835522
ENSG00000254817	14.2997	15.8644	10.9287	9.9013	6.9748	11.8678	10.65	OR7E160P	15.082	9.26827	11.2589	0.0265233	0.0670551	0.237935
ENSG00000144231	14.0567	14.286	11.1222	10.288	8.6654	7.4663	7.6198	POLR2D	14.1714	10.0252	7.54305	0.0265314	0.000990365	0.0734768
ENSG00000050327	10.1011	10.5472	5.9943	3.6711	6.6244	5.9176	5.5464	ARHGEF5	10.3241	5.42993	5.732	0.026547	0.00454683	0.770998
ENSG00000203907	10.6042	9.7601	15.1281	14.0574	12.4791	5.2152	11.2322	OOEP	10.1822	13.8882	8.2237	0.0265654	0.632132	0.296386
ENSG00000184984	15.0057	14.2411	10.7189	10.2556	12.5885	14.8622	8.38	CHRM5	14.6234	11.1877	11.6211	0.0265782	0.523168	0.915843
ENSG00000197683	10.8664	11.1445	7.0867	8.643	6.4611	14.75	8.6325	KRTAP26-1	11.0054	7.39693	11.6913	0.026586	0.85961	0.386483
ENSG00000260583	13.9644	16.5251	24.6652	33.0568	25.9475	13.7356	8.6284	AP000223.1	15.2447	27.8898	11.182	0.0265935	0.330072	0.024443
ENSG00000023516	8.7992	9.2787	10.7598	12.4731	12.5296	14.7308	10.3124	AKAP11	9.03895	11.9208	12.5216	0.0266144	0.357447	0.832035
ENSG00000234884	29.4523	31.5857	24.7601	18.8244	18.47	13.8512	9.5052	AL022329.1	30.519	20.6848	11.6782	0.0266187	0.0368344	0.0697517
ENSG00000170949	12.0837	11.1753	8.6919	7.4421	9.5095	10.9669	7.9055	ZNF160	11.6295	8.54783	9.4362	0.0266229	0.374765	0.666144
ENSG00000253175	23.0464	19.0908	5.6363	11.7841	7.7081	14.2814	10.9851	AC023632.1	21.0686	8.37617	12.6333	0.0266521	0.085435	0.186028
ENSG00000169213	11.3716	11.5458	9.2977	7.3972	7.9518	10.1263	7.1095	RAB3B	11.4587	8.21557	8.6179	0.0266641	0.309923	0.836672
ENSG00000268392	18.7065	17.7095	6.8624	9.565	12.5132	8.28	10.4026	AC003682.1	18.208	9.64687	9.3413	0.0266757	0.0405858	0.885285
ENSG00000079482	9.6681	7.5859	15.5488	13.702	16.8709	18.6989	10.8529	OPHN1	8.627	15.3739	14.7759	0.026689	0.349115	0.904306
ENSG00000156504	6.6722	5.5734	10.5585	11.5393	11.3767	14.419	9.8215	FAM122B	6.1228	11.1582	12.1203	0.0266991	0.217944	0.74776
ENSG00000250095	18.28	15.6233	27.3205	23.3674	26.041	46.7496	18.556	NREP-AS1	16.9517	25.5763	32.6528	0.026719	0.464635	0.703785
ENSG00000207053	32.6128	38.5933	19.9398	6.9482	18.1795	28.8707	19.4312	RNU6-937P	35.603	15.0225	24.151	0.0267332	0.199649	0.261241
ENSG00000267952	5.4526	6.4525	3.3338	1.1617	3.0395	2.4135	3.2488	AC008878.1	5.95255	2.51167	2.83115	0.026734	0.0434638	0.71619
ENSG00000280419	16.4016	13.4372	1.5428	4.3008	8.4396	8.9352	12.0275	AC010531.8	14.9194	4.76107	10.4813	0.0267666	0.174267	0.109572
ENSG00000273820	3.9614	1.9533	7.6697	9.2837	12.1452	7.8904	6.294	USP27X	2.95735	9.69953	7.0922	0.0267752	0.0898742	0.189084
ENSG00000136275	26.7401	29.1122	18.311	12.7612	20.272	29.3531	19.5435	C7orf69	27.9261	17.1147	24.4483	0.0267784	0.605807	0.349065
ENSG00000154928	23.2336	24.2595	17.0159	16.7291	20.3618	21.9975	14.2131	EPHB1	23.7465	18.0356	18.1053	0.0267911	0.381285	0.988741
ENSG00000230622	22.0791	26.128	7.7139	13.4399	10.5494	16.7535	20.0458	UQCRHP1	24.1035	10.5677	18.3997	0.0268047	0.165644	0.0519266
ENSG00000078596	9.2702	10.9702	15.9732	21.9048	17.8516	25.7387	10.0425	ITM2A	10.1202	18.5765	17.8906	0.0268462	0.502008	0.944838
ENSG00000203857	18.7494	18.4199	8.2191	9.6472	13.0152	16.9112	12.3656	HSD3B1	18.5846	10.2938	14.6384	0.0268475	0.331449	0.260074
ENSG00000232265	11.6748	12.3614	9.3922	9.4256	10.6182	11.4231	7.8103	AC239803.2	12.0181	9.812	9.6167	0.0268591	0.404957	0.931849
ENSG00000214823	21.8795	22.6553	16.7216	11.6536	12.1964	21.7901	4.3454	NXT1P1	22.2674	13.5239	13.0678	0.0268685	0.482819	0.966877
ENSG00000269637	27.7667	22.5903	4.2442	8.8736	13.5434	18.4355	5.5146	RPL12P41	25.1785	8.88707	11.975	0.0268804	0.260055	0.719048
ENSG00000230039	7.8172	6.1672	20.1802	19.9856	13.557	12.3027	11.0403	AL450487.1	6.9922	17.9076	11.6715	0.0269024	0.051821	0.0940709
ENSG00000164211	7.6024	8.4567	10.4119	13.0871	11.6964	11.9795	7.9721	STARD4	8.02955	11.7318	9.9758	0.0269071	0.505525	0.53598
ENSG00000224134	43.1222	40.3986	13.1826	10.7184	26.041	28.6306	25.6929	AC004866.2	41.7604	16.6473	27.1618	0.02691	0.0185953	0.14912
ENSG00000248409	6.87	8.1298	1.6801	4.6837	3.0636	10.947	8.7322	AP000344.2	7.4999	3.14247	9.8396	0.0269133	0.239519	0.0345124
ENSG00000269902	8.1841	3.874	24.0184	19.5286	23.7229	17.3881	10.4026	AC234772.3	6.02905	22.4233	13.8954	0.0269179	0.220211	0.21014
ENSG00000189013	24.0624	24.3223	14.7119	18.7971	14.531	15.976	21.1069	KIR2DL4	24.1923	16.0133	18.5415	0.0269313	0.270603	0.496312
ENSG00000101951	3.1024	6.2937	13.5488	15.8632	22.235	10.201	11.971	PAGE4	4.69805	17.2157	11.086	0.0269356	0.102539	0.132433
ENSG00000215388	6.2064	6.4264	3.7946	2.6445	4.3246	8.9282	5.5468	ACTG1P3	6.3164	3.5879	7.2375	0.02694	0.682378	0.256009
ENSG00000267782	27.2918	32.2965	13.3491	9.3032	16.2276	11.2748	14.4541	AC022916.4	29.7942	12.96	12.8645	0.0269667	0.0421342	0.972621
ENSG00000100665	16.6342	16.1851	9.4923	7.2453	11.5391	13.0894	9.1034	SERPINA4	16.4096	9.42557	11.0964	0.0269773	0.224771	0.557815
ENSG00000187554	12.3784	12.6509	10.3204	8.3113	9.4093	11.4562	7.1518	TLR5	12.5146	9.347	9.304	0.0269931	0.375154	0.987405
ENSG00000242349	9.0845	9.317	5.9246	6.1935	4.0512	9.6506	5.7735	NPPA-AS1	9.20075	5.38977	7.71205	0.0270073	0.582895	0.430037
ENSG00000086232	13.859	15.1105	19.4224	17.2515	18.5759	14.3365	22.6383	EIF2AK1	14.4848	18.4166	18.4874	0.0270094	0.509551	0.989173
ENSG00000144935	9.2442	7.7219	11.9689	15.6013	15.7622	12.8368	9.7917	TRPC1	8.48305	14.4441	11.3143	0.0270355	0.280299	0.237284
ENSG00000150627	8.0801	9.8238	12.7228	14.998	16.6591	11.8563	9.4087	WDR17	8.95195	14.7933	10.6325	0.027082	0.39007	0.104209
ENSG00000277397	22.8699	24.2149	5.8875	14.3608	6.7097	11.7212	11.4747	AL606760.4	23.5424	8.986	11.598	0.0270827	0.0304755	0.435141
ENSG00000125851	14.0418	13.4379	9.7051	11.8623	10.618	11.9982	10.7671	PCSK2	13.7399	10.7285	11.3826	0.0270861	0.115358	0.515563
ENSG00000249245	12.8922	12.532	7.8824	3.9238	4.1066	15.0814	4.0236	NCOA4P3	12.7121	5.30427	9.5525	0.0271087	0.669464	0.58069
ENSG00000214245	14.9475	12.8644	6.6466	9.2642	6.0598	25.2619	14.0337	PUDPP3	13.906	7.32353	19.6478	0.0271094	0.489502	0.264096
ENSG00000222598	37.5756	33.3497	17.2306	20.0137	15.7095	16.6321	3.7314	RNU2-49P	35.4626	17.6513	10.1818	0.0271254	0.131936	0.44868
ENSG00000207422	16.154	9.5582	39.5068	34.4161	27.0145	28.6009	25.6662	RNU6-813P	12.8561	33.6458	27.1335	0.0271368	0.102838	0.209539
ENSG00000201074	15.4329	9.1315	37.7431	32.8797	25.8085	20.4931	12.2602	RF00019	12.2822	32.1438	16.3766	0.0271374	0.517226	0.0827832
ENSG00000258676	14.1808	15.3828	12.042	9.3993	10.979	13.5998	8.4491	AC091544.2	14.7818	10.8068	11.0244	0.0271397	0.373369	0.946949
ENSG00000102241	6.8897	5.5441	18.5346	13.6216	21.1998	18.0534	15.982	HTATSF1	6.2169	17.7853	17.0177	0.0271479	0.0200887	0.776522
ENSG00000256574	15.9014	13.6426	7.2917	5.4205	8.4208	7.3903	10.4217	OR13A1	14.772	7.04433	8.906	0.0271506	0.0992785	0.416182
ENSG00000220517	13.9732	14.0552	8.5433	5.954	9.347	9.2774	6.1053	ASS1P1	14.0142	7.9481	7.69135	0.0271547	0.156256	0.905175
ENSG00000254712	17.2331	17.3343	10.5365	7.343	11.5276	8.3906	6.8452	AC087280.1	17.2837	9.80237	7.6179	0.027155	0.0498846	0.237934
ENSG00000279121	16.3682	13.5588	6.0046	2.7898	5.4745	1.449	14.3035	AC073592.5	14.9635	4.7563	7.87625	0.0271807	0.463775	0.712291
ENSG00000257962	15.1621	25.1195	48.2053	46.5161	60.8536	13.4224	31.3172	AC011773.2	20.1408	51.8583	22.3698	0.0271857	0.852649	0.134491
ENSG00000117868	16.9244	16.4258	15.4844	14.2154	14.9319	11.5332	15.7665	ESYT2	16.6751	14.8772	13.6499	0.0271914	0.386119	0.665094
ENSG00000183668	12.8403	13.5742	9.0021	6.5655	9.7344	7.2749	3.1282	PSG9	13.2072	8.434	5.20155	0.0271948	0.152157	0.33491
ENSG00000255015	13.6369	12.1032	18.7599	15.9794	19.0043	16.5993	6.7709	AP000755.1	12.87	17.9145	11.6851	0.0272033	0.849691	0.419513
ENSG00000227047	20.1572	22.3627	10.7838	8.589	15.45	16.729	16.0133	AC012065.1	21.2599	11.6076	16.3712	0.0272213	0.114877	0.138925
ENSG00000225689	14.3741	8.505	35.1537	29.0927	26.041	31.8118	8.5643	AL442647.1	11.4396	30.0958	20.1881	0.0272428	0.58717	0.547549
ENSG00000255622	11.2751	10.6742	2.7575	6.7261	5.0281	8.7337	6.494	PCDHB17P	10.9747	4.83723	7.61385	0.027257	0.18562	0.191669
ENSG00000135966	12.3771	12.9437	10.2073	8.2175	10.1085	9.1733	7.6603	TGFBRAP1	12.6604	9.5111	8.4168	0.0272879	0.0812546	0.370891
ENSG00000130159	20.0562	22.871	12.4855	9.9444	13.8226	14.5267	15.3537	ECSIT	21.4636	12.0842	14.9402	0.0272967	0.113018	0.11768
ENSG00000237851	7.7859	11.5172	19.0416	28.1995	21.7008	12.062	18.556	AL023584.2	9.65155	22.9806	15.309	0.0273088	0.299018	0.193896
ENSG00000279406	11.3502	10.5534	7.4353	3.8	5.8751	10.0479	7.0847	AL359183.1	10.9518	5.70347	8.5663	0.0273222	0.340728	0.255386
ENSG00000249635	17.6476	17.6932	9.591	12.5327	8.1978	11.717	7.5939	AC109361.1	17.6704	10.1072	9.65545	0.0273411	0.160235	0.871243
ENSG00000211710	34.755	38.3864	16.9996	25.6691	12.9158	28.7159	11.044	TRBV4-1	36.5707	18.5282	19.88	0.027344	0.300369	0.905865
ENSG00000202407	0	0	51.8043	36.1032	66.1236	60.0058	26.9243	RF00019	0	51.3437	43.465	0.0273452	0.231494	0.723803
ENSG00000262454	22.9719	25.715	13.6656	12.6984	18.6889	12.6413	14.7968	MIR193BHG	24.3435	15.0176	13.719	0.0273778	0.029462	0.589118
ENSG00000227294	20.3535	22.2331	3.829	12.0082	10.473	15.2461	11.1941	AC016994.1	21.2933	8.77007	13.2201	0.0273835	0.112291	0.262983
ENSG00000185666	20.4789	21.4163	13.3945	14.2052	17.3447	16.5832	11.6026	SYN3	20.9476	14.9815	14.0929	0.0274004	0.211922	0.787499
ENSG00000095319	22.2482	22.8939	16.5599	14.2886	18.3333	17.6973	15.5398	NUP188	22.571	16.3939	16.6185	0.0274089	0.092099	0.897318
ENSG00000207431	0	0	15.0973	21.043	27.529	54.6482	19.6163	RNU6-906P	0	21.2231	37.1322	0.027439	0.280601	0.527527
ENSG00000224590	0	0	3.0721	4.282	5.6018	2.2241	3.9917	MTND3P16	0	4.31863	3.1079	0.0274391	0.176381	0.389258
ENSG00000264657	0	0	14.2812	19.9056	26.041	0	18.556	MIR3171	0	20.0759	9.278	0.0274393	0.5	0.439061
ENSG00000212100	0	0	12.433	17.3295	22.671	36.0035	16.1546	MIR764	0	17.4778	26.0791	0.0274397	0.231494	0.540796
ENSG00000229240	20.8398	19.3423	16.4892	14.1033	15.4891	17.906	14.1209	LINC00710	20.0911	15.3605	16.0134	0.0274421	0.246275	0.791043
ENSG00000211650	32.6539	30.9135	10.6479	7.4207	19.4159	7.7086	17.294	IGLV5-45	31.7837	12.4948	12.5013	0.0274538	0.145489	0.999232
ENSG00000244033	37.0796	30.3779	17.4391	14.5843	6.3598	5.05	20.3932	RN7SL228P	33.7287	12.7944	12.7216	0.0274558	0.183809	0.994135
ENSG00000179104	12.772	13.3938	10.4119	10.0879	11.6923	12.6854	7.8366	TMTC2	13.0829	10.7307	10.261	0.0275242	0.449664	0.878682
ENSG00000006468	12.223	11.9119	14.1772	16.1608	15.9317	13.6848	10.1386	ETV1	12.0675	15.4232	11.9117	0.0275389	0.94427	0.271972
ENSG00000271555	10.8482	4.2792	35.3743	33.8977	28.2201	9.6034	20.1088	AC113139.1	7.5637	32.4974	14.8561	0.0275722	0.379378	0.143535
ENSG00000129625	9.807	9.1876	12.4918	12.0139	14.3502	9.7669	8.927	REEP5	9.4973	12.952	9.34695	0.0275772	0.802427	0.0235133
ENSG00000162377	16.3925	14.9787	9.6419	10.7868	12.7235	10.4704	8.9015	COA7	15.6856	11.0507	9.68595	0.0276233	0.0303331	0.339028
ENSG00000204614	17.9978	16.3832	10.5808	12.3882	12.7337	14.4007	10.9983	TRIM40	17.1905	11.9009	12.6995	0.0276256	0.188115	0.723005
ENSG00000227072	15.7453	12.4217	21.3929	29.818	27.3061	6.1949	22.2371	AL353706.1	14.0835	26.1723	14.216	0.0276272	0.989543	0.360541
ENSG00000253845	20.4958	20.2119	12.5313	5.8222	7.6167	21.1681	10.8549	AC139365.2	20.3539	8.65673	16.0115	0.0276478	0.554385	0.369114
ENSG00000229679	22.6934	22.3791	13.8749	6.4464	8.4334	10.0447	3.0047	AC007327.2	22.5363	9.5849	6.5247	0.0276478	0.137155	0.54553
ENSG00000185344	11.5828	11.472	8.3134	8.8516	9.8253	9.9194	7.2513	ATP6V0A2	11.5274	8.99677	8.58535	0.0276716	0.270544	0.811518
ENSG00000148154	8.427	9.5292	13.2817	11.4904	12.5267	9.781	8.7774	UGCG	8.9781	12.4329	9.2792	0.0276727	0.725629	0.0269788
ENSG00000196260	16.5096	15.2899	11.4107	13.4577	11.2037	10.1671	6.2727	SFTA2	15.8997	12.024	8.2199	0.0277276	0.132871	0.273984
ENSG00000157796	18.3114	17.9809	15.6026	14.0279	13.1393	13.1062	11.9161	WDR19	18.1461	14.2566	12.5112	0.0277348	0.0513143	0.160683
ENSG00000231001	2.085	3.701	12.748	12.438	19.7585	17.5349	11.5947	CCNB1IP1P3	2.893	14.9815	14.5648	0.0277391	0.138701	0.921967
ENSG00000278523	109.552	86.4273	14.8846	10.3733	40.7119	32.3271	77.36	RF00019	97.9894	21.9899	54.8436	0.027765	0.270541	0.359573
ENSG00000276556	61.1359	49.3275	10.1943	14.2091	30.9812	41.8208	24.2838	AF254982.1	55.2317	18.4615	33.0523	0.0277857	0.188504	0.30781
ENSG00000274588	9.801	8.9749	17.8346	13.523	15.7399	22.5174	10.5669	DGKK	9.38795	15.6992	16.5421	0.0278044	0.442294	0.911215
ENSG00000277673	18.3881	21.7601	0	10.4469	0	10.8521	4.8693	AL590808.1	20.0741	3.4823	7.8607	0.0278067	0.0989415	0.412955
ENSG00000218187	2.0626	0	7.5666	8.7888	13.7974	16.4336	6.5544	AL356432.1	1.0313	10.0509	11.494	0.0278095	0.270104	0.821973
ENSG00000208018	27.5821	21.7601	11.2426	7.8352	0	32.5564	7.3039	MIR645	24.6711	6.35927	19.9301	0.0278325	0.77204	0.4702
ENSG00000212450	24.93	19.6678	10.1616	7.0818	0	7.3565	0	RNU6-241P	22.2989	5.7478	3.67825	0.0278325	0.0640166	0.701052
ENSG00000200139	25.172	19.8587	10.2603	7.1505	0	7.4279	6.6657	RNU6-778P	22.5153	5.8036	7.0468	0.0278329	0.102541	0.722942
ENSG00000242887	52.9126	41.7438	21.5675	15.0307	0	0	14.0116	IGHJ3	47.3282	12.1994	7.0058	0.0278329	0.050269	0.628943
ENSG00000238468	41.8181	32.9911	17.0453	11.8791	0	12.3399	0	RNU7-14P	37.4046	9.64147	6.16995	0.0278331	0.064016	0.701051
ENSG00000177143	8.8489	9.3081	5.4103	5.0273	7.125	6.0927	6.2486	CETN1	9.0785	5.8542	6.17065	0.0278544	0.0319235	0.673136
ENSG00000265753	20.1656	23.8635	3.5227	9.8201	12.8469	2.5502	6.8657	RN7SL444P	22.0145	8.7299	4.70795	0.0278856	0.0273849	0.333736
ENSG00000225131	18.5194	17.5324	7.5486	4.2086	11.0116	16.3945	3.9233	PSME2P2	18.0259	7.5896	10.1589	0.0278942	0.425698	0.752596
ENSG00000220643	33.9523	29.2207	11.3229	21.043	17.2056	21.8593	14.7122	AL031577.2	31.5865	16.5238	18.2858	0.0278982	0.107266	0.733075
ENSG00000266904	9.1728	8.7311	6.5837	7.8171	7.3364	6.7081	3.1683	LINC00663	8.95195	7.24573	4.9382	0.0279331	0.260181	0.410294
ENSG00000248590	11.2951	11.8388	6.7086	4.1253	7.5556	4.571	5.1275	GLDCP1	11.567	6.12983	4.84925	0.0279354	0.00334447	0.340531
ENSG00000234273	28.9565	21.0871	43.5797	47.4552	57.1156	37.465	26.5427	AC073071.1	25.0218	49.3835	32.0038	0.0279771	0.417727	0.120072
ENSG00000079974	11.6312	13.4156	6.4813	5.5207	8.8637	7.6898	4.0937	RABL2B	12.5234	6.95523	5.89175	0.0279866	0.120702	0.666294
ENSG00000133773	8.2222	8.3785	13.6849	11.4836	11.7129	10.5137	6.7133	CCDC59	8.30035	12.2938	8.6135	0.0280127	0.896038	0.276611
ENSG00000255172	15.9114	15.8562	13.3125	11.4187	11.2037	18.5338	2.6611	OR5AM1P	15.8838	11.9783	10.5975	0.028016	0.625918	0.890407
ENSG00000163605	8.9844	8.7456	12.2266	11.9787	14.2169	10.3909	8.7491	PPP4R2	8.865	12.8074	9.57	0.028021	0.546847	0.0777698
ENSG00000254499	33.4741	32.4102	14.8846	23.34	20.356	8.0818	9.67	AC002056.2	32.9421	19.5269	8.8759	0.0280496	0.00305125	0.0403546
ENSG00000221977	22.9363	20.6282	12.3406	14.8552	15.3426	15.4314	8.0173	OR4E2	21.7822	14.1795	11.7244	0.0280534	0.200892	0.626361
ENSG00000101074	14.4354	16.3398	11.5121	8.5578	8.3967	12.2234	14.958	R3HDML	15.3876	9.48887	13.5907	0.028056	0.404953	0.132383
ENSG00000267382	16.345	15.7156	23.1099	19.5879	21.0698	23.9651	10.5501	AC010928.1	16.0303	21.2559	17.2576	0.0280625	0.884813	0.657419
ENSG00000202233	7.6144	9.0108	37.2443	25.9561	25.4674	26.963	21.1718	RF00012	8.3126	29.5559	24.0674	0.028063	0.100418	0.337355
ENSG00000211593	22.7432	26.9138	111.243	77.5269	76.067	120.801	54.2029	IGKJ5	24.8285	88.2789	87.502	0.0280635	0.309945	0.985402
ENSG00000241318	23.2823	22.0414	12.5268	3.9682	10.3827	6.5955	5.9187	WDR82P2	22.6619	8.95923	6.2571	0.0280828	0.00594583	0.403719
ENSG00000242165	17.3426	17.1024	3.5345	7.3897	9.6674	25.5878	4.5924	RN7SL222P	17.2225	6.86387	15.0901	0.0281204	0.872421	0.575399
ENSG00000263029	18.6863	19.3488	2.8562	3.9811	10.4164	8.2711	9.278	AC136624.3	19.0175	5.75123	8.77455	0.0281277	0.00630106	0.327227
ENSG00000211692	0	17.0454	123.294	61.3755	96.3516	76.5075	22.8857	TRGJP1	8.5227	93.6738	49.6966	0.0281406	0.351456	0.311586
ENSG00000226407	21.0277	17.4186	10.2852	8.9599	4.6886	11.169	11.6934	RPL23P11	19.2232	7.9779	11.4312	0.0281486	0.138629	0.174867
ENSG00000226466	18.4574	20.5572	10.6212	6.4768	13.3149	14.4172	6.9002	RPA2P2	19.5073	10.1376	10.6587	0.0281629	0.236813	0.916246
ENSG00000205333	12.7881	10.558	4.0003	5.5757	2.6525	10.531	6.6153	GOLGA2P1	11.673	4.07617	8.57315	0.0281662	0.331107	0.22329
ENSG00000242436	29.4962	34.9052	10.8206	5.0273	19.7307	10.4447	7.0297	RN7SL789P	32.2007	11.8595	8.7372	0.0281695	0.028158	0.553906
ENSG00000188877	14.4802	13.979	17.7067	21.108	20.3919	22.2641	11.8061	POTEA	14.2296	19.7355	17.0351	0.028178	0.686479	0.696441
ENSG00000226676	31.4498	35.7283	23.0744	21.4412	14.025	12.2501	12.9919	BX248123.1	33.5891	19.5135	12.621	0.0281874	0.0580315	0.129369
ENSG00000267064	5.5938	2.6478	15.7324	14.7778	9.9782	12.3798	9.7764	UXT-AS1	4.1208	13.4961	11.0781	0.0282183	0.0729621	0.35312
ENSG00000280025	10.7674	12.0207	6.2107	7.0984	8.8334	12.9491	7.1013	AL008638.6	11.3941	7.38083	10.0252	0.0282352	0.721517	0.527471
ENSG00000277142	10.3571	12.2563	3.2835	6.8649	5.9872	4.4145	4.8758	LINC00235	11.3067	5.37853	4.64515	0.0282481	0.075888	0.569302
ENSG00000267285	21.079	24.9445	1.8411	5.1324	13.4288	7.9973	4.7845	AC004672.2	23.0117	6.80077	6.3909	0.0282561	0.0240198	0.921664
ENSG00000223519	21.9075	21.5555	17.1569	16.9914	13.9958	11.5491	15.8394	KIF28P	21.7315	16.048	13.6943	0.0282694	0.163974	0.456875
ENSG00000225622	9.1745	6.5142	20.1938	15.6371	14.3198	14.6193	8.7461	PPIAP17	7.84435	16.7169	11.6827	0.0282758	0.398045	0.296611
ENSG00000257780	23.3006	25.0667	29.7875	31.5903	29.5195	22.5022	18.5105	GLYCAM1	24.1837	30.2991	20.5063	0.0282885	0.286465	0.101101
ENSG00000255536	15.2883	17.0276	10.997	6.8976	11.0288	19.107	5.001	AC023078.7	16.1579	9.64113	12.054	0.0282947	0.664289	0.790623
ENSG00000233916	24.5174	24.1778	14.9902	10.4469	6.8334	21.7042	9.7386	ZDHHC20P1	24.3476	10.7568	15.7214	0.0283178	0.385887	0.554356
ENSG00000158423	6.6413	6.1507	13.4175	15.5028	19.3154	14.0592	15.5987	RIBC1	6.396	16.0786	14.8289	0.0283459	0.0398971	0.561273
ENSG00000164758	12.0033	9.9431	16.1457	21.9929	18.735	9.5634	12.8732	MED30	10.9732	18.9579	11.2183	0.0283592	0.913374	0.0541982
ENSG00000089472	12.0286	10.2085	17.3832	15.2209	17.8805	23.7708	10.8106	HEPH	11.1186	16.8282	17.2907	0.0283836	0.513764	0.954723
ENSG00000029363	9.2959	7.5904	12.1629	14.3388	14.7165	21.8898	9.6003	BCLAF1	8.44315	13.7394	15.7451	0.0284048	0.442713	0.799337
ENSG00000259840	9.6888	11.4655	2.3695	1.6514	6.481	8.5771	6.1576	Z97653.1	10.5771	3.50063	7.36735	0.0284083	0.177173	0.140385
ENSG00000227166	16.5189	15.1054	0	0	0	0	0	STSP1	15.8121	0	0	0.0284358	0.0284358	#DIV/0!
ENSG00000067646	3.4401	3.1457	0	0	0	0	0	ZFY	3.2929	0	0	0.0284394	0.0284394	#DIV/0!
ENSG00000255330	1.8847	1.7842	0.9218	1.3491	0.8405	1.4682	0.8983	AL096711.2	1.83445	1.03713	1.18325	0.0284656	0.254409	0.70614
ENSG00000007350	7.5769	9.5267	20.8466	14.1248	18.4784	15.3015	15.4243	TKTL1	8.5518	17.8166	15.3629	0.0285105	0.0894261	0.338742
ENSG00000101977	9.6872	10.2354	15.0187	19.3119	16.2	26.9522	12.7804	MCF2	9.9613	16.8435	19.8663	0.0285471	0.395052	0.743524
ENSG00000213071	29.7198	26.4551	20.2614	15.017	18.766	21.1874	15.0435	LPAL2	28.0875	18.0148	18.1154	0.0285556	0.139629	0.980038
ENSG00000160307	20.8898	17.6575	11.6774	9.1555	6.6541	11.0957	6.164	S100B	19.2736	9.16233	8.62985	0.0285603	0.0853975	0.872034
ENSG00000236785	15.9675	15.3527	9.7627	7.6542	4.4504	14.1353	3.964	SDR42E1P5	15.6601	7.2891	9.04965	0.0285659	0.416866	0.789335
ENSG00000057294	12.5163	12.7786	10.8037	11.3984	11.7652	11.7319	8.9684	PKP2	12.6474	11.3224	10.3501	0.028567	0.342753	0.608343
ENSG00000227066	11.7896	13.1764	8.8101	8.6516	5.8417	11.0166	8.3252	Z98257.1	12.483	7.7678	9.6709	0.0285713	0.245029	0.368046
ENSG00000224586	29.7865	26.5642	20.5872	12.1402	16.8447	30.5724	17.833	GPX5	28.1754	16.524	24.2027	0.0285847	0.644299	0.426252
ENSG00000282836	17.4242	16.4955	25.5679	32.6676	27.196	12.3399	27.6843	AC068544.1	16.9598	28.4772	20.0121	0.0285948	0.758975	0.460799
ENSG00000133639	8.5463	7.1637	12.8454	14.2628	13.498	10.0875	9.7597	BTG1	7.855	13.5354	9.9236	0.0286105	0.189913	0.00667966
ENSG00000237945	13.3229	13.6258	9.7307	11.5593	10.8879	10.0331	7.3274	LINC00649	13.4744	10.726	8.68025	0.0286329	0.171287	0.349526
ENSG00000278897	11.4166	13.0599	7.9109	3.5674	6.7883	8.7591	6.0464	AC020951.1	12.2383	6.08887	7.40275	0.0286564	0.117246	0.5421
ENSG00000233544	19.328	21.2387	3.3764	11.7653	3.0783	9.7773	7.6773	EIF3KP2	20.2833	6.07333	8.7273	0.0286661	0.0151436	0.457978
ENSG00000196433	23.4084	26.039	13.7396	17.9538	9.917	16.1635	9.2981	ASMT	24.7237	13.8701	12.7308	0.0286746	0.14308	0.810067
ENSG00000175105	7.514	7.9877	10.4341	9.1168	9.3711	13.8674	6.6775	ZNF654	7.75085	9.64067	10.2724	0.0286801	0.61042	0.889387
ENSG00000240632	9.2413	8.4123	5.6502	5.9066	6.7365	10.3835	8.7533	SPATA31D5P	8.8268	6.09777	9.5684	0.0286848	0.526795	0.108354
ENSG00000259871	8.877	9.0042	14.7317	13.5089	12.0174	16.8395	9.067	AC130456.1	8.9406	13.4193	12.9533	0.0286852	0.489783	0.924372
ENSG00000207583	9.0025	10.6534	33.0252	53.7035	50.1831	39.8476	50.0624	MIR606	9.82795	45.6373	44.955	0.0286856	0.0850965	0.93884
ENSG00000263872	28.808	34.0908	0	16.3668	10.7057	8.5008	7.6286	MIR4528	31.4494	9.02417	8.0647	0.0286942	0.0651971	0.860316
ENSG00000263793	38.1282	45.1201	0	21.6619	14.1694	33.7533	10.0966	MIR3115	41.6242	11.9438	21.925	0.0286943	0.328441	0.551216
ENSG00000199536	24.231	28.6745	0	13.7665	9.0048	21.4507	0	RNU6-315P	26.4528	7.59043	10.7254	0.0286944	0.373528	0.821696
ENSG00000197037	12.67	13.1192	8.0445	9.5515	10.4582	8.6278	8.2265	ZSCAN25	12.8946	9.3514	8.42715	0.0287116	0.00475103	0.319249
ENSG00000268379	10.4276	10.3654	12.241	11.3746	12.0904	12.5543	4.639	AC025588.1	10.3965	11.902	8.59665	0.0287204	0.728278	0.556714
ENSG00000197753	12.2587	11.0527	7.1382	7.4621	8.7859	10.3354	5.5649	LHFPL5	11.6557	7.7954	7.95015	0.0287403	0.352762	0.958982
ENSG00000131055	28.6833	25.0884	19.8247	12.7533	13.9035	37.5361	15.8516	COX4I2	26.8858	15.4938	26.6938	0.0287588	0.988766	0.485616
ENSG00000153064	13.2224	14.3155	16.1686	17.2618	18.6618	18.056	11.3981	BANK1	13.769	17.3641	14.7271	0.0287639	0.82196	0.571281
ENSG00000242258	19.5061	17.9012	12.1696	13.9091	12.4267	10.2198	9.1711	LINC00996	18.7036	12.8351	9.69545	0.0287765	0.0176118	0.0303639
ENSG00000170509	14.0615	12.8	9.2586	8.6033	10.4512	6.7028	6.3014	HSD17B13	13.4307	9.4377	6.5021	0.0287811	0.0398119	0.0226386
ENSG00000087095	12.0896	12.3732	15.3826	14.758	16.9389	13.7395	11.2914	NLK	12.2314	15.6932	12.5154	0.0287867	0.855004	0.181636
ENSG00000006757	4.5209	8.0249	21.4986	14.5546	15.9606	16.2309	9.3777	PNPLA4	6.2729	17.3379	12.8043	0.0288107	0.27224	0.389356
ENSG00000011376	24.0378	22.1878	18.8121	14.6127	17.5087	19.1517	12.0942	LARS2	23.1128	16.9778	15.623	0.0288191	0.264295	0.768771
ENSG00000183310	11.7399	13.8928	1.1043	5.3872	7.0477	10.3929	4.3045	OR2T34	12.8163	4.51307	7.3487	0.0288225	0.301099	0.518061
ENSG00000165995	17.5836	19.0871	12.6099	11.4921	15.1816	11.1186	9.8727	CACNB2	18.3353	13.0945	10.4957	0.028932	0.0167132	0.133799
ENSG00000142046	8.0366	8.0472	12.0951	13.9609	11.372	9.3035	6.8755	TMEM91	8.0419	12.476	8.0895	0.0289406	0.975051	0.103953
ENSG00000176855	10.3813	11.5172	0.7934	6.0823	3.6168	8.0413	8.7625	KRT18P28	10.9492	3.4975	8.4019	0.0289413	0.0814058	0.0781007
ENSG00000265316	41.8663	46.0048	34.7394	30.5815	25.0047	25.1495	17.8176	AP005059.2	43.9356	30.1085	21.4836	0.0289524	0.05407	0.193945
ENSG00000122417	5.7098	6.7568	9.8912	12.9757	9.9906	13.2684	7.749	ODF2L	6.2333	10.9525	10.5087	0.0289621	0.358062	0.900305
ENSG00000267573	12.4479	14.0291	1.4497	7.5772	5.2868	14.6928	3.7672	KRT8P5	13.2385	4.77123	9.23	0.0289731	0.596137	0.560139
ENSG00000266555	31.6185	24.9445	103.103	71.8542	70.5012	37.3207	100.474	MIR3145	28.2815	81.8195	68.8972	0.0289951	0.418922	0.754484
ENSG00000089682	5.9495	4.3584	11.4324	11.1061	12.6342	17.18	11.0283	RBM41	5.15395	11.7242	14.1042	0.0290044	0.192879	0.579638
ENSG00000233987	21.7614	25.752	13.3051	7.9479	10.3977	13.7603	32.1058	AC106706.1	23.7567	10.5502	22.9331	0.029005	0.943329	0.40119
ENSG00000204227	17.1137	16.3141	14.5326	13.774	12.1897	8.4167	7.1754	RING1	16.7139	13.4988	7.79605	0.0290278	0.011808	0.0102083
ENSG00000250519	86.0654	77.8005	30.6957	31.5791	35.9819	41.2696	22.7907	AP002784.1	81.933	32.7522	32.0301	0.0290355	0.0766098	0.950532
ENSG00000214288	15.6617	8.4244	36.5617	40.0407	30.1595	21.4271	11.3109	HMGB3P13	12.0431	35.5873	16.369	0.0290451	0.565086	0.102413
ENSG00000196440	6.8616	5.7452	9.7362	11.5846	13.7119	15.415	9.8221	ARMCX4	6.3034	11.6776	12.6185	0.0290518	0.255154	0.796899
ENSG00000012223	21.9774	21.9138	13.4372	15.9544	17.2421	17.1137	17.7826	LTF	21.9456	15.5446	17.4481	0.0290592	0.0454523	0.226132
ENSG00000229542	11.8592	10.5255	5.4381	6.3165	1.6527	2.6246	2.3553		11.1923	4.4691	2.48995	0.0290631	0.0410739	0.300373
ENSG00000244302	10.9745	8.1168	26.8396	17.5358	25.9996	21.8593	10.8979	PEX5L-AS2	9.54565	23.4583	16.3786	0.0290668	0.421735	0.397575
ENSG00000134240	24.5389	25.8565	20.5525	20.0527	21.7363	17.5571	12.284	HMGCS2	25.1977	20.7805	14.9205	0.0290801	0.14267	0.259833
ENSG00000237232	20.2903	18.0083	6.2028	12.9685	10.6036	6.1745	9.067	ZNF295-AS1	19.1493	9.92497	7.62075	0.0290841	0.0279265	0.417047
ENSG00000058085	20.3413	20.32	15.3441	12.0443	15.1677	16.1364	11.2277	LAMC2	20.3306	14.1854	13.6821	0.0290845	0.225125	0.874592
ENSG00000267055	37.4074	39.6878	31.5465	23.0845	25.8855	38.8247	17.4204	AC007001.1	38.5476	26.8388	28.1226	0.0291239	0.507266	0.924493
ENSG00000147027	3.6241	5.0455	8.3418	9.6287	12.5965	9.2473	5.9275	TMEM47	4.3348	10.189	7.5874	0.0291278	0.269474	0.331557
ENSG00000163380	16.5734	18.1775	11.616	13.7793	11.7172	11.0932	7.3859	LMOD3	17.3755	12.3708	9.23955	0.02915	0.102471	0.315687
ENSG00000204366	9.2186	9.2727	7.8908	6.6776	7.1943	6.1206	6.2249	ZBTB12	9.24565	7.25423	6.17275	0.0291553	0.00198072	0.0883698
ENSG00000207923	9.0025	0	22.0168	38.3597	40.1465	7.9695	7.1518	MIR559	4.50125	33.5077	7.56065	0.0291574	0.619687	0.0454096
ENSG00000224159	18.7297	18.998	22.903	26.2223	23.8642	18.9492	11.6908	HMGB1P9	18.8638	24.3298	15.32	0.0291582	0.507438	0.224798
ENSG00000279833	6.3564	6.1291	2.303	3.4107	4.1995	6.6691	5.4237	AL031846.2	6.24275	3.3044	6.0464	0.0291678	0.805994	0.0618283
ENSG00000137642	18.6632	17.7211	14.8341	11.8907	14.6145	17.9379	13.9792	SORL1	18.1921	13.7798	15.9585	0.0291785	0.455422	0.455739
ENSG00000184108	20.8596	21.7807	8.0023	11.5025	14.5918	9.4141	8.1232	TRIML1	21.3201	11.3655	8.76865	0.0291903	0.00598213	0.305822
ENSG00000196364	10.9898	11.9647	5.913	8.9909	6.8613	4.2807	8.7305	PRSS29P	11.4773	7.25507	6.5056	0.0292414	0.255836	0.796651
ENSG00000274536	12.8565	7.3253	25.6196	32.0573	23.358	13.0674	11.3483	AL034397.3	10.0909	27.0116	12.2079	0.0292865	0.581508	0.0215953
ENSG00000056998	7.5852	7.5736	19.1304	13.7363	17.9701	14.6888	12.24	GYG2	7.5794	16.9456	13.4644	0.0292902	0.130582	0.187669
ENSG00000204970	5.0974	5.8494	2.4555	3.2909	3.4442	5.1962	2.6997	PCDHA1	5.4734	3.06353	3.94795	0.0293121	0.426293	0.605859
[truncated: 55,501 more rows]

## Sheet: TPM_values (2)
gene.id	3	4	11	12	15	23	24	gene.name	A	B	C	A vs B	A vs C	B vs C
ENSG00000134007	11.4407	11.3433	6.4278	6.5877	6.5498	15.3289	5.4041	ADAM20	11.392	6.52177	10.3665	2.01659e-05	0.870267	0.580355
ENSG00000162896	17.5771	17.7621	9.4185	8.9202	9.0275	11.5391	8.943	PIGR	17.6696	9.12207	10.241	2.28743e-05	0.10866	0.546113
ENSG00000279269	32.0089	32.7134	1.7791	1.2399	3.2442	5.152	6.9351	AP003072.3	32.3611	2.08773	6.04355	3.31468e-05	0.00921427	0.0711537
ENSG00000115425	21.9998	22.1772	16.2739	15.9707	16.0485	14.4263	8.4149	PECR	22.0885	16.0977	11.4206	4.98081e-05	0.174566	0.363436
ENSG00000256304	11.7053	11.5431	7.6338	7.9802	7.8299	6.5627	3.7196	CCDC150P1	11.6242	7.81463	5.14115	9.67663e-05	0.136426	0.30989
ENSG00000222281	22.3235	22.6433	11.699	10.8709	10.6662	22.5852	17.7343	RN7SKP111	22.4834	11.0787	20.1598	0.00011298	0.513233	0.161021
ENSG00000232009	10.3193	10.1763	15.7732	16.1225	16.2983	15.9866	10.2473	AL591503.2	10.2478	16.0647	13.1169	0.000121353	0.49999	0.491137
ENSG00000282924	25.4408	25.6788	37.5144	37.6224	36.7054	56.3042	23.1829	AC136428.4	25.5598	37.2807	39.7435	0.000131265	0.549117	0.906017
ENSG00000067048	6.1753	6.2383	0	0	0.3358	0	0	DDX3Y	6.2068	0.111933	0	0.000136581	0.00323087	0.42265
ENSG00000221345	24.3448	24.0076	9.9231	10.3733	9.0471	21.5514	3.2233	RF00012	24.1762	9.78117	12.3874	0.000148435	0.420607	0.823628
ENSG00000136811	19.0611	18.7171	11.4062	11.6357	12.2078	13.5231	12.8873	ODF2	18.8891	11.7499	13.2052	0.000153354	0.01102	0.0619924
ENSG00000140990	17.7694	18.1605	7.9014	8.2599	9.0048	8.5803	5.7749	NDUFB10	17.965	8.3887	7.1776	0.000156767	0.0773816	0.543355
ENSG00000130921	11.8239	11.9726	8.3471	8.3104	8.6975	6.4745	6.2944	C12orf65	11.8983	8.45167	6.38445	0.000183079	0.000559822	0.000876479
ENSG00000279422	4.3539	5.1523	18.6339	20.407	19.4159	7.7086	31.1291	AC231657.1	4.7531	19.4856	19.4188	0.000199153	0.428778	0.996372
ENSG00000125337	20.0842	20.4764	12.4686	13.4293	12.7458	7.3854	18.6555	KIF25	20.2803	12.8812	13.0205	0.000225473	0.420005	0.98428
ENSG00000249388	8.1841	7.7479	16.0122	15.3439	16.4236	5.796	15.6039	AC023794.3	7.966	15.9266	10.6999	0.000243756	0.676199	0.479242
ENSG00000270141	22.3648	22.6852	29.3015	29.9503	30.2768	5.6567	8.8835	TERC	22.525	29.8429	7.2701	0.000256672	0.0647384	0.0395731
ENSG00000262038	19.2832	18.6704	8.5745	8.9636	7.8176	4.6556	8.3558	AC007599.2	18.9768	8.4519	6.5057	0.000267316	0.0865642	0.480392
ENSG00000171566	11.8108	12.1536	17.3728	17.5046	18.1291	15.7591	14.958	PLRG1	11.9822	17.6688	15.3586	0.000290582	0.0437678	0.0524562
ENSG00000259925	16.3136	16.6114	12.0619	11.6392	11.4201	13.4341	7.8362	AC130456.2	16.4625	11.7071	10.6351	0.000302611	0.284312	0.767195
ENSG00000223575	22.5768	22.4422	8.8343	7.696	8.0545	14.3901	12.1961	RBMX2P3	22.5095	8.19493	13.2931	0.000354739	0.0744646	0.110395
ENSG00000102221	7.4025	7.1672	13.9893	13.477	13.1295	13.7019	9.8902	JADE3	7.28485	13.5319	11.7961	0.000355434	0.253396	0.528308
ENSG00000187742	15.5886	15.4247	10.5541	10.9579	10.3097	11.227	11.4044	SECISBP2	15.5067	10.6072	11.3157	0.00037636	0.000859599	0.0495558
ENSG00000276568	27.2918	28.708	3.7081	0	3.3808	5.3689	4.818	RF00017	27.9999	2.36297	5.09345	0.000389098	0.00837953	0.141908
ENSG00000165246	5.4765	5.3591	0	0.0898	0.1174	0	0	NLGN4Y	5.4178	0.0690667	0	0.000425659	0.00689729	0.190652
ENSG00000235047	18.5194	18.2629	11.3229	10.5215	10.3234	13.662	4.9041	AC016751.2	18.3911	10.7226	9.28305	0.000434874	0.285073	0.797851
ENSG00000235926	30.3242	29.9042	18.5405	17.2282	16.9038	8.9482	40.1503	RPS29P15	30.1142	17.5575	24.5493	0.000434978	0.781874	0.731779
ENSG00000228872	18.8844	19.7183	6.7918	8.52	7.4307	17.701	3.5299	AC096664.1	19.3013	7.58083	10.6155	0.000435965	0.435097	0.74241
ENSG00000145861	13.9625	13.5572	7.8801	7.6274	7.1845	8.5572	4.5506	C1QTNF2	13.7599	7.564	6.5539	0.000447981	0.169501	0.702641
ENSG00000160345	14.8367	14.8141	8.5044	8.2975	8.7874	7.7985	11.4183	C9orf116	14.8254	8.52977	9.6084	0.000472601	0.212576	0.657733
ENSG00000256576	13.9769	14.4725	6.4092	6.4519	7.142	5.671	8.3277	LINC02361	14.2247	6.6677	6.99935	0.000513794	0.106147	0.844666
ENSG00000215086	21.2676	20.5917	11.8211	13.1813	11.8553	20.5389	9.2157	NPM1P24	20.9297	12.2859	14.8773	0.000606894	0.478347	0.726733
ENSG00000117280	14.4708	14.4899	8.4392	8.7273	8.1906	7.6862	7.0744	RAB29	14.4804	8.45237	7.3803	0.000634135	0.0272673	0.123473
ENSG00000188850	23.8823	24.7291	10.9514	8.9042	8.3205	15.8565	13.0436	AC114947.1	24.3057	9.39203	14.4501	0.000662876	0.0697505	0.111773
ENSG00000154760	13.3402	13.0458	9.5157	9.2369	9.9151	10.9074	6.9916	SLFN13	13.193	9.5559	8.9495	0.000679928	0.273676	0.808906
ENSG00000283603	14.404	17.0454	70.4538	73.6505	64.2344	12.7512	11.4428	MIR4302	15.7247	69.4462	12.097	0.000688846	0.177189	0.00147917
ENSG00000254037	27.8226	28.8091	8.5055	8.8914	11.632	12.3151	11.0514	AC021733.2	28.3159	9.6763	11.6832	0.000689183	0.00302323	0.185372
ENSG00000243770	5.4872	6.4935	16.7747	18.7049	18.3527	9.7152	8.7184	RN7SL65P	5.99035	17.9441	9.2168	0.000712496	0.0449643	0.00171026
ENSG00000255993	14.2422	13.7895	8.7078	7.7237	8.6608	18.3389	4.1143	PSMC1P9	14.0159	8.3641	11.2266	0.000725262	0.762076	0.756418
ENSG00000101935	6.6317	7.063	11.5152	12.4333	11.8295	19.3734	10.4313	AMMECR1	6.84735	11.926	14.9024	0.000735804	0.322034	0.625977
ENSG00000165195	5.7425	5.6629	12.2049	12.9334	12.3469	15.2507	10.1014	PIGA	5.7027	12.4951	12.6761	0.00078879	0.225093	0.95536
ENSG00000231341	9.0973	8.3732	1.236	0	0	0	0	VDAC1P6	8.73525	0.412	0	0.000796301	0.0263709	0.42265
ENSG00000173894	9.422	9.5313	7.2473	7.3819	7.2852	6.1884	8.2094	CBX2	9.47665	7.3048	7.1989	0.000808299	0.265012	0.933536
ENSG00000161664	10.4639	11.0069	4.739	3.633	4.7528	2.0585	7.697	ASB16	10.7354	4.37493	4.87775	0.000821866	0.283147	0.887832
ENSG00000232928	6.2048	5.7692	13.5488	12.8416	14.3292	14.1245	11.6189	DDX3P1	5.987	13.5732	12.8717	0.000823441	0.106197	0.675456
ENSG00000158290	8.7272	9.6003	19.5399	18.4362	20.0076	13.6018	12.9873	CUL4B	9.16375	19.3279	13.2946	0.000824792	0.0219269	0.001724
ENSG00000279168	41.1543	42.3488	17.5041	13.7237	17.9537	20.5921	17.0576	AC105052.4	41.7515	16.3938	18.8248	0.000826685	0.0311192	0.38151
ENSG00000256268	27.0377	26.2823	18.8927	17.2811	18.3014	23.0805	16.8766	LINC02454	26.66	18.1584	19.9785	0.000838796	0.272798	0.661848
ENSG00000180423	12.0124	12.2942	8.337	7.4702	7.9629	7.1851	5.1583	HARBI1	12.1533	7.92337	6.1717	0.000839519	0.101457	0.32126
ENSG00000147202	6.7872	6.2113	12.6153	13.8047	13.9231	15.6219	9.8492	DIAPH2	6.49925	13.4477	12.7355	0.000844213	0.273301	0.84627
ENSG00000114480	13.872	14.0424	16.7585	16.9492	16.3971	14.9434	12.0824	GBE1	13.9572	16.7016	13.5129	0.000881421	0.808324	0.264992
ENSG00000176029	18.8959	19.6149	10.5397	11.8654	11.4572	13.7931	9.2175	C11orf16	19.2554	11.2874	11.5053	0.000918355	0.175426	0.939763
ENSG00000179542	3.5873	4.0156	8.1804	8.4276	8.9715	12.1876	5.2375	SLITRK4	3.80145	8.5265	8.71255	0.000929234	0.391329	0.965966
ENSG00000253465	35.7969	36.3097	12.5066	10.8951	14.2532	24.8989	12.1876	IGHVIV-44-1	36.0533	12.5516	18.5433	0.000940445	0.221173	0.516771
ENSG00000207697	69.8376	72.3137	32.0245	37.1972	29.1974	30.9121	20.8052	MIR573	71.0756	32.8064	25.8586	0.000972301	0.0578264	0.377443
ENSG00000237807	14.1204	14.5675	7.9692	7.0966	6.4584	11.8591	5.4649	AC022034.2	14.3439	7.17473	8.662	0.00100628	0.325133	0.72283
ENSG00000228453	22.6835	21.4745	5.5475	3.8662	5.0578	6.0242	12.6142	RPS15AP9	22.079	4.82383	9.3192	0.00101384	0.151071	0.398782
ENSG00000109667	17.9016	17.4732	12.6229	11.8037	11.3629	16.4259	13.7023	SLC2A9	17.6874	11.9298	15.0641	0.00102261	0.298895	0.242683
ENSG00000229262	19.4454	20.4545	36.9883	34.984	38.5406	9.5634	20.5971	AL160411.1	19.95	36.8376	15.0802	0.00105375	0.538974	0.147861
ENSG00000107719	16.5069	15.9415	10.4405	9.5398	10.788	10.7497	11.1539	PALD1	16.2242	10.2561	10.9518	0.00106005	0.0064317	0.203326
ENSG00000270945	24.231	25.4884	9.8767	11.472	12.0064	19.0673	10.6942	HSPE1P7	24.8597	11.1184	14.8807	0.00106194	0.246729	0.532163
ENSG00000167264	18.3593	17.8382	13.2337	12.5166	12.2809	15.2262	12.2821	DUS2	18.0988	12.6771	13.7541	0.0010848	0.19898	0.596437
ENSG00000257027	13.4391	13.8647	8.4275	7.3416	8.4519	11.8971	6.0225	AC010186.3	13.6519	8.07367	8.9598	0.00109241	0.354962	0.813656
ENSG00000250677	48.6896	50.4159	14.8846	15.56	13.5706	10.7757	9.67	AC114781.3	49.5528	14.6717	10.2229	0.00110968	0.00168022	0.014465
ENSG00000274736	19.908	20.7871	11.4559	9.9797	9.139	12.4402	10.2334	CCL23	20.3475	10.1915	11.3368	0.00111598	0.0484928	0.479924
ENSG00000277041	64.6161	66.9071	9.8767	0	9.0048	42.9014	19.2496	AC106788.2	65.7616	6.29383	31.0755	0.00113883	0.206373	0.266622
ENSG00000102144	9.4165	8.4991	20.297	18.2256	20.4625	15.5417	12.5523	PGK1	8.9578	19.6617	14.047	0.00114089	0.157481	0.115525
ENSG00000278530	5.1516	4.7899	9.2992	10.1392	9.162	11.8355	7.1132	CHMP1B2P	4.97075	9.53347	9.47435	0.00114526	0.305956	0.984096
ENSG00000268545	37.2161	34.2539	0	3.5239	4.6101	10.9819	3.285	VN1R107P	35.735	2.71133	7.13345	0.00121034	0.0561545	0.443612
ENSG00000228229	33.7594	34.6234	13.7605	13.4259	10.0366	11.9543	16.0915	AC243961.1	34.1914	12.4077	14.0229	0.0012189	0.0556351	0.579589
ENSG00000148143	15.8621	15.5173	12.1551	11.2347	11.8681	13.2932	7.0007	ZNF462	15.6897	11.7526	10.147	0.00123392	0.32797	0.699541
ENSG00000225014	13.3302	13.1455	18.1115	18.9333	18.9896	12.4562	10.0015	KCTD9P1	13.2378	18.6781	11.2289	0.00126557	0.347899	0.0899847
ENSG00000272690	14.8527	15.3793	9.0811	8.3065	8.7969	14.792	13.2742	LINC02018	15.116	8.72817	14.0331	0.00128631	0.372915	0.0697491
ENSG00000265881	31.3234	30.3279	15.6693	12.1335	12.6987	5.0417	9.0487	PDLIM1P2	30.8256	13.5005	7.0452	0.00129301	0.0419738	0.133561
ENSG00000138032	8.6387	8.6391	12.7954	12.7538	12.3441	5.601	8.9893	PPM1B	8.6389	12.6311	7.29515	0.00129854	0.573106	0.193514
ENSG00000157343	18.8938	19.4736	12.6698	14.0237	13.5898	19.4236	17.9147	ARMC12	19.1837	13.4278	18.6692	0.0013566	0.61857	0.04373
ENSG00000283236	9.8111	10.2443	5.6457	4.4264	5.1473	15.5825	5.0433	AC074141.1	10.0277	5.07313	10.3129	0.0013665	0.965585	0.501343
ENSG00000138138	10.7454	10.4957	13.974	14.2446	14.8321	11.1734	8.5364	ATAD1	10.6205	14.3502	9.8549	0.00140489	0.664929	0.170825
ENSG00000170322	19.3721	19.0499	14.847	14.2999	15.3615	17.27	13.5472	NFRKB	19.211	14.8361	15.4086	0.00142695	0.287871	0.810398
ENSG00000232647	22.7432	20.9329	3.0901	6.4606	5.6346	38.03	6.0225	POLR3KP1	21.8381	5.06177	22.0263	0.00147694	0.992517	0.480982
ENSG00000169446	7.1673	6.2928	14.136	15.5655	16.239	10.8478	11.5714	MMGT1	6.73005	15.3135	11.2096	0.0014812	0.0172899	0.0114546
ENSG00000186628	14.6773	14.7087	8.4079	7.5499	7.6657	8.1939	6.4077	FSD2	14.693	7.8745	7.3008	0.00150192	0.0764636	0.635449
ENSG00000184368	12.2447	11.6856	18.8371	20.1967	18.4953	19.0569	16.4739	MAP7D2	11.9652	19.1764	17.7654	0.00151021	0.126355	0.459685
ENSG00000223356	29.939	30.7053	14.644	11.9066	11.126	19.4361	11.0993	AL590666.1	30.3222	12.5589	15.2677	0.0015624	0.169375	0.632011
ENSG00000228488	54.9305	56.3364	22.39	15.6039	16.3308	35.6603	14.546	AC092168.1	55.6334	18.1082	25.1031	0.00157591	0.210609	0.626478
ENSG00000252796	0	0	34.0906	35.6374	31.0812	12.3399	44.2949	RNU7-11P	0	33.6031	28.3174	0.0015809	0.327033	0.796681
ENSG00000250685	4.5169	4.6325	1.4729	1.5397	2.0143	1.5995	1.9138	AC009123.1	4.5747	1.67563	1.75665	0.00159823	0.0191873	0.751352
ENSG00000260802	3.9961	4.084	9.7729	10.2163	10.7327	18.9741	4.4732	SERTM2	4.04005	10.2406	11.7236	0.00160725	0.481536	0.871573
ENSG00000261046	15.0234	15.9069	7.7351	8.0861	6.1707	4.1999	2.5126	C2orf69P1	15.4652	7.33063	3.35625	0.0016104	0.0162096	0.0620873
ENSG00000105926	10.0547	9.9336	11.5054	11.5558	11.2097	12.1674	9.0869	MPP6	9.99415	11.4236	10.6272	0.00166867	0.75177	0.696142
ENSG00000166887	17.0696	17.2617	10.3733	11.5492	10.8416	12.913	11.1771	VPS39	17.1656	10.9214	12.045	0.0016771	0.10343	0.401371
ENSG00000206936	0	0	30.6321	26.685	27.928	22.1761	29.8509	RNU4-52P	0	28.415	26.0135	0.00167719	0.093239	0.643196
ENSG00000263465	8.1532	8.1249	14.1677	13.3478	13.8739	5.6982	6.4771	SRSF8	8.13905	13.7965	6.08765	0.00173692	0.119045	0.00576749
ENSG00000275194	7.8567	6.1983	35.2269	29.0138	32.1172	41.7313	33.2883	AC004467.1	7.0275	32.1193	37.5098	0.00174441	0.0779755	0.404653
ENSG00000270025	14.7874	15.5547	7.032	7.7011	5.4953	2.909	9.7895	BMS1P7	15.1711	6.7428	6.34925	0.00174995	0.233148	0.927791
ENSG00000228919	7.3354	7.8914	1.6309	2.2732	1.4869	5.313	4.7678	AC097381.1	7.6134	1.797	5.0404	0.00176079	0.0221624	0.00645494
ENSG00000064218	13.0342	12.4252	6.641	7.4052	7.6694	9.295	5.4649	DMRT3	12.7297	7.23853	7.37995	0.00178748	0.211589	0.953217
ENSG00000228501	14.1216	13.3689	5.1804	7.2206	6.2975	6.2506	3.3655	RPL15P18	13.7453	6.23283	4.80805	0.00179554	0.085003	0.494698
ENSG00000234853	20.0403	20.7509	6.1264	8.5392	5.5856	17.7409	5.9702	NDUFA5P3	20.3956	6.7504	11.8556	0.00179995	0.383442	0.54347
ENSG00000249174	24.8796	23.2437	8.0061	8.9273	11.679	12.7512	11.4428	AC106744.1	24.0617	9.53747	12.097	0.00182278	0.00895054	0.142143
ENSG00000253438	22.026	21.2055	12.3256	13.3621	14.5672	19.8291	10.3801	PCAT1	21.6157	13.4183	15.1046	0.0018275	0.39827	0.781937
ENSG00000196338	6.0406	6.6377	11.3437	12.318	11.5449	12.9868	8.7407	NLGN3	6.33915	11.7355	10.8637	0.0018319	0.274173	0.75208
ENSG00000151715	18.8437	18.2448	13.2668	12.8955	14.0055	12.8903	8.619	TMEM45B	18.5442	13.3893	10.7546	0.00185144	0.164459	0.430253
ENSG00000283020	41.55	39.3355	21.7749	19.222	15.8821	37.8334	19.8049	DUX4L37	40.4428	18.9597	28.8192	0.00186251	0.417549	0.467445
ENSG00000085265	16.6567	16.2207	10.6084	11.0897	11.9932	8.6015	15.7135	FCN1	16.4387	11.2304	12.1575	0.00188393	0.440707	0.837805
ENSG00000249459	11.016	11.2979	7.3639	7.5103	6.5501	11.1823	4.7841	ZNF286B	11.157	7.14143	7.9832	0.00189242	0.502332	0.836307
ENSG00000159197	16.4461	15.5695	8.0442	6.3069	5.5006	12.3751	13.0651	KCNE2	16.0078	6.61723	12.7201	0.00191776	0.0312279	0.00732641
ENSG00000124097	10.8709	11.2564	16.6165	17.3704	18.1795	24.0589	23.7493	HMGB1P1	11.0636	17.3888	23.9041	0.00191914	0.00049747	0.00233944
ENSG00000216560	13.2514	13.2312	8.102	8.8225	8.3102	9.8979	6.9085	LINC00955	13.2413	8.41157	8.4032	0.00192071	0.190744	0.996445
ENSG00000207218	42.3647	40.1068	20.7217	14.4413	18.8925	90.0088	20.1932	RF00019	41.2357	18.0185	55.101	0.0019233	0.759308	0.480437
ENSG00000204246	3.9	3.6921	1.9076	1.3294	1.7392	4.8335	5.5768	OR13C3	3.79605	1.65873	5.20515	0.00192367	0.143241	0.0324758
ENSG00000182752	13.89	14.2278	9.6796	9.7369	10.6567	15.5355	9.3734	PAPPA	14.0589	10.0244	12.4545	0.00193091	0.69433	0.574263
ENSG00000263433	19.5923	18.0329	5.324	3.7104	7.281	15.4171	8.647	AC069061.1	18.8126	5.43847	12.032	0.00196476	0.282479	0.28191
ENSG00000164406	20.1237	19.1362	12.3038	10.1059	10.4164	10.816	7.1369	LEAP2	19.63	10.942	8.97645	0.00196976	0.0907508	0.468187
ENSG00000278341	5.8316	6.2109	2.8524	2.4848	3.2507	5.6787	3.7062	AC138028.6	6.02125	2.86263	4.69245	0.00197095	0.400632	0.303437
ENSG00000205971	9.7174	10.0619	7.4266	6.7284	6.771	4.8388	9.6496	AC074389.1	9.88965	6.97533	7.2442	0.00202118	0.469125	0.929203
ENSG00000254828	17.2417	17.853	13.1772	11.9384	12.0139	31.4806	11.1289	AP005597.1	17.5474	12.3765	21.3047	0.00202155	0.774824	0.541395
ENSG00000203356	17.1679	16.4258	11.1666	9.3386	10.1809	10.9943	8.7055	LINC01562	16.7968	10.2287	9.8499	0.00202336	0.0796095	0.801425
ENSG00000155008	6.3353	6.4037	13.3957	14.5097	13.5375	10.983	7.9687	APOOL	6.3695	13.8143	9.47585	0.00203154	0.28744	0.197843
ENSG00000277851	38.8908	40.9089	15.8521	21.1745	15.6571	22.9522	18.0225	LINC02391	39.8999	17.5612	20.4873	0.00203507	0.0497151	0.436653
ENSG00000077264	7.7943	7.8351	13.4253	13.3559	14.2023	16.3966	10.6528	PAK3	7.8147	13.6612	13.5247	0.00204426	0.29666	0.969803
ENSG00000235275	12.6898	11.8554	3.2668	5.1225	5.2122	7.095	6.367	KRT18P16	12.2726	4.53383	6.731	0.0020488	0.0104471	0.059839
ENSG00000233478	13.2123	13.7957	8.0781	6.2921	6.9318	7.9122	8.3352	AL031280.1	13.504	7.10067	8.1237	0.0020832	0.0064345	0.182264
ENSG00000065491	22.2176	21.2698	12.8209	14.4663	13.9156	14.1435	13.6838	TBC1D22B	21.7437	13.7343	13.9137	0.00209881	0.0148104	0.761685
ENSG00000248711	21.0221	21.4219	12.139	10.9481	13.0205	16.5422	9.278	THUMPD3P1	21.222	12.0359	12.9101	0.00210768	0.261424	0.849985
ENSG00000269274	18.6359	17.4589	3.7981	7.279	6.0598	14.4354	10.4867	AC078899.4	18.0474	5.7123	12.4611	0.00212366	0.193723	0.12656
ENSG00000123240	24.0534	23.488	18.923	18.0614	18.3777	11.6146	12.8281	OPTN	23.7707	18.454	12.2213	0.00212914	0.0128873	0.0334375
ENSG00000134516	23.4666	23.0093	16.5613	14.6844	15.9216	18.6372	14.7541	DOCK2	23.2379	15.7224	16.6957	0.00213331	0.179466	0.704615
ENSG00000254080	11.4892	10.5747	21.8542	22.8458	19.925	15.8213	15.212	AC115837.2	11.032	21.5417	15.5167	0.00215397	0.0216956	0.0126748
ENSG00000133111	6.746	6.6526	10.9989	11.8173	11.6992	10.285	8.6342	RFXAP	6.6993	11.5051	9.4596	0.00216341	0.18399	0.220449
ENSG00000260086	19.7952	19.1661	10.4525	11.8853	9.5298	18.3204	10.7221	AC007611.1	19.4807	10.6225	14.5212	0.00217104	0.415025	0.488496
ENSG00000232096	30.6134	27.8671	5.7592	10.0341	5.2508	27.1007	14.9661	YPEL5P1	29.2402	7.0147	21.0334	0.00217401	0.397466	0.244184
ENSG00000137054	24.4272	25.2424	14.3039	14.9529	16.8769	15.533	16.399	POLR1E	24.8348	15.3779	15.966	0.0021803	0.00453304	0.555876
ENSG00000243792	15.7708	14.9303	7.7139	8.0639	5.8608	12.0997	10.0229	OR7E89P	15.3506	7.21287	11.0613	0.0021829	0.114227	0.0977715
ENSG00000230826	13.161	11.6808	29.5048	25.2356	26.9002	16.5054	18.2969	AL390774.2	12.4209	27.2135	17.4012	0.00219501	0.053547	0.00771227
ENSG00000256538	19.5923	20.609	11.9789	12.9862	10.9215	22.1621	10.3764	AC046130.2	20.1007	11.9622	16.2692	0.002205	0.632777	0.597741
ENSG00000147180	3.7996	4.9051	12.4604	15.0127	13.2859	11.6198	6.4486	ZNF711	4.35235	13.5863	9.0342	0.00220835	0.311284	0.311905
ENSG00000232875	35.2098	37.8786	11.7423	13.639	17.8429	19.8353	30.5142	HMGN2P35	36.5442	14.4081	25.1747	0.00222949	0.264739	0.268817
ENSG00000147145	7.4958	6.5707	15.6162	14.432	15.7852	28.2633	9.2631	LPAR4	7.03325	15.2778	18.7632	0.00223376	0.433014	0.776159
ENSG00000236386	27.3277	28.2967	20.8855	20.3776	19.0418	12.096	10.8549	AC009518.3	27.8122	20.1016	11.4755	0.00225141	0.00302211	0.00445805
ENSG00000183347	23.1467	22.2554	13.0907	11.8354	9.9997	16.1365	8.0448	GBP6	22.7011	11.6419	12.0907	0.00226554	0.228406	0.930096
ENSG00000258810	26.4563	27.8292	43.135	40.0819	39.3272	13.0115	16.3469	AL133371.2	27.1427	40.848	14.6792	0.00227415	0.0530001	0.00625387
ENSG00000277979	131.277	142.405	26.7546	18.6457	48.7856	9.6845	8.6908	AL591926.5	136.841	31.3953	9.18765	0.00228879	0.0265679	0.132082
ENSG00000169891	5.8069	6.5101	11.7724	11.2647	12.522	14.4749	8.3765	REPS2	6.1585	11.853	11.4257	0.00229685	0.331083	0.911491
ENSG00000235523	28.7282	31.1633	11.7098	12.2411	8.0071	14.8352	9.5093	AL135924.2	29.9458	10.6527	12.1723	0.00232025	0.0566762	0.674205
ENSG00000233086	13.9903	13.3515	9.3816	8.2689	8.3018	7.1913	6.0949	AL358975.1	13.6709	8.65077	6.6431	0.00232678	0.016483	0.0989943
ENSG00000250159	17.0268	16.4857	22.0825	22.8646	21.2836	14.6163	4.9187	AC106791.1	16.7563	22.0769	9.7675	0.00233567	0.385552	0.23633
ENSG00000280474	29.4627	27.1177	10.0076	6.9745	10.949	14.49	10.4026	AL356481.2	28.2902	9.31037	12.4463	0.00234662	0.0370994	0.335373
ENSG00000256294	12.7974	13.0211	9.945	9.5809	10.4005	13.2348	7.5061	ZNF225	12.9093	9.97547	10.3704	0.0023641	0.53819	0.912824
ENSG00000260255	18.1696	17.7621	6.762	6.7322	8.8073	21.6794	3.1379	AC093524.1	17.9658	7.43383	12.4087	0.00237404	0.656213	0.686405
ENSG00000178127	12.114	11.6947	19.4911	17.9304	19.5475	11.0062	11.1432	NDUFV2	11.9044	18.9897	11.0747	0.00238197	0.130596	0.00395398
ENSG00000036828	6.3813	6.7352	3.5853	3.9684	3.0765	3.6643	3.1513	CASR	6.55825	3.5434	3.4078	0.00238644	0.014149	0.73701
ENSG00000173141	12.3133	11.8392	6.5874	7.87	7.7219	7.8347	7.6421	MRPL57	12.0762	7.3931	7.7384	0.00240277	0.0165729	0.486658
ENSG00000215283	20.8418	21.3752	25.4857	26.05	24.785	20.9104	15.4534	HMGB3P24	21.1085	25.4402	18.1819	0.00243102	0.476586	0.223715
ENSG00000260159	20.4688	21.531	12.5148	12.5981	10.1423	11.0734	8.1304	AC091304.2	20.9999	11.7517	9.6019	0.00244756	0.055771	0.353424
ENSG00000240268	41.3096	39.8798	20.6044	24.087	25.4514	30.3143	18.9994	MOXD2P	40.5947	23.3809	24.6568	0.00247999	0.212472	0.859728
ENSG00000202296	32.308	28.6745	0	6.8832	0	14.3005	12.8331	RNU6-1335P	30.4913	2.2944	13.5668	0.00249521	0.0404133	0.0302587
ENSG00000206599	32.308	28.6745	0	6.8832	0	35.7511	25.6662	RNU6-841P	30.4913	2.2944	30.7086	0.00249521	0.97312	0.0689816
ENSG00000198157	8.9429	6.773	24.0581	26.8264	22.732	19.3169	17.6189	HMGN5	7.85795	24.5388	18.4679	0.00249867	0.019231	0.0259846
ENSG00000234758	16.9157	16.3781	22.5653	22.2786	24.0022	14.9748	12.2166	AC034228.3	16.6469	22.9487	13.5957	0.0025013	0.260564	0.0615152
ENSG00000236800	30.9578	30.529	12.6186	8.7941	11.5047	13.7028	10.2473	AC068898.1	30.7434	10.9725	11.975	0.0025108	0.0550622	0.678425
ENSG00000225638	13.1126	13.6363	9.2319	9.1428	7.9739	6.3317	6.3133	PABPC1P12	13.3744	8.78287	6.3225	0.0025306	0.0234622	0.0260285
ENSG00000214286	20.5484	21.4557	8.8683	8.2406	5.3903	9.6303	7.6819	PDCL3P3	21.0021	7.49973	8.6561	0.00254129	0.0228618	0.486099
ENSG00000203809	13.296	12.8734	8.8683	7.9831	7.4117	7.7577	6.0015	LIN28B-AS1	13.0847	8.0877	6.8796	0.00254206	0.0755117	0.376441
ENSG00000227492	33.7115	31.4312	13.741	10.4469	11.3891	9.0434	17.8541	AL138921.1	32.5714	11.859	13.4488	0.00254476	0.126028	0.780144
ENSG00000260001	11.4016	12.1431	5.5768	5.8299	6.9912	4.542	9.9634	TGFBR3L	11.7723	6.13263	7.2527	0.0025495	0.339911	0.750732
ENSG00000133321	23.9512	23.6195	14.644	16.4424	14.8347	9.4236	13.2134	RARRES3	23.7854	15.307	11.3185	0.0026013	0.0939138	0.261618
ENSG00000231317	7.5421	7.8752	15.7328	16.6356	17.8062	12.1752	8.8112	AC091812.1	7.70865	16.7249	10.4932	0.0026526	0.343797	0.135492
ENSG00000254996	2.9605	2.7848	1.7637	1.4232	1.4387	1.9488	1.6885	ANKHD1-EIF4EBP3	2.87265	1.54187	1.81865	0.0026777	0.0297344	0.22794
ENSG00000272218	12.0033	11.8371	24.4631	23.8682	22.3036	12.397	1.5893	AC108865.2	11.9202	23.545	6.99315	0.00268122	0.529341	0.196635
ENSG00000177189	5.8679	5.0922	10.6434	12.1681	12.4296	10.216	8.3131	RPS6KA3	5.48005	11.747	9.26455	0.00268931	0.119328	0.174876
ENSG00000274719	18.5194	19.4804	10.0648	7.0143	9.1763	1.8216	13.0775	AC012653.2	18.9999	8.7518	7.44955	0.00270139	0.286745	0.855573
ENSG00000251642	30.6134	30.6538	14.3979	16.0546	13.1269	27.1007	9.3538	AC098680.1	30.6336	14.5265	18.2272	0.00274488	0.395262	0.748498
ENSG00000178828	15.2106	16.3636	7.609	5.892	7.7081	7.9568	6.0418	RNF186	15.7871	7.0697	6.9993	0.00281296	0.0270098	0.956403
ENSG00000184697	9.4425	9.4098	6.0771	5.5058	6.0947	7.4792	9.8702	CLDN6	9.42615	5.89253	8.6747	0.00281806	0.64275	0.251284
ENSG00000188039	17.4984	17.6975	12.0671	11.1841	10.6616	13.4192	10.2642	NWD1	17.598	11.3043	11.8417	0.00282267	0.169054	0.791956
ENSG00000272848	10.6368	11.0139	1.6259	3.3993	1.4823	8.2393	6.3376	AL009176.1	10.8254	2.16917	7.28845	0.00282521	0.155846	0.0524883
ENSG00000115598	19.939	20.5009	15.1886	15.3206	14.5766	13.6	11.4255	IL1RL2	20.22	15.0286	12.5128	0.00283579	0.073415	0.248062
ENSG00000215007	7.2382	8.5655	16.8169	19.122	16.9463	21.786	8.6253	DNAJA1P3	7.90185	17.6284	15.2057	0.00284014	0.465587	0.77553
ENSG00000145494	20.8466	21.85	12.3816	14.72	12.6167	13.7091	17.9805	NDUFS6	21.3483	13.2394	15.8448	0.00287847	0.221108	0.423862
ENSG00000251049	9.4067	8.3488	17.254	17.0348	19.6636	30.1866	13.0775	AC107396.1	8.87775	17.9841	21.632	0.00288124	0.375361	0.74343
ENSG00000253985	17.2503	16.3309	37.9691	39.6919	34.6173	21.3793	17.8152	AC145141.2	16.7906	37.4261	19.5973	0.00289156	0.348224	0.0106972
ENSG00000083817	15.5232	15.9738	9.491	7.4772	8.277	16.4307	11.2596	ZNF416	15.7485	8.41507	13.8452	0.00289814	0.595672	0.270347
ENSG00000244493	42.287	40.6587	29.0865	27.0277	29.4653	28.0761	16.7968	SLC9A9-AS2	41.4729	28.5265	22.4365	0.00289836	0.177142	0.473463
ENSG00000184844	8.2309	6.4935	23.4846	21.043	21.4115	4.8576	10.8979	CYCSP45	7.3622	21.9797	7.87775	0.00290893	0.893488	0.11692
ENSG00000102316	10.2886	10.0881	17.6135	17.0348	18.6804	16.1342	18.4487	MAGED2	10.1883	17.7762	17.2914	0.00295354	0.100698	0.75089
ENSG00000105388	20.8903	19.5328	11.9841	9.6706	9.201	13.0138	8.1954	CEACAM5	20.2116	10.2852	10.6046	0.00297191	0.135288	0.917548
ENSG00000227351	15.3053	15.697	8.7339	8.6955	10.2381	11.7426	12.1589	NANOGP6	15.5011	9.2225	11.9507	0.00298908	0.00650725	0.0221161
ENSG00000236151	22.658	22.9825	25.7275	26.2052	25.2607	20.0581	7.7143	AL110503.1	22.8203	25.7311	13.8862	0.00300052	0.384732	0.30531
ENSG00000279404	14.7162	14.7762	6.5437	6.8406	7.9547	2.7634	6.7311	AC008739.5	14.7462	7.113	4.74725	0.00303204	0.124621	0.438192
ENSG00000160145	16.9037	16.6626	14.2404	14.5858	13.7701	15.4639	11.7465	KALRN	16.7831	14.1988	13.6052	0.00306342	0.335956	0.803402
ENSG00000227001	36.6093	38.6809	20.7844	18.9419	14.5766	48.6129	13.5029	NBPF2P	37.6451	18.101	31.0579	0.00310878	0.771497	0.594723
ENSG00000261794	13.198	12.9254	10.5736	11.2473	10.655	12.0865	8.3155	GOLGA8H	13.0617	10.8253	10.201	0.00311929	0.369939	0.796581
ENSG00000177200	10.003	10.3499	13.1284	12.7645	12.3198	11.637	8.4459	CHD9	10.1764	12.7376	10.0415	0.0031198	0.946336	0.335505
ENSG00000274662	3.0431	3.6011	7.4423	7.78	6.7853	21.5514	4.835	RN7SKP236	3.3221	7.33587	13.1932	0.0031309	0.447126	0.610814
ENSG00000276949	3.0539	3.6139	7.4686	7.8075	6.8093	2.7034	19.4083	AC011298.3	3.3339	7.3618	11.0558	0.00313164	0.524858	0.734908
ENSG00000207369	8.077	9.5582	19.7534	20.6497	18.0096	14.3005	0	RNU6-665P	8.8176	19.4709	7.15025	0.00313218	0.854286	0.332102
ENSG00000283576	30.3242	32.2965	18.5405	15.5054	13.523	13.4224	9.6361	AC100810.6	31.3103	15.8563	11.5293	0.00313807	0.0262316	0.202521
ENSG00000170786	12.9148	12.7879	11.6026	11.2306	11.1661	9.0997	7.7472	SDR16C5	12.8514	11.3331	8.42345	0.00314955	0.0940545	0.133693
ENSG00000279533	4.6093	5.4545	11.2726	13.7481	12.8469	0	9.1543		5.0319	12.6225	4.57715	0.00316662	0.937017	0.323682
ENSG00000233955	18.2443	16.7922	3.3051	4.6068	5.2733	12.5618	5.9048	AHCYP3	17.5183	4.39507	9.2333	0.00320141	0.230625	0.37816
ENSG00000088538	24.481	25.349	19.5549	17.666	18.9292	24.4684	13.9588	DOCK3	24.915	18.7167	19.2136	0.00321396	0.473237	0.940054
ENSG00000227518	2.0697	1.3996	6.1463	7.0551	7.9112	1.047	3.0535	AL928970.1	1.73465	7.03753	2.05025	0.00325644	0.808179	0.0751022
ENSG00000251148	30.7012	32.6981	18.771	17.0063	15.4026	14.9482	10.9754	AL158068.2	31.6996	17.06	12.9618	0.00326897	0.0317933	0.245947
ENSG00000102038	9.1119	7.9699	19.1354	21.4385	23.188	17.8862	11.0153	SMARCA1	8.5409	21.254	14.4507	0.00327334	0.329236	0.273312
ENSG00000231007	13.8278	12.9545	4.9318	7.3651	5.7811	11.2211	9.612	CDC20P1	13.3911	6.026	10.4166	0.00328493	0.11585	0.0390157
ENSG00000165948	19.2457	18.0481	10.6569	8.9742	11.3355	12.2155	11.2505	IFI27L1	18.6469	10.3222	11.733	0.00328727	0.0139211	0.196286
ENSG00000207042	0	0	29.6301	34.4161	36.0193	7.1502	6.4165	RNU6-196P	0	33.3552	6.78335	0.00329421	0.0343955	0.00406163
ENSG00000095380	13.169	13.5061	10.7356	9.7263	10.3751	8.3937	8.5089	NANS	13.3376	10.279	8.4513	0.00331276	0.0114944	0.0218749
ENSG00000248364	13.9675	14.4627	3.2024	4.4637	5.8395	10.0464	0	OR7E86P	14.2151	4.50187	5.0232	0.00332953	0.317809	0.934336
ENSG00000070831	20.8974	19.6131	33.4842	32.5471	29.7249	19.7754	21.5627	CDC42	20.2553	31.9187	20.669	0.00334934	0.746239	0.00455872
ENSG00000172746	22.6059	24.6935	8.5055	8.8914	3.8773	12.3151	6.9071	RPL12P13	23.6497	7.0914	9.6111	0.00335698	0.0879695	0.518595
ENSG00000173673	16.1193	16.1405	12.1298	11.6235	12.4414	6.586	13.7905	HES3	16.1299	12.0649	10.1883	0.00336776	0.346967	0.69421
ENSG00000197497	12.1398	12.7242	8.7655	7.2912	7.9917	8.4951	8.4501	ZNF665	12.432	8.01613	8.4726	0.00337031	0.0457099	0.395888
ENSG00000228815	9.8156	10.5093	5.7156	4.3816	5.7321	11.172	4.8272	MARK2P13	10.1624	5.27643	7.9996	0.00337237	0.618659	0.547056
ENSG00000274775	5.2531	5.343	9.2903	8.9533	8.4701	11.4144	5.9666	Z82195.2	5.29805	8.90457	8.6905	0.00337264	0.430647	0.950114
ENSG00000183647	14.4643	15.2828	8.8436	7.7774	9.7907	14.1765	7.5237	ZNF530	14.8735	8.8039	10.8501	0.00337869	0.437641	0.648372
ENSG00000124160	17.9826	18.1041	15.4255	15.0961	14.6622	16.1569	14.0726	NCOA5	18.0434	15.0613	15.1148	0.00341313	0.216628	0.96754
ENSG00000205861	12.9636	13.6363	6.1647	3.6825	4.0146	10.8386	5.7214	PCOTH	13.2999	4.6206	8.28	0.00341391	0.295811	0.374218
ENSG00000196632	6.7048	7.3103	12.4363	10.9782	12.4303	11.3374	10.2938	WNK3	7.00755	11.9483	10.8156	0.00342036	0.0403273	0.22646
ENSG00000229910	4.6615	4.413	13.6804	15.8901	15.5909	8.2532	9.6283	HNRNPA1P18	4.53725	15.0538	8.94075	0.0034307	0.0899816	0.0113868
ENSG00000258706	12.8854	13.0699	9.0037	7.8435	8.2089	18.7398	8.7741	SLC20A1P3	12.9777	8.35203	13.7569	0.00346159	0.901238	0.47357
ENSG00000187325	6.5027	6.2294	12.4954	12.1387	11.0471	12.0614	9.3478	TAF9B	6.36605	11.8937	10.7046	0.00349209	0.189883	0.53669
ENSG00000227348	11.8982	11.52	14.5493	13.8268	14.4708	20.1083	4.2964	MTND5P25	11.7091	14.2823	12.2023	0.00353267	0.960335	0.836235
ENSG00000259817	33.155	31.3879	21.6227	18.8365	17.2496	27.394	5.2678	AC087565.1	32.2715	19.2363	16.3309	0.00355838	0.385037	0.836669
ENSG00000261460	10.7069	11.3708	4.3642	3.2754	5.5093	8.0202	3.9258	AC009690.2	11.0389	4.38297	5.973	0.00356007	0.237257	0.576376
ENSG00000159399	15.8197	15.3476	11.6765	12.6314	11.4402	11.9858	10.756	HK2	15.5836	11.916	11.3709	0.00356018	0.0623467	0.536306
ENSG00000280852	3.722	3.5236	10.0128	11.4187	11.6186	5.9308	4.1395	AC025048.6	3.6228	11.0167	5.03515	0.00356363	0.357262	0.043006
ENSG00000216710	29.4962	27.9242	10.8206	15.082	9.8653	23.5006	4.6865	COX6A1P3	28.7102	11.9226	14.0935	0.00356533	0.362618	0.855989
ENSG00000254684	15.6188	14.3756	4.2442	5.9157	5.8043	23.0444	8.2719	AP002803.1	14.9972	5.3214	15.6581	0.00356709	0.943229	0.394005
ENSG00000125780	21.1808	20.8874	12.1653	11.4865	13.5958	15.6254	13.0023	TGM3	21.0341	12.4159	14.3139	0.00360034	0.11904	0.359338
ENSG00000254697	19.7233	19.0965	4.3851	6.1121	7.996	9.5237	12.8198	COPS8P3	19.4099	6.1644	11.1717	0.00362383	0.11555	0.136491
ENSG00000236699	14.1398	14.5737	11.5734	11.0782	10.4246	14.0316	7.5188	ARHGEF38	14.3567	11.0254	10.7752	0.00362815	0.469195	0.95124
ENSG00000241556	16.7272	15.3958	4.5454	7.9194	6.2162	1.6453	8.859	AC018475.1	16.0615	6.227	5.25215	0.00363225	0.195276	0.833093
ENSG00000267682	29.9603	29.9999	8.4545	11.7841	7.7081	18.3618	12.816	AC016590.2	29.9801	9.31557	15.5889	0.00364914	0.121164	0.224792
ENSG00000173212	18.8455	18.218	13.632	14.703	14.5001	15.2733	9.0671	MAB21L3	18.5318	14.2784	12.1702	0.00367128	0.286276	0.619723
ENSG00000262406	18.9081	18.5553	16.354	16.1135	15.4245	19.5964	10.991	MMP12	18.7317	15.964	15.2937	0.00368032	0.57072	0.901655
ENSG00000173572	19.7954	20.2831	14.1695	13.1666	15.0718	11.7539	9.3972	NLRP13	20.0393	14.136	10.5755	0.00368152	0.0687173	0.156213
ENSG00000133142	6.5213	6.9048	16.788	14.6248	14.9234	10.9383	10.6339	TCEAL4	6.71305	15.4454	10.7861	0.00368263	0.00444887	0.0167662
ENSG00000257604	42.6785	46.2961	13.047	21.2162	11.8953	28.3361	8.4762	AC027288.2	44.4873	15.3862	18.4062	0.00368915	0.222389	0.813487
ENSG00000042781	15.1303	15.2615	11.9565	12.3194	12.7335	20.4458	9.4083	USH2A	15.1959	12.3365	14.927	0.00369141	0.969012	0.720597
ENSG00000218027	13.5716	13.4907	9.9574	9.7152	9.0784	15.859	8.6253	AL512329.1	13.5312	9.58367	12.2421	0.00370186	0.782052	0.596237
ENSG00000197714	13.0684	12.547	7.5379	8.6153	6.8724	8.513	9.4024	ZNF460	12.8077	7.6752	8.9577	0.0037757	0.0305189	0.157811
ENSG00000254790	21.0488	21.9783	6.0562	6.331	6.902	12.057	7.869	AP000842.1	21.5136	6.42973	9.963	0.00378786	0.101027	0.337465
ENSG00000279910	10.6092	11.1061	6.9855	7.3025	5.9139	7.947	4.052	AL731532.1	10.8576	6.73397	5.9995	0.00381559	0.23813	0.770945
ENSG00000259528	22.786	21.1864	11.9413	9.7091	12.7017	30.2572	15.5157	AC068397.1	21.9862	11.4507	22.8864	0.0038227	0.922727	0.361476
ENSG00000258687	29.8014	29.3886	54.6625	50.7935	49.837	74.7487	39.4581	AL358334.1	29.595	51.7643	57.1034	0.00382781	0.363062	0.813028
ENSG00000276897	14.404	17.0454	46.9692	53.1921	42.8229	25.5025	15.2571	AC231532.2	15.7247	47.6614	20.3798	0.00384285	0.526284	0.0590474
ENSG00000111331	16.34	15.8658	8.4534	9.6404	10.5098	13.167	10.4845	OAS3	16.1029	9.53453	11.8257	0.00384801	0.184367	0.306665
ENSG00000271283	33.4006	29.6441	5.1054	0	4.6547	14.784	3.3168	AC011458.2	31.5223	3.25337	9.0504	0.00385388	0.131932	0.489816
ENSG00000165359	6.7434	6.555	12.2217	13.4433	12.0825	14.1779	10.6185	INTS6L	6.6492	12.5825	12.3982	0.00386603	0.190258	0.934785
ENSG00000181609	19.4758	18.2458	11.9077	10.3733	9.0471	22.2698	9.67	OR52D1	18.8608	10.4427	15.9699	0.00386808	0.726127	0.540273
ENSG00000126756	3.4764	3.2911	16.1539	17.7757	19.3788	11.6946	16.0181	UXT	3.38375	17.7695	13.8563	0.0038719	0.129035	0.289981
ENSG00000044115	19.4772	19.8058	16.9951	16.5151	17.4589	12.9967	14.8511	CTNNA1	19.6415	16.9897	13.9239	0.00389743	0.093932	0.16366
ENSG00000196459	6.2267	5.6939	10.556	11.2158	9.6241	8.7695	5.9584	TRAPPC2	5.9603	10.4653	7.36395	0.00390513	0.497149	0.24621
ENSG00000271298	43.212	41.8387	28.822	23.4343	26.2777	52.1642	12.4831	AL080274.1	42.5254	26.178	32.3237	0.00390522	0.697641	0.808841
ENSG00000065675	24.6551	25.4517	19.2438	19.2229	20.7616	16.9501	12.2937	PRKCQ	25.0534	19.7428	14.6219	0.00391368	0.131307	0.259525
ENSG00000216378	17.5659	17.669	9.6659	11.2272	10.771	20.2154	10.466	AL080285.1	17.6174	10.5547	15.3407	0.00391394	0.721832	0.504953
ENSG00000102317	4.8644	4.66	9.6305	8.4883	8.7804	10.458	9.3849	RBM3	4.7622	8.9664	9.92145	0.00395088	0.0579328	0.283254
ENSG00000182397	11.2944	12.0804	6.1087	6.1082	7.5067	9.6139	5.349	DNM1P46	11.6874	6.57453	7.48145	0.0039761	0.290606	0.744406
ENSG00000223168	26.3488	28.0625	16.1099	13.4727	14.6877	25.658	16.7456	RN7SKP142	27.2056	14.7568	21.2018	0.00397753	0.400638	0.379839
ENSG00000244585	19.3224	20.7871	8.5919	11.9757	9.7918	9.3302	13.9547	RPL12P33	20.0547	10.1198	11.6425	0.00400852	0.14504	0.629367
ENSG00000243642	16.2553	16.0301	0	0	3.0204	19.1868	4.3045	RN7SL526P	16.1427	1.0068	11.7457	0.00401892	0.660226	0.382388
ENSG00000199472	46.2986	45.6573	0	0	8.6028	6.831	12.2602	RF00019	45.9779	2.8676	9.5456	0.00401909	0.0445983	0.197276
ENSG00000214626	14.698	15.6539	5.3919	2.5051	1.6386	20.1678	4.6705	POLR3DP1	15.176	3.17853	12.4192	0.00402567	0.782429	0.44127
ENSG00000267466	13.2057	13.3122	5.9808	7.5026	6.5434	5.1958	4.2741	AC021683.1	13.259	6.6756	4.73495	0.00408493	0.032197	0.0675718
ENSG00000172476	4.5169	3.818	10.2577	9.3484	8.393	8.1877	7.6893	RAB40A	4.16745	9.33303	7.9385	0.00409615	0.0171801	0.109864
ENSG00000198947	10.4202	9.3565	18.5542	18.1887	17.0692	25.489	13.8694	DMD	9.88835	17.9374	19.6792	0.00412699	0.339075	0.814631
ENSG00000202433	40.385	38.2326	19.7534	20.6497	18.0096	21.4507	44.9158	RNU6-54P	39.3088	19.4709	33.1833	0.00414883	0.693618	0.449955
ENSG00000275975	14.2614	13.5013	6.9756	7.2921	6.3598	2.525	6.7977	RF00017	13.8814	6.87583	4.66135	0.00414923	0.135771	0.486795
ENSG00000101945	6.1585	5.7695	8.7858	8.7471	8.0102	8.6321	12.6388	SUV39H1	5.964	8.51437	10.6354	0.00417286	0.255294	0.48004
ENSG00000259426	16.7888	16.7067	11.198	10.0802	9.784	7.0934	7.8812	AC027237.3	16.7477	10.3541	7.4873	0.00422086	0.0255189	0.0187849
ENSG00000203952	5.7938	6.8562	13.5791	13.9895	11.8421	5.9838	7.6712	CCDC160	6.325	13.1369	6.8275	0.0042475	0.67231	0.0223835
ENSG00000196098	13.4199	12.7046	1.094	3.8121	3.9897	11.088	7.8181	OR5K4	13.0622	2.96527	9.45305	0.00424862	0.258849	0.0957793
ENSG00000237217	12.0873	11.9198	14.7805	15.4512	15.7217	10.7003	14.4036	AC008074.2	12.0036	15.3178	12.552	0.00427269	0.816716	0.371219
ENSG00000254695	22.0189	21.7139	26.925	28.1467	28.6395	27.6142	10.2038	AC087379.2	21.8664	27.9037	18.909	0.00427392	0.791513	0.489204
ENSG00000262558	12.3057	13.4421	6.9451	4.8401	5.2766	11.7317	9.0239	AC129507.3	12.8739	5.68727	10.3778	0.00427434	0.28793	0.129868
ENSG00000215184	12.7406	12.5642	15.5795	16.2864	16.5715	1.8798	15.1821	RPS12P16	12.6524	16.1458	8.53095	0.00427486	0.646831	0.456793
ENSG00000214929	11.2261	10.7071	7.5808	6.2827	6.1644	9.938	5.4574	SPATA31D1	10.9666	6.67597	7.6977	0.00427572	0.379972	0.727801
ENSG00000268598	23.0123	24.2065	9.38	6.537	11.4026	6.7906	6.0938	VN1R80P	23.6094	9.10653	6.4422	0.00431059	0.00450773	0.194803
ENSG00000237937	29.2764	27.7161	20.0478	18.9615	16.9725	23.8438	9.3031	AP000770.1	28.4962	18.6606	16.5735	0.0043142	0.346127	0.822215
ENSG00000100003	13.1405	13.4996	9.0054	9.5986	10.3033	7.6699	11.0127	SEC14L2	13.32	9.63577	9.3413	0.0043186	0.249961	0.88959
ENSG00000159882	13.1736	12.6663	9.229	8.5368	8.8733	11.419	5.5597	ZNF230	12.92	8.8797	8.48935	0.00434814	0.37044	0.915713
ENSG00000189056	21.9444	21.1955	16.0502	17.128	17.3771	21.242	11.785	RELN	21.5699	16.8518	16.5135	0.00436221	0.47793	0.954573
ENSG00000279478	16.3992	17.4659	8.0213	4.1926	5.4849	23.2281	9.1195	AC127071.2	16.9325	5.8996	16.1738	0.00436491	0.931831	0.378373
ENSG00000251489	6.5226	5.789	11.9639	11.1171	10.9077	20.2095	10.3633	AC108941.1	6.1558	11.3296	15.2864	0.00436563	0.313461	0.56874
ENSG00000250446	37.8751	34.634	10.526	17.6057	9.5968	27.433	17.7797	LINC01332	36.2546	12.5762	22.6063	0.00437742	0.189117	0.24077
ENSG00000008086	5.9219	6.5886	10.0265	10.0933	11.2857	10.5744	8.5243	CDKL5	6.25525	10.4685	9.54935	0.00439433	0.165436	0.528117
ENSG00000102081	5.6787	4.2869	12.2119	15.1857	14.736	14.648	12.1338	FMR1	4.9828	14.0445	13.3909	0.00439852	0.0480772	0.714828
ENSG00000072422	17.674	18.1686	13.7531	12.1711	12.141	16.2782	9.7859	RHOBTB1	17.9213	12.6884	13.032	0.00442591	0.371974	0.933061
ENSG00000229745	19.5677	19.2967	0	0	0	0	0	BPY2DP	19.4322	0	0	0.00443905	0.00443905	#DIV/0!
ENSG00000129824	11.3966	11.2387	0	0	0	0	0	RPS4Y1	11.3177	0	0	0.00444088	0.00444088	#DIV/0!
ENSG00000183559	30.0535	27.875	17.8783	14.5363	13.5834	17.2573	8.3885	C10orf120	28.9642	15.3327	12.8229	0.0044504	0.153966	0.671996
ENSG00000262583	20.8251	22.1795	14.0059	13.3103	11.6086	18.4355	10.7535	AC009163.5	21.5023	12.9749	14.5945	0.00445726	0.316111	0.746219
ENSG00000237667	17.0686	17.5055	6.9573	8.7275	9.5146	9.0661	9.9437	LINC01115	17.2871	8.3998	9.5049	0.00448316	0.012826	0.297904
ENSG00000144524	16.5268	15.6797	9.0593	9.8346	11.2776	10.9729	10.7524	COPS7B	16.1033	10.0572	10.8626	0.0044846	0.0391512	0.340528
ENSG00000226975	11.4795	11.6439	0	0	0	0	0	AC006987.1	11.5617	0	0	0.00452609	0.00452609	#DIV/0!
ENSG00000107796	12.4873	12.7153	7.4573	7.6719	8.7416	10.5403	7.6132	ACTA2	12.6013	7.95693	9.07675	0.00455945	0.248839	0.581567
ENSG00000136237	17.7994	17.27	13.7194	12.2212	13.5428	14.7862	9.5832	RAPGEF5	17.5347	13.1611	12.1847	0.00458136	0.285452	0.771756
ENSG00000252713	51.5964	45.7936	0	10.9926	14.3808	45.6761	10.2473	RNU6-1198P	48.695	8.4578	27.9617	0.00458406	0.446625	0.462998
ENSG00000278281	61.7314	54.7887	0	13.1519	17.2056	13.662	12.2602	MIR7856	58.26	10.1192	12.9611	0.00458411	0.0410767	0.64027
ENSG00000259654	15.9716	16.8004	6.5101	3.0247	5.9354	3.142	2.8196	AC115102.1	16.386	5.15673	2.9808	0.00459896	0.00837986	0.178807
ENSG00000173040	23.061	22.2775	17.0731	14.5724	16.0907	11.9434	12.3381	EVC2	22.6692	15.9121	12.1408	0.00461398	0.00682093	0.0286336
ENSG00000135905	21.7134	21.5359	19.7704	20.3013	19.7667	19.8442	12.9682	DOCK10	21.6247	19.9461	16.4062	0.00462147	0.370726	0.490404
ENSG00000124486	8.7897	7.7645	16.8036	19.887	20.3579	12.8773	14.2605	USP9X	8.2771	19.0162	13.5689	0.00470525	0.030834	0.0260645
ENSG00000258837	22.5314	24.7587	5.904	6.8576	8.9713	15.6719	17.8994	AL133370.1	23.6451	7.2443	16.7857	0.00474971	0.0488883	0.0157599
ENSG00000253665	25.7284	24.9107	17.1606	13.9527	14.3419	28.9879	7.4324	AC022733.1	25.3195	15.1517	18.2101	0.00475669	0.628729	0.824077
ENSG00000100433	13.6051	14.2423	10.2379	9.4538	8.5174	13.3411	8.9791	KCNK10	13.9237	9.40303	11.1601	0.00476348	0.422111	0.56573
ENSG00000272908	14.0527	14.5509	9.1289	9.7303	10.771	11.6627	10.8149	AC006033.2	14.3018	9.87673	11.2388	0.00480466	0.0404859	0.127756
ENSG00000271495	23.7139	24.9445	3.222	2.2454	2.9375	6.9976	14.6524	AC020765.1	24.3292	2.80163	10.825	0.00480626	0.16817	0.28184
ENSG00000226646	18.7369	18.0154	12.8879	11.9757	10.4446	19.697	13.9547	RPL7P37	18.3761	11.7694	16.8258	0.00482792	0.684681	0.315845
ENSG00000240128	8.7706	8.7822	2.475	3.4497	3.7608	7.167	8.5754	KRT18P43	8.7764	3.2285	7.8712	0.0048306	0.42089	0.0452663
ENSG00000244025	31.457	29.3886	18.2208	16.9312	12.9207	7.3283	15.7832	KRTAP19-3	30.4228	16.0242	11.5557	0.00488424	0.123974	0.471803
ENSG00000177646	18.5751	18.1996	12.2118	13.6169	11.8018	15.206	14.1217	ACAD9	18.3873	12.5435	14.6639	0.00488908	0.0663235	0.080084
ENSG00000267268	20.3884	18.7656	8.3104	7.7222	10.1024	13.0353	11.6978		19.577	8.71167	12.3666	0.00491856	0.0226107	0.038179
ENSG00000130826	8.6362	8.2733	15.8408	14.7196	16.9641	13.4703	12.5781	DKC1	8.45475	15.8415	13.0242	0.00492361	0.0354693	0.0372873
ENSG00000157625	5.6433	6.3563	10.4758	11.2988	10.2332	11.2555	7.5079	TAB3	5.9998	10.6693	9.3817	0.00493856	0.314079	0.615812
ENSG00000162493	16.3196	16.2775	12.8288	12.7155	11.9562	13.4151	13.1498	PDPN	16.2985	12.5002	13.2825	0.00495521	0.0244791	0.0901612
ENSG00000177479	18.0028	17.7321	12.2593	11.2998	10.3358	12.597	10.6193	ARIH2	17.8674	11.2983	11.6082	0.00499499	0.0946353	0.815021
ENSG00000215319	4.9144	3.3232	12.0189	15.5558	14.0888	18.0237	9.4815	EIF5P1	4.1188	13.8878	13.7526	0.00500089	0.256666	0.979999
ENSG00000259256	38.5057	35.4409	18.311	14.5843	21.4645	13.2562	16.9943	LINC01895	36.9733	18.1199	15.1252	0.0050101	0.0135079	0.35861
ENSG00000254990	25.3901	26.5792	17.912	19.973	18.5082	13.8319	15.5157	AP001781.1	25.9847	18.7977	14.6738	0.00505113	0.0117538	0.0558611
ENSG00000173517	10.6493	11.0798	7.8221	7.8267	8.7252	9.2376	6.1605	PEAK1	10.8646	8.12467	7.69905	0.00507546	0.283047	0.82871
ENSG00000264404	19.8839	18.488	6.947	4.8414	1.5834	14.4591	10.1547	BX547991.1	19.1859	4.45727	12.3069	0.00508713	0.166551	0.0955511
ENSG00000207752	60.862	57.6182	14.8846	0	13.5706	32.3271	58.02	MIR199A1	59.2401	9.48507	45.1736	0.00509622	0.469255	0.186896
ENSG00000211860	72.02	68.1815	17.6135	0	16.0586	51.005	22.8857	TRAJ29	70.1008	11.224	36.9454	0.00509628	0.250223	0.289699
ENSG00000264030	16.3682	15.4958	4.0031	0	3.6497	0	7.8019	RN7SL66P	15.932	2.55093	3.90095	0.00509633	0.195856	0.789757
ENSG00000253951	19.6418	19.9232	6.8624	9.565	9.3849	42.2281	5.5728	AC087360.1	19.7825	8.6041	23.9004	0.00510645	0.859298	0.557084
ENSG00000181163	22.1253	24.0452	34.2331	36.3635	37.0002	16.9883	27.9794	NPM1	23.0853	35.8656	22.4838	0.00511243	0.930857	0.241643
ENSG00000144668	18.0637	19.0286	12.6403	12.0126	13.8526	18.3019	11.5299	ITGA9	18.5462	12.8352	14.9159	0.00513435	0.475555	0.648732
ENSG00000248514	15.1621	17.9425	32.4459	30.6877	35.9205	11.7446	7.5282	AC008443.4	16.5523	33.018	9.6364	0.0051359	0.129968	0.0112127
ENSG00000170759	11.6173	11.4854	14.026	14.0358	14.7552	10.9352	14.8366	KIF5B	11.5513	14.2723	12.8859	0.00514919	0.617985	0.606044
ENSG00000171402	14.0909	16.6748	34.4611	30.6877	33.1645	34.6501	26.1195	XAGE3	15.3829	32.7711	30.3848	0.00516969	0.152444	0.675042
ENSG00000232842	4.3737	4.1406	9.6268	8.2	8.777	6.9693	3.4745	AL137845.2	4.25715	8.86793	5.2219	0.00518507	0.678797	0.270917
ENSG00000118193	12.3514	12.7893	15.8296	14.9791	16.1535	12.406	10.3783	KIF14	12.5704	15.6541	11.3922	0.00518767	0.446757	0.118267
ENSG00000256717	25.596	24.9445	9.2056	3.8493	6.7144	17.3275	10.765	AP002991.1	25.2703	6.58977	14.0463	0.00519573	0.178059	0.221385
ENSG00000267159	31.6185	28.0625	6.4439	11.2272	5.8751	4.6651	10.466	AC005379.1	29.8405	7.84873	7.56555	0.00520041	0.0353481	0.941681
ENSG00000271358	18.3881	18.1334	3.7475	0	3.4167	13.5652	7.3039	AL137190.1	18.2608	2.38807	10.4345	0.00523638	0.241769	0.202359
ENSG00000163864	22.5389	21.9303	16.2303	15.5795	15.9143	22.8347	12.1358	NMNAT3	22.2346	15.908	17.4853	0.00524696	0.537528	0.817486
ENSG00000238061	18.6527	16.8176	7.6029	8.3264	4.9513	12.5809	4.9394	AL356273.2	17.7351	6.9602	8.76015	0.00524879	0.241669	0.72024
ENSG00000259478	18.0509	18.235	11.844	12.0062	10.3076	11.6924	7.6946	AC024651.1	18.1429	11.3859	9.6935	0.00529472	0.147234	0.548941
ENSG00000227471	21.8334	22.4538	13.9848	12.1828	15.0685	17.2573	11.3568	AKR1B15	22.1436	13.7454	14.3071	0.00530698	0.226006	0.881349
ENSG00000240541	20.4224	18.6749	11.3513	7.9109	8.2794	13.1484	4.4247	TM4SF1-AS1	19.5487	9.18053	8.78655	0.00532849	0.234412	0.943103
ENSG00000231074	9.8731	9.9936	6.7579	6.6676	7.4766	8.9052	6.8568	HCG18	9.93335	6.96737	7.881	0.00533991	0.293783	0.532309
ENSG00000106460	7.2295	6.9327	9.2977	9.9851	10.3529	12.5793	6.5355	TMEM106B	7.0811	9.87857	9.5574	0.00536057	0.562811	0.932671
ENSG00000249848	21.0424	23.1224	9.1896	10.247	5.027	7.9834	13.1344	AC112673.1	22.0824	8.15453	10.5589	0.00536213	0.1035	0.519156
ENSG00000133135	4.2809	5.3639	10.1616	10.9446	12.3528	13.5984	10.4026	RNF128	4.8224	11.153	12.0005	0.00536449	0.111279	0.691429
ENSG00000164741	14.6584	14.9484	12.2251	12.8373	13.0286	13.5147	10.2497	DLC1	14.8034	12.697	11.8822	0.00537135	0.322574	0.705236
ENSG00000271624	20.4796	19.3881	6.2607	4.3632	9.1329	10.8778	8.1347	AP004372.1	19.9338	6.5856	9.50625	0.00544938	0.0532163	0.241337
ENSG00000270495	21.6662	24.2149	5.8875	1.0258	8.0517	9.5901	4.7811	AC008825.2	22.9406	4.98833	7.1856	0.00546076	0.0514568	0.550446
ENSG00000237922	19.7616	21.8264	11.2769	7.8591	7.3439	5.8314	7.3262	AL450309.1	20.794	8.82663	6.5788	0.00551928	0.0109375	0.218816
ENSG00000134548	14.9229	14.3102	10.0678	10.0861	8.3185	12.755	6.5407	SPX	14.6166	9.4908	9.64785	0.00553755	0.353728	0.967989
ENSG00000231336	26.1171	25.2871	8.71	12.1402	13.2351	21.0185	11.3171	AC017006.1	25.7021	11.3618	16.1678	0.00553861	0.297763	0.496704
ENSG00000256232	17.922	18.852	30.438	28.8493	26.641	12.3399	16.6106	LINC02387	18.387	28.6428	14.4753	0.00554584	0.307727	0.0483183
ENSG00000177839	9.9833	9.9608	5.2661	5.505	6.3289	3.4658	4.3542	PCDHB9	9.97205	5.7	3.91	0.00558426	0.0464357	0.0800969
ENSG00000223720	29.2063	31.4201	11.3635	13.5761	17.7607	15.278	14.765	AL109659.1	30.3132	14.2334	15.0215	0.00559273	0.0366107	0.716355
ENSG00000130377	27.3287	27.2963	19.6216	18.3752	20.4052	15.9807	14.1417	ACSBG2	27.3125	19.4673	15.0612	0.00559989	0.0476273	0.0646582
ENSG00000227582	38.3075	41.898	15.6144	18.796	23.2952	31.3429	19.366	ADGRF5P1	40.1028	19.2352	25.3544	0.00562111	0.223862	0.483614
ENSG00000240950	17.749	19.3881	6.6781	9.3081	4.5664	18.1297	8.677	AC021074.1	18.5686	6.85087	13.4033	0.00563969	0.468372	0.385179
ENSG00000162944	12.0853	12.5989	9.6761	8.9504	8.9823	10.8259	9.6008	RFTN2	12.3421	9.20293	10.2134	0.00565172	0.139429	0.322493
ENSG00000256659	15.6565	16.6748	10.8489	10.674	8.7275	6.93	6.2189	LINC02368	16.1656	10.0835	6.57445	0.00566623	0.00653904	0.0223784
ENSG00000182093	16.9489	16.3768	12.3592	11.9261	13.5218	11.5628	8.5235	WRB	16.6628	12.6024	10.0432	0.00567652	0.133466	0.322817
ENSG00000200508	33.8918	30.0801	10.3609	7.2206	0	0	13.4622	RF00019	31.986	5.8605	6.7311	0.0056963	0.14445	0.920684
ENSG00000239994	25.9922	26.9138	19.8648	16.6129	18.1112	46.0195	15.4865	AC069444.1	26.453	18.1963	30.753	0.00569937	0.825227	0.561561
ENSG00000213468	8.6178	9.4697	14.8033	14.863	13.7253	10.3536	11.0842	FIRRE	9.04375	14.4639	10.7189	0.00573648	0.0989576	0.00787636
ENSG00000260949	13.2814	14.5943	4.6402	6.4677	6.3459	10.0778	7.5364	AP006545.1	13.9379	5.81793	8.8071	0.00574042	0.104759	0.21331
ENSG00000199751	8.4729	10.0267	31.0826	36.1032	28.3387	15.0015	13.4622	RF00019	9.2498	31.8415	14.2318	0.00574105	0.0449657	0.0104128
ENSG00000207815	21.8795	25.8917	80.2639	93.2285	73.1784	58.1069	17.3815	MIR563	23.8856	82.2236	37.7442	0.00574125	0.619244	0.253588
ENSG00000145780	7.2813	5.9788	12.9012	15.3228	13.916	17.101	7.5551	FEM1C	6.63005	14.0467	12.328	0.00575617	0.441329	0.780191
ENSG00000176153	16.7198	17.0568	9.1651	7.8613	6.4277	15.3117	10.0764	GPX2	16.8883	7.81803	12.6941	0.00575832	0.354319	0.294655
ENSG00000223432	33.4544	36.2902	13.6362	11.8791	15.5406	24.6798	17.7179	AC009988.1	34.8723	13.6853	21.1989	0.00577725	0.121235	0.254803
ENSG00000227941	37.8287	34.4351	14.2331	14.8789	19.465	25.7601	30.0519	UQCRBP2	36.1319	16.1923	27.906	0.00578732	0.1012	0.0432833
ENSG00000248767	17.9371	19.2967	9.9699	5.5585	7.2718	12.9918	14.2496	AC187653.1	18.6169	7.60007	13.6207	0.00578959	0.0331118	0.0288454
ENSG00000142552	16.5168	17.1024	10.6034	12.668	11.5088	7.6763	12.7932	RCN3	16.8096	11.5934	10.2348	0.00580076	0.232494	0.689132
ENSG00000256263	54.3102	50.2979	23.0996	14.0862	26.3256	50.1688	33.7658	DDX11L8	52.3041	21.1705	41.9673	0.00584464	0.419047	0.197087
ENSG00000230618	16.9875	15.077	2.5966	5.4288	4.7347	7.5192	5.0607	H3F3AP3	16.0323	4.25337	6.28995	0.00586026	0.0283597	0.308425
ENSG00000187118	5.7419	5.2417	8.7265	10.0661	8.7792	12.4898	5.6693	CMC1	5.4918	9.1906	9.07955	0.00586996	0.483239	0.979317
ENSG00000277109	0	0	22.776	19.0476	24.9185	19.7864	20.7155	AL935212.4	0	22.2474	20.2509	0.00589191	0.0146013	0.365564
ENSG00000227616	44.6568	43.5201	35.334	38.0565	35.1434	34.8818	18.7816	AC063976.3	44.0884	36.178	26.8317	0.00589802	0.276535	0.450811
ENSG00000186532	15.1755	14.6384	10.6039	11.1938	11.2318	10.3861	9.3204	SMYD4	14.907	11.0098	9.85325	0.0059048	0.0314491	0.24399
ENSG00000226541	27.8787	29.692	13.6362	7.1275	12.4325	19.7439	6.6442	AL359633.1	28.7854	11.0654	13.1941	0.0059228	0.247924	0.801516
ENSG00000281955	7.7759	7.8873	13.5836	13.2533	14.8614	22.6179	15.0022	AC073488.3	7.8316	13.8994	18.8101	0.00595446	0.212479	0.41727
ENSG00000104695	15.3098	15.6262	10.7646	8.9698	10.2411	13.2143	9.1218	PPP2CB	15.468	9.99183	11.1681	0.00596376	0.281181	0.667512
ENSG00000058335	14.1008	14.7295	11.4951	10.904	10.2863	12.1746	11.6169	RASGRF1	14.4152	10.8951	11.8957	0.00598185	0.0276118	0.11223
ENSG00000267412	9.1079	8.9818	3.7124	4.3121	5.0771	4.0314	8.0395	AC092068.2	9.04485	4.3672	6.03545	0.0060323	0.373811	0.555812
ENSG00000274451	29.8014	28.8543	19.8773	23.0879	21.143	14.3901	12.9135	AL136228.1	29.3278	21.3694	13.6518	0.00604314	0.00613271	0.00772076
ENSG00000164904	15.2456	14.5697	10.0564	10.9841	10.8308	10.6438	6.8772	ALDH7A1	14.9077	10.6238	8.7605	0.00604794	0.179893	0.50118
ENSG00000112902	14.7172	14.2033	11.9685	11.2025	10.673	13.9139	8.343	SEMA5A	14.4603	11.2813	11.1285	0.00605627	0.442073	0.965168
ENSG00000132437	28.3854	30.3295	16.8496	20.4324	15.9767	19.0293	14.2306	DDC	29.3575	17.7529	16.63	0.00615963	0.083345	0.730337
ENSG00000242276	4.8607	5.7521	11.8876	10.77	10.8382	10.3272	8.4952	RPL5P3	5.3064	11.1653	9.4112	0.00616113	0.0936471	0.27693
ENSG00000236468	14.2422	13.7895	6.3329	7.172	8.6608	10.8887	7.7143	AC099335.1	14.0159	7.38857	9.3015	0.00616937	0.200772	0.424605
ENSG00000237174	19.3169	18.7446	15.5899	16.4619	15.5058	22.5726	9.5144	AL445465.1	19.0307	15.8525	16.0435	0.00617934	0.726828	0.98139
ENSG00000232707	57.0724	57.89	0	13.8963	9.0898	14.4354	12.9542	AP1B1P2	57.4812	7.66203	13.6948	0.00621101	0.00165782	0.275285
ENSG00000244318	14.5495	13.774	21.3497	19.8385	22.7091	18.0321	20.8052	RN7SL252P	14.1617	21.2991	19.4186	0.00623245	0.143252	0.37989
ENSG00000262503	18.005	18.4658	8.8067	6.1375	5.3529	9.5634	2.8607	AC027763.1	18.2354	6.7657	6.21205	0.00623394	0.171598	0.897024
ENSG00000137875	17.0358	17.8337	12.0183	12.2844	13.1488	8.7006	10.4105	BCL2L10	17.4348	12.4838	9.55555	0.00626409	0.0356251	0.142406
ENSG00000232240	39.122	37.8786	17.396	9.0927	11.8953	50.3753	11.3016	AL356387.2	38.5003	12.7947	30.8385	0.00626489	0.762075	0.523974
ENSG00000267919	17.5399	18.8694	9.7491	12.2298	10.6662	11.2926	5.0669	AC009955.2	18.2047	10.8817	8.17975	0.0062746	0.178762	0.541612
ENSG00000187695	14.6206	15.7638	7.9459	6.922	9.78	8.9163	5.1622		15.1922	8.21597	7.03925	0.00628735	0.120204	0.644759
ENSG00000158639	9.3054	11.0118	18.4906	22.799	22.0454	17.5051	12.9367	PAGE5	10.1586	21.1117	15.2209	0.00629587	0.241201	0.17805
ENSG00000243710	22.7905	21.6468	15.0344	17.2499	15.2116	16.1935	16.6759	CFAP57	22.2187	15.832	16.4347	0.00630074	0.0348059	0.49319
ENSG00000240513	17.1988	15.2645	5.2577	0	0	11.419	0	AL049830.2	16.2316	1.75257	5.7095	0.00630347	0.309912	0.612394
ENSG00000222761	32.6128	28.945	9.9699	0	0	0	25.9083	RNU6-684P	30.7789	3.3233	12.9542	0.00630375	0.39666	0.590799
ENSG00000251409	5.7616	9.0909	23.4846	31.0969	25.6938	15.3015	15.2571	AC008592.4	7.42625	26.7584	15.2793	0.00630572	0.132925	0.0366646
ENSG00000167554	16.8169	16.1513	12.5172	12.2543	13.586	12.0824	9.8745	ZNF610	16.4841	12.7858	10.9784	0.00630753	0.103097	0.326367
ENSG00000238202	39.6213	41.0261	9.0843	16.8826	16.5647	17.5375	3.9345	AC002465.1	40.3237	14.1772	10.736	0.0063166	0.140623	0.703442
ENSG00000183729	10.2924	10.2767	7.4728	6.5784	6.8131	3.7015	7.41	NPBWR1	10.2845	6.95477	5.55575	0.00636718	0.237895	0.587546
ENSG00000225037	20.5771	18.9393	27.9579	29.2264	30.5878	12.144	12.7143	EIF1AX-AS1	19.7582	29.2574	12.4291	0.00637044	0.0478641	0.000722785
ENSG00000136527	11.6025	11.5577	16.5224	16.1457	15.3095	12.1564	8.9256	TRA2B	11.5801	15.9925	10.541	0.00637079	0.636094	0.169274
ENSG00000240174	16.591	16.0637	3.6887	3.856	0	13.3521	5.991	AP000852.1	16.3274	2.5149	9.67155	0.0063854	0.320352	0.278337
ENSG00000204767	16.1379	15.0049	9.5144	7.1219	9.6384	13.2657	8.6995	FAM196B	15.5714	8.75823	10.9826	0.00639863	0.279876	0.500271
ENSG00000257757	7.4025	7.6649	11.3149	12.6168	11.3476	9.8297	11.7614	OR6C7P	7.5337	11.7598	10.7956	0.00640556	0.17774	0.490642
ENSG00000213277	15.9749	15.1234	9.7672	8.1683	10.6859	11.3135	3.8072	MARCKSL1P1	15.5492	9.54047	7.56035	0.00641867	0.276218	0.690804
ENSG00000102271	4.6049	5.4494	9.0822	11.0134	9.6053	16.1747	8.3786	KLHL4	5.02715	9.9003	12.2767	0.00647678	0.311256	0.651065
ENSG00000223540	20.0468	18.4512	2.7237	7.5928	7.4499	17.7466	17.6951	RPS15AP5	19.249	5.92213	17.7208	0.00649476	0.306045	0.0178709
ENSG00000099399	4.2944	4.4466	9.846	9.1491	8.3784	9.9792	11.0875	MAGEB2	4.3705	9.1245	10.5334	0.00650101	0.0530363	0.172192
ENSG00000226222	7.5151	5.9288	27.5689	21.348	22.3424	19.9585	9.9503	AC079168.1	6.72195	23.7531	14.9544	0.00650795	0.342463	0.303003
ENSG00000267552	9.9085	9.1198	4.0388	2.8147	1.2274	0.9746	0	AC093227.2	9.51415	2.69363	0.4873	0.00651701	0.0056732	0.104424
ENSG00000224295	23.3894	24.2187	14.3005	17.4409	14.9938	25.8821	9.2905	OLFM5P	23.804	15.5784	17.5863	0.00655163	0.590412	0.848984
ENSG00000112874	6.6264	7.1286	11.0493	12.4918	10.7455	12.0876	6.6998	NUDT12	6.8775	11.4289	9.3937	0.00656152	0.520943	0.586442
ENSG00000136895	20.9486	19.9376	15.0428	12.8385	15.1062	14.9148	10.4809	GARNL3	20.4431	14.3292	12.6978	0.00656924	0.162851	0.593595
ENSG00000222102	29.8014	31.7397	14.5767	20.3174	16.6123	39.5728	16.5724	RN7SKP232	30.7706	17.1688	28.0726	0.00658864	0.853387	0.515078
ENSG00000215301	7.3569	7.7896	17.0453	19.881	20.5049	11.9114	15.0726	DDX3X	7.57325	19.1437	13.492	0.00661221	0.160505	0.102449
ENSG00000109881	13.1963	12.6025	15.8535	15.981	16.777	13.9365	10.8512	CCDC34	12.8994	16.2038	12.3939	0.00662196	0.798894	0.235322
ENSG00000218089	15.5652	15.7882	9.9699	8.2115	9.9161	12.4669	10.5989	DNAJA1P4	15.6767	9.36583	11.5329	0.00667613	0.13687	0.202616
ENSG00000227939	14.3681	13.6023	5.2709	4.8978	5.6065	12.7194	6.8486	RPL3P2	13.9852	5.2584	9.784	0.00668668	0.385156	0.365317
ENSG00000133028	13.179	12.6966	9.504	10.2952	10.6429	8.7501	7.114	SCO1	12.9378	10.1474	7.93205	0.0066906	0.0823056	0.186675
ENSG00000280356	11.2439	11.9656	8.3089	6.5489	6.9441	14.0354	6.1048	AL021877.2	11.6047	7.2673	10.0701	0.00671184	0.764979	0.607617
ENSG00000184140	10.4968	11.3866	14.975	17.1454	16.5787	23.231	10.4236	OR4F6	10.9417	16.233	16.8273	0.00675139	0.526409	0.941157
ENSG00000146285	16.6387	17.534	12.3265	12.627	11.2383	13.3318	12.3498	SCML4	17.0863	12.0639	12.8408	0.00675844	0.0241277	0.336084
ENSG00000276651	14.361	14.8158	11.7073	11.2971	11.9054	10.1054	11.9938	AC007950.2	14.5884	11.6366	11.0496	0.00678788	0.149851	0.645255
ENSG00000261008	20.1874	18.9393	13.1211	13.484	10.7463	19.8031	8.6688	LINC01572	19.5633	12.4505	14.2359	0.00679344	0.512861	0.802709
ENSG00000055163	20.2518	21.0429	14.8988	12.979	15.511	16.0332	13.3416	CYFIP2	20.6473	14.4629	14.6874	0.00682423	0.118946	0.900279
ENSG00000279111	12.3337	11.4678	4.3091	4.5046	6.8752	10.1386	2.0996	OR10X1	11.9008	5.22963	6.1191	0.00682517	0.3846	0.861921
ENSG00000114956	29.699	28.819	23.9688	21.26	23.1774	14.7231	15.0998	DGUOK	29.259	22.8021	14.9115	0.00683855	0.00707051	0.00769467
ENSG00000148187	12.6806	12.7829	10.3374	9.7391	9.4248	12.0571	8.5814	MRRF	12.7317	9.83377	10.3193	0.00684019	0.397255	0.826882
ENSG00000275897	8.7331	8.3471	4.1073	4.8661	5.6171	5.0549	7.7383	AC021491.4	8.5401	4.8635	6.3966	0.00686057	0.351812	0.447074
ENSG00000141449	20.764	20.8956	17.9933	17.9041	17.0429	18.5986	12.0143	GREB1L	20.8298	17.6468	15.3065	0.00689884	0.342096	0.606235
ENSG00000207122	8.1532	0	39.8795	48.6371	54.5386	57.7415	51.8166	RNU6-591P	4.0766	47.6851	54.779	0.00690402	0.0130866	0.264925
ENSG00000254696	16.3407	15.04	6.6606	7.7364	6.0726	3.2146	5.7695		15.6903	6.8232	4.49205	0.00690701	0.0348863	0.29235
ENSG00000115363	19.2123	20.1265	11.9392	12.6151	12.992	13.1044	14.2618	EVA1A	19.6694	12.5154	13.6831	0.00691389	0.0172535	0.248691
ENSG00000271992	20.4005	19.7522	11.3391	14.2244	12.4058	13.1343	11.7866	AL354872.2	20.0763	12.6564	12.4604	0.00692504	0.0258088	0.867566
ENSG00000283016	27.3361	27.3721	7.7139	3.584	9.3773	7.446	13.3639	AL139353.3	27.3541	6.89173	10.4049	0.00700409	0.11002	0.428817
ENSG00000119414	11.8655	11.049	19.5044	16.9083	17.3489	13.087	11.4351	PPP6C	11.4573	17.9205	12.2611	0.00701152	0.502594	0.0221145
ENSG00000230912	21.079	22.45	5.1552	10.7781	7.0501	27.9905	13.3965	AL021707.4	21.7645	7.66113	20.6935	0.00701714	0.907309	0.313847
ENSG00000229798	10.1199	9.5805	5.7749	4.0246	3.7608	10.1532	0	KRT18P26	9.8502	4.5201	5.0766	0.00707448	0.519319	0.93061
ENSG00000248682	27.5821	26.1121	11.2426	10.9692	12.3002	19.5338	16.0687	ARHGAP22-IT1	26.8471	11.504	17.8012	0.00708354	0.0827809	0.155282
ENSG00000172086	14.2972	11.6683	27.1285	24.3681	29.1308	12.2202	16.8411	KRCC1	12.9827	26.8758	14.5307	0.00710574	0.632254	0.0578061
ENSG00000197943	17.1998	17.9144	13.7064	12.846	13.861	14.6559	13.2544	PLCG2	17.5571	13.4711	13.9551	0.00713461	0.0752326	0.615009
ENSG00000121879	6.4283	6.7377	10.3311	10.5651	10.3406	9.5929	6.347	PIK3CA	6.583	10.4123	7.96995	0.00713785	0.549177	0.372938
ENSG00000215368	17.9676	19.1362	6.5913	3.0624	8.0126	6.3624	5.7095	BOD1P2	18.5519	5.88877	6.03595	0.00714389	0.00785942	0.930422
ENSG00000276733	12.1724	14.4045	59.5385	51.8666	67.8532	21.5514	29.01	MIR7158	13.2885	59.7528	25.2807	0.00715501	0.168673	0.0106404
ENSG00000101901	8.9717	7.4943	15.3591	14.9316	17.6511	17.0992	12.6615	ALG13	8.233	15.9806	14.8803	0.00716511	0.177796	0.708811
ENSG00000253429	26.5466	24.4337	7.2137	7.541	0	10.4447	7.0297	AP005660.1	25.4901	4.91823	8.7372	0.00719979	0.0235035	0.29212
ENSG00000269037	15.6471	16.0476	10.2045	8.8896	11.0482	6.4641	9.9443	LINC01838	15.8473	10.0474	8.2042	0.00722284	0.138533	0.471547
ENSG00000233837	21.4186	20.277	9.1669	11.8644	7.1637	12.3246	5.1046	EIF3LP2	20.8478	9.39833	8.7146	0.00723782	0.176709	0.883036
ENSG00000233248	3.3304	0	16.2899	19.8672	24.1343	44.224	3.9686	MTND6P9	1.6652	20.0971	24.0963	0.0072582	0.464706	0.875283
ENSG00000275052	9.3608	10.2061	13.3757	15.3271	14.8919	8.566	8.1048	PPP4R3B	9.78345	14.5316	8.3354	0.00729507	0.128533	0.00445823
ENSG00000123560	7.9627	8.0768	15.6487	14.5411	13.6332	19.0073	11.183	PLP1	8.01975	14.6077	15.0952	0.00729723	0.321495	0.921272
ENSG00000186103	23.5227	22.6814	14.9146	17.8187	16.5119	19.2811	15.9185	ARGFX	23.102	16.4151	17.5998	0.00730511	0.171623	0.610139
ENSG00000224322	50.2997	46.8974	31.6856	22.0822	27.1892	29.6854	20.585	AC004009.1	48.5986	26.9857	25.1352	0.00731205	0.0902161	0.765474
ENSG00000264176	20.3351	22.0587	31.0826	31.7708	35.8957	16.5016	10.7697	MAGOH2P	21.1969	32.9164	13.6357	0.00731382	0.208254	0.0464107
ENSG00000133316	11.8027	12.0405	7.9628	6.9367	8.3942	7.9264	6.7897	WDR74	11.9216	7.76457	7.35805	0.00731726	0.0685331	0.623362
ENSG00000144852	17.667	16.9155	12.9621	11.0866	10.5645	12.2275	8.0383	NR1I2	17.2913	11.5377	10.1329	0.00732895	0.171825	0.622596
ENSG00000184867	5.5385	5.1293	12.0728	12.3127	10.2016	10.0191	6.1216	ARMCX2	5.3339	11.529	8.07035	0.00734866	0.391974	0.304443
ENSG00000175344	6.7564	6.6303	5.0377	5.512	5.5116	4.34	4.4183	CHRNA7	6.69335	5.35377	4.37915	0.00738618	0.00261543	0.0204369
ENSG00000069509	11.1196	9.5035	19.6405	18.4258	22.7277	12.0312	17.1765	FUNDC1	10.3116	20.2647	14.6039	0.00739843	0.326359	0.227213
ENSG00000143786	20.1647	21.1399	13.0736	13.1478	15.6915	16.4133	13.0089	CNIH3	20.6523	13.971	14.7111	0.00742078	0.155862	0.745222
ENSG00000230965	19.6047	19.3331	7.991	4.1768	7.2856	20.2477	5.1915	SNX18P13	19.4689	6.48447	12.7196	0.00742448	0.534665	0.558161
ENSG00000176692	4.8827	5.3654	7.6766	7.1332	8.1654	3.0875	3.8789	FOXC2	5.12405	7.6584	3.4832	0.00745013	0.0933935	0.0116035
ENSG00000265939	20.3351	22.0587	6.2165	10.1089	11.3355	7.5007	21.5395	UBE2CP2	21.1969	9.2203	14.5201	0.00745511	0.514579	0.586374
ENSG00000276545	11.6637	12.4668	8.2815	7.054	8.3893	7.3277	4.7824	PCDHGB9P	12.0652	7.90827	6.05505	0.00745905	0.107914	0.366048
ENSG00000218281	32.2478	30.529	39.4331	43.9705	43.1425	22.838	10.2473	HIST1H2APS3	31.3884	42.182	16.5427	0.00746036	0.250221	0.139216
ENSG00000266858	21.0546	21.3562	12.26	11.1074	8.9421	8.8756	7.1684	RPSAP67	21.2054	10.7698	8.022	0.00746438	0.0357392	0.127981
ENSG00000171004	7.1612	6.2008	13.2421	10.866	12.2679	9.1228	9.9905	HS6ST2	6.681	12.1253	9.55665	0.00746826	0.0479816	0.0519346
ENSG00000156253	15.2738	14.761	8.4047	8.4606	8.7979	9.4648	7.078	RWDD2B	15.0174	8.5544	8.2714	0.00747064	0.0991538	0.8519
ENSG00000266666	38.4107	34.0908	70.4538	73.6505	74.9401	59.5058	22.8857	MIR4325	36.2507	73.0148	41.1958	0.00747852	0.832249	0.331197
ENSG00000149483	12.7975	11.9221	8.6569	6.6132	6.982	9.6418	5.2996	TMEM138	12.3598	7.41737	7.4707	0.00756088	0.255649	0.984542
ENSG00000249849	14.0364	16.6104	26.9719	32.4678	33.533	10.6507	17.5227	AC138819.1	15.3234	30.9909	14.0867	0.00758486	0.783112	0.0667197
ENSG00000270170	3.7658	4.4563	6.9072	8.0229	8.3967	5.0005	4.4874	NCBP2-AS2	4.11105	7.7756	4.74395	0.00760889	0.288703	0.0107559
ENSG00000130021	6.0017	6.7794	14.0107	13.019	11.2532	11.109	9.7524	PUDP	6.39055	12.761	10.4307	0.00764203	0.0557462	0.116587
ENSG00000231929	8.715	8.5943	14.2092	14.8539	16.1935	14.1442	10.3851	HMGB3P31	8.65465	15.0855	12.2646	0.00765477	0.305338	0.358421
ENSG00000252333	50.1009	44.4662	15.3161	0	13.964	33.2641	29.8509	RNU6-964P	47.2836	9.76003	31.5575	0.00766637	0.059286	0.0364041
ENSG00000259912	22.5945	23.3956	13.8145	12.0344	15.7437	17.5017	17.9495	AC023813.1	22.995	13.8642	17.7256	0.00768468	0.0168047	0.063655
ENSG00000251364	18.3906	17.27	13.3479	11.0213	11.6405	16.9106	10.7453	AC107884.1	17.8303	12.0032	13.8279	0.00769	0.412819	0.659209
ENSG00000242169	15.9798	15.7584	3.2567	2.2697	5.9385	8.252	4.2316	AC093789.1	15.8691	3.82163	6.2418	0.00769401	0.130128	0.42322
ENSG00000172324	19.2239	20.771	11.2426	10.6843	13.0457	22.1975	5.312	OR5A2	19.9975	11.6575	13.7548	0.0076953	0.594285	0.845084
ENSG00000178031	16.9657	16.3312	11.9986	12.3003	13.6919	17.8771	11.0137	ADAMTSL1	16.6484	12.6636	14.4454	0.00771321	0.636448	0.695013
ENSG00000242265	10.3363	10.3969	5.2137	6.6064	5.7618	10.4084	4.8242	PEG10	10.3666	5.86063	7.6163	0.00771891	0.504789	0.642185
ENSG00000241328	3.9254	4.6452	8.8001	7.248	8.0232	11.0041	5.7171	LINC02070	4.2853	8.02377	8.3606	0.00773485	0.362667	0.919576
ENSG00000177324	7.0824	5.5139	16.4093	14.4537	12.8829	12.3745	8.8838	BEND2	6.29815	14.582	10.6291	0.0077497	0.205143	0.211621
ENSG00000217646	38.1282	36.0961	12.433	12.9972	11.3355	11.2511	12.1159	HIST1H2BPS2	37.1121	12.2552	11.6835	0.00776432	0.0102087	0.448025
ENSG00000280275	3.0068	1.5249	10.505	12.0799	10.0566	8.7459	4.7773	Z82209.2	2.26585	10.8805	6.7616	0.00776505	0.235589	0.264323
ENSG00000047617	28.8771	27.6323	20.7814	21.6654	23.2599	25.0744	17.8914	ANO2	28.2547	21.9022	21.4829	0.00776735	0.303439	0.926357
ENSG00000265321	20.8251	12.322	76.3957	79.862	69.6517	9.2178	90.9912	MIR4263	16.5735	75.3031	50.1045	0.00782572	0.562052	0.648258
ENSG00000236068	7.8567	9.2975	15.3717	17.4083	14.8907	4.8687	15.6039	AC091862.1	8.5771	15.8902	10.2363	0.00784718	0.809365	0.481188
ENSG00000182220	5.9665	6.0978	10.9439	12.3265	12.7998	10.2437	8.3308	ATP6AP2	6.03215	12.0234	9.28725	0.00785958	0.180487	0.153998
ENSG00000198774	5.7799	6.8398	11.3455	12.9621	11.8701	7.1364	5.4375	RASSF9	6.30985	12.0592	6.28695	0.00786851	0.984175	0.042164
ENSG00000185518	14.7116	13.7962	9.0797	9.1664	10.5991	12.4707	6.9462	SV2B	14.2539	9.61507	9.70845	0.00787059	0.341935	0.978569
ENSG00000272536	21.3017	21.6068	7.4423	7.78	3.3927	18.8575	7.2525	RN7SL840P	21.4543	6.205	13.055	0.00787336	0.384735	0.440175
ENSG00000215208	11.9941	12.6165	4.074	4.5428	4.4573	5.8988	5.8229	KRT18P60	12.3053	4.35803	5.86085	0.00789342	0.0284549	0.00628745
ENSG00000204501	20.7241	21.3937	10.2446	12.4003	8.357	11.32	10.859	PRAMEF15	21.0589	10.334	11.0895	0.00790172	0.00297487	0.586549
ENSG00000223872	34.8229	35.5893	19.3555	17.5358	22.9409	15.4136	16.3469	AC006372.1	35.2061	19.9441	15.8803	0.0079212	0.00119782	0.115856
ENSG00000181467	7.1408	8.3278	12.4018	14.8165	14.1914	8.6118	7.8103	RAP2B	7.7343	13.8032	8.21105	0.00793696	0.58227	0.00756122
ENSG00000102383	6.2093	6.8981	9.6073	10.1512	10.7371	16.9393	7.5503	ZDHHC15	6.5537	10.1652	12.2448	0.00793941	0.438301	0.734535
ENSG00000145934	20.6629	20.7471	15.2176	14.2072	15.9684	16.9755	12.3113	TENM2	20.705	15.1311	14.6434	0.00794681	0.233719	0.869403
ENSG00000238212	26.299	24.6827	14.4161	10.0468	15.1655	18.4645	10.8065	LINC02096	25.4909	13.2095	14.6355	0.00795524	0.203532	0.776688
ENSG00000227486	9.4406	11.1718	17.8408	18.2846	21.05	10.6366	8.1816	AL445472.1	10.3062	19.0585	9.4091	0.00795579	0.616834	0.0188685
ENSG00000070031	18.8905	16.766	2.8875	8.0492	2.6326	2.0904	9.3794	SCT	17.8282	4.5231	5.7349	0.00800088	0.164001	0.801283
ENSG00000164002	13.1369	13.2306	8.5447	9.2897	7.7904	6.4334	7.3276	EXO5	13.1837	8.5416	6.8805	0.00801196	0.0429589	0.0879418
ENSG00000256683	14.661	15.0964	11.8742	11.0338	10.1892	10.9561	6.3529	ZNF350	14.8787	11.0324	8.6545	0.00803269	0.222856	0.485241
ENSG00000147050	6.7793	7.0197	17.764	18.9826	21.7294	14.7892	13.1755	KDM6A	6.8995	19.492	13.9824	0.00804936	0.0669111	0.0305507
ENSG00000172150	16.7272	15.3958	9.0908	5.5436	5.1802	12.3399	8.1207	OR1A2	16.0615	6.60487	10.2303	0.00807417	0.19641	0.296177
ENSG00000215805	11.2547	12.6176	6.519	3.5336	4.6228	12.5852	3.294	AL356361.1	11.9361	4.8918	7.9396	0.00807453	0.546279	0.629515
ENSG00000169064	14.3605	13.6466	16.7621	18.1716	17.9507	23.3067	13.1368	ZBBX	14.0036	17.6281	18.2218	0.00813076	0.558816	0.926075
ENSG00000231944	14.4522	11.9717	28.2758	30.7904	24.1685	23.029	26.4065	PHKA1-AS1	13.2119	27.7449	24.7178	0.00813572	0.0380247	0.326354
ENSG00000163872	15.4026	15.0224	12.0045	10.3855	11.5109	11.5376	10.0175	YEATS2	15.2125	11.3003	10.7775	0.00813652	0.0920636	0.624866
ENSG00000139180	12.3095	12.8935	8.3397	8.2929	9.829	10.8234	6.9377	NDUFA9	12.6015	8.82053	8.88055	0.00814645	0.300922	0.980514
ENSG00000230730	31.2376	33.4453	16.3705	15.2118	21.5589	14.4851	12.9987	AC074011.1	32.3415	17.7137	13.7419	0.00817791	0.00841042	0.170741
ENSG00000212747	4.6923	5.048	11.4757	9.4517	9.9871	7.1749	10.1664	RTL8B	4.87015	10.3048	8.67065	0.00818259	0.234671	0.459605
ENSG00000235420	18.2715	19.4598	11.1713	14.0138	12.2222	16.9837	7.9834	RPL29P30	18.8657	12.4691	12.4835	0.00820189	0.387857	0.997964
ENSG00000227447	32.9419	32.1034	0	0	0	0	0	XGY1	32.5226	0	0	0.00820622	0.00820622	#DIV/0!
ENSG00000184113	10.0815	11.3338	4.623	2.5774	5.3388	6.2473	7.8088	CLDN5	10.7077	4.17973	7.02805	0.00821487	0.0714539	0.0946047
ENSG00000256134	19.2053	17.0454	7.3389	9.2063	5.3529	8.5008	1.9071	EGLN3P1	18.1254	7.29937	5.20395	0.00825051	0.131935	0.638797
ENSG00000260459	17.8562	16.9045	8.7339	6.0868	9.9537	14.2266	11.3483	FTLP14	17.3803	8.25813	12.7874	0.00825283	0.166009	0.120376
ENSG00000283324	16.1737	17.4753	9.4588	8.9891	11.7598	9.3378	5.5864	CTXND2	16.8245	10.0692	7.4621	0.00826467	0.0972724	0.37399
ENSG00000229435	24.6926	26.4812	9.4358	9.8639	11.1837	17.7607	7.9691	PIP5K1P2	25.5869	10.1611	12.8649	0.00827849	0.224649	0.678646
ENSG00000060982	12.2572	12.0729	10.3213	10.4456	9.6556	15.9837	7.5217	BCAT1	12.1651	10.1408	11.7527	0.00828104	0.938154	0.7683
ENSG00000278949	9.0367	8.2634	4.0183	5.2508	4.5794	7.2726	5.8737	AC127070.4	8.65005	4.61617	6.57315	0.00833269	0.15561	0.166889
ENSG00000231237	12.4607	11.5859	5.4419	7.585	4.9615	8.6672	7.0708	OR6K1P	12.0233	5.99613	7.869	0.00834168	0.0704619	0.207925
ENSG00000226693	18.0907	18.4888	6.0332	9.11	9.1676	13.831	7.8391	NXNP1	18.2897	8.1036	10.835	0.00835235	0.242	0.52306
ENSG00000225349	19.4576	19.188	5.9483	2.7636	7.2309	11.4833	5.1525	AC022080.2	19.3228	5.31427	8.3179	0.00835268	0.177739	0.508519
ENSG00000231061	33.5878	30.5747	14.2171	15.4127	18.723	28.5902	15.394	LINC00395	32.0812	16.1176	21.9921	0.00838184	0.359348	0.534014
ENSG00000188393	17.7098	15.9277	27.7195	24.7514	24.4828	13.7964	11.2553	CLEC2A	16.8188	25.6512	12.5259	0.00841243	0.123415	0.0103925
ENSG00000236829	15.0893	14.7315	12.916	12.5376	11.7758	6.345	15.2838	Z97634.1	14.9104	12.4098	10.8144	0.00844055	0.527597	0.781777
ENSG00000133703	5.5628	6.1627	9.5521	8.6743	8.8408	5.3436	6.7698	KRAS	5.86275	9.0224	6.0567	0.00845861	0.834942	0.115165
ENSG00000276653	29.0013	34.3196	0	9.886	6.4665	10.2695	13.8236	RN7SL856P	31.6605	5.45083	12.0465	0.0084594	0.0351184	0.149221
ENSG00000225458	20.3693	18.9393	8.8957	9.9193	12.9766	12.88	16.1818	AL049812.2	19.6543	10.5972	14.5309	0.00847074	0.158405	0.190415
ENSG00000225005	7.807	8.3148	3.8186	3.9919	3.4815	6.2201	6.2021	AC211485.1	8.0609	3.764	6.2111	0.00847845	0.0864993	0.00362845
ENSG00000184155	13.9394	13.1964	5.6818	7.9194	8.2883	22.2118	7.3825	OR10J5	13.5679	7.2965	14.7972	0.00847971	0.895434	0.495073
ENSG00000196090	17.0938	17.6209	12.9008	10.8686	12.7298	14.9551	12.4127	PTPRT	17.3574	12.1664	13.6839	0.00848493	0.200086	0.426332
ENSG00000185037	12.1131	11.2182	2.576	5.8346	4.6972	13.5205	2.9287	ZNF733P	11.6656	4.36927	8.2246	0.00849539	0.632974	0.598162
ENSG00000101890	14.66	16.2468	24.471	26.3746	25.9428	35.4316	17.7466	GUCY2F	15.4534	25.5961	26.5891	0.0084962	0.42599	0.928841
ENSG00000267372	14.66	15.6961	7.6828	8.9237	8.5611	12.3598	8.8733	AC005330.1	15.178	8.3892	10.6166	0.00850516	0.21049	0.41625
ENSG00000213155	26.4563	29.2207	17.254	13.5277	11.7982	17.1751	11.2093	AC007547.1	27.8385	14.1933	14.1922	0.00850944	0.0935784	0.999777
ENSG00000162139	12.9247	13.8059	9.5107	7.7978	9.4362	12.1505	8.3595	NEU3	13.3653	8.9149	10.255	0.00852909	0.337971	0.606249
ENSG00000161813	12.5715	11.5989	16.0241	17.0689	17.6977	11.5063	10.3256	LARP4	12.0852	16.9302	10.9159	0.00853015	0.270306	0.010473
ENSG00000147162	8.1034	7.192	11.6322	13.0607	12.4711	10.8383	11.8254	OGT	7.6477	12.388	11.3318	0.00854684	0.0321182	0.225195
ENSG00000130066	5.8815	5.7318	16.0763	18.8696	20.0572	6.4318	14.5669	SAT1	5.80665	18.3344	10.4993	0.00855009	0.454599	0.28658
ENSG00000148943	6.0836	6.1084	10.1443	9.2692	10.4819	8.4863	7.9084	LIN7C	6.096	9.96513	8.19735	0.00855017	0.086497	0.0323627
ENSG00000131126	27.5994	24.9757	15.8819	13.3742	10.2566	11.4977	12.8974	TEX101	26.2875	13.1709	12.1975	0.00857456	0.0244341	0.625828
ENSG00000257784	21.1824	17.5467	33.6728	37.9084	40.1465	91.884	26.9243	LINC02400	19.3646	37.2426	59.4042	0.00861308	0.433396	0.618695
ENSG00000166343	24.2544	25.7475	10.9039	9.4229	15.1109	9.4727	9.6341	MSS51	25.0009	11.8126	9.5534	0.00861401	0.0289465	0.315908
ENSG00000102349	4.7896	3.8542	7.8482	9.7145	9.2913	9.0737	7.9144	KLF8	4.3219	8.95133	8.49405	0.0086268	0.0335151	0.61681
ENSG00000231940	16.3908	15.8698	10.9325	8.8889	8.3062	3.9573	9.4699	RPS7P3	16.1303	9.37587	6.7136	0.00863302	0.178548	0.504972
ENSG00000197575	23.3006	25.0667	12.9511	16.2464	16.5309	18.7518	10.0966	RPS17P2	24.1837	15.2428	14.4242	0.00873263	0.255067	0.881925
ENSG00000231702	39.2836	33.2053	0	9.565	6.2566	4.968	17.833	AL645608.4	36.2445	5.27387	11.4005	0.00880507	0.116013	0.507153
ENSG00000249405	29.3885	28.3374	19.9649	19.4794	15.7754	23.1257	15.5646	AC022441.1	28.8629	18.4066	19.3452	0.00881213	0.235273	0.847218
ENSG00000273571	5.0247	5.9461	18.4327	17.128	22.4073	0	3.9917	RF02188	5.4854	19.3227	1.99585	0.00881739	0.319725	0.0158631
ENSG00000171094	24.6854	25.6714	15.5503	17.1058	19.1814	19.3145	12.5785	ALK	25.1784	17.2792	15.9465	0.00888398	0.216538	0.76159
ENSG00000235919	10.0077	10.997	20.9788	21.3215	17.533	6.3282	9.0861	ASH1L-AS1	10.5023	19.9444	7.70715	0.0088898	0.266371	0.013078
ENSG00000256496	23.6908	23.5495	12.7466	9.6909	8.4519	23.4891	16.562	AC073913.1	23.6201	10.2965	20.0256	0.00889048	0.488134	0.18482
ENSG00000180182	7.7868	7.2023	15.6507	16.0939	19.0588	14.1035	13.7229	MED14	7.49455	16.9345	13.9132	0.00890986	0.00563008	0.101687
ENSG00000256674	14.404	13.4943	5.8712	6.649	6.6911	13.8138	5.7214	AC020549.1	13.9491	6.40377	9.7676	0.0089257	0.488166	0.558169
ENSG00000263935	11.1085	10.5164	27.1673	26.5066	22.2921	9.8339	0	TOMM20P3	10.8125	25.322	4.91695	0.00895885	0.442012	0.125
ENSG00000234819	21.7876	25.7829	0	6.1891	4.0484	12.8584	20.1932	AL353705.4	23.7853	3.4125	16.5258	0.00897901	0.259509	0.121689
ENSG00000198746	20.198	20.6843	14.2491	14.8956	16.4556	11.3472	12.3428	GPATCH3	20.4412	15.2001	11.845	0.00900631	0.0137454	0.0268619
ENSG00000119705	19.709	19.8247	11.6486	13.9967	12.8176	6.979	10.9601	SLIRP	19.7668	12.821	8.96955	0.00900677	0.115812	0.279869
ENSG00000188501	17.9333	18.3148	10.8144	8.1648	7.6687	11.3087	9.5628	LCTL	18.1241	8.88263	10.4357	0.00901006	0.0612392	0.325292
ENSG00000234795	13.1372	12.7702	0	0	0	0	0	RFTN1P1	12.9537	0	0	0.00901765	0.00901765	#DIV/0!
ENSG00000083807	8.9386	9.0484	5.926	4.8641	4.6825	6.4829	5.3043	SLC27A5	8.9935	5.15753	5.8936	0.00901792	0.11705	0.412334
ENSG00000279883	11.3716	11.9617	6.1802	3.2303	4.2259	15.6594	9.0338	AC010480.1	11.6667	4.54547	12.3466	0.0090233	0.871216	0.23832
ENSG00000266770	16.7488	15.8562	4.0962	2.8547	7.4691	0	0	RN7SL619P	16.3025	4.80667	0	0.00905164	0.0174239	0.0733284
ENSG00000105928	15.0564	15.5184	11.5219	10.3477	12.1292	11.351	10.8036	GSDME	15.2874	11.3329	11.0773	0.00908628	0.00791645	0.695862
ENSG00000186842	13.124	13.805	5.3494	7.8704	4.8772	8.1757	6.5645	LINC00846	13.4645	6.03233	7.3701	0.00910534	0.051062	0.359194
ENSG00000087250	7.5274	8.351	4.027	3.2074	4.7205	7.4966	9.3436	MT3	7.9392	3.98497	8.4201	0.00911498	0.698606	0.0833528
ENSG00000226015	13.5608	14.8131	8.2912	6.6672	9.3037	9.2345	4.1435	CCT8P1	14.1869	8.08737	6.689	0.00912605	0.19196	0.680312
ENSG00000109743	20.0109	19.219	15.6039	14.5818	14.8731	15.4042	9.9069	BST1	19.615	15.0196	12.6555	0.00913735	0.233637	0.546932
ENSG00000125900	18.51	16.689	7.0059	10.1406	9.3354	12.0945	5.6018	SIRPD	17.5995	8.8273	8.84815	0.00913785	0.206048	0.995958
ENSG00000280387	12.465	13.9313	5.9276	4.7212	7.7205	7.9695	8.252	AL109806.1	13.1982	6.1231	8.11075	0.00915319	0.0816791	0.146896
ENSG00000143185	30.5926	34.3925	11.2227	6.5177	8.5267	20.3117	10.9365	XCL2	32.4926	8.7557	15.6241	0.00915872	0.135296	0.367547
ENSG00000184154	12.9411	11.8186	6.8803	5.9937	8.1548	8.5921	7.487	LRTOMT	12.3799	7.0096	8.03955	0.00916081	0.0314034	0.309447
ENSG00000204613	13.8922	14.4208	9.8349	11.0081	11.4122	12.5139	10.0681	TRIM10	14.1565	10.7517	11.291	0.00916195	0.244748	0.738139
ENSG00000214691	17.9481	18.469	15.7448	14.2978	14.3549	11.053	7.7491	LINC01913	18.2086	14.7992	9.40105	0.00916622	0.111001	0.166793
ENSG00000280004	35.5167	37.3597	14.4768	3.363	8.7992	10.4805	12.5401	AC005086.3	36.4382	8.87967	11.5103	0.009174	0.00323004	0.505085
ENSG00000136158	10.5256	11.1092	13.9145	14.3034	13.0033	9.5697	11.5257	SPRY2	10.8174	13.7404	10.5477	0.00918143	0.830291	0.151699
ENSG00000120725	23.2705	22.9482	16.0721	17.6277	18.2566	14.4966	14.892	SIL1	23.1093	17.3188	14.6943	0.00918909	0.00114684	0.0467837
ENSG00000249425	7.3189	6.4958	11.1871	13.5139	11.5595	15.1179	10.175	LINC02477	6.90735	12.0868	12.6465	0.00919591	0.251467	0.859543
ENSG00000116701	27.4502	25.8475	13.3545	16.35	18.4279	16.2003	18.7588	NCF2	26.6488	16.0441	17.4795	0.00921341	0.0387829	0.517165
ENSG00000248283	19.6215	22.1643	5.4531	9.1208	7.9547	16.5806	7.7939	CCNL2P1	20.8929	7.50953	12.1873	0.00924342	0.279557	0.47402
ENSG00000234084	31.4541	30.1322	21.9787	19.1466	16.6987	21.2152	20.2282	AL049552.1	30.7932	19.2747	20.7217	0.00925244	0.00879955	0.448406
ENSG00000272081	22.7432	20.7029	12.8357	13.4181	9.7522	12.3899	12.5084	AC008972.2	21.7231	12.002	12.4491	0.0092606	0.0689207	0.732324
ENSG00000165168	9.5744	7.8618	21.2652	16.4852	18.2987	24.2167	9.1584	CYBB	8.7181	18.683	16.6876	0.00928552	0.480457	0.83553
ENSG00000236447	14.197	14.7003	0	4.537	1.9785	10.997	7.049	ATG10-IT1	14.4487	2.17183	9.023	0.00931297	0.217416	0.108258
ENSG00000232502	12.5982	11.9268	6.1621	6.4417	8.4273	20.0748	8.0067	AC073464.2	12.2625	7.01037	14.0407	0.00931718	0.817586	0.449649
ENSG00000251201	1.1591	1.0973	0.567	0.5927	0.7754	1.2313	0.7367	TMED7-TICAM2	1.1282	0.645033	0.984	0.00931736	0.663699	0.390528
ENSG00000252583	21.606	12.784	52.8404	73.6505	60.2197	76.5075	17.1643	MIR514B	17.195	62.2369	46.8359	0.00933442	0.498193	0.695128
ENSG00000231393	17.8194	19.5809	7.7821	11.9316	8.5141	11.2677	12.1338	AL357874.2	18.7002	9.40927	11.7007	0.00936024	0.0416514	0.209537
ENSG00000255134	5.5938	5.5163	7.9802	7.945	7.2757	6.6026	7.4064	OR8K2P	5.55505	7.73363	7.0045	0.00936433	0.169351	0.279147
ENSG00000196605	15.4644	16.9931	10.5357	8.4721	7.8815	9.3874	10.8812	ZNF846	16.2287	8.9631	10.1343	0.00938666	0.0294354	0.369564
ENSG00000128829	16.1905	16.8501	12.8157	13.2432	14.1018	13.373	12.0008	EIF2AK4	16.5203	13.3869	12.6869	0.00939205	0.0696846	0.483929
ENSG00000113387	10.2886	9.3234	16.208	13.7443	15.8106	11.9799	8.9834	SUB1	9.806	15.2543	10.4817	0.00941177	0.731834	0.140318
ENSG00000170537	18.7012	19.9538	11.2466	13.3245	14.1844	12.7558	13.8824	TMC7	19.3275	12.9185	13.3191	0.00941262	0.0196693	0.725485
ENSG00000258808	33.24	35.7595	20.3232	24.4643	21.8981	44.1389	13.2033	LINC02310	34.4998	22.2285	28.6711	0.00941521	0.770634	0.748779
ENSG00000227293	35.4197	39.1206	14.4373	14.0862	18.4279	29.2651	13.1311	AC118345.1	37.2702	15.6505	21.1981	0.00941734	0.283989	0.615566
ENSG00000224513	35.7617	37.6174	29.1533	25.3967	24.3648	21.1055	15.7832	AC109309.1	36.6895	26.3049	18.4444	0.00942901	0.0661986	0.150915
ENSG00000102003	5.1374	4.1183	12.9695	9.886	10.716	9.0958	12.2437	SYP	4.62785	11.1905	10.6698	0.00944528	0.135611	0.806141
ENSG00000249464	7.4436	7.8883	9.5098	10.32	9.5373	11.212	6.3547	LINC01091	7.66595	9.78903	8.78335	0.00945455	0.725487	0.750132
ENSG00000133454	21.4591	22.5492	15.2435	15.1004	16.3796	22.7016	14.0766	MYO18B	22.0041	15.5745	18.3891	0.00951119	0.554839	0.631625
ENSG00000160124	19.3043	20.5013	15.1318	13.0766	14.3479	14.8984	14.1561	CCDC58	19.9028	14.1854	14.5273	0.00952064	0.0270945	0.661202
ENSG00000199394	52.3782	51.6527	10.6748	22.3183	19.465	46.3682	13.8701	RNU6-600P	52.0155	17.486	30.1192	0.00955573	0.406343	0.577218
ENSG00000252891	47.1404	46.4874	9.6073	20.0865	17.5185	13.9104	24.9662	RF00019	46.8139	15.7374	19.4383	0.00955574	0.125798	0.629665
ENSG00000276478	29.0013	27.4557	15.6039	13.8404	19.3996	17.4581	11.9804	AL772337.4	28.2285	16.2813	14.7193	0.00958523	0.106795	0.679421
ENSG00000183032	12.1362	11.8761	9.4179	9.7458	10.4079	10.7437	7.0455	SLC25A21	12.0061	9.8572	8.8946	0.00959542	0.340245	0.694325
ENSG00000133636	8.8925	6.577	21.7478	22.7346	19.828	12.7922	7.9474	NTS	7.73475	21.4368	10.3698	0.00960202	0.462705	0.106189
ENSG00000187957	17.5703	17.9334	14.234	12.3531	13.4672	15.3598	13.0858	DNER	17.7518	13.3514	14.2228	0.00961561	0.190955	0.582102
ENSG00000171793	20.2532	20.784	16.2526	17.6643	15.8763	14.9877	15.7124	CTPS1	20.5186	16.5977	15.35	0.00966656	0.0101316	0.152668
ENSG00000255233	25.9272	23.0113	7.9261	11.0476	7.2264	21.0396	12.015	AP003969.1	24.4692	8.73337	16.5273	0.00967194	0.309724	0.320322
ENSG00000238962	55.7574	49.4866	17.0453	23.7582	15.5406	24.6798	0	RNU7-176P	52.622	18.7814	12.3399	0.00967228	0.171606	0.69363
ENSG00000263890	52.3782	46.4874	16.0122	22.3183	14.5987	57.9602	0	MIR4303	49.4328	17.6431	28.9801	0.00967248	0.608354	0.762651
ENSG00000222429	33.24	29.5016	10.1616	14.1636	9.2646	7.3565	13.2033	RNU6-955P	31.3708	11.1966	10.2799	0.00967248	0.0377281	0.813138
ENSG00000188729	7.5175	7.6251	10.834	11.6688	12.2722	8.3186	6.8252	OSTN	7.5713	11.5917	7.5719	0.00967328	0.999489	0.0611278
ENSG00000080298	10.1366	10.8966	14.193	13.4522	14.7517	13.426	8.1142	RFX3	10.5166	14.1323	10.7701	0.00969046	0.939563	0.422554
ENSG00000236764	24.1987	24.5454	12.6817	8.8381	7.7081	91.8089	16.4777	COX7A2P2	24.3721	9.74263	54.1433	0.00969312	0.574186	0.447642
ENSG00000242976	23.1235	23.9433	14.1379	9.8529	9.6674	12.7939	6.8887	RN7SL177P	23.5334	11.2194	9.8413	0.00969724	0.12954	0.727635
ENSG00000266235	28.808	34.0908	0	8.1834	10.7057	0	7.6286	MIR3176	31.4494	6.29637	3.8143	0.00969783	0.0353028	0.662217
ENSG00000200085	25.4188	30.0801	0	7.2206	9.4462	37.5037	20.1932	RF00019	27.7495	5.5556	28.8484	0.00969784	0.920353	0.199356
ENSG00000216671	5.1958	6.1486	0	1.476	1.9309	5.3663	2.0638	CCNYL3	5.6722	1.13563	3.71505	0.00969804	0.437022	0.342408
ENSG00000204518	18.6566	18.1817	11.4068	7.9496	9.1763	15.0586	12.2057	AADACL4	18.4192	9.5109	13.6321	0.00972636	0.176217	0.142201
ENSG00000128052	21.5404	22.7127	17.2223	16.9447	15.3941	19.3133	14.0407	KDR	22.1266	16.5204	16.677	0.00973192	0.275044	0.962439
ENSG00000204956	6.9117	6.5433	4.733	4.5943	5.394	4.283	3.4043	PCDHGA1	6.7275	4.9071	3.84365	0.00973842	0.0619219	0.195776
ENSG00000230219	14.7854	14.9972	8.6094	8.1001	10.2042	7.791	6.1526	FAM92A1P2	14.8913	8.97123	6.9718	0.00974193	0.061752	0.183401
ENSG00000179873	22.2474	20.6347	13.2346	15.0307	12.5132	14.9041	8.9165	NLRP11	21.441	13.5928	11.9103	0.00977339	0.174307	0.673763
ENSG00000207466	17.1137	20.2519	41.8538	36.4607	47.6988	30.3	20.3932	RF00019	18.6828	42.0044	25.3466	0.00977492	0.393854	0.114767
ENSG00000260304	7.4664	8.8356	0	1.5907	0	3.3049	1.4829	AC009088.2	8.151	0.530233	2.3939	0.00979832	0.0430341	0.24108
ENSG00000199755	23.7864	18.7656	48.4774	40.5416	53.0376	21.0571	25.1952	RF00019	21.276	47.3522	23.1261	0.00980826	0.628717	0.0113999
ENSG00000226542	28.7663	32.5614	10.7057	13.8561	8.3663	15.5008	9.9359	AC114814.1	30.6639	10.976	12.7184	0.0098098	0.0434526	0.650361
ENSG00000228482	26.8916	26.3362	13.607	14.2244	9.3043	24.6269	7.3666	LINC01713	26.6139	12.3786	15.9967	0.00984566	0.434352	0.747502
ENSG00000238723	67.7835	60.1602	31.0826	14.4413	9.4462	22.5022	0	RF00019	63.9719	18.3234	11.2511	0.00990923	0.105911	0.649755
ENSG00000102010	13.2439	10.2054	24.8572	24.9351	29.187	34.0821	14.6808	BMX	11.7247	26.3264	24.3814	0.00991402	0.412473	0.874289
ENSG00000217408	17.4594	15.4958	5.3374	9.2993	7.2994	27.0481	3.4675	PRELID1P2	16.4776	7.31203	15.2578	0.00991495	0.93442	0.62217
ENSG00000264148	5.2063	6.161	25.4652	31.0575	23.2172	4.6089	12.4079	AC138207.3	5.68365	26.58	8.5084	0.00992435	0.600288	0.0727813
ENSG00000258450	21.5521	25.5043	0	7.3467	7.2083	19.0792	5.1364	AL139099.2	23.5282	4.85167	12.1078	0.00993265	0.334369	0.47795
ENSG00000248215	16.4769	16.9825	11.699	12.2298	13.6291	23.5263	9.7116	LINC02505	16.7297	12.5193	16.6189	0.00993332	0.989795	0.658871
ENSG00000272480	24.3137	26.1566	16.217	16.9528	12.3212	23.4805	14.0475	OR13Z3P	25.2352	15.1637	18.764	0.00993954	0.394785	0.582013
ENSG00000280307	9.7106	8.208	25.4448	34.2836	30.9315	24.561	3.3061	AP000676.4	8.9593	30.22	13.9336	0.00994284	0.721305	0.357384
ENSG00000259502	18.1504	18.1744	11.951	10.7085	9.3394	24.7197	9.9824	AL132640.1	18.1624	10.6663	17.3511	0.0099574	0.930184	0.5301
ENSG00000174226	23.6026	24.0335	17.7869	19.6464	17.4406	19.9226	12.8637	SNX31	23.818	18.2913	16.3931	0.00996049	0.281499	0.685685
ENSG00000188993	11.6894	11.3738	14.6117	13.7251	15.0595	11.498	5.7782	LRRC66	11.5316	14.4654	8.6381	0.00998509	0.495956	0.285667
ENSG00000130741	10.4545	12.6662	28.003	25.6674	33.8563	7.2717	22.1474	EIF2S3	11.5603	29.1756	14.7096	0.00999478	0.745165	0.279863
ENSG00000249077	8.4179	6.6411	13.7248	16.7388	17.2056	12.42	14.4893	AL158068.1	7.5295	15.8897	13.4547	0.0100527	0.0511257	0.211674
ENSG00000083454	12.1695	11.4721	5.2966	5.0975	7.5885	4.0171	7.2098	P2RX5	11.8208	5.9942	5.61345	0.0100595	0.146717	0.856226
ENSG00000187893	9.3342	9.4215	16.114	15.4413	14.0793	15.3112	11.9954	CXXC1P1	9.37785	15.2115	13.6533	0.0100613	0.235295	0.512486
ENSG00000266890	48.0133	56.8179	19.5705	0	0	14.168	12.7143	MIR4634	52.4156	6.5235	13.4412	0.0100987	0.0651963	0.400179
ENSG00000231049	15.4491	17.2067	6.6676	7.7445	10.1316	16.8944	4.3317	OR52B5P	16.3279	8.18123	10.6131	0.0101053	0.528506	0.765086
ENSG00000207060	0	0	19.7534	27.5329	27.0145	100.103	44.9158	RNU6-480P	0	24.7669	72.5095	0.010125	0.231494	0.331734
ENSG00000229755	24.1987	26.5908	10.5681	13.2571	13.4892	15.3015	12.3583	AL121910.1	25.3948	12.4381	13.8299	0.0101348	0.0284822	0.51553
ENSG00000280304	11.3683	12.5757	5.7419	7.7926	5.5105	14.6583	5.1046	AC104260.2	11.972	6.34833	9.88145	0.0101583	0.737443	0.593597
ENSG00000268601	21.7614	20.2337	7.6029	6.6233	12.1306	11.0083	9.8787	AC115522.1	20.9975	8.7856	10.4435	0.0101671	0.0106299	0.437007
ENSG00000250486	8.7417	8.4639	13.6049	14.8994	12.8469	8.794	8.5229	FAM218A	8.6028	13.7837	8.65845	0.0101705	0.801303	0.0105256
ENSG00000228307	17.2848	17.2248	8.8994	10.8538	8.1138	12.8855	5.0589	OR2S1P	17.2548	9.289	8.9722	0.0102188	0.280978	0.948846
ENSG00000163820	13.7967	14.6021	10.2176	9.6876	11.3737	10.4934	8.0274	FYCO1	14.1994	10.4263	9.2604	0.0102371	0.128809	0.509849
ENSG00000226757	13.1768	13.3	7.1086	4.6238	6.481	5.1462	2.7709	AC079341.1	13.2384	6.07113	3.95855	0.0102702	0.08033	0.283661
ENSG00000245937	14.4397	14.2396	12.4253	11.394	12.0738	16.4519	10.0904	LINC01184	14.3396	11.9644	13.2711	0.0102731	0.793692	0.751884
ENSG00000240122	21.7693	23.1852	13.3099	14.8414	16.9889	11.5628	13.8352	FABP5P11	22.4772	15.0467	12.699	0.0102821	0.0289146	0.244377
ENSG00000198899	4026.77	3209.34	6665.18	8475.76	7372.81	8793.3	5224.39	MT-ATP6	3618.06	7504.58	7008.84	0.010285	0.296707	0.828925
ENSG00000220161	7.8525	9.8391	19.7693	26.7677	25.2337	6.5426	13.2103	LINC02076	8.8458	23.9236	9.87645	0.0102902	0.810733	0.0808154
ENSG00000162981	9.8959	9.6368	8.4454	7.8183	8.5043	9.2167	5.8961	FAM84A	9.76635	8.256	7.5564	0.0103014	0.409154	0.746217
ENSG00000230590	8.1745	7.005	14.6492	13.8125	15.2415	7.8604	10.0769	FTX	7.58975	14.5677	8.96865	0.0103111	0.415465	0.091086
ENSG00000006740	17.6927	17.4109	10.2481	8.2531	11.1083	13.0247	10.1347	ARHGAP44	17.5518	9.86983	11.5797	0.0103289	0.148237	0.430146
ENSG00000165169	5.154	4.4941	12.9364	12.4831	16.0284	10.3259	8.8353	DYNLT3	4.82405	13.816	9.5806	0.0103505	0.061737	0.0510495
ENSG00000131724	8.5001	9.591	14.5033	13.3083	14.9861	11.0246	10.6786	IL13RA1	9.04555	14.2659	10.8516	0.0103722	0.161061	0.0136738
ENSG00000162706	12.5806	13.0266	9.3401	8.0409	9.7679	9.3472	9.6373	CADM3	12.8036	9.04963	9.49225	0.0103869	0.011009	0.488146
ENSG00000066294	15.2211	15.0287	10.5053	9.3108	11.1395	12.6479	8.086	CD84	15.1249	10.3185	10.3669	0.0103888	0.284115	0.986585
ENSG00000255582	17.2066	18.5108	12.433	11.9974	10.4635	18.0018	10.5626	OR10G2	17.8587	11.6313	14.2822	0.0104027	0.509858	0.604868
ENSG00000204625	16.0502	16.0714	42.2723	51.5554	42.67	12.0226	14.7122	HCG9	16.0608	45.4992	13.3674	0.0104295	0.294792	0.00379003
ENSG00000279790	12.2068	11.5562	4.1795	4.9933	7.0767	9.0772	3.8789	AL590552.1	11.8815	5.4165	6.47805	0.0104319	0.281389	0.754846
ENSG00000162909	14.4499	14.6569	11.1787	10.7226	12.0549	10.7904	11.6355	CAPN2	14.5534	11.3187	11.2129	0.0104635	0.0663285	0.867956
ENSG00000047597	5.8103	5.1077	9.1349	8.9128	9.8091	12.1977	7.9128	XK	5.459	9.2856	10.0552	0.0104645	0.27079	0.780596
ENSG00000102531	14.5949	15.0127	12.9046	12.4377	12.3913	13.8147	9.8999	FNDC3A	14.8038	12.5779	11.8573	0.0104758	0.371063	0.775504
ENSG00000224658	36.1258	39.462	23.7867	14.2091	18.5887	31.9806	30.9067	AL513164.1	37.7939	18.8615	31.4436	0.0104842	0.137143	0.0409405
ENSG00000275905	25.7129	21.9759	10.4807	3.6521	6.3704	15.175	7.9438	AP003789.1	23.8444	6.8344	11.5594	0.0104862	0.132589	0.393329
ENSG00000204592	17.7206	16.8448	12.7883	12.3782	14.2503	11.8297	29.7706	HLA-E	17.2827	13.1389	20.8002	0.0105133	0.762116	0.549722
ENSG00000281566	14.2262	15.432	24.6443	27.278	22.4688	27.2866	21.6613	AL157778.1	14.8291	24.797	24.474	0.0105381	0.167577	0.930009
ENSG00000217874	0	0	3.4054	2.3733	3.1048	13.1484	1.4749	OR4F7P	0	2.96117	7.31165	0.0105427	0.428886	0.592094
ENSG00000207389	0	0	6.4439	4.4909	5.8751	13.9953	4.1864	RNU1-4	0	5.6033	9.09085	0.0105427	0.314962	0.605936
ENSG00000232249	0	0	4.7179	3.288	4.3014	20.4931	12.2602	AC152007.1	0	4.10243	16.3766	0.0105428	0.156773	0.202803
ENSG00000202103	0	0	7.6029	5.2986	6.9318	11.0083	14.8181	RNU4-12P	0	6.6111	12.9132	0.0105431	0.093239	0.154313
ENSG00000227270	0	0	20.1938	14.0734	18.4111	24.3654	13.1192	AC009963.1	0	17.5594	18.7423	0.0105431	0.18556	0.869614
ENSG00000225327	0	0	1.9902	1.387	1.8145	3.8422	3.4479	USP17L3	0	1.73057	3.64505	0.0105433	0.0343994	0.010098
ENSG00000252915	0	0	45.9482	32.022	41.892	24.9481	7.4627	RF00019	0	39.9541	16.2054	0.0105433	0.314962	0.177925
ENSG00000239115	0	0	17.0453	11.8791	15.5406	0	11.0737	RNU7-67P	0	14.8217	5.53685	0.0105434	0.5	0.32745
ENSG00000251787	0	0	17.0453	11.8791	15.5406	37.0197	0	RNU7-47P	0	14.8217	18.5099	0.0105434	0.5	0.874868
ENSG00000255150	10.0151	10.4573	13.6874	15.0615	15.763	4.6937	9.8282	EID3	10.2362	14.8373	7.26095	0.0105435	0.45221	0.192282
ENSG00000258799	0	0	6.2533	4.358	5.7013	4.5271	4.0625	ZNF519P2	0	5.43753	4.2948	0.0105436	0.0344004	0.171599
ENSG00000200431	0	0	14.6779	10.2292	13.3822	0	0	RNU4-81P	0	12.7631	0	0.0105436	#DIV/0!	0.0105436
ENSG00000134597	8.3401	6.5796	14.8726	19.8415	18.9836	9.5365	14.9074	RBMX2	7.45985	17.8992	12.2219	0.0106187	0.307117	0.232112
ENSG00000178235	9.8266	10.0518	7.7392	6.671	7.6131	6.7823	7.6741	SLITRK1	9.9392	7.3411	7.2282	0.0106276	0.0877312	0.857644
ENSG00000263512	34.5696	40.9089	73.9765	81.0156	96.3516	76.5075	54.9256	MIR4311	37.7392	83.7812	65.7165	0.0106314	0.212941	0.304599
ENSG00000237859	4.5848	3.6171	17.7536	14.9776	12.7787	20.2938	10.3198	EEF1A1P31	4.10095	15.17	15.3068	0.010643	0.263996	0.982733
ENSG00000223701	15.7135	18.595	1.7468	7.3042	3.1852	15.175	6.809	RAET1E-AS1	17.1542	4.07873	10.992	0.0106679	0.362787	0.320893
ENSG00000226508	16.2741	16.2176	9.4264	10.949	8.5943	3.033	10.8871	LINC01918	16.2459	9.65657	6.96005	0.0106714	0.254696	0.615998
ENSG00000172987	17.0072	16.4246	14.1035	13.8272	13.2944	18.6899	9.7837	HPSE2	16.7159	13.7417	14.2368	0.0106911	0.676553	0.929531
ENSG00000249413	24.0703	25.7715	11.2128	14.652	16.6123	10.1469	7.2846	AC116049.2	24.9209	14.159	8.71575	0.0107025	0.0195652	0.0887859
ENSG00000117174	10.1807	11.3874	16.883	16.8765	14.9262	10.494	6.7582	ZNHIT6	10.7841	16.2286	8.6261	0.0107056	0.444155	0.122397
ENSG00000248103	20.4647	22.3546	3.8499	10.7323	5.2651	8.3615	6.2529	AC008443.3	21.4096	6.61577	7.3072	0.0107252	0.0103254	0.789012
ENSG00000125355	5.8243	6.8924	15.3399	16.0359	19.9796	12.4934	8.898	TMEM255A	6.35835	17.1185	10.6957	0.0107369	0.228971	0.0955211
ENSG00000202473	7.833	6.1796	15.9639	17.8007	17.4655	36.9825	10.3712	RN7SKP81	7.0063	17.0767	23.6769	0.0107749	0.428232	0.706844
ENSG00000231530	21.4274	19.7219	14.5566	12.1736	10.6173	2.1076	9.4569	AL157932.1	20.5746	12.4492	5.78225	0.0108322	0.139949	0.30115
ENSG00000275167	42.5036	33.5319	103.948	84.517	78.9767	0	22.5105	MIR6815	38.0177	89.1473	11.2553	0.0108447	0.22082	0.0320493
ENSG00000242520	2.7524	2.1714	6.7313	5.473	5.1142	2.4365	5.1019	MAGEA5	2.4619	5.77283	3.7692	0.0108454	0.502162	0.353404
ENSG00000010671	11.3343	12.9657	18.2487	19.3182	21.0605	18.7297	14.2567	BTK	12.15	19.5425	16.4932	0.0108593	0.277656	0.385516
ENSG00000127540	12.4553	12.3621	7.3696	7.8752	8.9588	6.758	10.8523	UQCR11	12.4087	8.06787	8.80515	0.0108758	0.328773	0.7806
ENSG00000269799	74.3012	64.7879	33.4735	16.663	30.5186	10.3856	6.2133	AC008737.3	69.5445	26.885	8.29945	0.0108763	0.0240935	0.0562307
ENSG00000145063	19.1698	18.5262	10.1579	12.5247	13.1793	11.3135	7.8683	AC062028.1	18.848	11.954	9.5909	0.0109204	0.10747	0.376067
ENSG00000226057	16.8926	17.8486	12.5415	12.0823	14.1248	17.8918	11.7424	PHF2P2	17.3706	12.9162	14.8171	0.0109367	0.55734	0.646818
ENSG00000250735	25.9272	24.2897	17.1731	13.8095	18.0659	35.3847	6.8657	AC096759.2	25.1084	16.3495	21.1252	0.010937	0.826625	0.794347
ENSG00000207759	23.5702	27.8924	9.6073	6.6955	0	62.597	12.4831	MIR181A1	25.7313	5.43427	37.5401	0.0109434	0.719624	0.419848
ENSG00000252723	25.6705	30.3779	10.4634	7.2921	0	0	13.5955	RNU6-677P	28.0242	5.9185	6.79775	0.0109435	0.168073	0.920681
ENSG00000111241	26.449	29.6074	13.9859	9.747	11.1573	11.3907	7.9504	FGF6	28.0282	11.6301	9.67055	0.0109493	0.016129	0.451864
ENSG00000250423	7.2904	8.2351	12.8319	11.202	12.0686	13.8856	9.5649	KIAA1210	7.76275	12.0342	11.7252	0.0109738	0.307306	0.910072
ENSG00000234134	28.808	30.6817	21.1362	22.0952	19.2703	12.7512	16.02	AL158835.3	29.7448	20.8339	14.3856	0.010988	0.027501	0.104616
ENSG00000233954	17.8398	16.889	12.1194	11.1489	8.8396	5.2643	5.9839	UQCRHL	17.3644	10.7026	5.6241	0.0110217	0.00354986	0.0248003
ENSG00000251009	17.0126	14.7637	29.1246	26.0966	24.0247	11.0444	19.8222	AC133961.1	15.8881	26.4153	15.4333	0.011051	0.934822	0.214569
ENSG00000229204	10.7582	10.6092	24.118	22.9203	27.9859	17.4602	12.8198	PTGES3P3	10.6837	25.0081	15.14	0.0110529	0.30534	0.0776284
ENSG00000224060	8.8413	9.1548	0	0	0	0	0	ARSEP1	8.99805	0	0	0.0110891	0.0110891	#DIV/0!
ENSG00000232634	7.0263	7.2755	0	0	0	0	0	NEFLP1	7.1509	0	0	0.0110916	0.0110916	#DIV/0!
ENSG00000122711	40.9655	37.5311	19.391	24.7754	26.5188	43.284	31.494	SPINK4	39.2483	23.5617	37.389	0.011094	0.807007	0.226499
ENSG00000270171	16.0695	17.8278	9.211	6.8472	10.6373	8.0019	11.9681	AL359881.3	16.9487	8.8985	9.985	0.0110943	0.134743	0.688352
ENSG00000279607	18.2908	18.0374	5.5916	6.4948	1.6993	8.096	6.0544	AL358613.2	18.1641	4.59523	7.0752	0.0111071	0.0550605	0.260126
ENSG00000171405	8.5261	8.2552	15.165	15.853	18.1469	12.351	16.0097	XAGE5	8.39065	16.3883	14.1804	0.0111224	0.193157	0.422566
ENSG00000187013	8.4729	8.6898	6.9072	6.7393	6.9272	6.0006	9.8723	C17orf82	8.58135	6.8579	7.93645	0.0111429	0.795312	0.676385
ENSG00000224593	15.7575	15.7783	10.3754	8.2637	8.1081	7.5113	7.7035	AC092427.1	15.7679	8.91573	7.6074	0.0111845	0.00682842	0.213882
ENSG00000211828	102.537	121.34	17.912	49.9326	16.3308	38.9021	11.6368	TRDJ3	111.938	28.0585	25.2694	0.0112112	0.0442366	0.886503
ENSG00000230681	30.7924	29.1513	22.5921	22.7424	20.5977	19.9901	14.6773	CEACAMP4	29.9718	21.9774	17.3337	0.0112144	0.10784	0.316868
ENSG00000182827	10.6279	9.7184	15.3589	16.2616	18.5809	10.9052	9.5943	ACBD3	10.1731	16.7338	10.2498	0.0112548	0.933195	0.0113969
ENSG00000165192	4.9542	6.1885	11.7797	11.2587	12.8878	15.5939	7.8715	ASB11	5.57135	11.9754	11.7327	0.0112632	0.351227	0.960109
ENSG00000091128	23.0349	23.7605	17.3222	18.7905	15.7931	17.3385	12.1344	LAMB4	23.3977	17.3019	14.7364	0.0112644	0.179987	0.49684
ENSG00000235124	8.3559	8.4756	5.1089	6.1036	5.9887	12.1524	7.5864	KRT8P17	8.41575	5.73373	9.8694	0.0112909	0.639025	0.316693
ENSG00000126733	5.525	4.94	9.6087	9.7308	9.1711	17.934	6.9252	DACH2	5.2325	9.50353	12.4296	0.0113012	0.415184	0.68894
ENSG00000263199	19.2053	20.6611	2.135	8.9273	5.8395	23.1841	22.1922	AC005951.1	19.9332	5.63393	22.6882	0.0113094	0.103889	0.00964724
ENSG00000196890	12.4298	11.6808	6.2586	4.3617	7.3364	2.9127	6.3894	HIST3H2BB	12.0553	5.98557	4.65105	0.011318	0.133706	0.582125
ENSG00000137674	20.3271	21.6492	28.999	27.4277	27.5722	20.394	10.7655	MMP20	20.9882	27.9996	15.5797	0.0113215	0.460701	0.232278
ENSG00000163755	13.4001	13.2418	10.9803	10.3601	11.3971	12.2295	9.9869	HPS3	13.3209	10.9125	11.1082	0.0113359	0.297323	0.890916
ENSG00000269001	10.4511	11.1056	6.2595	6.907	6.8958	11.5177	5.9304	AC092070.2	10.7783	6.68743	8.72405	0.0113379	0.595753	0.598709
ENSG00000089048	14.2428	13.3565	19.0593	22.4433	21.8708	9.5159	13.4496	ESF1	13.7996	21.1245	11.4827	0.011343	0.441928	0.073761
ENSG00000280279	0.8247	0.9759	0	0.3514	0	0	0.9827	AC240565.2	0.9003	0.117133	0.49135	0.0113604	0.556675	0.583413
ENSG00000278380	3.7332	4.4178	0	1.5907	0	1.6524	2.9657		4.0755	0.530233	2.30905	0.0113609	0.179676	0.155247
ENSG00000222881	16.154	19.1163	0	6.8832	0	7.1502	6.4165	RF00019	17.6351	2.2944	6.78335	0.0113611	0.0718609	0.186947
ENSG00000226767	10.0493	11.8921	0	4.282	0	17.7924	0	AC114501.1	10.9707	1.42733	8.8962	0.0113611	0.854285	0.553771
ENSG00000276124	25.7982	30.529	0	10.9926	0	11.419	10.2473	MIR6855	28.1636	3.6642	10.8331	0.0113611	0.0718609	0.186946
ENSG00000278267	25.4188	30.0801	0	10.831	0	45.0044	0	MIR6859-1	27.7495	3.61033	22.5022	0.0113613	0.854286	0.553771
ENSG00000254633	1.2889	1.5253	0	0.5492	0	0	2.5599	AL512590.2	1.4071	0.183067	1.27995	0.0113615	0.937025	0.547548
ENSG00000158865	26.8256	25.4558	18.2582	19.8414	20.0321	21.5072	18.8983	SLC5A11	26.1407	19.3772	20.2028	0.011367	0.0877933	0.641542
ENSG00000201548	27.0075	21.3067	55.0421	46.0316	50.1831	63.7562	35.7589	RF00019	24.1571	50.4189	49.7575	0.011376	0.309375	0.970071
ENSG00000226753	4.5727	0	27.9579	19.4843	20.3919	20.2401	18.1632	AL451105.1	2.28635	22.6114	19.2017	0.0113769	0.0495147	0.335674
ENSG00000231857	9.8924	7.4496	21.9939	18.3935	18.0471	25.4759	11.4309	MORF4L1P5	8.671	19.4782	18.4534	0.011387	0.39126	0.908078
ENSG00000256812	11.0582	14.0926	30.1648	29.7212	26.5536	18.0726	4.7303	CAPNS2	12.5754	28.8132	11.4015	0.0113888	0.889762	0.224741
ENSG00000237684	14.7914	16.2535	10.3355	9.0037	7.0674	17.7707	8.3933	RPSAP35	15.5224	8.8022	13.082	0.0113987	0.694386	0.525978
ENSG00000283657	17.9303	21.2183	0	3.056	7.996	12.6983	14.2442	AC074101.1	19.5743	3.684	13.4712	0.011402	0.122468	0.0420114
ENSG00000277563	58.9255	58.1093	24.0184	8.3694	10.949	8.694	7.8019	AC063961.1	58.5174	14.4456	8.24795	0.0114308	0.000153372	0.328856
ENSG00000231417	9.4041	8.9029	5.1748	5.6099	6.8149	6.6601	2.9883	IRX1P1	9.1535	5.86653	4.8242	0.0114324	0.250229	0.670991
ENSG00000251602	11.3766	12.5653	5.5646	5.8171	8.0328	6.0427	6.6277	AL928654.1	11.971	6.4715	6.3352	0.0114445	0.032309	0.882869
ENSG00000143546	18.0408	17.2826	10.505	11.7138	13.4088	9.1261	10.9196	S100A8	17.6617	11.8759	10.0229	0.0114558	0.043632	0.24437
ENSG00000183035	2.8429	2.403	8.9392	12.1136	11.7723	10.7858	6.7754	CYLC1	2.62295	10.9417	8.7806	0.0114822	0.196805	0.463295
ENSG00000212608	27.8787	24.7433	8.5226	11.8791	15.5406	30.8498	0	RF00568	26.311	11.9808	15.4249	0.0115191	0.608354	0.860359
ENSG00000251956	8.077	0	39.5068	55.0658	36.0193	21.4507	12.8331	RNU6-617P	4.0385	43.5306	17.1419	0.0115374	0.157253	0.0360773
ENSG00000281635	10.6696	0	52.188	72.7413	47.581	37.7815	93.2379		5.3348	57.5034	65.5097	0.0115374	0.265535	0.822295
ENSG00000187589	14.2614	14.3451	6.9756	9.1152	8.7448	10.1	9.0636	TERF1P2	14.3033	8.27853	9.5818	0.0115471	0.0680047	0.219192
ENSG00000117602	9.8917	10.5495	13.589	12.3844	13.3425	6.9189	7.2761	RCAN3	10.2206	13.1053	7.0975	0.0115677	0.028816	0.00107449
ENSG00000211661	21.1306	22.5049	12.9194	9.0037	7.0674	24.3178	6.7146	IGLV3-22	21.8178	9.6635	15.5162	0.0115774	0.60418	0.625462
ENSG00000228107	20.3009	20.5917	7.0927	9.886	11.3165	7.7021	10.3677	AP000692.1	20.4463	9.43173	9.0349	0.0115973	0.0710773	0.843804
ENSG00000240521	25.6705	25.3149	19.4321	18.2303	16.3539	23.2661	7.2833	AC092979.1	25.4927	18.0054	15.2747	0.0116361	0.42246	0.79051
ENSG00000213958	17.0529	15.3368	8.341	10.4634	6.8442	12.0769	8.1283	KRT18P29	16.1949	8.54953	10.1026	0.0116481	0.159334	0.575079
ENSG00000228784	16.0557	14.6322	10.6064	8.8072	7.6127	13.3966	7.7703	LINC00954	15.3439	9.00877	10.5834	0.0116709	0.327288	0.67519
ENSG00000073464	6.4923	7.3816	13.0758	10.74	13.3408	13.8613	9.8096	CLCN4	6.93695	12.3855	11.8354	0.0117178	0.237085	0.834513
ENSG00000270497	5.2273	4.1239	8.5226	10.3942	9.7129	9.2549	15.2264	BX322635.1	4.6756	9.54323	12.2406	0.0117203	0.229976	0.529785
ENSG00000279966	34.8484	41.2388	12.784	5.9396	3.8851	0	5.5369	AC008626.2	38.0436	7.53623	2.76845	0.0117491	0.0149238	0.316181
ENSG00000260837	11.6864	11.1953	7.4854	9.0107	7.4451	10.8381	3.9788		11.4409	7.9804	7.40845	0.0117506	0.447967	0.895046
ENSG00000091732	24.3973	24.4557	19.655	19.0792	20.7999	12.4506	14.1373	ZC3HC1	24.4265	19.8447	13.2939	0.0117551	0.0478889	0.0308861
ENSG00000234176	3.7719	4.4636	6.9185	8.4379	8.936	24.2086	10.4877	HSPA8P1	4.11775	8.09747	17.3482	0.0117576	0.303897	0.404884
ENSG00000111271	15.87	15.5739	10.0581	11.7927	11.7594	12.1644	12.2231	ACAD10	15.7219	11.2034	12.1938	0.011768	0.0216191	0.225674
ENSG00000259011	15.4117	14.0291	10.1477	7.0721	7.9302	15.7423	9.418	AC016266.1	14.7204	8.38333	12.5801	0.0118255	0.620099	0.399287
ENSG00000249975	7.5233	6.6772	3.4499	2.4043	4.1938	19.1477	4.4825	OR5H3P	7.10025	3.34933	11.8151	0.0118339	0.636118	0.45373
ENSG00000143256	20.4252	19.6387	23.4152	22.8458	24.1946	12.431	18.2545	PFDN2	20.032	23.4852	15.3427	0.0118394	0.349971	0.213355
ENSG00000267281	5.783	6.4633	3.5358	2.4641	3.2237	1.1377	2.0418	AC023509.3	6.12315	3.07453	1.58975	0.0118401	0.0187783	0.115646
ENSG00000215480	8.6713	10.2614	2.3563	0.8211	3.2225	2.5588	4.5924	OR7E37P	9.46635	2.1333	3.5756	0.0118489	0.0497614	0.36562
ENSG00000256149	37.9053	35.885	25.9567	24.5502	23.6653	38.9248	18.0676	AC087863.1	36.8952	24.7241	28.4962	0.0118689	0.567808	0.779084
ENSG00000275355	32.6128	27.0153	0	5.5585	10.9077	2.8871	5.1817	RF00017	29.8141	5.48873	4.0344	0.0118715	0.0404651	0.699256
ENSG00000143429	10.4602	9.702	6.914	6.0231	7.2492	8.0086	8.0852	AC116050.1	10.0811	6.72877	8.0469	0.0118894	0.114326	0.0676331
ENSG00000280046	7.1405	7.5906	5.7717	5.0537	5.2622	4.0713	3.6535	AC104581.4	7.36555	5.36253	3.8624	0.0118926	0.00774693	0.0194113
ENSG00000253415	19.403	19.1342	10.8745	7.5786	10.8159	13.5981	9.6338	AC016877.2	19.2686	9.75633	11.616	0.0119025	0.15993	0.514218
ENSG00000280285	11.2517	11.4129	7.8622	7.534	6.2721	7.8262	7.6617	AC108215.1	11.3323	7.22277	7.74395	0.011916	0.00103068	0.395061
ENSG00000116205	10.8207	10.7126	8.3887	7.1722	7.6482	10.08	8.0343	TCEANC2	10.7667	7.73637	9.05715	0.0119201	0.342636	0.404861
ENSG00000223813	25.207	24.8579	13.944	9.7178	14.0513	24.9712	12.3964	AC007255.1	25.0325	12.571	18.6838	0.0119238	0.496831	0.504675
ENSG00000170144	9.5979	10.8494	16.2909	14.2833	16.929	8.1162	11.6079	HNRNPA3	10.2236	15.8344	9.86205	0.0119329	0.872215	0.134429
ENSG00000272321	13.1844	12.8718	9.6733	8.4268	7.7169	9.9209	9.4266	AP003355.2	13.0281	8.60567	9.67375	0.0119385	0.0133473	0.197496
ENSG00000235641	14.0261	13.0019	8.004	8.7655	10.1642	6.2083	8.357	LINC00484	13.514	8.9779	7.28265	0.0119408	0.0665727	0.325523
ENSG00000281706	14.6104	13.48	7.8731	7.5972	6.6259	11.8378	7.0821	LINC01012	14.0452	7.3654	9.45995	0.0119508	0.291934	0.53846
ENSG00000101972	7.4949	7.1205	16.5227	19.4314	21.1839	13.1764	14.9273	STAG2	7.3077	19.046	14.0518	0.0119608	0.0712274	0.0542785
ENSG00000186508	14.3561	14.7236	9.3626	6.525	7.4691	17.7924	5.3223	OR9I2P	14.5398	7.78557	11.5573	0.0119741	0.715955	0.653322
ENSG00000220908	21.861	22.4206	14.2571	9.936	11.3737	14.1919	6.9467	LINC02531	22.1408	11.8556	10.5693	0.0119749	0.191327	0.785022
ENSG00000220522	22.7432	19.5736	5.0565	8.8099	4.6101	9.1516	6.5701	AL590002.1	21.1584	6.15883	7.86085	0.0120191	0.0252163	0.432688
ENSG00000203805	26.6292	24.637	13.0251	11.1404	17.2731	21.002	13.4622	PLPP4	25.6331	13.8129	17.2321	0.0120292	0.251827	0.524552
ENSG00000247853	10.6259	11.643	5.7749	6.7077	7.4589	7.3163	8.7541	AC006064.2	11.1345	6.64717	8.0352	0.0120309	0.0837595	0.255717
ENSG00000198471	13.4837	13.6768	9.4218	7.6605	9.3059	11.3681	12.752	RTP2	13.5802	8.79607	12.0601	0.0120487	0.266789	0.0552101
ENSG00000114686	17.1893	17.3279	19.8516	18.9891	19.8736	23.389	13.1498	MRPL3	17.2586	19.5714	18.2694	0.0120724	0.875906	0.841492
ENSG00000237000	29.0723	31.2759	19.391	13.5139	11.7861	4.6794	31.494	PTMAP6	30.1741	14.897	18.0867	0.012083	0.532381	0.851694
ENSG00000131263	5.8792	4.6382	11.2252	11.7785	12.7641	11.9614	8.4398	RLIM	5.2587	11.9226	10.2006	0.0121003	0.188583	0.50184
ENSG00000156920	7.721	8.1217	12.5885	15.2068	14.6335	30.682	11.9949	ADGRG4	7.92135	14.1429	21.3384	0.0121161	0.387168	0.581839
ENSG00000239291	18.2965	16.5572	7.8964	11.0063	10.7991	9.5277	10.2601	AC002558.1	17.4269	9.9006	9.8939	0.0121216	0.0428261	0.995466
ENSG00000181819	11.0909	10.096	20.8649	17.4493	21.8765	13.5946	10.8442	KCTD9P2	10.5935	20.0636	12.2194	0.0121225	0.434942	0.0341687
ENSG00000044446	8.8061	10.0811	14.0455	14.6012	16.2204	11.6935	13.6873	PHKA2	9.4436	14.9557	12.6904	0.0121281	0.132061	0.206458
ENSG00000180353	20.8721	20.081	15.9777	17.7872	16.0807	12.3181	9.8409	HCLS1	20.4765	16.6152	11.0795	0.0121541	0.0616547	0.0920296
ENSG00000258224	15.8576	37.5311	106.65	141.895	114.915	42.1142	31.494	AC090049.2	26.6944	121.153	36.8041	0.0121603	0.517337	0.00741349
ENSG00000233216	26.8397	25.4093	19.6921	18.2983	17.9537	26.1361	19.1899	AL357373.1	26.1245	18.648	22.663	0.0121622	0.497312	0.450959
ENSG00000198088	7.4064	9.8602	19.2456	18.9353	22.1913	19.6698	14.3419	NUP62CL	8.6333	20.1241	17.0058	0.0121873	0.152832	0.436157
ENSG00000251165	22.2261	23.2524	16.1495	18.9411	16.8786	11.1211	9.98	F11-AS1	22.7392	17.3231	10.5506	0.0121991	0.00412911	0.00683132
ENSG00000000003	5.7171	4.2848	13.982	10.2315	13.3851	11.4719	8.1753	TSPAN6	5.00095	12.5329	9.8236	0.0122353	0.170002	0.311606
ENSG00000137440	15.2625	16.5562	7.7764	8.1292	9.2169	20.8298	13.1353	FGFBP1	15.9093	8.37417	16.9825	0.0122402	0.827202	0.264115
ENSG00000160219	7.7047	7.9537	10.2233	10.4776	11.5139	15.673	6.9022	GAB3	7.8292	10.7383	11.2876	0.0122404	0.574843	0.920736
ENSG00000100058	14.3704	15.0985	11.8244	10.6441	12.1282	14.0293	6.9351	CRYBB2P1	14.7344	11.5322	10.4822	0.0122507	0.441093	0.816974
ENSG00000267625	32.701	38.6976	5.7125	7.9622	15.6246	20.6777	14.8448	AC015911.9	35.6993	9.76643	17.7613	0.0122531	0.0503727	0.161564
ENSG00000089775	9.8233	10.203	5.9629	7.468	7.1698	5.4429	6.7371	ZBTB25	10.0131	6.8669	6.09	0.0122552	0.0833547	0.430597
ENSG00000226908	12.6721	11.9968	24.7931	28.0779	22.6045	13.4617	2.0134	HIST1H2BPS3	12.3345	25.1585	7.73755	0.0122553	0.569045	0.181183
ENSG00000279785	13.7526	13.7048	7.0808	9.2526	8.0696	11.5338	4.6001	AC008267.8	13.7287	8.13433	8.06695	0.0122663	0.349771	0.987678
ENSG00000264705	2.9169	3.9449	8.6624	10.2983	7.4331	11.0667	2.6483	AC090337.1	3.4309	8.79793	6.8575	0.0122849	0.564135	0.725169
ENSG00000228572	30.0315	31.5899	16.3214	11.3746	7.4403	14.7698	13.2543	AL954722.1	30.8107	11.7121	14.0121	0.0122959	0.00417371	0.469815
ENSG00000184007	12.6871	13.2185	16.0199	15.8654	15.3744	10.3768	13.2559	PTP4A2	12.9528	15.7532	11.8163	0.0123168	0.572919	0.217851
ENSG00000185834	19.128	20.5779	10.6319	4.4457	7.7547	21.5514	20.7214	RPL12P4	19.8529	7.61077	21.1364	0.0123404	0.293816	0.0135334
ENSG00000236994	17.8194	18.0746	7.7821	9.7622	5.6761	12.3944	4.0446	YBX1P9	17.947	7.74013	8.2195	0.0123477	0.257828	0.927959
ENSG00000214526	17.9582	21.2514	5.4899	7.652	0	9.936	8.9165	AP000343.1	19.6048	4.38063	9.42625	0.0123539	0.0796403	0.151773
ENSG00000148795	15.3144	14.4981	11.236	10.6582	11.9515	10.3938	8.1107	CYP17A1	14.9062	11.2819	9.25225	0.0123795	0.0968377	0.305399
ENSG00000120162	11.3411	11.8334	8.9472	7.0668	7.7495	10.4716	8.3315	MOB3B	11.5873	7.92117	9.40155	0.0123804	0.277396	0.373499
ENSG00000138081	8.0633	8.6745	11.6527	10.932	10.7602	6.5973	9.7055	FBXO11	8.3689	11.115	8.1514	0.0123856	0.911876	0.30012
ENSG00000215268	8.0305	7.2405	3.2733	4.2365	3.4107	5.755	5.4683	AP000533.2	7.6355	3.64017	5.61165	0.0124022	0.0922897	0.0125101
ENSG00000212461	33.4977	31.7123	8.1923	11.4187	0	23.7232	5.3223	RF00560	32.605	6.537	14.5227	0.0124169	0.297269	0.539342
ENSG00000273768	57.9673	62.3612	32.2197	26.9453	41.1257	4.6651	16.7456	RF00003	60.1642	33.4302	10.7053	0.0124204	0.0517842	0.0932219
ENSG00000180592	11.9962	11.601	15.931	14.5103	14.5246	6.9656	8.9152	SKIDA1	11.7986	14.9886	7.9404	0.0124294	0.145757	0.0457708
ENSG00000276261	25.4688	24.1113	12.4575	5.7879	11.3578	25.5526	13.4886	AC009509.4	24.7901	9.86773	19.5206	0.012472	0.541966	0.33577
ENSG00000163599	17.9371	18.3318	10.9669	10.4222	13.1802	17.6833	10.6872	CTLA4	18.1345	11.5231	14.1852	0.0125054	0.461061	0.583616
ENSG00000266448	23.6778	28.0198	3.6192	5.0446	9.8991	23.5811	23.5127	AC007923.3	25.8488	6.18763	23.5469	0.0125105	0.481345	0.0117581
ENSG00000231248	0	2.8488	17.6625	16.4124	25.4969	20.2457	13.3872	AL935212.2	1.4244	19.8573	16.8164	0.0125644	0.101659	0.557052
ENSG00000123572	6.5904	7.7989	11.9226	15.3871	14.7954	24.5355	9.5387	NRK	7.19465	14.035	17.0371	0.0126107	0.413383	0.757716
ENSG00000158079	16.489	16.1262	14.4974	13.7035	14.7368	13.0287	8.4441	PTPDC1	16.3076	14.3126	10.7364	0.0126128	0.246717	0.359135
ENSG00000236777	20.0986	21.6221	11.1713	4.6713	6.1111	21.0274	4.3546	AL157831.1	20.8604	7.3179	12.691	0.0126463	0.505625	0.63451
ENSG00000184949	15.712	15.9371	12.6452	13.7313	12.512	8.7997	9.1704	FAM227A	15.8245	12.9628	8.98505	0.0126704	0.00273727	0.00379343
ENSG00000063180	15.827	17.2507	22.9187	21.2965	23.6816	9.2178	19.5218	CA11	16.5389	22.6323	14.3698	0.0126741	0.746433	0.35107
ENSG00000211713	23.6778	25.2178	5.7907	8.0713	13.1988	35.6336	15.0481	TRBV6-4	24.4478	9.02027	25.3408	0.0126919	0.944936	0.349388
ENSG00000149554	10.6745	9.8249	13.3753	14.7121	13.6638	10.033	9.1082	CHEK1	10.2497	13.9171	9.5706	0.0127141	0.393214	0.011422
ENSG00000227846	15.2693	16.8647	7.4686	9.5425	7.9442	8.1103	2.426	UGT1A11P	16.067	8.31843	5.26815	0.0127201	0.142786	0.47241
ENSG00000151502	11.5979	12.3049	9.2917	7.2708	8.0256	11.5652	6.8837	VPS26B	11.9514	8.19603	9.22445	0.0127348	0.448596	0.737031
ENSG00000248697	14.8527	13.1823	7.3784	5.1421	5.6921	15.6138	4.7935	TOX4P1	14.0175	6.07087	10.2036	0.0127454	0.608271	0.583946
ENSG00000249021	8.569	8.6917	7.4845	7.3025	6.8238	0	7.7798	AC008549.2	8.63035	7.2036	3.8899	0.0128451	0.437423	0.550629
ENSG00000260852	9.8433	9.3187	7.7569	6.5243	7.316	5.2283	6.082	FBXL19-AS1	9.581	7.19907	5.65515	0.0128516	0.0263218	0.092381
ENSG00000253915	23.8561	23.0979	14.5858	10.1651	9.6714	21.1187	9.4759	MAPRE1P1	23.477	11.4741	15.2973	0.0128543	0.392988	0.628825
ENSG00000247402	24.3137	20.9253	10.8113	1.8836	4.9285	9.7836	10.5356	AC099487.1	22.6195	5.87447	10.1596	0.0128824	0.0741052	0.242083
ENSG00000264026	15.5591	15.0647	10.3778	8.8397	7.3591	15.026	11.2368	LINC02003	15.3119	8.85887	13.1314	0.0128877	0.453189	0.224703
ENSG00000140750	16.1843	15.7358	12.3021	13.1213	13.8495	13.1656	10.7027	ARHGAP17	15.96	13.091	11.9341	0.0128909	0.179346	0.512631
ENSG00000264041	20.5771	24.3505	10.7838	5.0102	3.2773	2.6023	14.0116	RN7SL670P	22.4638	6.3571	8.30695	0.0129035	0.218421	0.793558
ENSG00000243388	10.6872	10.1176	6.9699	4.8574	4.7659	11.3531	3.9621	RPL3P3	10.4024	5.53107	7.6576	0.0129232	0.593022	0.66719
ENSG00000223729	15.1213	16.5177	8.5341	10.9038	10.3743	2.0594	13.8608	LINC02247	15.8195	9.9374	7.9601	0.0129368	0.407657	0.794318
ENSG00000251818	56.3635	59.2883	7.658	21.348	0	27.7201	24.8757	RF00601	57.8259	9.66867	26.2979	0.0129477	0.00417374	0.110569
ENSG00000232053	23.5396	22.285	13.1587	13.7557	17.2458	17.8617	12.8231	AC078845.1	22.9123	14.7201	15.3424	0.0129553	0.187713	0.851375
ENSG00000128276	11.5155	11.5831	4.9285	6.3788	7.0611	7.1359	7.7759	RFPL3	11.5493	6.1228	7.4559	0.0129702	0.0473937	0.161938
ENSG00000280021	13.5037	12.784	9.9076	10.7407	9.033	23.9086	13.5884	OR51F1	13.1439	9.89377	18.7485	0.0129724	0.47313	0.333837
ENSG00000259041	40.406	39.8464	19.2147	17.217	25.0264	39.7441	17.833	AC015722.1	40.1262	20.486	28.7886	0.0129852	0.489016	0.585285
ENSG00000178789	13.9804	13.536	8.9362	10.5602	10.627	9.0009	11.6111	CD300LB	13.7582	10.0411	10.306	0.0129891	0.221973	0.875618
ENSG00000279429	23.7429	22.4774	17.4199	17.1986	15.8821	18.9167	12.2602	AC004009.2	23.1101	16.8335	15.5884	0.0130113	0.255853	0.772298
ENSG00000234630	24.7397	27.3247	14.1177	9.8388	16.5489	26.2812	15.723	AC245060.2	26.0322	13.5018	21.0021	0.013015	0.51098	0.371555
ENSG00000271533	2.1108	2.2203	5.1622	5.3964	6.5367	10.7962	5.5894	Z83843.1	2.16555	5.69843	8.1928	0.0130383	0.259446	0.511277
ENSG00000243062	45.3417	40.6488	21.8418	19.9056	27.5728	24.3267	16.3729	AL359853.3	42.9952	23.1067	20.3498	0.0130496	0.0585062	0.61907
ENSG00000132357	15.1276	15.3443	10.3302	10.5478	12.0467	10.6091	9.2084	CARD6	15.2359	10.9749	9.90875	0.0130616	0.0771707	0.343344
ENSG00000179046	18.1349	19.4485	13.5133	10.625	9.4772	14.2981	11.4804	TRIML2	18.7917	11.2052	12.8893	0.01308	0.104855	0.446143
ENSG00000141682	7.347	6.8639	11.3483	11.2041	13.3642	7.8733	7.9869	PMAIP1	7.10545	11.9722	7.9301	0.0130834	0.165962	0.0278159
ENSG00000265052	21.9988	22.314	0	5.3564	7.0074	2.7821	9.9865	RN7SL622P	22.1564	4.12127	6.3843	0.0131045	0.142358	0.650267
ENSG00000214077	17.0094	19.1701	8.914	11.0441	6.3211	7.8874	6.4346	GNAQP1	18.0898	8.75973	7.161	0.0131127	0.0203836	0.381251
ENSG00000274276	0.4317	0.2554	1.3197	2.0234	1.6845	0.3822	2.2291	CBSL	0.34355	1.67587	1.30565	0.0131756	0.48594	0.757762
ENSG00000234806	29.5973	30.3548	7.2384	15.1337	8.7992	15.7207	20.3777	RPL26P29	29.9761	10.3904	18.0492	0.0132288	0.115214	0.115344
ENSG00000259240	27.7296	25.5225	15.0703	11.8156	6.87	15.0015	9.7907	MIR4713HG	26.626	11.252	12.3961	0.0132399	0.0781547	0.771116
ENSG00000117020	12.6786	12.1971	14.0536	14.5358	14.8468	13.6462	10.9416	AKT3	12.4379	14.4787	12.2939	0.0132697	0.932741	0.346861
ENSG00000272232	28.9043	30.7843	7.0689	12.3161	16.1123	15.3527	11.4811	RN7SL726P	29.8443	11.8324	13.4169	0.0132848	0.0384071	0.660192
ENSG00000229492	12.2154	13.552	6.535	5.205	6.8093	11.4896	7.2781	FO681548.1	12.8837	6.1831	9.38385	0.0133051	0.327243	0.360416
ENSG00000134602	7.2149	6.4035	12.9186	16.4693	13.5019	19.3892	11.668	STK26	6.8092	14.2966	15.5286	0.0133098	0.262343	0.804644
ENSG00000263666	38.4107	30.3029	70.4538	76.3783	64.2344	17.0017	40.6856	SNORA70D	34.3568	70.3555	28.8437	0.0133135	0.724426	0.153214
ENSG00000263945	39.2836	46.4874	9.6073	20.0865	8.7592	13.9104	12.4831	MIR548Y	42.8855	12.8177	13.1967	0.0133317	0.0675915	0.927392
ENSG00000259144	13.9659	14.0965	5.0229	7.7011	4.5794	6.9089	2.9369	RANBP20P	14.0312	5.7678	4.9229	0.0133368	0.136341	0.749743
ENSG00000164010	15.8627	16.5632	12.323	9.5423	10.1948	15.8599	6.8197	ERMAP	16.2129	10.6867	11.3398	0.0133667	0.475362	0.908997
ENSG00000271810	7.2154	8.5385	0	3.4161	0.8938	2.1292	1.2738	AL603832.3	7.87695	1.43663	1.7015	0.0134204	0.0243328	0.828729
ENSG00000122126	12.263	10.4414	21.213	18.7344	20.0072	26.8749	15.4446	OCRL	11.3522	19.9849	21.1597	0.013424	0.330377	0.871112
ENSG00000201458	13.296	15.7342	73.1636	62.3197	51.8816	5.8852	42.2505	RNU4-4P	14.5151	62.455	24.0678	0.0134489	0.692003	0.256499
ENSG00000182890	3.4667	4.1024	7.6304	9.1583	6.9568	3.6827	3.3048	GLUD2	3.78455	7.91517	3.49375	0.0134608	0.529739	0.01545
ENSG00000252373	34.5696	40.9089	84.5446	98.2007	115.622	10.201	18.3085	RNU6-358P	37.7392	99.4557	14.2547	0.0134652	0.0497637	0.00500593
ENSG00000198466	7.6429	8.3488	5.0324	4.3088	5.768	4.8923	5.8849	ZNF587	7.99585	5.0364	5.3886	0.0134686	0.0602571	0.635444
ENSG00000255633	69.1392	68.1815	56.3631	49.1004	51.3875	71.407	45.7714	MTRNR2L9	68.6603	52.2837	58.5892	0.0134774	0.57595	0.708938
ENSG00000199377	44.32	43.7061	36.1302	31.4746	32.9407	6.5391	17.6044	RNU5F-1	44.013	33.5152	12.0717	0.0134776	0.108295	0.14338
ENSG00000260923	5.7543	4.8639	2.3455	0.2335	0.3055	2.1832	1.3061	LINC02193	5.3091	0.9615	1.74465	0.0134854	0.0294043	0.4104
ENSG00000077463	14.2645	15.7794	8.7214	7.3994	10.0258	7.1374	10.8393	SIRT6	15.022	8.71553	8.98835	0.0134869	0.152028	0.909053
ENSG00000224165	11.6231	12.3067	8.7896	8.7322	8.0137	10.9664	6.0748	DNAJC27-AS1	11.9649	8.51183	8.5206	0.0134923	0.389646	0.997721
ENSG00000128944	16.3198	17.6332	11.858	8.264	10.8112	12.5628	9.7706	KNSTRN	16.9765	10.3111	11.1667	0.0134948	0.105322	0.671585
ENSG00000054654	18.5663	17.9614	16.2358	15.4935	15.3246	13.6072	12.3641	SYNE2	18.2638	15.6846	12.9856	0.0135025	0.0382875	0.0989461
ENSG00000157514	5.0774	6.8668	14.6348	13.1353	18.1948	8.3474	13.9734	TSC22D3	5.9721	15.3216	11.1604	0.0135101	0.296657	0.34942
ENSG00000245904	10.1354	9.703	12.533	11.6459	11.5536	12.2993	5.971	AC025164.1	9.9192	11.9108	9.13515	0.0135116	0.845421	0.540842
ENSG00000228766	16.3284	17.9425	5.7048	4.9697	6.5015	9.2924	12.9716	RPL7L1P8	17.1354	5.72533	11.132	0.0135183	0.148252	0.192731
ENSG00000204547	37.9191	33.6545	15.4561	16.1573	22.8989	19.5814	16.317	DEFB122	35.7868	18.1708	17.9492	0.0135476	0.0258618	0.943522
ENSG00000233680	7.2397	9.6382	18.8123	21.5939	16.1427	11.2158	14.3784	HNRNPA1P27	8.43895	18.8496	12.7971	0.0135519	0.168429	0.0832967
ENSG00000276878	56.5391	47.7908	19.7534	6.8832	18.0096	28.6009	12.8331	MIR6074	52.1649	14.8821	20.717	0.013575	0.103056	0.594626
ENSG00000250668	10.742	10.4006	4.7765	6.6577	4.3549	16.4253	7.7579	LINC02123	10.5713	5.26303	12.0916	0.0135809	0.785221	0.354652
ENSG00000001497	8.1955	9.5154	17.7742	14.7591	19.3082	13.2783	14.2498	LAS1L	8.85545	17.2805	13.7641	0.0135957	0.0325384	0.107697
ENSG00000259874	21.7876	25.7829	4.4404	9.2837	4.0484	6.4292	23.078	AC034105.2	23.7853	5.92417	14.7536	0.013602	0.468275	0.47697
ENSG00000235411	17.21	17.7095	10.9798	11.478	8.3421	10.5984	7.1332	AC007041.1	17.4597	10.2666	8.8658	0.0136112	0.120626	0.567028
ENSG00000112936	21.0145	19.777	14.7706	14.5242	16.6028	22.1188	11.4363	C7	20.3957	15.2992	16.7775	0.0136155	0.620527	0.828286
ENSG00000225079	23.268	21.6345	8.1293	14.1636	9.2646	10.2991	7.922	FTH1P22	22.4513	10.5192	9.11055	0.0136232	0.0166367	0.567883
ENSG00000224573	33.6717	39.8464	18.2997	6.3767	8.3421	9.936	20.8052	AC083863.1	36.7591	11.0062	15.3706	0.0136756	0.103979	0.57696
ENSG00000233383	24.231	28.6745	9.8767	3.4416	9.0048	17.8756	6.4165	AC073089.1	26.4528	7.44103	12.146	0.0136757	0.210281	0.557946
ENSG00000157399	10.2099	9.5947	20.5633	16.6341	20.0872	16.216	13.1207	ARSE	9.9023	19.0949	14.6684	0.0136901	0.188642	0.141805
ENSG00000225438	17.3784	16.6104	9.808	11.9618	12.668	13.0175	4.2479	KRT41P	16.9944	11.4793	8.6327	0.0137052	0.305572	0.632577
ENSG00000177565	11.694	10.9297	14.1175	14.9167	16.1928	16.6822	9.8817	TBL1XR1	11.3118	15.0757	13.282	0.0137063	0.665502	0.690827
ENSG00000250821	25.0359	26.0717	17.144	11.9479	15.6306	20.3902	14.3201	EXOC1L	25.5538	14.9075	17.3552	0.0137079	0.217497	0.565797
ENSG00000263748	17.3368	15.387	9.5399	8.1259	4.8321	12.278	4.1318	EXOGP1	16.3619	7.4993	8.2049	0.0137618	0.281679	0.892425
ENSG00000257230	22.236	22.8051	14.5016	10.1064	13.2215	11.8108	10.5989	LINC02448	22.5206	12.6098	11.2049	0.0137755	0.0130773	0.407934
ENSG00000215244	15.1228	15.2447	9.5887	10.2624	11.5522	10.9084	9.1216	AL137145.2	15.1837	10.4678	10.015	0.0138247	0.107617	0.714659
ENSG00000102181	6.4496	7.2773	10.8212	10.737	13.0431	15.8007	10.3665	CD99L2	6.86345	11.5338	13.0836	0.0138384	0.255978	0.669734
ENSG00000201221	12.0873	7.1519	29.5611	36.0527	33.6894	21.4007	19.2048	RNU4-40P	9.6196	33.1011	20.3027	0.0138445	0.102841	0.0108751
ENSG00000242683	15.0158	17.7693	2.0402	5.6873	7.4403	19.2007	7.9526	RPL12P21	16.3925	5.05593	13.5767	0.0138583	0.704754	0.357719
ENSG00000270619	40.9377	48.4448	16.6864	19.3817	5.0711	12.0801	21.6812	AL391358.1	44.6912	13.7131	16.8806	0.0138691	0.0497647	0.66577
ENSG00000248567	31.1304	31.5764	16.3144	21.4761	19.8322	47.243	20.0201	AC068721.1	31.3534	19.2076	33.6316	0.0138878	0.89443	0.480124
ENSG00000253712	15.8738	18.7847	2.1568	6.0123	5.8991	7.8069	9.8081	AC022274.1	17.3293	4.6894	8.8075	0.0138935	0.050915	0.0848329
ENSG00000237891	13.7727	12.2238	42.1039	46.9486	57.5806	36.5773	32.8241	AL441985.1	12.9983	48.8777	34.7007	0.0139002	0.0298013	0.0764867
ENSG00000223433	30.3242	29.9042	12.3603	4.307	11.2692	4.4741	16.0601	RPS29P9	30.1142	9.31217	10.2671	0.0139062	0.180387	0.898818
ENSG00000147044	7.2232	7.5764	13.0482	13.5703	15.9229	12.4981	11.0853	CASK	7.3998	14.1805	11.7917	0.0139147	0.0858692	0.126564
ENSG00000171999	12.6695	13.9219	8.8528	5.3985	6.0535	15.2214	6.4703	OR52P2P	13.2957	6.76827	10.8458	0.0139156	0.674856	0.51816
ENSG00000219146	17.9349	18.5708	10.9656	12.4184	8.7479	20.8386	12.4669	RPS4XP8	18.2528	10.7106	16.6528	0.0139227	0.767598	0.380137
ENSG00000101849	9.0012	10.0682	14.1732	14.6061	17.1835	13.8628	13.9097	TBL1X	9.5347	15.3209	13.8863	0.0139414	0.0771634	0.266305
ENSG00000224430	6.4803	4.8801	10.8058	13.0533	13.1359	7.3013	8.8922	MKRN5P	5.6802	12.3317	8.09675	0.0139721	0.165496	0.0401657
ENSG00000155897	19.8626	19.3873	9.7508	13.0967	12.6077	17.3268	10.4811	ADCY8	19.6249	11.8184	13.9039	0.0139777	0.34217	0.651035
ENSG00000121417	16.2372	17.3553	12.4895	10.2664	9.0512	26.198	9.5704	ZNF211	16.7963	10.6024	17.8842	0.0140048	0.917201	0.540984
ENSG00000283566	15.6587	14.9667	8.101	4.106	7.3858	12.7957	9.0905	AC243725.1	15.3127	6.53093	10.9431	0.0140356	0.246042	0.192896
ENSG00000261235	21.8158	20.8516	9.2342	10.0108	14.0318	11.8847	9.9986	AC092142.1	21.3337	11.0923	10.9416	0.0140519	0.0248193	0.937265
ENSG00000241226	26.2776	31.0963	7.1406	9.9528	3.2551	12.9236	9.278	RN7SL836P	28.6869	6.78283	11.1008	0.0140606	0.0332344	0.210761
ENSG00000270090	17.5997	17.5387	13.5924	11.8409	13.4252	10.6602	16.1892	AL590235.2	17.5692	12.9528	13.4247	0.0140918	0.374469	0.892845
ENSG00000197403	17.4873	17.4266	10.1291	6.2748	8.2089	17.9251	12.4299	OR6N1	17.4569	8.20427	15.1775	0.0141018	0.559107	0.202292
ENSG00000254707	30.4649	30.3591	17.6461	10.9314	14.3008	25.5498	7.6427	AC104237.1	30.412	14.2928	16.5963	0.014102	0.366059	0.840359
ENSG00000259867	27.4591	27.7059	20.1465	17.2426	16.1123	24.0525	16.3032	AC105411.1	27.5825	17.8338	20.1778	0.0141181	0.306654	0.653136
ENSG00000219329	25.5126	22.6433	7.7993	8.1532	5.3331	15.5273	15.2008	AL357515.1	24.078	7.0952	15.364	0.0141417	0.100257	0.00949731
ENSG00000200495	57.0724	48.2417	19.9398	0	18.1795	0	12.9542	RNU6-1205P	52.657	12.7064	6.4771	0.0141848	0.0366705	0.548369
ENSG00000260765	25.7463	27.9972	19.5705	16.604	13.964	21.5601	21.559	CES1P2	26.8717	16.7128	21.5596	0.0141899	0.13291	0.0958529
ENSG00000148175	14.0527	15.3504	20.4885	23.0302	19.5837	10.2871	21.0394	STOM	14.7016	21.0341	15.6633	0.0142349	0.887474	0.496872
ENSG00000238002	13.8913	12.6226	7.5833	6.5533	8.2966	12.0778	6.109	NPAP1P6	13.2569	7.47773	9.0934	0.0142365	0.388583	0.683917
ENSG00000102174	9.3409	8.01	14.0709	13.7287	16.9038	17.1375	13.013	PHEX	8.67545	14.9011	15.0753	0.0142421	0.172297	0.94842
ENSG00000033627	15.0085	15.8182	11.4704	11.5912	12.5494	11.9716	11.6747	ATP6V0A1	15.4133	11.8703	11.8232	0.0142662	0.0466102	0.908152
ENSG00000155850	12.4524	11.765	8.5959	8.4725	9.2926	15.6464	7.9778	SLC26A2	12.1087	8.787	11.8121	0.0142847	0.950897	0.574501
ENSG00000213924	5.714	5.9166	11.3541	9.7389	9.5555	6.3229	7.9438	HNRNPH1P2	5.8153	10.2162	7.13335	0.01429	0.347667	0.090047
ENSG00000185070	9.1132	9.026	6.8134	7.4075	7.5924	13.592	5.2134	FLRT2	9.0696	7.2711	9.4027	0.0142949	0.949488	0.700337
ENSG00000187912	18.1498	19.1932	13.6941	10.5309	13.3463	14.0161	14.7254	CLEC17A	18.6715	12.5238	14.3708	0.014295	0.0286762	0.20041
ENSG00000232451	31.5087	29.2968	21.3288	17.2618	22.5824	30.3838	21.0083	AC018467.1	30.4028	20.391	25.696	0.014331	0.493975	0.449588
ENSG00000253738	8.3418	8.5099	13.1903	15.8111	15.0725	18.9709	5.4843	OTUD6B-AS1	8.42585	14.6913	12.2276	0.01434	0.673181	0.777122
ENSG00000226025	18.8317	20.2953	15.2147	12.0363	12.7469	14.2893	11.4874	AC005515.1	19.5635	13.3326	12.8883	0.0143511	0.0825233	0.818832
ENSG00000279401	3.6997	2.6269	6.3336	8.5127	7.8368	5.8953	4.7025	AL133383.2	3.1633	7.56103	5.2989	0.0143762	0.118212	0.0881177
ENSG00000138821	11.3365	11.9949	14.6779	16.3668	14.5717	13.6958	8.6881	SLC39A8	11.6657	15.2055	11.192	0.0143808	0.881155	0.34466
ENSG00000133131	6.7084	5.405	10.4721	13.1367	14.0032	23.7546	11.3389	MORC4	6.0567	12.5373	17.5467	0.0143837	0.312707	0.566151
ENSG00000225916	39.2123	44.5469	15.3439	9.3567	12.2407	19.4393	4.9842	AC007879.2	41.8796	12.3138	12.2118	0.0144114	0.119694	0.991081
ENSG00000248521	12.1236	11.2725	6.3536	6.6418	8.689	9.1993	4.8156	AC092612.1	11.6981	7.22813	7.00745	0.0144161	0.268856	0.937097
ENSG00000230375	43.9225	39.7471	23.6952	22.0181	28.8047	30.8774	20.5253	GSTA11P	41.8348	24.8393	25.7014	0.0144586	0.161156	0.89717
ENSG00000223930	16.4528	15.7964	10.2492	11.3756	12.8053	14.8398	11.5908	AC109779.1	16.1246	11.4767	13.2153	0.0144628	0.31531	0.465955
ENSG00000167632	18.0076	18.4105	16.4775	16.1812	15.9789	14.2062	16.2519	TRAPPC9	18.209	16.2125	15.2291	0.014465	0.199547	0.510673
ENSG00000137522	21.079	22.364	12.7398	13.834	16.7474	15.6575	12.3186	RNF121	21.7215	14.4404	13.9881	0.0144916	0.101462	0.845893
ENSG00000237718	15.6424	17.7395	4.7819	6.6652	7.2663	12.6935	6.2133	AC009095.1	16.691	6.2378	9.4534	0.0144943	0.244676	0.497779
ENSG00000131941	18.3498	17.457	14.299	15.1778	13.4379	12.5814	10.5758	RHPN2	17.9034	14.3049	11.5786	0.014502	0.0624648	0.174283
ENSG00000138760	15.5062	15.8311	11.1536	9.4573	11.6944	11.3045	9.903	SCARB2	15.6686	10.7684	10.6038	0.0145146	0.0745434	0.877811
ENSG00000121903	16.6075	15.4141	9.1585	10.2678	10.5282	12.9723	8.6662	ZSCAN20	16.0108	9.98483	10.8193	0.0145258	0.231417	0.765009
ENSG00000118322	18.7978	18.0853	15.3242	14.3915	12.9491	17.2497	10.0163	ATP10B	18.4415	14.2216	13.633	0.0145291	0.408908	0.897698
ENSG00000230271	16.8358	18.2629	8.578	10.7606	12.5132	9.936	11.1456	AC023141.5	17.5493	10.6173	10.5408	0.0145291	0.018665	0.956623
ENSG00000207173	94.1251	81.0078	41.8538	7.2921	28.6193	37.875	20.3932	RF00019	87.5665	25.9217	29.1341	0.0145406	0.0389855	0.825735
ENSG00000243179	14.8458	13.8036	7.7802	7.2295	8.2756	11.2649	7.5818	AC110769.1	14.3247	7.76177	9.42335	0.0145408	0.208495	0.530637
ENSG00000227495	8.8944	7.017	19.9398	16.4229	14.8742	6.5615	27.086	AC004771.1	7.9557	17.079	16.8238	0.0145414	0.545708	0.984211
ENSG00000185897	4.1931	4.4107	3.4182	3.1763	3.6359	4.5368	6.6621	FFAR3	4.3019	3.41013	5.59945	0.0145837	0.435304	0.283656
ENSG00000255358	23.7242	26.0694	16.5774	15.8854	11.3355	25.5025	6.7311	AC019227.1	24.8968	14.5994	16.1168	0.0145875	0.519885	0.898295
ENSG00000269984	11.2739	11.0635	7.7336	6.327	7.9705	6.5724	4.3689	AC078795.1	11.1687	7.3437	5.47065	0.014628	0.118911	0.306537
ENSG00000133116	11.9653	11.3276	8.5698	9.6142	8.9567	8.3226	5.2959	KL	11.6464	9.0469	6.80925	0.0146289	0.180448	0.371222
ENSG00000229728	30.6085	27.6987	19.8151	13.8095	18.0659	20.7208	11.4428	AL136531.1	29.1536	17.2302	16.0818	0.0146516	0.192629	0.848229
ENSG00000214100	28.9458	26.0982	11.7985	8.2225	16.9038	18.3032	12.0451	PLAC9P1	27.522	12.3083	15.1742	0.0146901	0.114752	0.542459
ENSG00000136925	10.5915	9.9226	6.8355	8.1486	7.7081	11.3296	6.6612	TSTD2	10.257	7.56407	8.9954	0.0147016	0.684389	0.649318
ENSG00000204581	12.3391	13.1118	9.2378	8.584	10.3876	10.7003	6.4016	ACOXL-AS1	12.7255	9.40313	8.55095	0.0147525	0.295031	0.760394
ENSG00000136960	17.4672	16.8706	19.9457	19.8109	18.9009	15.3492	12.3458	ENPP2	17.1689	19.5525	13.8475	0.0147547	0.260297	0.150101
ENSG00000226532	10.2886	0	37.7431	43.8396	57.3521	27.3241	24.5204	AL022718.1	5.1443	46.3116	25.9222	0.0147897	0.134558	0.0651775
ENSG00000188153	9.1983	11.5873	22.1327	21.5776	18.966	27.1427	15.0074	COL4A5	10.3928	20.8921	21.0751	0.0147999	0.320502	0.98087
ENSG00000238222	3.4092	4.7068	13.8962	12.5898	9.5021	8.0481	5.8681	MKRN4P	4.058	11.996	6.9581	0.014803	0.177622	0.061318
ENSG00000222931	22.5209	26.6508	6.8847	4.7981	12.554	7.4763	4.4728	RN7SKP205	24.5859	8.07893	5.97455	0.0148136	0.0232968	0.501758
ENSG00000241613	29.1973	34.5515	10.7109	4.9764	13.0205	5.1694	2.3195	RN7SL618P	31.8744	9.56927	3.74445	0.0148171	0.0253268	0.129543
ENSG00000257087	16.7488	19.8202	6.1442	2.8547	7.4691	11.8616	2.6611	AP003174.3	18.2845	5.48933	7.26135	0.0148173	0.226302	0.767233
ENSG00000235196	6.3547	3.76	19.4266	21.6619	14.1694	19.6894	10.0966	Z68868.1	5.05735	18.4193	14.893	0.0148313	0.272359	0.595304
ENSG00000207271	13.9394	8.2478	42.6132	35.6374	54.392	37.0197	55.3686	RF00019	11.0936	44.2142	46.1942	0.0148468	0.137902	0.872381
ENSG00000229876	8.1532	8.9592	11.3942	11.4148	12.9854	12.8887	8.3277	CASC20	8.5562	11.9315	10.6082	0.0148804	0.531291	0.664831
ENSG00000207633	10.2886	0	62.9052	78.9113	45.8817	54.6482	8.1735	MIR505	5.1443	62.5661	31.4109	0.0149062	0.455556	0.388603
ENSG00000213109	13.9931	13.405	8.1481	5.6785	4.4573	12.9774	5.8229	AL365223.1	13.699	6.09463	9.40015	0.0149232	0.440851	0.519394
ENSG00000274024	4.5646	0.9003	23.2572	22.6916	26.2931	10.1022	17.5269	AL590282.1	2.73245	24.0806	13.8146	0.0149328	0.159597	0.197352
ENSG00000147251	12.7302	11.2605	19.8122	20.6015	21.3605	17.1888	15.3229	DOCK11	11.9954	20.5914	16.2559	0.0149355	0.0753499	0.0864984
ENSG00000234814	28.8793	27.8464	22.2348	19.5976	23.2532	20.8312	21.4553	SVILP1	28.3629	21.6952	21.1433	0.0149394	0.0135896	0.668514
ENSG00000164898	18.7139	16.777	10.4017	11.5985	7.5867	9.0363	12.1636	FMC1	17.7454	9.8623	10.5999	0.0149473	0.0799571	0.741349
ENSG00000237747	17.98	15.6033	30.7808	24.5161	29.3999	31.8339	12.3792	AL160279.1	16.7917	28.2323	22.1065	0.0149814	0.681511	0.641497
ENSG00000237381	3.0367	3.5935	9.6546	13.4569	10.8336	9.6777	5.3073	AL023280.1	3.3151	11.315	7.4925	0.0150137	0.302878	0.294032
ENSG00000260608	39.0037	41.2976	30.1228	22.7424	22.8864	18.1728	21.2005	AC024270.4	40.1506	25.2505	19.6867	0.0150277	0.0108127	0.149002
ENSG00000266525	56.8579	67.2844	27.8107	0	12.6778	0	36.1353	MIR4650-1	62.0712	13.4962	18.0677	0.0150424	0.227767	0.846254
ENSG00000252311	6.9139	0	33.8178	23.5682	38.5406	18.3618	21.9702	RNU1-103P	3.45695	31.9755	20.166	0.0150594	0.0808999	0.103584
ENSG00000253693	12.9518	12.5402	7.199	9.0307	9.1888	15.635	5.6123	AC008415.1	12.746	8.47283	10.6236	0.0150668	0.744972	0.741981
ENSG00000226428	14.739	14.2706	8.1923	10.2768	10.4568	15.4201	4.2578	RPL15P13	14.5048	9.64197	9.83895	0.0150684	0.556594	0.977585
ENSG00000155966	5.862	4.6733	11.1672	9.3075	9.6998	14.9126	8.3824	AFF2	5.26765	10.0582	11.6475	0.0150891	0.293257	0.71162
ENSG00000221994	8.2286	6.6772	14.6619	15.4273	13.3676	23.1021	10.6459	ZNF630	7.4529	14.4856	16.874	0.0151083	0.36884	0.766946
ENSG00000101966	4.405	4.1929	9.1336	11.8331	10.1423	7.0361	6.6945	XIAP	4.29895	10.3697	6.8653	0.0151115	0.0115777	0.0417941
ENSG00000104218	18.3907	18.16	20.2545	21.4849	21.4537	15.7414	14.1262	CSPP1	18.2753	21.0644	14.9338	0.0151145	0.144889	0.0408261
ENSG00000273946	31.5224	34.1944	19.2731	15.6703	23.429	25.58	6.2605	RN7SL733P	32.8584	19.4575	15.9202	0.0151147	0.325652	0.777219
ENSG00000259280	27.979	28.6951	14.4456	11.6569	18.0226	8.2562	13.8302	AC018563.1	28.337	14.7084	11.0432	0.0151332	0.097165	0.392951
ENSG00000156463	17.3278	16.4043	13.7362	12.3226	13.0565	14.4933	11.1074	SH3RF2	16.8661	13.0384	12.8003	0.0151756	0.232863	0.911663
ENSG00000255355	15.1289	14.5464	11.5624	9.6697	11.5959	8.3706	8.2629	AP000640.2	14.8377	10.9427	8.31675	0.0152165	0.0237408	0.0531044
ENSG00000144648	12.0363	11.4323	9.8767	8.3678	8.8283	9.113	7.6747	ACKR2	11.7343	9.02427	8.39385	0.0152223	0.0967746	0.541945
ENSG00000204915	4.6117	3.2745	12.4065	8.6463	10.283	16.3303	6.5946	AC234772.1	3.9431	10.4453	11.4625	0.0152274	0.36202	0.869527
ENSG00000158683	25.3709	27.2354	20.0547	17.0652	19.5976	18.048	14.6845	PKD1L1	26.3031	18.9058	16.3663	0.0152432	0.0578772	0.341677
ENSG00000237073	45.9469	41.4268	26.7546	16.7811	26.8321	27.1166	38.2394	AL162727.2	43.6868	23.4559	32.678	0.0152906	0.268435	0.308096
ENSG00000119660	16.5745	14.0099	0	6.0535	5.2795	8.3844	11.2861	DPPA5P4	15.2922	3.77767	9.83525	0.0152991	0.108009	0.0857054
ENSG00000224041	10.9121	12.9132	0	1.8599	0	7.728	10.4026	IGKV3D-15	11.9126	0.619967	9.0653	0.0153069	0.240138	0.0579282
ENSG00000231211	0	2.4884	15.4278	12.5439	21.0989	13.0305	15.0344	RPL17P49	1.2442	16.3569	14.0325	0.015347	0.0173207	0.463193
ENSG00000225362	13.954	14.0001	9.6444	9.048	10.8222	8.3248	10.3624	CT62	13.9771	9.8382	9.3436	0.0153493	0.13763	0.718423
ENSG00000245688	11.2624	11.2233	13.7718	14.6493	15.1995	6.2969	9.418	AC008659.1	11.2429	14.5402	7.85745	0.0153641	0.274935	0.126536
ENSG00000248538	29.6311	31.5583	20.5323	12.6258	15.4163	13.9899	30.6014	AC022784.1	30.5947	16.1915	22.2957	0.0153738	0.49891	0.594227
ENSG00000204356	16.5283	17.6786	10.8829	8.668	12.4027	8.4414	12.6254	NELFE	17.1035	10.6512	10.5334	0.0154359	0.176135	0.965785
ENSG00000218682	18.7878	20.2119	2.0886	8.7333	7.6167	9.072	14.9254	AC064847.1	19.4999	6.1462	11.9987	0.0154391	0.221371	0.244136
ENSG00000224281	3.3836	4.3378	8.2752	7.9297	6.6016	6.7396	8.0641	SLC25A5-AS1	3.8607	7.60217	7.40185	0.0154521	0.0582364	0.831471
ENSG00000005893	7.9762	8.1433	14.3432	13.328	16.2155	11.2144	14.4123	LAMP2	8.05975	14.6289	12.8133	0.015455	0.205739	0.444513
ENSG00000126251	5.1029	6.0386	0.5673	2.7673	1.5516	3.2853	1.4741	GPR42	5.57075	1.62873	2.3797	0.015516	0.12625	0.567773
ENSG00000257570	51.8544	61.3634	10.5681	7.3651	28.9055	7.6507	20.5971	AC020612.2	56.6089	15.6129	14.1239	0.0155203	0.0406006	0.884194
ENSG00000151704	12.8602	12.1306	8.4326	8.4181	9.1427	12.7045	7.8474	KCNJ1	12.4954	8.66447	10.2759	0.0155438	0.526855	0.62674
ENSG00000270641	4.9949	4.447	7.8775	7.5984	8.1709	10.0214	4.3389	TSIX	4.72095	7.88227	7.18015	0.015547	0.545134	0.845811
ENSG00000172613	11.6089	12.2658	7.0978	9.1864	7.1645	7.3406	11.1986	RAD9A	11.9374	7.81623	9.2696	0.0155602	0.393687	0.58604
ENSG00000169740	13.2404	12.8196	2.9438	6.1546	2.0129	7.9917	8.606	ZNF32	13.03	3.70377	8.29885	0.0155837	0.00959554	0.0601276
ENSG00000220748	14.6344	15.3938	8.9476	4.85	5.4385	7.1973	9.0423	AL032822.1	15.0141	6.41203	8.1198	0.0155913	0.0530017	0.358158
ENSG00000153993	7.9327	8.7531	12.0598	11.9675	10.8757	16.6073	9.1974	SEMA3D	8.3429	11.6343	12.9023	0.0155972	0.432592	0.790179
ENSG00000222997	0	10.6534	66.0505	46.0316	80.293	55.7867	50.0624	RF00019	5.3267	64.125	52.9245	0.0156295	0.0319709	0.378605
ENSG00000198482	14.3191	15.2505	10.5058	7.864	10.4653	13.662	10.3643	ZNF808	14.7848	9.6117	12.0131	0.0156331	0.326782	0.354962
ENSG00000136546	13.0754	12.6031	14.3125	15.4562	14.8125	17.2693	10.136	SCN7A	12.8392	14.8604	13.7027	0.0156463	0.848851	0.800274
ENSG00000249378	19.1633	20.4417	13.8619	13.8009	16.2492	15.7698	11.5786	LINC01060	19.8025	14.6373	13.6742	0.0156786	0.18615	0.728074
ENSG00000213133	25.8279	30.5641	4.8589	11.8518	8.8599	24.6231	17.3615	PPP1R14BP5	28.196	8.52353	20.9923	0.0157277	0.258023	0.120706
ENSG00000126106	9.748	10.1288	7.2683	5.8758	7.4219	11.3656	7.9329	TMEM53	9.9384	6.85533	9.64925	0.0157449	0.893879	0.335466
ENSG00000165775	5.2266	4.4891	6.9066	8.2616	8.0826	10	6.8309	FUNDC2	4.85785	7.75027	8.41545	0.0157538	0.253306	0.747785
ENSG00000211950	39.9527	44.7908	28.2844	23.2958	18.7546	13.0305	13.3639	IGHV1-24	42.3717	23.4449	13.1972	0.0157601	0.0516513	0.0646382
ENSG00000261274	33.6381	27.5584	0	8.8204	11.5391	13.7439	18.5004	TP53TG3GP	30.5983	6.7865	16.1221	0.0157632	0.0701059	0.113811
ENSG00000254836	68.1351	63.655	43.8509	30.5604	43.9779	41.2696	11.3954	AL035078.3	65.895	39.4631	26.3325	0.015766	0.223436	0.536104
ENSG00000233030	6.3422	6.3505	9.2467	10.8096	9.7902	6.2623	6.9762	AC243772.2	6.34635	9.94883	6.61925	0.0157814	0.584447	0.0107921
ENSG00000180251	19.8787	18.7278	13.924	16.1183	13.9858	16.0601	10.7325	SLC9A4	19.3032	14.676	13.3963	0.0157821	0.25801	0.715358
ENSG00000167766	13.5643	14.0134	11.0578	9.4494	11.0418	9.2442	9.835	ZNF83	13.7889	10.5163	9.5396	0.0158144	0.00961284	0.21147
ENSG00000222889	38.1282	33.8401	19.4266	16.2464	7.0847	22.5022	20.1932	RN7SKP29	35.9841	14.2526	21.3477	0.0158147	0.0477641	0.188766
ENSG00000143127	19.8283	18.9333	12.0396	8.5071	12.6538	11.5003	11.8412	ITGA10	19.3808	11.0668	11.6707	0.015817	0.0194004	0.687285
ENSG00000198691	28.2424	27.1862	20.2315	19.3983	20.0904	26.5878	17.1622	ABCA4	27.7143	19.9067	21.875	0.015839	0.430413	0.748151
ENSG00000229928	36.3392	35.5242	13.524	20.1967	21.1375	13.9867	5.0206	LINC00400	35.9317	18.2861	9.50365	0.0158409	0.104617	0.257331
ENSG00000130055	6.8798	8.5292	17.2262	14.2387	19.7232	20.8815	16.6567	GDPD2	7.7045	17.0627	18.7691	0.0158429	0.0864715	0.581442
ENSG00000188314	16.6734	17.5387	6.7962	5.5258	10.3271	13.1202	8.8305	OR7D1P	17.106	7.5497	10.9754	0.0158463	0.202863	0.321153
ENSG00000132446	4.2521	3.7739	6.4994	5.4355	5.9257	12.2337	4.2224	FTHL17	4.013	5.95353	8.22805	0.0158578	0.483375	0.671146
ENSG00000227568	15.1826	16.5847	5.7125	9.9528	9.1143	13.4405	7.4224	SNX18P26	15.8837	8.25987	10.4314	0.0158599	0.309468	0.600602
ENSG00000229122	28.0432	24.1351	9.3523	13.0355	2.8422	9.0274	6.0758	AGBL5-IT1	26.0892	8.41	7.5516	0.0159044	0.0207248	0.814291
ENSG00000065427	19.7723	19.6242	14.8187	16.1252	13.9846	13.1747	16.8898	KARS	19.6983	14.9762	15.0323	0.0159096	0.240734	0.98109
ENSG00000141028	19.9204	23.5734	3.7475	10.4469	8.5418	6.7826	12.1732	CDRT15P1	21.7469	7.57873	9.4779	0.0159213	0.0775723	0.626147
ENSG00000219951	13.9113	13.3757	5.3159	6.6686	8.724	15.3939	6.9071	AL391416.1	13.6435	6.90283	11.1505	0.0159269	0.66177	0.494864
ENSG00000156471	18.8087	18.6836	9.9049	12.9868	12.0918	10.9383	11.561	PTDSS1	18.7462	11.6612	11.2496	0.0159337	0.0212615	0.705254
ENSG00000002079	23.4241	25.6245	18.485	14.3912	14.5757	21.9419	18.3922	MYH16	24.5243	15.8173	20.167	0.0159521	0.196834	0.182383
ENSG00000235294	18.251	16.516	5.2512	6.4044	10.7722	11.4048	5.1173	RPL7AP25	17.3835	7.47593	8.26105	0.0159543	0.191334	0.850658
ENSG00000237993	22.0657	18.8587	35.9764	31.3407	34.1672	19.5338	14.6079	AL365318.1	20.4622	33.8281	17.0709	0.0159603	0.383957	0.0433078
ENSG00000212145	18.1309	21.4557	36.9513	30.9023	40.4272	37.4512	19.2048	RF00096	19.7933	36.0936	28.328	0.0159735	0.518585	0.546618
ENSG00000165186	4.8739	5.4243	8.8688	7.9609	7.1803	10.0674	5.3008	PTCHD1	5.1491	8.00333	7.6841	0.0159945	0.478851	0.915638
ENSG00000173706	16.1963	15.972	13.8423	12.7636	12.3291	11.9483	7.886	HEG1	16.0842	12.9783	9.91715	0.0159958	0.201623	0.364022
ENSG00000121671	13.5212	14.681	6.9886	9.7409	9.6352	13.3271	11.8489	CRY2	14.1011	8.78823	12.588	0.0159969	0.255422	0.0485173
ENSG00000009694	9.3823	7.6133	14.8327	14.7347	17.1843	19.6964	10.7543	TENM1	8.4978	15.5839	15.2254	0.016013	0.366285	0.94925
ENSG00000282381	28.9043	25.6536	12.3707	9.8529	17.7235	10.2351	8.0368	AC104073.4	27.279	13.3157	9.13595	0.0160157	0.0170941	0.211139
ENSG00000277453	8.8188	8.6966	12.581	11.273	11.4704	3.9034	3.5029	AC010271.2	8.7577	11.7748	3.70315	0.0160559	0.0153353	0.000624199
ENSG00000248550	16.0763	16.4003	10.5071	8.2674	11.1246	8.5881	10.7896	OTX2-AS1	16.2383	9.96637	9.68885	0.0160776	0.100015	0.859846
ENSG00000154620	9.3207	9.8044	0	0	0	0	0	TMSB4Y	9.56255	0	0	0.0160976	0.0160976	#DIV/0!
ENSG00000214259	19.5235	16.9427	6.3663	11.0919	7.2554	8.0655	9.3059	AC018695.1	18.2331	8.23787	8.6857	0.0161029	0.0470884	0.797334
ENSG00000247381	15.7986	16.6184	12.1637	12.9649	10.4375	13.4678	9.2968	PLUT	16.2085	11.8554	11.3823	0.0161264	0.249602	0.860152
ENSG00000105929	24.209	24.8455	21.22	20.0832	18.6302	17.8277	20.4235	ATP6V0A4	24.5273	19.9778	19.1256	0.0161473	0.133559	0.636138
ENSG00000249616	12.0788	12.8644	8.1236	5.6615	4.7132	10.6929	5.2776	CCNB3P1	12.4716	6.1661	7.98525	0.0161593	0.341225	0.622308
ENSG00000283679	11.943	10.2786	3.9829	6.4768	3.6313	3.8446	1.7251	AC025278.3	11.1108	4.697	2.78485	0.0161653	0.0287169	0.285078
ENSG00000267360	6.2702	6.1833	1.9168	2.2264	3.4952	3.2379	2.9057	AC012309.1	6.22675	2.54613	3.0718	0.0161677	0.0240373	0.394576
ENSG00000226205	26.524	31.3879	12.1627	13.1855	3.6964	10.7619	4.3898	AC007790.1	28.956	9.68153	7.57585	0.0161767	0.0385041	0.668807
ENSG00000225721	19.2053	16.0427	4.1443	2.8883	7.557	12.0012	8.0773	AL592166.1	17.624	4.8632	10.0392	0.0161879	0.100103	0.163902
ENSG00000258698	44.0939	41.7438	16.1756	11.273	24.5795	31.2275	7.0058	AL139317.1	42.9188	17.3427	19.1166	0.0161959	0.29727	0.908629
ENSG00000145495	13.1893	13.3524	15.3823	16.5025	15.4693	14.308	8.7214	2020-03-06	13.2708	15.7847	11.5147	0.0161989	0.642671	0.365504
ENSG00000113205	9.2735	9.1451	7.5599	6.5857	6.6053	7.0692	4.2975	PCDHB3	9.2093	6.91697	5.68335	0.0162083	0.237784	0.533425
ENSG00000272815	13.0582	11.9838	2.607	7.0403	4.4566	2.1232	8.8918	AC098850.4	12.521	4.7013	5.5075	0.0162119	0.279864	0.853704
ENSG00000270409	12.0526	10.9068	3.4678	5.4377	7.1137	7.5315	4.5058	AC090950.1	11.4797	5.33973	6.01865	0.0162262	0.138192	0.748429
ENSG00000258053	19.8852	18.1013	5.6114	11.7319	8.5267	23.0199	7.291	AC025575.2	18.9932	8.62333	15.1555	0.0162464	0.710954	0.556008
ENSG00000219932	13.4106	12.3432	9.1104	7.619	8.3062	6.5955	7.1025	RPL12P8	12.8769	8.3452	6.849	0.0162553	0.0262355	0.0599477
ENSG00000232829	18.0552	15.6685	10.3031	6.1546	5.3678	11.7212	9.5623	GSTO3P	16.8619	7.27517	10.6418	0.0162577	0.0618504	0.170152
ENSG00000119650	16.5722	16.6695	15.1986	14.4759	14.3188	14.1205	7.4055	IFT43	16.6208	14.6644	10.763	0.0162634	0.331281	0.451488
ENSG00000254557	3.1313	7.411	21.0596	20.0137	26.1825	45.7382	8.7065	AC091047.1	5.27115	22.4186	27.2223	0.0162767	0.444229	0.838528
ENSG00000183067	19.5677	20.0685	15.553	15.286	15.6344	15.3015	11.6587	IGSF5	19.8181	15.4911	13.4801	0.0162846	0.172481	0.468101
ENSG00000243220	11.2401	10.3455	7.6359	7.4502	5.5695	8.8448	8.9294	AC006159.2	10.7928	6.8852	8.8871	0.0163182	0.144052	0.0930801
ENSG00000152137	12.3895	13.5886	8.4988	6.953	9.433	12.5729	11.5229	HSPB8	12.989	8.29493	12.0479	0.0163349	0.360817	0.0246664
ENSG00000275055	8.0878	9.5709	14.1284	18.708	16.7456	2.0457	6.4251	AC011468.5	8.82935	16.5273	4.2354	0.0163509	0.259204	0.0525373
[truncated: 56,403 more rows]

## Sheet: TPM_values (significant only)
gene.id	3	4	11	12	15	23	24	gene.name	A	B	C	A vs B	A vs C	B vs C	A/B
[truncated: 3,340 more rows]

[truncated: 2 more sheets: mito gene anlysis extra, mito gene anlysis sig]
