# Supplementary material for: SARS-CoV-2 infection enhances mitochondrial PTP complex activity to perturb cardiac energetics
Source: iScience. 2022 Jan 1;25(1):103722. doi: 10.1016/j.isci.2021.103722 (PMC8720045; doi:10.1016/j.isci.2021.103722)
Supplement: Data S1. RNA-seq analysis of PBMCs derived from SARS-CoV-2 infected patients with varying degrees of severity and uninfected human subjects, related to Figures 1, 3, and 5 — In excel files, the “A” refers to uninfected subjects. The “B” refers to mild symptomatic SARS-CoV-2-infected patients. The “C” refers to severely affected SARS-CoV-2 patients [file mmc2.zip › TPM_values.xlsx]

## Sheet: TPM_values
gene.id	3	4	11	12	15	23	24	gene.name
ENSG00000223972	6.4756	2.3579	2.4364	3.396	4.9981	9.7012	4.7486	DDX11L1
ENSG00000227232	8.3162	4.5421	7.0402	8.1773	7.8451	7.3619	13.213	WASH7P
ENSG00000278267	25.4188	30.0801	0	10.831	0	45.0044	0	MIR6859-1
ENSG00000243485	7.6182	3.0051	2.0701	3.6068	7.5496	2.248	3.3622	MIR1302-2HG
ENSG00000237613	0.709	1.678	0.8669	1.8126	0	1.2552	0.5632	FAM138A
ENSG00000268020	4.1154	0	11.3229	3.5072	3.4411	7.2864	4.0867	OR4G4P
ENSG00000240361	12.8717	2.176	14.6154	10.1857	12.3002	7.3252	5.1128	OR4G11P
ENSG00000186092	7.5315	0	9.2097	0.8023	8.3967	3.3337	0.7479	OR4F5
ENSG00000238009	8.1182	1.0979	8.2253	3.3603	8.5336	5.544	2.2112	AL627309.1
ENSG00000239945	0	0	0	0	0	0	0	AL627309.3
ENSG00000233750	2.9473	1.878	1.3862	1.3524	1.5166	3.4119	1.2608	CICP27
ENSG00000268903	9.1575	5.4184	2.7995	6.8285	8.9333	1.0133	0.9094	AL627309.6
ENSG00000269981	21.3017	3.6011	3.7212	7.78	10.178	29.6332	14.505	AL627309.7
ENSG00000239906	2.6757	0	6.5437	0	5.966	2.3687	6.3768	AL627309.2
ENSG00000241860	0	0	0.6824	0.2378	0	0.6175	0.665	AL627309.5
ENSG00000222623	0	0	0	0	9.2646	14.713	6.6016	RNU6-1100P
ENSG00000241599	0	0	2.3125	3.2232	0	3.3482	0	AL627309.4
ENSG00000279928	31.2956	22.7905	4.4156	7.1804	8.0517	12.7868	10.5185	FO538757.2
ENSG00000279457	9.1569	7.2241	3.1992	2.6012	5.3475	3.4741	3.8104	FO538757.1
ENSG00000273874	0	0	0	0	0	0	0	MIR6859-2
ENSG00000228463	14.3362	10.3817	5.4947	7.1116	6.4409	8.1451	5.2695	AP006222.1
ENSG00000241670	0	0	0	0	0	0	0
ENSG00000236679	0	0	0	0	2.5026	0	0	RPL23AP24
ENSG00000236743	0	0	0	1.0895	0	0	0
ENSG00000236601	0	0	0.9651	0	0	0	0	AL732372.1
ENSG00000237094	0.7214	0	0.2205	0	0.2011	0.7983	0	AL732372.2
ENSG00000269732	0	0	0	0	0	0	0	WBP1LP7
ENSG00000278566	0	0	0	0	0	0	0
ENSG00000224813	0	0	0	0	0	0	0
ENSG00000233653	0	0	0	0	0	0	0	CICP7
ENSG00000250575	0	0	0	0	0	0	0	AL732372.3
ENSG00000278757	0	9.8339	0	7.0818	0	0	6.6016	RF00026
ENSG00000230021	5.5957	4.3384	1.8876	3.2887	3.8721	4.0995	3.8322	AL669831.3
ENSG00000235146	1.361	1.6106	0	3.4796	3.0347	1.2048	0	AC114498.1
ENSG00000225972	23.2323	13.7463	8.5226	849.357	31.0812	771.245	673.651	MTND1P23
ENSG00000225630	48.0133	51.9198	51.6257	84.6558	91.3679	87.2068	79.5738	MTND2P28
ENSG00000237973	11.2021	25.187	74.6546	79.7125	11.8644	129.413	318.145	MTCO1P12
ENSG00000278791	0	0	0	0	0	0	0	MIR6723
ENSG00000229344	6.3361	19.4947	6.1983	373.652	19.7789	530.616	144.965	MTCO2P12
ENSG00000240409	0	4.9407	0	42.696	37.2373	36.9601	23.2174	MTATP8P1
ENSG00000248527	289.349	521.123	732.472	707.305	394.744	1279.62	607.932	MTATP6P1
ENSG00000198744	12.6397	16.8273	5.796	8.0787	8.8073	34.9668	13.8067	MTCO3P12
ENSG00000268663	24.4596	2.4121	0	1.737	4.5449	14.4354	0	WBP1LP6
ENSG00000273547	0	1.0892	1.1255	2.3531	0	0.8148	0
ENSG00000283574	0	0	0	0	0	0	0
ENSG00000229376	3.1683	1.6664	0.8609	1.2	1.5699	3.1164	1.1186	CICP3
ENSG00000228327	4.4341	5.4062	4.9291	3.2062	6.741	3.6874	3.4158	AL669831.1
ENSG00000223181	8.31	9.8339	20.3232	7.0818	18.5292	22.0695	13.2033	RNU6-1199P
ENSG00000229905	9.4763	4.4856	9.2702	8.0757	6.3389	10.0668	1.5056	AL669831.2
ENSG00000237491	13.4719	9.0835	10.5355	12.0148	12.9237	15.1157	8.2135	AL669831.5
ENSG00000230092	4.9555	3.5185	8.4835	5.9123	8.8396	5.2643	7.0862	AL669831.4
ENSG00000177757	13.7604	8.9298	6.5135	8.7004	11.8769	6.2872	8.1105	FAM87B
ENSG00000228794	9.7649	10.5836	9.8204	10.0327	11.0901	9.21	5.8725	LINC01128
ENSG00000225880	11.1557	7.7656	19.2585	15.0992	12.4372	6.9711	13.0328	LINC00115
ENSG00000230368	16.2237	12.9721	8.5789	8.5944	14.1765	12.8095	4.5284	FAM41C
ENSG00000234711	8.1686	16.4332	9.9887	7.6574	11.839	7.9545	9.0851	TUBB8P11
ENSG00000283040	13.4231	20.7722	8.8383	4.3997	10.3604	8.2266	12.3041	AL669831.6
ENSG00000272438	17.2356	46.6199	15.0542	18.8848	10.9802	19.6173	13.6923	AL645608.7
ENSG00000230699	9.3723	16.1323	4.8621	6.2928	5.3828	5.0284	4.7381	AL645608.3
ENSG00000241180	3.9018	4.6173	7.1567	1.6625	6.5249	5.1811	3.0996	AL645608.5
ENSG00000223764	6.869	9.1139	5.0906	6.7407	5.8015	5.1595	5.7876	AL645608.1
ENSG00000187634	7.8831	12.2746	6.8492	5.4805	7.8635	6.6113	7.9106	SAMD11
ENSG00000188976	11.5461	17.5408	6.1054	7.8451	10.4371	7.3206	9.4204	NOC2L
ENSG00000187961	6.3641	16.2672	4.358	8.8945	11.3522	7.2113	7.4825	KLHL17
ENSG00000187583	9.762	13.7181	9.6989	8.0592	7.8224	7.5616	8.7245	PLEKHN1
ENSG00000187642	9.8439	14.9346	11.1113	5.3775	10.6932	10.2785	8.0207	PERM1
ENSG00000272512	7.4575	9.8056	7.0927	7.0614	11.0855	4.0344	5.9244	AL645608.8
ENSG00000188290	4.6381	6.4035	4.7263	3.2939	6.0327	2.053	8.5975	HES4
ENSG00000187608	11.0094	32.5708	12.3406	15.6371	15.3426	8.1218	10.2038	ISG15
ENSG00000231702	39.2836	33.2053	0	9.565	6.2566	4.968	17.833	AL645608.4
ENSG00000224969	33.0283	21.7139	24.6813	14.0734	14.3198	9.7462	8.7461	AL645608.2
ENSG00000188157	7.9531	15.781	8.6446	9.4476	10.3893	8.1784	9.3815	AGRN
ENSG00000242590	0	0	0	0	0	0	0	AL645608.6
ENSG00000217801	15.1272	25.4385	10.2225	11.8736	12.8705	6.3433	14.8636	AL390719.1
ENSG00000273443	2.085	17.2716	7.6488	5.3306	9.2981	4.6144	14.0792	AL645608.9
ENSG00000237330	9.9965	17.2067	6.6676	7.3573	17.2237	6.8382	8.6633	RNF223
ENSG00000131591	5.7415	13.1035	5.5164	9.0869	10.3637	5.3248	10.2084	C1orf159
ENSG00000223823	9.6027	20.8332	8.4806	5.001	6.5424	5.195	16.9524	LINC01342
ENSG00000207730	0	43.062	22.2486	7.7527	10.1423	32.2137	0	MIR200B
ENSG00000207607	9.6027	68.1815	23.4846	8.1834	10.7057	8.5008	38.1428	MIR200A
ENSG00000198976	31.2376	49.2879	0	26.6207	46.4345	18.4355	24.8158	MIR429
ENSG00000272141	4.3781	15.5429	3.2122	5.2234	17.5717	4.6509	9.043	AL390719.2
ENSG00000205231	6.3619	12.7406	4.4881	6.4642	8.4567	3.899	5.4428	TTLL10-AS1
ENSG00000162571	7.8906	16.0814	6.9686	6.9112	17.594	7.7613	15.1488	TTLL10
ENSG00000186891	8.8316	23.1419	9.2567	6.9887	12.6593	7.2598	9.5218	TNFRSF18
ENSG00000186827	6.0261	16.045	6.7547	3.4236	5.0387	8.4465	11.9681	TNFRSF4
ENSG00000078808	9.5435	15.4201	8.0792	9.697	10.2306	6.8238	12.5388	SDF4
ENSG00000176022	3.7346	13.2582	5.7084	6.6304	3.4696	4.1326	8.9004	B3GALT6
ENSG00000184163	7.2261	24.5134	8.8362	11.9056	14.5011	7.6763	11.8638	C1QTNF12
ENSG00000260179	7.2112	19.0366	8.1397	4.2545	6.8027	7.857	6.1694	AL162741.1
ENSG00000160087	8.9872	14.108	8.5226	10.0035	11.042	9.742	16.3192	UBE2J2
ENSG00000230415	8.4234	25.917	14.4204	10.0498	15.0256	11.931	9.3684	LINC01786
ENSG00000162572	7.3004	14.7374	10.2399	8.0512	11.7298	8.3635	9.8934	SCNN1D
ENSG00000131584	5.4941	17.6472	7.678	9.1969	9.4066	6.427	9.1189	ACAP3
ENSG00000278073	0	0	0	0	0	0	0	MIR6726
ENSG00000169972	3.4722	14.3814	4.6705	5.0304	6.1938	3.996	5.241	PUSL1
ENSG00000127054	7.8854	15.5524	6.1711	7.7055	10.0806	6.1429	11.944	INTS11
ENSG00000240731	20.1507	15.8972	16.4271	1.908	12.4808	7.9282	21.3442	AL139287.1
ENSG00000224051	6.7624	11.2035	7.0288	3.7459	3.3927	5.0885	8.0583	CPTP
ENSG00000169962	5.7901	12.2143	2.7705	5.1489	3.0873	6.24	4.7998	TAS1R3
ENSG00000107404	8.8373	19.3068	8.8668	9.6553	14.9049	5.4161	12.6009	DVL1
ENSG00000162576	8.1127	10.7298	7.5861	6.3036	8.5126	7.8155	10.0464	MXRA8
ENSG00000175756	5.696	11.6427	8.2316	9.267	8.6595	2.7504	8.6387	AURKAIP1
ENSG00000223663	14.1293	13.9336	8.6388	2.0068	2.6254	0	5.6123	NDUFB4P8
ENSG00000221978	9.841	12.9893	9.5653	9.0316	7.3143	8.8235	10.0229	CCNL2
ENSG00000224870	7.53	8.9109	2.0927	5.542	4.5791	3.636	8.4292	AL391244.1
ENSG00000242485	5.5797	10.6381	5.3068	7.9251	4.4927	5.4883	9.1116	MRPL20
ENSG00000264293	0	0	0	0	0	0	0	RN7SL657P
ENSG00000272455	14.1865	15.4449	15.2658	8.221	14.5508	9.5446	8.5652	AL391244.3
ENSG00000235098	5.5568	8.5098	5.1961	3.0641	4.7374	4.6298	5.4531	ANKRD65
ENSG00000225905	12.7328	5.6504	5.8387	17.6327	3.5489	7.0449	3.7932	AL391244.2
ENSG00000205116	10.5395	8.3148	4.296	7.4848	7.8335	7.7751	6.9773	TMEM88B
ENSG00000225285	7.1089	24.0358	4.9674	7.7891	11.3222	5.3942	20.9763	LINC01770
ENSG00000179403	2.9007	9.6921	3.547	3.9261	5.7069	5.891	4.8799	VWA1
ENSG00000215915	10.6508	16.7196	10.8977	10.5586	7.997	9.2363	8.6339	ATAD3C
ENSG00000160072	5.2876	15.1771	6.8785	7.9576	7.9018	7.1707	8.5799	ATAD3B
ENSG00000197785	10.9825	18.9949	7.5757	10.7992	13.1859	8.2266	14.3175	ATAD3A
ENSG00000205090	8.1414	13.3399	2.2974	7.4718	7.6802	2.772	9.4528	TMEM240
ENSG00000160075	7.7376	14.9162	12.2086	6.8067	7.3742	5.1926	8.6255	SSU72
ENSG00000215014	4.5248	12.1695	10.06	7.011	9.6306	3.2773	3.9214	AL645728.1
ENSG00000279244	15.6565	25.9386	15.3161	13.3425	6.982	8.316	12.4379
ENSG00000274481	15.1242	10.2272	7.9261	14.7301	19.2703	5.7381	8.5821	AL691432.3
ENSG00000228594	3.316	6.3767	4.0549	3.8856	2.7727	3.3025	4.6101	FNDC10
ENSG00000272106	6.785	14.0512	5.1855	7.2277	8.9827	3.0032	3.3688	AL691432.2
ENSG00000197530	6.1119	11.4323	6.2683	5.3766	7.8031	4.1016	9.7891	MIB2
ENSG00000189409	1.5209	4.9494	2.3247	1.2961	1.6956	1.0098	2.7185	MMP23B
ENSG00000248333	15.1143	20.5248	11.8164	13.5139	10.497	10.5285	11.8103	CDK11B
ENSG00000272004	6.4818	10.2272	13.2101	7.3651	2.4088	1.9127	8.5821	FO704657.1
ENSG00000189339	8.8534	10.9643	6.2943	7.1062	7.4602	4.5567	7.1969	SLC35E2B
ENSG00000269737	6.1765	9.5582	10.4577	6.0734	8.4751	5.4678	6.794	AL691432.1
ENSG00000215914	1.6996	14.0788	1.0391	6.5177	1.8948	0.7523	5.4007	MMP23A
ENSG00000008128	6.0668	7.3968	6.0697	5.9535	6.3538	3.7432	5.1117	CDK11A
ENSG00000268575	4.9346	2.8191	2.705	1.4501	2.4662	1.9583	3.6498	AL031282.2
ENSG00000227775	6.8914	11.862	6.1286	5.072	6.2861	4.7141	4.7281	AL031282.1
ENSG00000215790	6.8843	6.58	4.5329	5.6411	5.6087	3.2816	6.1	SLC35E2
ENSG00000008130	5.7409	17.076	10.0558	10.7104	12.2818	6.181	10.9703	NADK
ENSG00000078369	13.6027	20.2409	15.6454	10.4444	14.2643	8.4651	15.4069	GNB1
ENSG00000231050	8.5852	15.8037	11.6645	10.568	9.5713	8.4445	13.6405	AL109917.1
ENSG00000169885	4.8406	12.7785	4.5532	2.2213	4.9816	4.2852	5.3245	CALML6
ENSG00000178821	3.2531	15.3986	2.652	3.2343	3.0223	5.7597	6.0301	TMEM52
ENSG00000142609	12.2728	24.0421	9.7346	12.579	12.111	8.5155	13.5707	CFAP74
ENSG00000233542	11.4996	20.4126	15.6845	14.323	12.3275	7.0478	8.4328	AL391845.2
ENSG00000187730	6.7239	27.0534	8.7702	10.6961	10.9945	5.5555	8.1904	GABRD
ENSG00000226969	11.2448	15.2078	11.786	13.6897	14.3274	9.9545	16.59	AL391845.1
ENSG00000067606	9.1676	21.2956	12.5942	12.8281	18.0438	9.6185	12.318	PRKCZ
ENSG00000271806	8.2387	17.3054	11.0819	13.1644	11.711	6.7464	7.3631	AL590822.2
ENSG00000182873	8.4729	11.7961	7.923	10.1938	8.3349	5.2946	8.3149	PRKCZ-AS1
ENSG00000162585	4.5128	11.3365	5.0343	6.4097	8.297	4.6959	7.1072	FAAP20
ENSG00000234396	18.5573	12.5487	6.4835	24.8514	11.8223	4.6937	21.0604	AL590822.1
ENSG00000157933	7.2494	13.2887	11.8196	9.4486	12.6778	4.6559	11.2923	SKI
ENSG00000116151	8.6904	14.6142	7.9235	6.9512	8.0739	6.3436	6.5405	MORN1
ENSG00000272161	12.2712	16.5959	0	17.9271	7.8176	0	9.7485	AL589739.1
ENSG00000269896	8.9763	15.7211	9.2202	11.6274	6.0045	5.7214	10.5538	AL513477.1
ENSG00000272420	12.1724	19.8063	11.1635	18.1533	8.4817	20.2044	3.6263	AL513477.2
ENSG00000157916	8.9598	13.1187	9.2849	9.3179	10.1583	4.4364	7.9623	RER1
ENSG00000157911	7.0708	9.7171	6.1361	6.0258	7.6288	5.8557	7.9728	PEX10
ENSG00000149527	7.856	21.6289	8.2341	8.5394	8.9372	6.7417	9.9346	PLCH2
ENSG00000224387	7.5977	26.9729	6.968	8.0935	8.4705	5.0444	10.5626	AL139246.1
ENSG00000229393	11.7698	29.846	12.3363	12.896	14.9964	7.4424	21.3718	AL139246.4
ENSG00000157881	11.5074	19.0246	10.9675	9.9508	11.1313	5.8426	10.4861	PANK4
ENSG00000197921	3.9705	10.9633	1.6184	1.6918	2.951	4.1007	3.6799	HES5
ENSG00000272449	6.074	5.1342	13.7937	11.8314	7.7391	5.377	12.4079	AL139246.5
ENSG00000238164	5.7738	13.6652	5.8549	6.1205	6.594	4.488	7.0481	TNFRSF14-AS1
ENSG00000157873	8.3381	6.7425	4.4182	3.7897	5.8874	6.2741	9.3839	TNFRSF14
ENSG00000225931	3.998	15.7706	9.7777	11.3571	11.1432	8.8482	6.3522	AL139246.2
ENSG00000228037	37.2755	26.1399	16.8819	5.8826	29.2441	15.8881	14.2578	AL139246.3
ENSG00000157870	7.6912	16.383	4.0755	4.5881	6.8598	4.9931	12.8312	FAM213B
ENSG00000142606	11.0166	22.0827	11.2719	12.0707	11.5301	6.767	13.0384	MMEL1
ENSG00000237058	6.951	8.2257	2.8333	7.8982	0	4.1023	9.2034	AL831784.1
ENSG00000215912	8.3345	12.8798	7.1941	6.3506	7.8708	4.8609	9.7369	TTC34
ENSG00000283259	2.7611	13.7234	6.7528	4.7061	6.7723	8.3107	7.458	AC242022.1
ENSG00000233234	8.5427	25.2732	17.4103	6.0668	12.6987	5.0417	19.2285	AL592464.2
ENSG00000231630	22.16	28.6076	19.7074	3.4336	2.246	8.917	16.004	AL592464.1
ENSG00000169717	6.0819	20.8719	2.2311	11.4026	6.1025	6.4609	6.2811	ACTRT2
ENSG00000177133	6.6361	12.6014	3.963	5.5238	7.0543	6.1479	8.4595	LINC00982
ENSG00000142611	8.9371	17.1728	10.0628	10.1046	11.5421	6.6583	11.7392	PRDM16
ENSG00000283572	70.8393	50.2979	17.3247	60.3693	47.386	37.6266	45.021	MIR4251
ENSG00000226286	16.5846	39.2516	15.7732	25.126	14.3808	4.8939	5.8556	AL008733.1
ENSG00000279839	7.7481	12.6073	9.0798	9.9044	10.7977	6.5733	7.4376	AL512383.1
ENSG00000272235	4.9942	14.184	8.2444	9.3633	6.6814	9.0633	7.1414	AL590438.1
ENSG00000130762	8.5445	16.1783	5.5092	6.8845	9.526	6.0513	11.1076	ARHGEF16
ENSG00000272088	4.5248	26.7729	5.533	15.4242	37.8344	36.0506	17.973	AL512413.1
ENSG00000162591	12.6462	24.5547	9.909	10.6725	13.0038	12.7168	18.9224	MEGF6
ENSG00000207776	18.005	21.3067	11.0084	30.6877	40.1465	7.9695	28.6071	MIR551A
ENSG00000238260	15.284	19.731	13.5924	21.3137	26.334	6.1501	13.2457	AL513320.1
ENSG00000158109	11.4564	15.6755	9.6312	12.8141	9.5793	8.2402	10.8077	TPRG1L
ENSG00000116213	8.2969	17.3502	7.6439	7.5549	8.363	6.7412	9.0291	WRAP73
ENSG00000078900	8.3063	15.4248	4.3754	8.0588	10.5427	6.222	6.2942	TP73
ENSG00000227589	13.7545	35.2663	11.2128	30.2807	28.1132	6.0881	33.6911	AL136528.1
ENSG00000235131	19.6978	23.3099	18.0651	31.4746	49.4111	13.0782	31.2967	AL136528.2
ENSG00000227372	10.1901	15.4636	9.5287	7.7645	11.227	7.5351	9.4286	TP73-AS1
ENSG00000276189	0	0	0	0	0	0	0	RF02197
ENSG00000162592	13.7149	20.0487	9.3719	9.6253	10.7932	10.7128	15.542	CCDC27
ENSG00000235169	8.1532	11.7924	6.6466	5.4041	16.1596	5.6138	10.7951	SMIM1
ENSG00000130764	7.0808	16.3056	8.4245	6.5235	11.9479	7.4542	12.0104	LRRC47
ENSG00000266075	2.9099	24.1046	3.5583	4.9596	9.7325	15.4561	9.2467	RN7SL574P
ENSG00000272153	13.0206	23.1124	3.9804	16.6442	9.0727	15.849	15.5157	AL365330.1
ENSG00000116198	14.1553	17.4003	14.3573	13.2788	13.2123	12.9196	13.163	CEP104
ENSG00000169598	10.4959	16.3847	9.5577	8.7543	11.9506	8.5008	12.7734	DFFB
ENSG00000198912	7.8782	7.2253	9.8745	9.5672	6.5874	4.7076	8.1362	C1orf174
ENSG00000236423	7.6557	14.0926	6.7611	7.974	9.2463	9.6011	6.5886	LINC01134
ENSG00000233304	13.3165	13.92	13.8411	10.7809	9.1551	10.0202	12.5184	LINC01346
ENSG00000226374	13.9996	13.8057	9.7007	11.5328	13.0064	11.1539	19.2774	LINC01345
ENSG00000229280	20.909	10.997	5.6818	19.7985	15.5406	14.3966	1.8456	EEF1DP6
ENSG00000235054	14.7874	11.18	9.5434	5.2508	11.9066	13.0906	10.4421	LINC01777
ENSG00000227169	12.1382	22.9825	5.9371	6.2065	24.3585	15.0436	19.2857	Z98747.1
ENSG00000232596	10.8355	18.4644	16.9598	12.5583	11.597	16.4986	9.9852	LINC01646
ENSG00000196581	6.8275	12.2842	9.2859	8.4901	9.5536	9.3746	7.029	AJAP1
ENSG00000231510	40.421	18.2222	11.7685	21.3242	12.8755	15.3356	21.4075	AL691497.1
ENSG00000260972	9.6762	23.5039	11.8323	7.3781	12.4911	10.8201	4.8549	Z98259.1
ENSG00000283356	38.4107	22.7272	7.8282	10.9112	57.0972	11.3344	30.5142	Z97988.1
ENSG00000236948	15.7852	26.1518	18.3373	28.9221	33.4371	20.9609	17.5561	AL365255.1
ENSG00000264341	35.5167	28.0198	0	20.1782	0	73.3633	37.6203	MIR4417
ENSG00000264101	0	0	0	10.5215	13.7645	21.8593	19.6163	MIR4689
ENSG00000131697	13.1274	16.8551	10.113	10.46	12.1473	9.9941	9.8551	NPHP4
ENSG00000069424	13.5066	16.4125	9.4219	7.8023	12.8348	9.8704	12.7463	KCNAB2
ENSG00000116254	12.7582	20.5786	11.4336	12.6599	11.8856	11.5264	13.8147	CHD5
ENSG00000116251	14.11	19.6196	11.4308	12.9264	16.9107	8.4314	16.5337	RPL22
ENSG00000226944	13.7181	10.8225	5.5916	7.7937	5.098	10.12	7.2653	AL031847.1
ENSG00000158286	8.2684	13.8227	6.9009	7.7174	9.9497	6.0416	8.6538	RNF207
ENSG00000116237	9.1528	16.0386	12.6989	9.3001	13.344	7.3235	9.928	ICMT
ENSG00000225077	12.8226	21.8505	15.0525	10.9274	14.8673	9.5351	12.2238	LINC00337
ENSG00000173673	16.1193	16.1405	12.1298	11.6235	12.4414	6.586	13.7905	HES3
ENSG00000158292	5.9282	10.5229	6.7313	6.1345	7.7893	8.4342	8.9143	GPR153
ENSG00000097021	11.526	22.8154	12.3004	10.894	20.0927	10.5745	16.1487	ACOT7
ENSG00000271746	0	0	0	0	0	0	0	AL031848.2
ENSG00000069812	10.2296	13.4295	7.2317	7.4917	6.9497	6.2259	6.6029	HES2
ENSG00000187017	6.4728	16.056	7.154	7.6377	9.4367	6.281	10.6798	ESPN
ENSG00000265392	0	32.4674	16.7747	46.7622	30.5878	48.5762	21.7959	MIR4252
ENSG00000231868	14.7733	37.8786	21.0759	14.6881	16.4704	8.7188	13.6923	AL031848.1
ENSG00000215788	3.7499	14.6178	7.5525	9.211	10.0827	5.0771	11.7407	TNFRSF25
ENSG00000171680	11.1152	18.9174	8.8576	8.1952	10.7212	7.8498	10.5168	PLEKHG5
ENSG00000162408	12.5613	14.3038	14.9254	11.4116	11.0977	9.5464	7.6254	NOL9
ENSG00000253022	31.1438	64.496	0	33.1759	26.041	41.3554	6.1853	RNU6-731P
ENSG00000229519	17.2417	25.5043	15.8126	14.6934	16.8195	9.5396	13.6972	AL591866.1
ENSG00000173662	9.5628	20.511	6.9431	6.6214	5.997	10.0528	9.0213	TAS1R1
ENSG00000204859	8.2528	14.7628	9.857	9.9771	8.7729	9.1748	8.6908	ZBTB48
ENSG00000162413	8.7664	10.6703	6.8912	6.8304	7.1206	6.8736	7.1632	KLHL21
ENSG00000116273	8.2174	16.6703	9.4742	7.4031	10.2084	6.2353	12.1236	PHF13
ENSG00000041988	5.7305	12.0557	6.7478	3.9792	5.9155	7.7034	6.4071	THAP3
ENSG00000007923	11.5617	17.5048	12.0588	9.4182	12.7003	13.2454	10.4005	DNAJC11
ENSG00000228750	12.2447	26.6432	12.558	9.4251	11.8898	8.0424	9.7275	LINC01672
ENSG00000237436	14.5775	17.2507	7.6396	15.9724	25.539	1.8436	9.9263	CAMTA1-DT
ENSG00000171735	15.9359	17.0233	15.6946	15.9296	16.9021	15.5562	13.0704	CAMTA1
ENSG00000227950	30.2182	7.1519	7.3903	28.3271	20.2136	8.0253	2.4006	AL590128.1
ENSG00000237365	4.9527	17.5826	15.1405	18.993	8.2824	17.5375	27.5415	AL512330.1
ENSG00000207056	36.6647	37.1899	6.4049	17.8547	40.8764	9.2736	24.9662	RNU1-8P
ENSG00000237402	21.31	30.8218	5.7907	28.2495	13.1988	29.3453	16.9291	CAMTA1-IT1
ENSG00000237728	5.8081	34.3657	31.2497	13.859	23.3109	25.7082	13.8421	Z97987.1
ENSG00000225126	9.5761	14.1651	5.8549	18.3616	24.0212	19.0739	24.7241	AL365194.1
ENSG00000270171	16.0695	17.8278	9.211	6.8472	10.6373	8.0019	11.9681	AL359881.3
ENSG00000270035	12.1297	25.1195	11.1243	20.6738	33.8076	14.7646	14.4541	AL359881.2
ENSG00000269978	16.1843	22.9825	19.7904	16.5507	21.652	14.3272	12.8571	AL359881.1
ENSG00000049245	20.9797	16.6748	18.3793	18.6795	11.5203	9.702	12.6866	VAMP3
ENSG00000269925	13.1945	5.2047	13.4454	20.6147	4.9034	5.8403	10.482	Z98884.2
ENSG00000049246	12.1649	12.3752	12.0047	12.6404	11.4209	10.6746	11.9529	PER3
ENSG00000236266	12.495	11.0898	7.6396	8.8736	8.126	8.296	7.4447	Z98884.1
ENSG00000049247	10.616	16.56	15.9318	14.3929	15.0633	10.6794	6.1335	UTS2
ENSG00000049249	13.6509	13.2465	9.8486	11.7497	7.6095	11.6012	9.001	TNFRSF9
ENSG00000270330	31.6482	37.4518	74.4231	33.1946	65.1391	17.2411	23.208	AL009183.1
ENSG00000116288	16.5853	19.6267	15.4311	13.8268	19.2944	12.1288	14.3214	PARK7
ENSG00000200344	58.7348	19.8587	61.5616	28.6022	28.0636	7.4279	46.6601	RF00019
ENSG00000116285	10.323	12.4603	10.351	8.4454	11.5088	16.0837	9.6769	ERRFI1
ENSG00000238290	11.8389	16.5117	15.5109	23.7815	19.3269	10.4805	14.1076	AL034417.2
ENSG00000232848	28.0878	14.0624	14.5311	4.6032	7.2264	15.3015	7.7239	AL034417.1
ENSG00000229305	24.1183	13.3192	7.8646	10.9619	10.7555	12.8106	8.9414	AL358876.1
ENSG00000227634	20.9237	32.2965	23.361	13.1796	10.1423	20.1335	8.6725	LINC01714
ENSG00000200975	5.2698	31.1806	12.8879	13.4727	5.8751	9.3302	16.7456	RNU1-7P
ENSG00000233645	10.8709	10.7204	19.9398	15.4404	10.0997	14.4354	8.6361	AL358876.2
ENSG00000251977	24.231	28.6745	0	20.6497	18.0096	21.4507	12.8331	RNU6-991P
ENSG00000162426	11.9701	17.7064	12.0757	15.5564	16.6814	10.0668	17.5922	SLC45A1
ENSG00000252254	15.2963	45.2532	56.1137	19.5532	8.5267	6.7706	24.3034	RF00019
ENSG00000142599	15.1015	17.2484	15.1589	17.3514	16.6687	10.9078	15.1603	RERE
ENSG00000232912	28.3156	30.5943	24.0868	32.5237	23.333	20.7071	16.6263	AL096855.1
ENSG00000221083	48.3974	40.9089	42.2723	17.6761	30.8325	18.3618	0	RF00599
ENSG00000270282	18.7369	22.1729	14.3199	7.9838	13.0558	12.4402	5.5819	AL096855.2
ENSG00000234619	24.9553	17.0972	30.5157	23.5055	17.5717	13.9527	6.2605	RPL7P11
ENSG00000224315	15.9817	18.9124	13.5295	13.6196	9.594	15.2362	14.6494	RPL7P7
ENSG00000222511	50.3441	9.9293	51.3013	21.4516	28.0636	7.4279	19.9972	RF00019
ENSG00000226545	33.3201	4.9288	12.7326	8.8736	9.2869	22.1226	9.9263	AL357552.1
ENSG00000228423	14.6896	34.7668	14.9689	12.5185	2.7295	19.5062	15.5597	AL357552.2
ENSG00000229716	11.7106	16.6296	8.5919	13.9716	7.8335	14.5136	24.1881	RPL23AP19
ENSG00000074800	17.2499	22.4803	10.9472	14.8864	19.9617	15.0773	15.7852	ENO1
ENSG00000274258	19.4211	34.4738	11.8742	16.5507	0	34.3854	30.8571	MIR6728
ENSG00000236269	5.8081	19.2448	28.4088	23.7582	22.0158	12.3399	11.9965
ENSG00000230679	17.0574	13.4569	37.081	17.7666	16.9038	13.4224	7.5282	ENO1-AS1
ENSG00000201725	8.077	28.6745	9.8767	27.5329	36.0193	0	6.4165	RNU6-304P
ENSG00000238249	10.4686	11.0118	29.8694	25.7727	18.1551	8.2377	15.7089	HMGN2P17
ENSG00000232208	17.1866	2.9055	27.0207	14.6464	24.6353	17.3881	13.6534	AL139415.1
ENSG00000232663	47.7188	18.8231	12.967	13.5553	5.9111	0	4.2121	AL139415.2
ENSG00000131686	13.311	24.9726	15.4829	13.2803	18.4595	15.5199	12.122	CA6
ENSG00000265141	14.4522	27.3638	7.0689	4.9265	3.2225	10.2351	4.5924	RN7SL451P
ENSG00000197241	19.6546	32.5623	12.3603	20.0996	14.3995	21.8735	17.3985	SLC2A7
ENSG00000142583	8.6514	19.2534	11.3686	10.784	15.1157	9.0305	8.309	SLC2A5
ENSG00000252404	18.7878	16.6748	28.7176	16.011	10.473	12.474	7.4627	RF00424
ENSG00000180758	6.9178	10.6613	6.2952	5.3469	8.7886	5.4119	6.6459	GPR157
ENSG00000228526	6.8065	10.7396	7.3983	6.9284	4.4266	6.1929	7.2097	MIR34AHG
ENSG00000234546	9.88	18.4607	9.538	8.4197	13.9136	11.048	6.1965	LINC01759
ENSG00000281937	5.8792	9.2764	4.1937	6.2628	3.8235	7.8069	9.7303
ENSG00000049239	6.6758	11.1917	6.2359	5.9262	7.2359	6.7306	8.3234	H6PD
ENSG00000171621	9.3967	15.9284	8.6954	8.8736	7.6447	9.6674	7.8684	SPSB1
ENSG00000235263	20.7515	28.8905	11.9413	13.5234	19.0526	6.4837	12.6065	AL928921.1
ENSG00000171612	11.4365	15.1259	15.0816	10.1284	9.5002	10.3227	10.8668	SLC25A33
ENSG00000231181	13.9144	7.3182	13.2337	10.5403	6.8946	10.9492	6.1411	AL954705.1
ENSG00000188807	9.0568	11.0112	6.8269	6.7666	8.9906	7.7979	7.7863	TMEM201
ENSG00000171608	11.0555	19.8665	9.8471	10.5846	12.0211	9.3037	20.7099	PIK3CD
ENSG00000179840	12.8	26.3675	11.5942	21.0084	13.2133	4.1968	12.4283	PIK3CD-AS1
ENSG00000233268	24.6339	17.0049	20.0819	27.9907	13.7318	14.5382	19.5697	AL691449.1
ENSG00000231789	11.965	13.0699	9.0037	13.334	9.235	11.4069	12.4299	PIK3CD-AS2
ENSG00000171603	11.8155	18.5816	14.8284	13.9113	14.2127	11.1479	17.0438	CLSTN1
ENSG00000271264	17.5659	20.7871	8.5919	29.9392	19.5837	9.3302	22.3275	MZT1P1
ENSG00000280113	7.9899	14.1826	21.1687	18.1573	14.8462	7.0731	7.4052	AL357140.3
ENSG00000178585	9.318	18.3778	12.0272	11.0288	15.0053	10.5401	12.1317	CTNNBIP1
ENSG00000223989	0	0	0	0	0	0	0	AL357140.1
ENSG00000162441	12.6821	13.5436	15.8862	16.0798	16.5529	6.0242	8.6006	LZIC
ENSG00000228150	23.5702	25.5681	7.2055	15.0649	15.3287	15.6493	3.1208	AL357140.2
ENSG00000173614	9.9359	9.5395	8.9405	7.9881	8.9872	5.9746	6.404	NMNAT1
ENSG00000202415	27.0922	22.4422	19.8773	11.544	30.2043	26.3819	10.7613	RN7SKP269
ENSG00000283611	44.0511	49.6467	43.6061	30.3898	35.0795	33.4256	24.9965	AL357140.4
ENSG00000265521	55.4	13.1118	13.5488	0	0	0	17.6044	MIR5697
ENSG00000241326	0	0	0	0	0	0	0	AL603962.1
ENSG00000162444	23.0865	24.9445	19.6387	13.6865	19.0241	16.8832	14.3534	RBP7
ENSG00000130939	20.3562	17.3666	14.4721	17.6703	17.839	13.243	14.5919	UBE4B
ENSG00000224340	15.3871	6.0696	21.9515	4.371	5.7182	11.3513	10.1865	AL590639.1
ENSG00000233623	21.606	15.04	12.433	7.5817	21.254	15.7515	12.1159	PGAM1P11
ENSG00000201746	8.077	19.1163	39.5068	20.6497	9.0048	7.1502	6.4165	RNU6-828P
ENSG00000054523	15.3144	20.8931	16.9376	16.7085	16.693	13.5572	11.1974	KIF1B
ENSG00000264881	70.3451	47.5685	12.2885	25.692	33.611	26.6886	0	MIR1273D
ENSG00000199562	16.154	0	49.3835	34.4161	54.0289	14.3005	0	RNU6-37P
ENSG00000264501	0	0	0	0	0	0	0	RN7SL731P
ENSG00000142657	22.4364	32.0678	22.8037	23.8383	19.4912	18.3143	19.6758	PGD
ENSG00000271989	5.4218	8.9825	1.326	5.5446	10.8804	3.8398	0.8614	AL139424.1
ENSG00000251503	1.1554	1.3673	3.2966	1.6411	2.5762	1.3638	1.5298	CENPS-CORT
ENSG00000175279	5.4667	9.9979	10.3311	8.894	12.1894	4.8395	5.9221	CENPS
ENSG00000241563	9.9426	9.0506	10.2875	13.0355	10.232	4.7394	9.1138	CORT
ENSG00000160049	14.7477	15.1354	13.0864	10.8997	13.6772	10.3982	9.5386	DFFA
ENSG00000203469	0	0	0	0	0	0	0	AL354956.1
ENSG00000142655	17.0251	25.9522	15.1729	19.427	26.7018	13.7943	12.3789	PEX14
ENSG00000243267	24.6926	54.7887	7.5486	18.4126	20.6468	21.8593	14.7122	RN7SL614P
ENSG00000130940	5.6417	13.7133	5.78	5.6524	7.9896	4.8593	9.1454	CASZ1
ENSG00000272078	4.7995	8.6485	4.0015	5.3916	5.4724	2.9935	5.8059	AL139423.1
ENSG00000225158	39.9439	8.5943	26.6422	43.3238	28.3387	12.8584	23.078	HSPE1P24
ENSG00000175262	12.3359	17.7467	9.4648	9.6881	10.517	14.1324	12.1058	C1orf127
ENSG00000215785	19.2442	28.9841	4.2786	19.3817	9.7522	17.0361	6.9491	CFL1P6
ENSG00000120948	7.8295	10.4445	8.8778	14.0726	15.8708	9.1995	12.2137	TARDBP
ENSG00000277726	0	0	0	0	0	0	0	AL109811.4
ENSG00000009724	11.385	15.3974	11.1871	10.0488	9.0663	10.7985	8.5599	MASP2
ENSG00000271895	6.9537	10.5799	6.0736	5.0793	5.5374	7.9146	8.6808	AL109811.3
ENSG00000116649	12.7496	15.6264	10.5792	6.9848	8.1224	6.4495	13.3841	SRM
ENSG00000171824	12.8132	13.7999	11.7951	10.1832	14.1245	8.9214	9.0353	EXOSC10
ENSG00000226849	4.5113	3.8133	4.3344	4.1192	2.874	0.8558	4.6079	AL109811.1
ENSG00000230337	17.7363	5.7242	13.8016	20.6112	17.976	14.2738	11.5282	AL109811.2
ENSG00000198793	25.6726	21.7726	17.8765	11.9722	16.855	19.6966	13.4833	MTOR
ENSG00000225602	21.521	9.3828	15.2358	7.7222	17.6792	12.0326	8.0985	MTOR-AS1
ENSG00000253086	58.7348	29.788	20.5205	21.4516	28.0636	22.2837	13.3315	RNU6-537P
ENSG00000171819	16.6051	17.8223	7.0832	9.5436	15.0684	20.8532	7.0559	ANGPTL7
ENSG00000207451	40.385	28.6745	9.8767	20.6497	36.0193	21.4507	19.2496	RNU6-291P
ENSG00000238173	34.5696	13.6363	28.1815	9.8201	64.2344	5.1005	27.4628	RPL39P6
ENSG00000120942	8.673	13.6846	7.9021	7.2462	10.4277	9.1833	10.943	UBIAD1
ENSG00000238199	21.7543	14.042	19.3466	5.0561	4.4097	7.003	14.1399	UBE2V2P3
ENSG00000224338	9.1778	16.2912	13.0932	7.8213	18.7587	16.2494	10.9365	MTCYBP45
ENSG00000204624	11.8196	20.4811	8.259	10.4324	12.7067	9.2178	11.7372	DISP3
ENSG00000235643	15.4689	24.6727	13.1587	13.1826	9.7476	9.5262	6.9458	LINC01647
ENSG00000116661	9.261	16.6582	7.2477	11.0492	12.8028	11.1498	14.1257	FBXO2
ENSG00000132879	12.4968	13.0486	7.4908	8.5616	10.3809	4.9891	7.7865	FBXO44
ENSG00000116663	8.5899	21.4597	11.671	8.9471	17.0251	9.7166	14.0271	FBXO6
ENSG00000116670	8.58	19.3837	9.538	6.6472	8.1163	8.9765	12.5995	MAD2L2
ENSG00000162490	6.9412	13.9222	8.9194	8.6223	8.7879	7.707	7.0096	DRAXIN
ENSG00000177674	11.0026	16.3804	10.4162	9.9814	12.2665	11.3112	11.8423	AGTRAP
ENSG00000215910	7.7129	9.442	6.9923	5.0997	7.8576	6.1215	6.1273	C1orf167
ENSG00000177553	1.8506	9.3074	1.1315	1.5771	2.579	2.867	2.2053	AL953897.1
ENSG00000177000	7.5306	12.9167	7.3461	8.4366	9.339	6.8912	8.2679	MTHFR
ENSG00000011021	15.4462	17.6891	16.7554	12.5263	15.4151	14.6663	16.1301	CLCN6
ENSG00000242349	9.0845	9.317	5.9246	6.1935	4.0512	9.6506	5.7735	NPPA-AS1
ENSG00000276470	0	0	0	0	0	0	0	RF02156
ENSG00000278852	0	0	0	0	0	0	0	RF02157
ENSG00000175206	8.4881	17.3498	10.3794	9.2063	7.7425	15.7114	7.9691	NPPA
ENSG00000275915	0	0	0	0	0	0	0	RF02158
ENSG00000120937	17.4342	13.263	18.2733	7.4287	11.1068	4.4097	6.9251	NPPB
ENSG00000224904	4.2606	7.3689	2.0038	3.0723	5.1154	9.2842	4.4261	AL021155.1
ENSG00000199347	14.404	42.6135	44.0337	30.6877	48.1758	6.3756	40.0499	RNU5E-1
ENSG00000201801	14.404	25.5681	35.2269	24.5502	8.0293	12.7512	0	RNU5E-4P
ENSG00000116685	7.3754	14.6504	9.3409	4.9385	7.929	6.296	7.5332	KIAA2013
ENSG00000083444	11.0467	21.9155	12.5148	10.1062	11.4101	13.3744	12.1311	PLOD1
ENSG00000116688	17.3786	23.6503	17.6383	16.4392	15.5	13.0769	21.8134	MFN2
ENSG00000270914	18.5858	32.9911	22.727	7.9194	0	24.6798	22.1474	AL096840.1
ENSG00000116691	9.8035	15.5892	6.3686	8.6156	8.8803	8.4074	14.3593	MIIP
ENSG00000202461	38.2407	36.2026	28.0568	19.5532	0	40.6234	18.2275	RF00019
ENSG00000276869	0	0	0	0	0	11.7704	0	MIR6729
ENSG00000243539	18.8561	14.876	30.7435	8.0346	14.0148	5.5642	7.4899	RN7SL649P
ENSG00000120949	12.9474	20.2465	16.3978	13.5952	17.7856	13.7132	16.1632	TNFRSF8
ENSG00000201135	24.93	9.8339	10.1616	14.1636	18.5292	7.3565	13.2033	RNU6-777P
ENSG00000227875	6.7784	24.0641	12.433	11.553	3.7785	3.0003	8.0773	RPL23AP89
ENSG00000028137	9.7131	23.5232	11.8773	10.01	15.6137	8.7986	17.7654	TNFRSF1B
ENSG00000263676	99.1751	16.766	34.6494	36.2216	31.5907	12.5422	33.7658	MIR4632
ENSG00000225196	30.0843	9.7094	16.7216	6.9921	15.2455	19.369	4.3454	RPL10P17
ENSG00000252969	20.909	16.4955	8.5226	0	15.5406	0	0	RF00156
ENSG00000048707	21.7107	18.2857	14.62	15.3385	17.179	16.6213	13.4413	VPS13D
ENSG00000239149	28.4289	13.4569	13.9054	9.6909	6.3389	0	18.0676	SNORA59A
ENSG00000229484	13.8121	25.6848	19.3024	18.4967	13.1988	12.2272	15.6751	AC243836.1
ENSG00000162496	13.6639	18.1907	14.6199	10.9166	12.6945	14.364	11.081	DHRS3
ENSG00000221340	8.5568	40.5039	10.4634	21.8764	0	30.3	27.1909	RNU6ATAC18P
ENSG00000276830	0	30.529	47.3197	0	0	11.419	40.9893	MIR6730
ENSG00000272482	15.0303	29.6441	9.1896	12.8088	36.3064	15.5233	15.9205	AC254633.1
ENSG00000204518	18.6566	18.1817	11.4068	7.9496	9.1763	15.0586	12.2057	AADACL4
ENSG00000226166	54.015	27.3944	28.3073	6.5759	25.8085	20.4931	12.2602	AC244670.1
ENSG00000188984	13.2336	17.4285	12.7892	9.2768	13.8019	14.7384	6.9522	AADACL3
ENSG00000157330	14.2711	18.1299	11.805	10.0156	13.3367	11.3331	10.0035	C1orf158
ENSG00000116726	15.0008	16.6064	11.8344	7.4228	14.0265	9.4242	5.7663	PRAMEF12
ENSG00000116721	10.2759	16.3535	12.5656	8.7571	11.8514	16.6252	12.9488	PRAMEF1
ENSG00000228338	20.5771	16.2337	11.1832	15.5874	12.7449	20.2401	21.7959	LINC01784
ENSG00000239810	14.0527	12.7494	9.1647	5.9878	15.6669	14.5136	8.1867	PRAMEF11
ENSG00000231103	14.6378	14.435	10.4413	8.836	6.1197	12.9582	13.5667	PRAMEF30P
ENSG00000179172	14.82	13.8455	17.1684	11.9649	6.9568	17.2625	19.2091	HNRNPCL1
ENSG00000120952	27.3694	18.0627	11.585	11.6621	8.2151	20.0354	11.7077	PRAMEF2
ENSG00000243073	14.1834	10.0706	6.9375	10.4755	3.1625	7.9521	10.892	PRAMEF4
ENSG00000187545	8.5007	12.0715	4.1579	7.2443	8.8454	11.0371	4.5021	PRAMEF10
ENSG00000204510	2.0825	1.8483	2.5465	1.7747	4.6434	5.9915	1.2408	PRAMEF7
ENSG00000207434	0	0	0	6.8832	18.0096	0	0	RNU6-1072P
ENSG00000234064	3.7939	0.8979	4.6392	0	2.5378	2.0151	0	PRAMEF29P
ENSG00000232423	5.8133	5.7328	8.2933	6.6054	9.7216	6.8617	5.003	PRAMEF6
ENSG00000274178	10.1325	7.7586	2.9153	0	0	5.2764	0	PRAMEF28P
ENSG00000274764	3.2473	10.4303	5.1054	2.7673	2.0687	9.4454	1.1056	PRAMEF27
ENSG00000229571	0.4293	6.6048	4.1999	5.1222	1.4359	3.8007	1.0232	PRAMEF25
ENSG00000277058	1.5056	2.6726	5.5234	2.5662	2.5179	3.3322	2.3922	HNRNPCL3
ENSG00000277862	0	0	0	0	0	0	0	PRAMEF34P
ENSG00000236179	20.3693	17.2176	14.2331	13.2257	20.5464	9.4454	9.2467	PRAMEF35P
ENSG00000275774	18.8206	16.0357	21.173	19.8882	19.3039	11.9959	13.7553	HNRNPCL2
ENSG00000229978	0	0	0	0	0.6636	0	0	PRAMEF36P
ENSG00000233336	0	0	0	1.918	0	0	0	AC245056.1
ENSG00000280267	0	1.0979	0	2.372	2.5859	0.4107	1.4741	PRAMEF26
ENSG00000179412	0	0	0	0	0	0	0	HNRNPCL4
ENSG00000204505	6.4946	14.2731	9.0762	6.7207	14.4812	1.232	8.1076	PRAMEF9
ENSG00000279169	6.6801	4.9407	1.0211	0	2.7928	0	5.9702	PRAMEF13
ENSG00000279804	4.5184	14.5826	5.5251	4.9007	9.1589	7.6362	8.4842	PRAMEF18
ENSG00000250894	15.7593	34.3146	17.7291	18.2649	13.3529	23.9958	14.0219	PRAMEF31P
ENSG00000270601	6.532	9.5137	4.9154	5.9948	2.2407	4.0033	8.3825	PRAMEF5
ENSG00000231219	1.6184	0	3.9581	4.1377	6.3152	2.1491	0.6429	PRAMEF32P
ENSG00000207511	48.4621	0	9.8767	6.8832	0	0	0	RNU6-771P
ENSG00000182330	7.585	5.2799	2.7279	5.7034	2.9846	7.8996	5.6712	PRAMEF8
ENSG00000204501	20.7241	21.3937	10.2446	12.4003	8.357	11.32	10.859	PRAMEF15
ENSG00000237700	15.1621	6.4593	8.8994	9.3032	6.7615	4.832	4.3362	PRAMEF33
ENSG00000228229	33.7594	34.6234	13.7605	13.4259	10.0366	11.9543	16.0915	AC243961.1
ENSG00000204481	20.6576	14.6675	11.0228	12.4831	12.5621	14.2974	12.5319	PRAMEF14
ENSG00000204480	11.9157	20.7365	10.2852	13.7385	11.7216	14.2715	14.4776	PRAMEF19
ENSG00000204479	16.4304	16.2028	12.0548	7.4677	18.3178	11.6361	13.0527	PRAMEF17
ENSG00000204478	17.8584	23.0545	11.2497	11.5295	10.2566	18.2047	12.8974	PRAMEF20
ENSG00000162494	8.216	6.9447	5.2625	4.3343	6.1065	5.5415	9.9458	LRRC38
ENSG00000259961	16.3064	15.0085	24.3708	9.2642	14.1396	17.6432	15.8329	AL354712.1
ENSG00000215909	11.6474	35.8367	19.9398	15.8815	5.1942	26.8085	7.4024	BRWD1P1
ENSG00000162493	16.3196	16.2775	12.8288	12.7155	11.9562	13.4151	13.1498	PDPN
ENSG00000237445	15.9622	21.5878	8.3652	13.603	22.8803	6.056	12.6807	AL359771.1
ENSG00000253085	46.536	47.2026	8.1293	28.3271	44.47	17.6556	21.1252	RF00564
ENSG00000116731	16.5363	12.4528	10.9328	13.0134	15.1721	11.3469	11.0626	PRDM2
ENSG00000189337	8.9914	12.4137	7.6353	8.6203	9.3282	7.5728	8.3831	KAZN
ENSG00000252151	25.172	29.788	41.0411	0	0	37.1395	19.9972	RNU6-1265P
ENSG00000231606	15.3234	7.2534	18.7377	13.0586	10.2502	29.8433	12.1732	AL357873.1
ENSG00000234593	45.2482	28.1115	33.1981	24.1003	18.9172	30.0422	26.0609	KAZN-AS1
ENSG00000235829	29.1615	28.2347	48.6261	18.0738	26.6001	23.4685	21.0604	TBCAP2
ENSG00000175147	5.721	9.507	4.3165	3.5269	6.3782	4.2025	5.8987	TMEM51-AS1
ENSG00000171729	15.047	21.0023	15.0973	12.4943	15.9152	11.2712	13.1797	TMEM51
ENSG00000204464	24.7367	31.1025	32.1391	13.1754	27.5783	23.267	13.5103	C1orf195
ENSG00000215720	20.6931	14.4045	17.8615	16.5973	18.9989	10.7757	12.571	AL035405.1
ENSG00000278480	16.1038	21.1744	18.5981	12.9613	19.9486	18.2161	10.661	AL391094.1
ENSG00000142621	16.4006	20.2867	12.0495	12.1936	12.3402	14.2201	12.8145	FHAD1
ENSG00000233485	6.4018	5.9288	5.4457	3.7952	6.8268	4.4352	4.6435	AL031283.2
ENSG00000236045	7.1327	21.1016	15.9902	16.2092	19.88	11.5761	16.0546	AL031283.3
ENSG00000228140	11.3496	11.4558	8.572	6.9696	9.6761	7.0922	7.0275	AL031283.1
ENSG00000142634	5.8049	13.3346	11.2737	12.2217	13.324	9.9753	16.5471	EFHD2
ENSG00000162438	10.6604	16.4293	10.6105	8.451	13.8198	9.4372	11.0292	CTRC
ENSG00000142615	13.6549	19.5253	14.6102	6.7881	9.5146	12.0881	11.7517	CELA2A
ENSG00000215704	16.0154	18.2504	13.7813	10.6154	18.5164	16.8033	14.1367	CELA2B
ENSG00000132906	10.9896	13.9753	10.8308	11.3223	15.1778	10.3094	15.2455	CASP9
ENSG00000116138	15.5428	13.1379	9.503	9.2891	9.7893	9.9175	9.6214	DNAJC16
ENSG00000251866	37.0389	7.3052	7.5486	10.5215	6.8823	21.8593	39.2326	SCARNA21B
ENSG00000272510	19.9824	8.8675	6.1087	4.2573	19.4931	6.6336	11.9058	AL121992.3
ENSG00000116771	11.408	16.7727	8.4545	6.7758	12.333	8.5688	10.4359	AGMAT
ENSG00000237301	11.2397	13.6603	11.5153	11.6495	16.9335	6.1851	6.7571	AL121992.1
ENSG00000235084	17.4008	9.1519	11.8211	8.2383	10.7776	10.2695	16.8955	CHCHD2P6
ENSG00000252417	12.7094	15.04	15.5413	32.4929	14.1694	22.5022	30.2899	RNU7-179P
ENSG00000236500	34.5696	18.1817	14.0908	13.0934	17.1292	10.201	15.2571	CD24P1
ENSG00000197312	10.8244	11.5452	8.0985	9.4673	11.2738	11.2845	8.0334	DDI2
ENSG00000215695	0	0	0	0	0	0	0	RSC1A1
ENSG00000271742	13.5037	31.9601	24.7689	43.1546	48.9285	17.9314	42.9106	AL121992.2
ENSG00000116786	9.0156	19.8491	8.717	7.5044	10.285	10.7652	17.6556	PLEKHM2
ENSG00000237938	14.0939	17.3456	8.2725	9.1282	14.4559	14.9721	9.8529	AL450998.3
ENSG00000162461	4.869	16.6453	7.2769	6.4545	8.444	7.1838	6.8764	SLC25A34
ENSG00000224459	8.1149	19.2061	3.3077	3.4578	4.5235	3.5919	6.4467	SLC25A34-AS1
ENSG00000162460	9.0973	18.1668	10.429	11.1445	6.9728	9.5634	10.3889	TMEM82
ENSG00000162458	11.1787	16.2647	6.0504	7.9648	10.0111	11.3561	8.8806	FBLIM1
ENSG00000224321	17.6375	16.6975	8.627	21.043	5.8991	12.491	8.407	RPL12P14
ENSG00000233954	17.8398	16.889	12.1194	11.1489	8.8396	5.2643	5.9839	UQCRHL
ENSG00000178715	7.8926	7.005	14.4768	3.363	0	6.987	17.2426	AL450998.1
ENSG00000179743	11.183	7.444	11.5381	9.5302	12.4677	5.878	7.2183	AL450998.2
ENSG00000065526	12.8069	14.2323	12.4807	11.5235	15.5827	10.1864	12.8596	SPEN
ENSG00000270620	36.8633	29.0822	15.0257	20.9433	18.2657	25.3816	19.5233	AL034555.1
ENSG00000116809	7.5417	16.8846	10.4684	9.5537	13.6347	6.8568	10.6872	ZBTB17
ENSG00000234607	10.7454	12.7159	7.5084	7.8491	8.557	12.2303	3.6585	AL355994.4
ENSG00000231353	13.296	27.5349	16.2586	16.9963	14.8233	17.6556	18.4846	AL355994.1
ENSG00000275503	18.3102	8.6671	22.39	9.3624	8.1654	32.4184	14.546	AL355994.5
ENSG00000224966	15.2724	25.5149	14.2812	10.7184	23.0362	23.0636	10.7054	TBC1D3P6
ENSG00000183888	9.669	14.1344	5.2162	6.5435	12.365	5.7903	5.1962	SRARP
ENSG00000233078	0	0	0	0	0	0	0	AL355994.3
ENSG00000173641	7.0731	15.1708	7.0274	7.5346	10.5962	7.8268	8.7797	HSPB7
ENSG00000186510	17.6528	25.5975	12.1612	12.9249	16.6315	12.5458	12.8386	CLCNKA
ENSG00000232456	12.2761	36.3183	16.5126	16.7388	17.7922	17.3881	11.7029	AL355994.2
ENSG00000184908	11.4683	22.6189	13.6641	15.7876	13.7692	12.2349	10.2787	CLCNKB
ENSG00000185519	5.5889	14.43	8.698	9.9586	9.6295	7.6462	12.1088	FAM131C
ENSG00000142627	11.0134	30.4923	12.9592	14.6982	18.9969	9.7497	16.343	EPHA2
ENSG00000227959	4.7801	19.2326	10.5213	8.9619	5.3292	11.8485	8.3543	AL451042.2
ENSG00000224621	15.8868	20.6801	15.5413	13.5387	7.0847	8.4383	16.407	AL451042.1
ENSG00000234166	0	0	0	0	0	0	0	ARHGEF19-AS1
ENSG00000142632	9.9232	20.7549	7.6192	7.8665	9.2621	10.8275	11.9164	ARHGEF19
ENSG00000237276	25.1889	35.4613	22.8355	18.8753	37.2818	18.4541	20.0106	ANO7L1
ENSG00000132881	13.9845	17.8728	7.5242	11.9176	12.4727	7.4279	6.6657	RSG1
ENSG00000233929	13.9394	5.4985	5.6818	15.8388	0	12.3399	3.6912	MT1XP1
ENSG00000037637	10.9665	12.2945	13.9982	11.0673	11.1538	10.9856	8.1771	FBXO42
ENSG00000055070	10.1954	11.8495	12.0218	11.1709	13.5992	10.9596	12.4384	SZRD1
ENSG00000226457	9.0734	10.7372	22.1902	5.7993	15.1735	8.0323	16.2182	RPL22P3
ENSG00000187144	16.3028	21.3351	13.1339	13.2394	12.4021	14.602	14.9321	SPATA21
ENSG00000157191	13.3701	15.454	11.0262	12.0565	12.4794	13.2123	12.3506	NECAP2
ENSG00000226029	7.9899	6.9337	7.1648	5.6742	8.0169	10.1381	4.2316	LINC01772
ENSG00000080947	8.7528	18.464	8.2212	6.3781	10.041	10.7804	8.5658	CROCCP3
ENSG00000206652	63.2371	18.7083	32.2197	67.3633	82.2513	13.9953	20.932	RNU1-1
ENSG00000261135	17.1291	5.5282	16.1853	17.2515	14.7565	17.9207	8.6594	AL137802.2
ENSG00000224174	15.8576	37.5311	6.4637	31.5323	20.6257	25.7365	25.1952	AL137802.1
ENSG00000233421	11.2836	19.7819	15.8419	10.3282	12.1138	9.6189	13.9439	LINC01783
ENSG00000277344	12.0033	7.1022	29.3558	15.3439	6.6911	10.626	19.0714	RNU1-6P
ENSG00000268991	5.0838	28.0747	2.0722	12.9972	15.114	13.5013	6.7311
ENSG00000225710	27.4362	13.9146	15.5765	11.6906	16.3863	13.0115	18.6822	AL355149.1
ENSG00000219481	20.6648	19.4294	17.6538	20.0229	19.7248	27.9416	18.834	NBPF1
ENSG00000271732	94.3271	81.4558	52.9963	82.5581	110.847	65.4489	149.871	AL137798.1
ENSG00000215908	38.3571	64.3255	24.1219	35.6765	39.8309	42.6874	59.3762	CROCCP2
ENSG00000186301	17.7299	46.4265	16.6063	23.1464	21.8694	26.7158	23.0755	MST1P2
ENSG00000282143	3.1735	5.0072	3.8806	1.803	0	2.8093	0	AL137798.2
ENSG00000207513	0	6.2361	0	0	0	0	0	RNU1-3
ENSG00000237847	0	0	0	1.4441	0	0	0
ENSG00000280114	12.1544	12.8692	17.9915	10.358	7.8451	10.7597	14.2294	AL021920.2
ENSG00000236698	7.947	7.0533	4.8589	6.7725	15.5049	5.2764	9.4699	EIF1AXP1
ENSG00000268869	4.895	15.1252	9.3111	7.416	8.4891	7.2222	14.0425	ESPNP
ENSG00000279151	12.772	45.3424	23.4268	5.4422	4.7464	9.4221	15.2195	AL021920.1
ENSG00000279132	10.1476	0	6.2044	2.8826	3.7711	2.9944	8.0615
ENSG00000282740	1.0552	1.2487	2.5807	1.7985	0	0	0	AL021920.3
ENSG00000058453	13.5418	23.98	12.5087	11.6234	11.1873	12.333	16.5625	CROCC
ENSG00000227684	1.1342	12.0794	1.3869	1.9331	5.0578	7.0282	11.7131	CROCCP4
ENSG00000207389	0	0	6.4439	4.4909	5.8751	13.9953	4.1864	RNU1-4
ENSG00000186715	11.3452	13.6231	12.241	13.0808	15.9966	12.702	11.6637	MST1L
ENSG00000223643	8.2604	2.4438	0	7.9194	20.7208	3.6563	4.1014	BX284668.1
ENSG00000230239	15.6778	9.2764	3.5946	5.0102	18.5712	1.7349	12.4548	BX284668.3
ENSG00000263811	59.1945	28.0198	0	10.0891	0	10.4805	18.8101	MIR3675
ENSG00000228549	13.1255	21.7454	12.1267	12.6769	14.308	12.3941	10.1954	BX284668.2
ENSG00000277234	0	0	0	0	0	0	0	RNU1-5P
ENSG00000238142	25.5189	12.0794	31.205	20.2974	17.0702	19.5787	18.9212	BX284668.5
ENSG00000235241	18.7139	18.1191	29.1246	13.0483	20.8635	10.5424	9.4606	BX284668.4
ENSG00000207005	26.3488	18.7083	45.1076	40.418	35.2506	9.3302	33.4912	RNU1-2
ENSG00000272426	27.6241	37.3597	31.3664	38.6749	26.3977	12.2272	15.6751	BX284668.6
ENSG00000117122	6.819	14.0339	8.701	5.5585	9.5856	6.5615	5.8883	MFAP2
ENSG00000226526	13.5887	9.6483	4.9849	5.7901	9.0898	9.6236	7.5566	AL049569.1
ENSG00000159363	9.7069	17.5224	6.639	9.5341	11.3722	10.1952	10.5867	ATP13A2
ENSG00000117118	26.6784	19.1086	15.0237	11.3677	22.3072	15.8484	17.8475	SDHB
ENSG00000117115	11.554	19.1419	18.367	10.954	15.6185	10.3561	11.4734	PADI2
ENSG00000204362	6.8385	9.4049	7.2322	5.3553	8.4483	9.6534	6.9009	AL590644.1
ENSG00000282843	1.4076	6.6627	3.4424	1.1995	6.277	3.1151	4.4728	AL590644.3
ENSG00000142623	8.6371	22.5279	9.6994	9.6138	11.0049	11.3911	12.4627	PADI1
ENSG00000142619	13.8213	25.977	11.2673	13.6262	14.8047	13.6749	12.487	PADI3
ENSG00000266634	49.669	94.0435	0	25.3967	33.2247	17.5879	39.4581	MIR3972
ENSG00000159339	11.3448	22.0311	14.2283	9.9159	12.3237	16.7384	14.3276	PADI4
ENSG00000280226	32.0089	54.1123	16.7747	3.8969	0	12.144	14.5306
ENSG00000276747	19.1172	27.745	14.1143	9.8365	16.4875	12.7725	15.7602	PADI6
ENSG00000179051	16.757	20.8213	14.8558	16.6008	16.5801	10.0131	15.9745	RCC2
ENSG00000227751	0	0	0	0	0	0	0	AC004824.1
ENSG00000074964	13.7093	22.765	8.7876	11.1178	16.64	13.5065	14.3164	ARHGEF10L
ENSG00000236648	21.2518	31.8553	22.5221	20.5256	33.1702	26.3386	15.7574	AL136529.1
ENSG00000117148	9.273	18.1061	5.1026	8.6927	9.3043	9.8507	10.3133	ACTL8
ENSG00000261781	11.8916	14.0723	12.8305	8.6437	10.5281	10.2175	6.6684	LINC01654
ENSG00000117154	7.5639	24.2006	9.9343	9.5495	12.1806	14.1359	16.4688	IGSF21
ENSG00000280222	7.3433	11.6919	7.6734	6.5993	6.5495	9.4556	8.5914	AL365209.1
ENSG00000230035	22.1085	38.0548	27.0346	30.8305	42.574	23.1302	20.7568	IGSF21-AS1
ENSG00000225387	19.3618	24.9953	15.0665	13.5001	19.6235	21.8148	9.7882	AL591896.1
ENSG00000179023	5.3753	7.1561	4.7243	5.0102	6.5545	7.5838	4.6705	KLHDC7A
ENSG00000235282	19.4941	7.6896	7.9459	19.3817	10.8667	17.2573	7.7433	DYNLL1P3
ENSG00000225478	23.2531	13.7586	14.2171	0	17.2828	6.8617	3.0788	AL031737.1
ENSG00000009709	11.6364	18.1443	9.2071	8.0499	9.4627	10.0588	9.0267	PAX7
ENSG00000179002	3.3998	8.4489	4.9889	3.4768	6.0646	9.0292	7.0224	TAS1R2
ENSG00000255275	1.9781	1.8727	2.9027	3.0344	6.3955	5.9539	6.1287	AL080251.1
ENSG00000159423	6.794	10.8122	6.5889	3.394	4.4402	5.3922	7.8167	ALDH4A1
ENSG00000265606	0	0	14.2812	0	0	0	0	MIR4695
ENSG00000221662	33.24	78.671	0	47.2119	37.0583	9.8086	26.4065	MIR1290
ENSG00000169991	7.5418	8.429	7.3437	5.9511	7.4739	6.8001	8.8762	IFFO2
ENSG00000272084	8.6373	12.025	4.6596	4.9793	11.612	10.12	4.6417	AL137127.1
ENSG00000127481	22.7662	19.0245	16.6605	13.581	15.6584	18.2626	14.7192	UBR4
ENSG00000230424	20.4554	24.2065	8.3377	17.4321	22.8051	10.5632	10.8335	AL035413.1
ENSG00000127463	14.7692	12.772	11.2131	8.0912	9.7709	10.7039	9.4121	EMC1
ENSG00000053372	11.9438	13.4092	11.6092	7.8296	12.6329	11.3867	9.7317	MRTO4
ENSG00000211454	9.3668	11.0844	14.89	7.4502	10.7908	9.3976	14.1382	AKR7L
ENSG00000162482	12.1297	24.5214	9.8883	15.9361	7.325	11.1853	12.8481	AKR7A3
ENSG00000270728	18.1079	15.5844	18.1167	5.6115	7.3411	13.1156	7.8465	AL035413.2
ENSG00000053371	13.5872	22.3954	10.0874	11.579	14.0659	11.5985	18.8894	AKR7A2
ENSG00000200403	32.308	9.5582	0	20.6497	36.0193	14.3005	32.0827	RNU6-1099P
ENSG00000040487	9.0092	18.2765	8.2625	7.4034	8.9679	9.6845	15.081	PQLC2
ENSG00000077549	17.8827	25.8997	22.1936	14.1023	20.2344	16.5396	24.5961	CAPZB
ENSG00000240490	15.0042	14.2045	14.6779	20.4585	23.4188	21.2521	16.6875	RN7SL277P
ENSG00000201609	12.2587	21.7601	7.4951	5.2234	20.5003	21.7042	14.6079	RNU4-28P
ENSG00000235185	16.7003	34.5848	51.0535	53.37	51.2013	22.1761	23.2174	AL031727.2
ENSG00000173436	13.3927	9.9787	8.4917	11.4132	14.0094	9.6604	8.1437	MINOS1
ENSG00000270136	2.08	4.9229	1.2717	4.4314	1.9324	1.5344	1.9278	MINOS1-NBL1
ENSG00000226396	13.296	31.4684	16.2586	29.1365	19.0586	15.1333	18.1073	AL031727.1
ENSG00000158747	6.9838	11.216	6.0999	5.739	6.1176	6.4032	7.3313	NBL1
ENSG00000158748	9.1477	9.7942	1.598	2.5986	10.6841	4.6275	7.6132	HTR6
ENSG00000162542	18.5468	21.9479	18.2478	13.8072	18.5383	15.4751	15.4114	TMCO4
ENSG00000178828	15.2106	16.3636	7.609	5.892	7.7081	7.9568	6.0418	RNF186
ENSG00000235434	9.6671	9.1519	11.8211	13.1813	0	15.4042	16.8955	AL391883.1
ENSG00000169914	14.9425	14.0555	7.9647	8.8159	12.2451	10.9668	9.3342	OTUD3
ENSG00000188784	15.4132	33.8736	12.1163	11.2587	18.4111	20.467	11.37	PLA2G2E
ENSG00000242688	22.9698	16.9888	21.0659	12.2343	28.8094	20.3342	9.1239	RN7SL304P
ENSG00000188257	18.4645	18.2087	11.2893	6.5564	17.7264	14.5296	14.2611	PLA2G2A
ENSG00000127472	23.537	18.8303	20.674	16.1031	23.284	21.1298	17.1182	PLA2G5
ENSG00000117215	9.3484	13.7329	9.0662	12.0874	13.6567	13.9831	12.0361	PLA2G2D
ENSG00000158786	7.9177	13.8163	5.9076	4.8033	7.7799	8.6724	6.9297	PLA2G2F
ENSG00000227066	11.7896	13.1764	8.8101	8.6516	5.8417	11.0166	8.3252	Z98257.1
ENSG00000187980	12.8404	15.5052	7.0497	9.6027	12.2704	11.1351	9.9925	PLA2G2C
ENSG00000225986	16.9459	22.0587	20.7217	5.7765	32.1172	19.5019	17.5008	UBXN10-AS1
ENSG00000162543	11.9452	15.7879	10.2437	7.8	8.6476	9.7505	7.0247	UBXN10
ENSG00000228105	7.202	27.6987	15.4118	6.1375	20.0732	4.7817	10.0125	LINC01757
ENSG00000158816	16.3985	24.698	14.5835	13.0508	18.1311	15.7166	16.1495	VWA5B1
ENSG00000226664	22.6438	31.2623	55.3786	28.9456	50.4899	16.7047	14.9906	AL020998.1
ENSG00000236963	20.371	24.1066	14.6346	14.5391	17.6011	18.0336	17.3969	LINC01141
ENSG00000226487	16.0896	19.0401	11.2426	23.5055	15.3753	28.4868	27.3898	AL139254.1
ENSG00000162545	6.6099	8.2131	9.6992	11.2659	7.0007	6.144	9.9769	CAMK2N1
ENSG00000090432	8.8622	13.4238	5.6352	6.344	5.9281	10.042	9.2932	MUL1
ENSG00000215520	13.5922	16.0848	11.0806	7.7222	11.3652	19.0517	6.2988	RPS4XP4
ENSG00000183114	5.0403	7.1575	3.2871	2.2908	5.9939	5.6518	9.076	FAM43B
ENSG00000158825	16.154	13.8062	13.1689	13.7665	21.0112	21.4507	12.1201	CDA
ENSG00000158828	7.1484	8.4592	3.9335	2.7413	4.981	6.6446	5.9628	PINK1
ENSG00000117242	5.8355	6.6754	4.7572	2.818	4.9878	4.3049	4.3268	PINK1-AS
ENSG00000244038	13.0224	19.169	14.3704	14.3458	15.9347	8.9976	11.3545	DDOST
ENSG00000117245	15.274	22.8797	11.5847	14.3347	16.1664	9.4137	10.4445	KIF17
ENSG00000235432	23.4554	25.6215	19.8565	12.3007	12.0691	12.7779	22.9335	AL663074.2
ENSG00000189410	9.379	17.8046	9.7963	11.3232	10.6743	8.9948	7.4509	SH2D5
ENSG00000233069	26.0139	27.3638	10.6034	22.1691	19.3348	12.7939	13.7773	AL663074.1
ENSG00000127483	12.7743	12.6432	10.0824	11.579	9.8397	6.8879	10.6095	HP1BP3
ENSG00000075151	21.9753	21.5288	20.9247	20.8764	20.5837	16.6633	14.0949	EIF4G3
ENSG00000251914	13.9394	0	0	11.8791	15.5406	24.6798	0	RNU7-200P
ENSG00000221808	43.5751	0	0	12.3782	32.3871	51.4336	5.7695	MIR1256
ENSG00000233072	26.9373	15.9385	24.7046	38.26	12.5132	15.8977	5.3499	RPS15AP6
ENSG00000236073	30.0605	8.8932	18.3793	19.2132	0	33.2641	17.9105	AL627311.1
ENSG00000235112	26.2776	17.2757	17.8515	19.9056	6.5102	18.093	6.9585	HSPE1P27
ENSG00000117298	9.0409	17.7375	11.2009	10.1377	13.9256	11.6894	12.758	ECE1
ENSG00000236936	14.3442	18.3892	10.2319	3.056	5.3307	13.7565	2.8488	AL031005.1
ENSG00000231105	12.2019	18.1524	10.2313	12.7752	8.5508	8.6414	8.5856	AL031728.1
ENSG00000236216	6.8955	13.6	28.1066	25.4643	12.8127	18.313	10.9559	PPP1R11P1
ENSG00000228823	9.3215	20.486	13.0269	7.9438	16.3308	5.8943	11.6368	AL592309.1
ENSG00000236009	6.814	21.5027	12.4984	11.6138	13.9273	17.091	13.5329	AL592309.2
ENSG00000227001	36.6093	38.6809	20.7844	18.9419	14.5766	48.6129	13.5029	NBPF2P
ENSG00000187952	2.1011	4.1439	0	1.7905	1.5616	4.96	2.2255	HS6ST1P1
ENSG00000186543	21.8663	14.7864	11.4594	8.8736	27.8607	8.296	12.4079	CROCCP5
ENSG00000142794	20.6798	14.1127	16.755	11.8931	16.6904	18.307	11.4899	NBPF3
ENSG00000176378	0	0	0	0	0	4.6794	8.3984	PFN1P10
ENSG00000162551	16.0949	26.1888	16.5181	14.6958	17.6233	15.5203	16.6677	ALPL
ENSG00000233431	8.4213	6.2285	9.0105	9.8679	17.6038	7.4551	11.7077	AL359815.1
ENSG00000076864	12.9148	27.1897	9.3653	11.7738	16.0725	12.7623	15.6283	RAP1GAP
ENSG00000090686	17.6543	13.6765	16.803	15.2776	17.4502	14.6618	13.5912	USP48
ENSG00000231978	33.7814	33.3135	79.1745	115.154	59.6313	2.4921	11.1819	AL590103.1
ENSG00000187942	4.812	10.0222	2.5891	4.5929	6.8669	5.7934	5.5048	LDLRAD2
ENSG00000142798	9.5299	21.5718	9.2031	10.2871	10.1887	10.0372	11.3367	HSPG2
ENSG00000232037	14.3145	4.2349	6.564	12.1988	9.9743	14.256	5.6859	AL590556.1
ENSG00000283234	9.6688	17.6028	0.9095	8.8736	10.7794	13.1682	6.4994	AL590556.2
ENSG00000219073	16.2641	23.8923	15.0875	19.5955	19.3829	23.3345	17.3759	CELA3B
ENSG00000273610	11.6396	10.3305	0	4.9596	22.7091	5.152	11.5584	RN7SL386P
ENSG00000201919	8.31	0	0	21.2453	27.7937	14.713	6.6016	RNU6-1022P
ENSG00000142789	16.2398	32.5868	12.0877	18.6533	9.4462	20.0019	12.3403	CELA3A
ENSG00000278124	11.6396	10.3305	21.3497	2.4798	6.4883	15.4561	9.2467	RN7SL186P
ENSG00000201273	8.31	19.6678	0	7.0818	27.7937	0	26.4065	RNU6-776P
ENSG00000228397	13.8156	23.6153	15.0168	15.0441	18.8254	12.9098	6.0974	LINC01635
ENSG00000218510	10.7761	14.4524	13.1772	10.7139	16.8195	10.4935	7.7047	LINC00339
ENSG00000070831	20.8974	19.6131	33.4842	32.5471	29.7249	19.7754	21.5627	CDC42
ENSG00000230068	16.2357	29.5585	15.2718	17.029	8.3542	5.528	12.898	CDC42-IT1
ENSG00000271428	23.0228	23.0532	17.3247	16.6016	21.7186	18.8133	21.1036	AL031281.1
ENSG00000271840	26.5742	19.1419	21.1927	15.7541	25.7625	12.2739	12.8502	AL031281.2
ENSG00000162552	8.209	15.5882	6.0696	6.345	8.3007	8.4501	9.0997	WNT4
ENSG00000266564	27.8787	65.9821	34.0906	47.5165	62.1623	24.6798	44.2949	MIR4418
ENSG00000234397	14.0527	10.3935	6.4439	8.9818	3.9167	7.7751	16.7456	PPIAP34
ENSG00000279625	7.4624	14.3501	7.4142	8.7443	5.1998	10.3221	5.5578	AL591122.1
ENSG00000184677	16.5313	15.6957	13.0456	9.7469	12.644	14.3792	11.9111	ZBTB40
ENSG00000237200	6.3314	14.985	19.3555	24.2804	35.2936	30.8272	17.6044	ZBTB40-IT1
ENSG00000070886	11.4522	17.3699	7.8896	9.7596	13.3072	11.1377	10.5074	EPHA8
ENSG00000276835	23.7864	18.7656	0	40.5416	35.3584	28.0761	31.494	MIR6127
ENSG00000173372	10.8709	15.2765	12.4624	8.1062	9.0898	12.0295	12.9542	C1QA
ENSG00000159189	11.6527	14.5556	7.1245	13.7922	23.0955	11.4618	7.7143	C1QC
ENSG00000173369	15.1148	19.8029	11.8817	17.9411	14.4437	13.3804	14.5805	C1QB
ENSG00000133216	9.3219	16.9964	9.7946	9.5329	11.2395	13.1425	9.7643	EPHB2
ENSG00000265422	31.6185	49.8889	12.8879	26.9453	11.7502	37.3207	25.1184	MIR4684
ENSG00000225952	18.005	14.9147	15.4118	10.7407	20.0732	9.5634	12.8732	AL512444.1
ENSG00000264014	0	15.04	15.5413	21.6619	14.1694	0	0	MIR4253
ENSG00000215906	11.5864	16.8273	5.152	7.6299	8.8073	13.9867	8.7861	LACTBL1
ENSG00000227868	23.6418	35.7487	17.667	16.7896	39.5364	22.0918	23.9987	TEX46
ENSG00000004487	16.5374	14.6775	14.5834	13.8222	16.487	18.1591	12.5061	KDM1A
ENSG00000240553	7.7859	21.4987	23.802	30.9642	31.8278	3.4463	5.1544	AL031428.1
ENSG00000263793	38.1282	45.1201	0	21.6619	14.1694	33.7533	10.0966	MIR3115
ENSG00000266802	11.2239	66.4106	27.4496	28.695	0	39.7441	44.5825	MIR4419A
ENSG00000169641	13.5121	13.6603	8.3162	7.2446	11.0737	11.4864	8.6017	LUZP1
ENSG00000229010	10.5653	12.5027	3.8758	7.203	11.7789	19.6413	4.1966	AL161672.1
ENSG00000206935	24.231	19.1163	19.7534	20.6497	0	14.3005	6.4165	RNU6-514P
ENSG00000252578	25.6705	10.126	41.8538	7.2921	0	15.15	47.5841	RNU6-135P
ENSG00000179546	8.5357	15.1515	9.3193	6.4948	9.8561	8.6358	7.5075	HTR1D
ENSG00000215381	15.0303	26.6797	13.7844	28.8198	12.5676	14.9689	8.9553	AL109936.1
ENSG00000261326	6.5088	8.6417	6.4061	6.2232	9.7343	8.0105	6.0535	LINC01355
ENSG00000125944	9.0648	9.1946	10.9627	12.4788	13.7709	10.4056	8.5465	HNRNPR
ENSG00000125945	12.2001	12.5745	10.8279	8.8877	11.4077	12.368	8.1288	ZNF436
ENSG00000249087	5.5337	15.4083	9.5531	6.6577	7.9839	7.4923	8.7922	ZNF436-AS1
ENSG00000201405	0	0	0	0	0	0	0	RF00019
ENSG00000271420	19.944	17.3076	17.8844	10.1978	11.8587	7.0622	15.8439	AL109936.2
ENSG00000204219	22.8661	22.6948	24.9545	18.2293	14.8022	16.3245	15.0401	TCEA3
ENSG00000232482	24.3448	31.2099	17.3654	13.8311	15.8324	30.5311	12.8933	AL357134.1
ENSG00000088280	18.0194	25.4245	16.5259	16.9804	20.2825	16.2586	17.0679	ASAP3
ENSG00000007968	9.8191	19.4911	8.9084	7.5581	8.2986	10.6552	13.8396	E2F2
ENSG00000235052	28.4289	15.6997	13.9054	6.4606	16.9038	11.7446	10.5395	AL021154.1
ENSG00000117318	12.5043	17.643	8.8214	16.804	11.2598	3.406	12.2261	ID3
ENSG00000197880	23.4015	23.3956	16.7747	15.129	22.9409	12.144	16.988	MDS2
ENSG00000229239	12.3879	12.0726	10.6928	11.799	13.8109	15.4821	9.2623	AL451000.1
ENSG00000142676	19.1377	20.5883	23.9337	20.3864	27.6399	12.3213	23.8416	RPL11
ENSG00000011007	13.6265	13.2797	13.9183	9.1534	16.4429	11.6372	9.679	ELOA
ENSG00000236810	10.2657	4.5556	3.9228	8.2016	7.153	8.5198	6.6261	ELOA-AS1
ENSG00000057757	14.628	19.1819	10.1523	10.1076	14.9861	12.5996	11.9349	PITHD1
ENSG00000011009	7.0839	13.0402	9.1436	8.72	9.2139	6.9679	16.2576	LYPLA2
ENSG00000117308	7.3867	12.5976	6.3759	5.9246	5.0864	7.3084	7.594	GALE
ENSG00000117305	12.678	16.9912	12.5143	11.1947	16.0075	10.5472	8.8582	HMGCL
ENSG00000179163	16.8879	12.9901	18.5858	8.6351	6.5898	13.0814	10.3975	FUCA1
ENSG00000188822	8.3891	7.5916	7.04	5.7474	4.0345	6.4072	3.5282	CNR2
ENSG00000229106	10.9138	12.108	8.341	5.2317	8.3652	7.85	7.0445	BTBD6P1
ENSG00000232557	20.5771	24.3505	15.0973	24.5502	22.9409	21.8593	13.0775	AL590609.3
ENSG00000264926	11.08	104.895	27.0976	18.8848	98.8221	9.8086	26.4065	MIR378F
ENSG00000230228	25.8333	8.3374	17.2306	22.0151	15.7095	14.553	0	AL590609.2
ENSG00000189266	14.4939	11.9663	16.899	17.5222	17.2862	11.9356	13.3887	PNRC2
ENSG00000188529	8.4936	8.8569	8.7407	9.6748	12.0006	10.6457	7.6159	SRSF10
ENSG00000215905	10.5395	3.1181	6.4439	6.7363	14.6877	20.9929	8.3728	AL590609.1
ENSG00000225315	20.9397	27.0323	9.3111	8.1113	25.4674	20.2222	24.1963	AL591178.1
ENSG00000142661	14.569	24.6453	13.9324	13.5299	15.4096	13.3934	13.5029	MYOM3
ENSG00000230703	1.8747	6.6555	2.2924	0	0	6.6384	1.4893	AL591178.2
ENSG00000142677	8.6486	21.5656	11.7087	11.0555	16.1849	12.8515	16.6858	IL22RA1
ENSG00000185436	9.8309	14.5421	7.728	10.9212	9.7859	10.4123	7.252	IFNLR1
ENSG00000230023	8.4134	11.0624	10.288	8.7632	11.9853	9.1031	7.4264	AL590683.1
ENSG00000232298	20.1925	27.4797	13.5805	18.9289	14.6328	13.4067	11.229	AL138902.1
ENSG00000158055	17.9867	19.4681	20.9216	17.1976	21.2756	13.7869	14.6375	GRHL3
ENSG00000001460	15.6378	15.1408	14.7762	13.0669	15.0567	10.6972	10.3256	STPG1
ENSG00000001461	14.6123	13.4855	11.6874	11.4345	13.8318	13.1797	8.907	NIPAL3
ENSG00000117602	9.8917	10.5495	13.589	12.3844	13.3425	6.9189	7.2761	RCAN3
ENSG00000264443	5.3828	4.9544	1.4627	4.0775	7.3347	3.1768	0.4751	AL445686.2
ENSG00000184454	14.4669	13.6462	9.4861	10.1846	6.545	11.3221	5.9962	NCMAP
ENSG00000227312	19.8676	14.6943	30.368	21.1639	33.2247	8.794	9.8645	AL445686.1
ENSG00000239106	16.7814	29.788	41.0411	42.9032	28.0636	14.8558	13.3315	RF00019
ENSG00000133226	16.9293	14.1488	14.2322	12.3532	14.2734	9.2731	12.6925	SRRM1
ENSG00000169504	9.9979	13.879	17.1628	15.238	22.2927	9.7017	12.983	CLIC4
ENSG00000238482	48.4621	28.6745	9.8767	48.1826	63.0337	28.6009	6.4165	RNU6-1208P
ENSG00000020633	9.5538	16.9587	12.3836	8.7931	10.6513	8.6268	8.8041	RUNX3
ENSG00000278034	12.0033	14.2045	0	30.6877	13.3822	0	9.5357	MIR6731
ENSG00000229162	15.8093	24.9445	23.1982	8.9818	15.2753	9.3302	12.5592	AL445471.1
ENSG00000261025	8.1365	12.1404	7.7865	5.728	11.0432	10.0214	4.4966	AL445471.2
ENSG00000264371	30.8657	36.5258	37.7431	17.5358	34.4113	9.108	32.6938	MIR4425
ENSG00000233755	16.023	17.7762	22.0423	23.0425	10.0483	18.6171	11.9334	AL050344.1
ENSG00000233419	4.2997	5.0882	15.7732	10.9926	14.3808	15.2254	11.9552	AL121994.1
ENSG00000231953	17.4947	16.5623	22.4625	10.4363	15.6035	6.1949	12.5084	AL031432.1
ENSG00000117614	14.6177	11.8357	15.366	13.1129	10.5787	9.081	10.594	SYF2
ENSG00000117616	10.9237	9.9206	10.8725	8.7679	10.1959	6.4094	10.3934	RSRP1
ENSG00000272432	26.7291	6.3261	19.6109	10.63	11.9198	3.1549	8.4937	AL031432.3
ENSG00000261349	22.5945	0	16.1169	19.255	12.595	3.3337	4.4874	AL031432.2
ENSG00000187010	20.6082	2.4696	18.8203	15.1169	15.4139	13.6249	11.8124	RHD
ENSG00000224183	14.404	0	8.8067	0	0	6.3756	2.8607	SDHDP6
ENSG00000259984	5.6486	6.6845	9.2097	3.2092	8.3967	0	1.4958	AL928711.1
ENSG00000183726	9.3774	12.5966	14.566	18.7906	18.0836	6.9552	14.4965	TMEM50A
ENSG00000188672	20.6025	15.5531	13.0309	16.3466	15.8408	9.7482	14.9561	RHCE
ENSG00000238084	10.8482	6.4188	4.4218	3.0816	6.0472	1.6006	5.7454	AL031284.1
ENSG00000204178	16.29	11.5664	15.139	12.9569	17.9191	10.5753	11.3882	MACO1
ENSG00000157978	9.7681	17.6234	8.6158	8.7338	14.2822	8.6473	10.8131	LDLRAP1
ENSG00000225643	21.4718	12.7046	8.752	9.1491	11.9691	7.92	14.2147	AL606491.1
ENSG00000117643	9.2878	13.0305	11.2401	8.6494	14.4111	10.8497	9.9646	MAN1C1
ENSG00000233478	13.2123	13.7957	8.0781	6.2921	6.9318	7.9122	8.3352	AL031280.1
ENSG00000162430	10.549	18.4941	7.8831	7.4916	14.3743	7.9551	15.0536	SELENON
ENSG00000255054	0	0	0	0	0	0	0	AL020996.2
ENSG00000228172	6.8075	9.5205	5.6757	7.9109	5.5196	4.9307	3.6873	AL020996.1
ENSG00000117640	6.8343	9.1424	7.6304	4.4314	5.6317	6.5762	7.9079	MTFR1L
ENSG00000272478	0	0	0	0	0	0	0	AL020996.3
ENSG00000127423	14.715	11.8921	10.9718	11.9285	8.8029	6.3544	9.409	AUNIP
ENSG00000236528	9.1616	10.8416	6.2238	10.41	3.4046	0.9011	2.426	AL033528.2
ENSG00000182749	9.9609	10.2365	5.7697	9.829	16.3654	6.9616	5.4143	PAQR7
ENSG00000207302	7.8567	37.1899	57.6441	53.564	8.7592	20.8657	12.4831	RF00019
ENSG00000117632	11.4077	13.1744	11.5966	11.7129	16.3957	6.8136	13.43	STMN1
ENSG00000229786	10.3296	24.4476	25.2623	35.2114	19.1935	24.3848	10.9414	SNRPFP2
ENSG00000223624	30.8657	43.831	52.8404	5.2608	13.7645	49.1834	34.3285	AL033528.1
ENSG00000158006	18.2538	19.4677	15.1563	13.8275	12.0597	15.5608	10.2046	PAFAH2
ENSG00000207237	16.62	9.8339	20.3232	49.5725	27.7937	36.7824	13.2033	RNU6-110P
ENSG00000252190	13.8278	24.5454	0	17.6761	7.7081	6.1206	21.9702	RF00492
ENSG00000252691	72.02	73.0516	25.1621	26.3038	0	27.3241	16.3469	RF00283
ENSG00000158008	6.667	9.9184	8.3855	7.792	9.9813	8.6001	8.323	EXTL1
ENSG00000158014	10.8709	22.2204	11.4805	8.422	12.3951	8.3113	9.6175	SLC30A2
ENSG00000158022	14.1073	24.2464	15.197	14.8847	16.4768	11.2992	13.6087	TRIM63
ENSG00000175087	7.6228	8.7952	13.0499	14.6164	11.6854	11.4719	6.5099	PDIK1L
ENSG00000197245	5.1407	15.0295	8.135	4.1232	5.7312	4.0154	7.2068	FAM110D
ENSG00000282872	5.6783	22.8466	13.8871	9.6781	7.5967	5.0268	9.9241	C1orf232
ENSG00000236782	11.0478	19.0163	6.1407	8.987	6.7183	5.7792	9.9734	AL391650.1
ENSG00000142684	1.1238	3.9898	1.3743	2.8732	0	0	0	ZNF593
ENSG00000142675	13.2532	18.9721	14.1152	9.6549	11.9159	10.9756	9.5098	CNKSR1
ENSG00000188782	13.6235	20.1522	18.2208	22.1314	18.9855	18.4673	16.9106	CATSPER4
ENSG00000236155	17.6044	22.4352	12.585	12.9252	16.0032	11.2687	11.1882	AL355877.1
ENSG00000278572	12.4974	25.0277	5.8777	6.554	9.6459	13.6165	6.8733	AL355877.3
ENSG00000130695	14.8237	14.7127	15.2031	15.757	19.0144	12.2762	13.8023	CEP85
ENSG00000270733	14.4845	8.5703	29.5198	26.7446	10.7655	21.3708	13.4246	AL355877.2
ENSG00000142669	11.1296	14.3158	11.2426	18.1446	10.2502	5.9972	39.9795	SH3BGRL3
ENSG00000158062	8.2676	12.3927	11.9071	8.4548	11.0608	10.7345	8.1735	UBXN11
ENSG00000169442	10.1675	21.8764	20.345	8.6648	16.488	4.9096	14.686	CD52
ENSG00000176092	10.746	14.6327	10.4403	9.2832	10.011	10.6858	7.6013	CRYBG2
ENSG00000225854	12.489	23.6468	18.3261	17.029	11.1389	8.8448	13.8901	AL451139.1
ENSG00000176083	12.3515	23.6443	13.3267	10.2163	12.1503	13.8286	10.6781	ZNF683
ENSG00000131914	10.7814	9.6965	10.547	8.4529	11.2987	10.4988	10.9632	LIN28A
ENSG00000117682	13.7451	14.9863	13.0307	14.0826	14.1187	10.664	11.6555	DHDDS
ENSG00000223583	21.0002	9.5582	13.8274	5.5066	14.4077	8.5803	2.5666	AL513365.1
ENSG00000225891	16.3372	28.9997	17.9797	16.7071	36.4278	17.3552	18.1701	AL513365.2
ENSG00000198830	10.3337	14.2668	14.7422	14.0902	16.129	10.6726	12.8612	HMGN2
ENSG00000224129	17.3426	17.1024	14.1379	22.9901	15.0382	13.6468	10.7157	DPPA2P2
ENSG00000117676	11.6035	18.4243	12.5725	10.264	12.2814	13.0026	17.8527	RPS6KA1
ENSG00000238705	0	0	0	14.1636	0	14.713	0	MIR1976
ENSG00000243905	19.9003	13.4569	13.9054	2.4227	0	20.1335	24.843	RN7SL679P
ENSG00000252802	25.4188	30.0801	10.3609	21.6619	37.7849	15.0015	6.7311	RF00019
ENSG00000252429	67.5187	95.8803	66.0505	80.5553	15.0549	11.9543	42.9106	RNU7-29P
ENSG00000229247	7.2625	12.8915	8.8807	6.1891	8.0968	3.2146	8.6542	AL627313.1
ENSG00000238316	16.62	9.8339	0	0	9.2646	14.713	0	RF01210
ENSG00000235069	7.3552	17.4081	4.4971	9.4022	8.2001	9.7669	8.7647	AL627082.1
ENSG00000260063	11.2351	13.2954	17.4373	13.9936	13.0075	3.8254	9.612	AL512408.1
ENSG00000117713	9.2818	13.7459	9.6242	8.4188	10.6506	10.235	10.9958	ARID1A
ENSG00000060642	13.5437	11.1889	9.6869	8.4931	13.1052	8.5963	8.1203	PIGV
ENSG00000241188	14.8495	24.6016	21.7898	15.1857	9.9332	7.8874	9.4374	RN7SL165P
ENSG00000204160	8.2672	11.8528	8.1652	8.5357	11.6983	10.5557	9.4725	ZDHHC18
ENSG00000175793	5.8925	13.9462	5.6043	6.1375	5.1096	6.9552	10.9227	SFN
ENSG00000226698	0	0	0	0	0	0	0	AL034380.1
ENSG00000142751	10.5882	12.119	11.4617	6.9524	8.1277	9.6806	7.8599	GPN2
ENSG00000198746	20.198	20.6843	14.2491	14.8956	16.4556	11.3472	12.3428	GPATCH3
ENSG00000090273	13.3146	19.6953	13.3211	12.1204	17.543	14.4657	13.4622	NUDC
ENSG00000131910	10.4666	14.1553	4.571	8.2825	15.0028	12.5748	4.7514	NR0B2
ENSG00000175707	2.892	11.408	10.6093	7.3938	5.3738	11.9476	9.19	KDF1
ENSG00000172746	22.6059	24.6935	8.5055	8.8914	3.8773	12.3151	6.9071	RPL12P13
ENSG00000224064	19.5923	12.8806	29.2818	12.9862	21.8429	17.3443	3.4588	AL356390.1
ENSG00000225294	1.9465	6.9103	19.0416	4.9764	13.0205	1.7231	7.7316	OSTCP2
ENSG00000253368	5.2484	7.246	8.0223	7.8272	8.777	5.0334	7.9915	TRNP1
ENSG00000158246	4.7446	9.5016	7.1406	4.9764	4.8827	7.108	8.1182	FAM46B
ENSG00000280403	9.2186	16.3636	5.6363	1.964	10.2775	0	12.816
ENSG00000090020	10.2713	17.1196	15.7442	10.6025	16.7736	9.9893	17.8136	SLC9A1
ENSG00000229985	8.1996	13.5846	8.0213	6.9877	9.1415	8.7105	14.3307	AL590640.2
ENSG00000214973	20.2556	23.9701	24.7689	12.6587	12.0439	15.5406	6.4366	CHCHD3P3
ENSG00000225159	19.9363	11.7961	15.846	14.4413	15.5585	13.2366	15.8378	NPM1P39
ENSG00000225990	19.6418	37.1899	19.2147	23.4343	39.4166	13.9104	43.6908	SNRPEP7
ENSG00000224311	36.4851	8.0954	22.3073	21.3761	33.0494	20.1867	16.3038	AL590640.1
ENSG00000142784	12.625	16.2984	11.4031	11.3704	13.7554	10.2874	12.6509	WDTC1
ENSG00000252098	33.24	29.5016	50.8081	63.736	27.7937	22.0695	19.8049	RF00019
ENSG00000243659	9.194	21.7601	14.9902	10.4469	6.8334	8.1391	21.9118	FO393419.3
ENSG00000186501	7.5302	19.6502	10.1525	8.0627	11.1937	9.4011	10.1237	TMEM222
ENSG00000206888	8.077	47.7908	0	0	9.0048	7.1502	6.4165	RNU6-48P
ENSG00000241547	11.08	17.4824	2.2581	7.8686	6.1764	6.5391	7.3352	ACTG1P20
ENSG00000142765	7.429	18.3152	6.2455	8.4413	8.8	8.3577	12.4183	SYTL1
ENSG00000142733	9.9498	19.8306	8.965	9.0743	12.8443	8.0355	14.422	MAP3K6
ENSG00000142748	10.7681	16.9903	14.6305	9.8563	15.1175	9.8856	6.9703	FCN3
ENSG00000174950	8.0453	16.5359	5.1779	7.9388	14.6345	10.121	11.4372	CD164L2
ENSG00000231207	4.869	14.4045	38.7	14.5226	18.9989	12.9308	27.076	FO393419.1
ENSG00000181773	6.538	15.4738	1.9987	8.0093	3.6445	5.4261	6.817	GPR3
ENSG00000158195	13.2468	13.5138	14.1503	10.1211	16.6358	7.9527	21.8938	WASF2
ENSG00000241169	28.2695	11.9477	12.3459	18.9289	6.7536	16.088	8.0207	FO393419.2
ENSG00000237429	18.3231	25.297	18.6715	18.2174	13.6186	16.2207	31.5386	BX293535.1
ENSG00000126705	6.2792	14.7185	5.1681	8.0267	8.8853	5.8794	10.6482	AHDC1
ENSG00000000938	16.6678	17.6636	12.7766	14.6283	20.8013	11.4519	20.356	FGR
ENSG00000235912	4.5012	53.2668	27.521	23.0158	20.0732	19.9238	39.3348	AL031729.1
ENSG00000233975	15.6778	13.9146	14.3783	15.0307	30.5878	17.3486	17.1253	LINC02574
ENSG00000126709	20.9815	15.3704	30.5436	19.5834	31.189	11.4982	19.8431	IFI6
ENSG00000225886	14.657	16.1059	17.9228	12.0446	15.1735	13.902	7.4853	AL445490.1
ENSG00000206767	24.231	9.5582	9.8767	6.8832	9.0048	7.1502	6.4165	RNU6-949P
ENSG00000226662	9.1385	12.3592	3.1928	4.4502	2.9109	6.9342	4.1485	CHMP1AP1
ENSG00000207095	16.4617	58.4413	20.1297	14.0287	27.529	21.8593	32.6938	RNU6-424P
ENSG00000009780	13.0686	16.4792	10.741	13.5105	11.9424	9.1035	9.3608	FAM76A
ENSG00000231344	17.3343	14.6522	30.281	27.4343	19.3255	13.1531	11.8035	AL020997.1
ENSG00000230833	14.0631	1.5129	6.2533	2.179	14.2532	14.713	7.1095	RPEP3
ENSG00000117758	16.4039	12.7641	15.3877	11.4899	15.282	11.9356	11.6035	STX12
ENSG00000269971	61.0604	38.9079	63.1787	60.0412	31.419	20.7901	18.6568	AL020997.2
ENSG00000270031	12.0368	8.5464	8.8313	20.5155	0	12.7868	5.7374	AL020997.3
ENSG00000223062	32.6128	19.2967	29.9097	27.7927	18.1795	21.6531	25.9083	RNU6-1245P
ENSG00000117751	15.942	18.8654	16.495	13.847	16.0643	12.4844	8.5243	PPP1R8
ENSG00000252947	5.2063	12.322	0	26.6207	29.0216	4.6089	16.5439	SCARNA1
ENSG00000278868	0	0	0	0	0	0	0
ENSG00000130775	8.7901	17.0417	16.2375	12.5912	10.4254	7.2848	12.3318	THEMIS2
ENSG00000117748	16.6941	19.2489	28.7887	25.1703	26.2473	14.0207	13.9422	RPA2
ENSG00000130768	13.9185	19.1521	14.6449	14.6198	21.2912	14.9003	14.6571	SMPDL3B
ENSG00000227050	7.0407	12.4976	17.2189	15.0001	13.7365	7.791	6.9916	AL512288.1
ENSG00000158156	11.0275	13.4225	2.6969	6.7126	10.8892	6.6941	5.2563	XKR8
ENSG00000158161	20.1296	19.2461	17.4423	12.951	15.7539	14.2795	9.6372	EYA3
ENSG00000238231	23.5488	13.9336	11.5183	4.0137	18.3777	12.508	9.3538	AL512288.2
ENSG00000240750	14.5495	10.3305	0	22.3183	12.9766	15.4561	9.2467	RN7SL559P
ENSG00000228589	3.8072	4.5054	3.1037	6.489	5.6594	3.3704	7.0573	SPCS2P4
ENSG00000228943	18.3881	21.7601	17.9882	12.5363	20.5003	26.0451	14.6079	AL137792.2
ENSG00000214812	17.0676	11.0168	9.4866	5.2891	19.0281	6.8678	6.1631	AL137792.1
ENSG00000253005	32.9234	9.7402	0	28.0573	36.7054	14.5728	26.1551	RNU6-176P
ENSG00000169403	9.1823	13.6914	7.8598	12.8333	13.7177	10.2422	10.9419	PTAFR
ENSG00000126698	16.4589	21.6018	24.1514	18.8717	21.0185	11.3913	10.6979	DNAJC8
ENSG00000130770	11.2643	15.6281	17.5739	6.2893	13.4243	6.5332	9.8743	ATP5IF1
ENSG00000270605	4.4434	11.5681	7.6068	7.5733	4.4584	3.1468	4.5889	AL353622.1
ENSG00000271398	6.1005	9.6256	14.9196	22.5284	9.0684	18.0018	6.4618	AL353622.2
ENSG00000130766	9.5109	16.5863	10.4059	7.8919	12.2776	14.6235	11.5323	SESN2
ENSG00000130772	13.6977	10.131	12.0389	10.9436	7.6356	10.9892	7.8213	MED18
ENSG00000204138	14.6361	20.6724	15.155	12.9759	12.7644	14.3151	8.3454	PHACTR4
ENSG00000206779	8.5568	30.3779	0	29.1685	0	30.3	0	RF00019
ENSG00000229820	26.322	28.5532	13.4113	11.2158	29.3457	7.7673	10.4554	CR391992.1
ENSG00000221216	14.525	17.1886	26.6422	12.3782	8.0968	19.2876	0	RNU6ATAC27P
ENSG00000180198	15.3376	19.9915	10.6007	15.5333	10.904	12.397	14.127	RCC1
ENSG00000242125	10.5704	8.506	16.0279	12.4312	14.613	6.5503	7.3897	SNHG3
ENSG00000274266	0	0	0	0	0	0	0	SNORA73A
ENSG00000200087	55.0741	80.2136	93.2477	64.9858	170.032	30.0029	201.932	SNORA73B
ENSG00000231468	16.9736	26.7816	13.8371	8.4379	14.1925	8.7652	7.8658	PRDX3P2
ENSG00000279443	5.3937	15.7115	7.1029	7.4252	6.0133	7.7132	9.5586	AL513497.1
ENSG00000180098	11.8279	19.6906	9.3154	9.9089	7.5991	10.8257	10.1926	TRNAU1AP
ENSG00000197989	9.9809	16.6567	14.3954	15.2666	10.842	8.6091	7.929	SNHG12
ENSG00000221539	0	0	28.5624	9.9528	26.041	41.3554	9.278	SNORD99
ENSG00000278274	0	0	0	0	0	0	0	SNORA61
ENSG00000273544	0	0	0	0	0	0	0	SNORA44
ENSG00000274582	0	0	0	0	0	0	0	SNORA16A
ENSG00000280498	0	0	0	0	0	0	0	SNORA16A
ENSG00000120656	19.9696	18.8178	23.0626	18.2787	24.325	15.0592	13.514	TAF12
ENSG00000188060	7.1359	7.5062	5.8173	5.0677	7.9556	4.9133	5.039	RAB42
ENSG00000229388	22.9757	15.6859	14.0475	15.8145	30.5409	11.7343	10.5302	LINC01715
ENSG00000270103	0	0	0	0	0	0	0	AL360012.1
ENSG00000274978	0	22.8968	15.7732	27.4815	28.7617	5.7095	15.371	RNU11
ENSG00000162419	14.1832	13.3006	12.5986	9.9204	11.0389	9.713	10.3108	GMEB1
ENSG00000252777	26.592	55.0697	32.5172	33.9926	7.4117	17.6556	42.2505	RF00422
ENSG00000198492	13.8852	10.0709	10.9542	18.322	13.233	7.3355	15.6564	YTHDF2
ENSG00000116329	5.3639	9.3025	6.3329	5.5957	6.908	5.649	4.849	OPRD1
ENSG00000233427	3.9827	8.4834	3.8961	2.7152	7.1043	4.936	1.8984	AL009181.1
ENSG00000199756	62.8538	27.8924	48.0367	6.6955	43.7962	13.9104	18.7246	RF00019
ENSG00000159023	15.6125	16.8565	13.974	13.785	16.5087	12.9662	28.9614	EPB41
ENSG00000225616	23.499	15.449	6.3855	6.6753	14.5546	13.8684	6.2227	AL138785.1
ENSG00000206704	25.6705	30.3779	83.7075	14.5843	57.2386	75.75	6.7977	RF00019
ENSG00000277958	9.194	29.0134	3.7475	13.0586	10.2502	2.713	21.9118	RF00017
ENSG00000253304	4.5848	7.7508	5.6064	6.419	7.3021	4.0588	4.1626	TMEM200B
ENSG00000225750	27.8787	25.6597	26.5149	26.398	31.0812	27.422	24.6083	AL357500.1
ENSG00000116350	12.2449	11.7303	10.1011	11.0149	11.2679	10.3237	8.9556	SRSF4
ENSG00000277916	0	0	0	0	0	0	0	RF02271
ENSG00000116353	24.4596	20.3397	16.9757	11.4551	13.2662	19.1171	16.2802	MECR
ENSG00000237934	28.6572	10.7091	11.066	7.7121	23.5414	28.0394	15.5766	AL590729.1
ENSG00000060656	16.6847	26.7849	14.8668	14.3289	14.1312	18.4342	16.6454	PTPRU
ENSG00000230523	10.461	14.76	7.8719	7.5434	7.6256	11.0416	11.1871	LINC01756
ENSG00000225011	22.287	26.3739	24.2248	25.324	44.1726	21.9219	37.3778	AL671862.1
ENSG00000228176	31.2376	49.2879	12.7326	20.705	13.5434	15.3629	16.5439	AC092265.1
ENSG00000270927	26.2953	12.4469	27.8671	5.9757	7.8176	17.0706	11.1411	AL645944.1
ENSG00000233399	26.7408	22.8918	13.2188	17.9399	24.7381	17.6284	9.4918	LINC01648
ENSG00000233372	14.1164	16.7051	13.4259	12.03	19.2353	11.1082	11.2144	AL137076.1
ENSG00000231251	9.2929	43.9881	0	23.7582	41.4415	24.6798	7.3825	AL021921.1
ENSG00000236335	18.7508	28.2409	16.6755	18.8848	19.0043	15.0902	14.896	AL161638.2
ENSG00000231949	25.1546	31.8936	15.3797	10.7184	24.0378	14.3153	4.2821	AL161638.1
ENSG00000162510	6.9424	18.8735	7.3421	10.0738	10.041	6.4781	9.0927	MATN1
ENSG00000186056	8.8056	13.7244	7.0909	10.4326	7.4227	5.3236	5.801	MATN1-AS1
ENSG00000162511	11.3507	15.9312	7.4241	13.7223	11.1831	9.581	22.4383	LAPTM5
ENSG00000264773	33.6717	26.5642	0	19.13	25.0264	0	35.666	MIR4420
ENSG00000229607	23.3578	9.2137	28.5624	11.6116	10.8504	10.3388	9.278	AL137027.1
ENSG00000223382	13.6514	10.5628	18.6193	15.2134	16.3903	11.6202	13.3477	LINC01778
ENSG00000222784	21.0058	24.8579	7.3389	7.6719	6.6911	10.626	21.4553	RN7SKP91
ENSG00000235143	8.4099	15.2208	13.3084	6.7453	13.2366	9.1967	9.432	AL445235.1
ENSG00000162512	6.4815	10.4197	8.6734	6.0446	8.8621	9.5269	10.7838	SDC3
ENSG00000266210	29.1317	30.6434	23.7485	13.7922	21.652	5.7309	10.2857	RN7SL371P
ENSG00000134644	24.1481	20.0807	15.8018	19.2441	20.6644	14.213	16.4876	PUM1
ENSG00000237329	23.8646	6.0516	31.2665	10.1687	20.9047	25.6534	5.4167	AL356320.2
ENSG00000232768	15.9063	31.3719	12.967	4.5184	23.6446	23.4685	8.4242	AL356320.1
ENSG00000215900	37.7248	52.7595	8.3874	14.6132	19.1174	9.108	13.6224	SELENOWP1
ENSG00000225142	15.8576	11.7285	12.1194	13.5139	15.4693	12.2833	6.2988	AC114495.1
ENSG00000084628	11.284	16.0924	13.7983	11.8354	14.8382	12.2945	12.8718	NKAIN1
ENSG00000060688	19.3736	15.5477	15.7936	15.3715	15.8889	15.1793	10.9681	SNRNP40
ENSG00000229447	21.7543	9.3613	14.5099	6.7415	19.8436	15.7567	3.1422	AC114495.2
ENSG00000121766	26.9934	14.3746	19.8048	14.5691	22.5706	22.3031	13.5813	ZCCHC17
ENSG00000229044	37.4045	6.989	12.0365	16.7769	15.3636	27.8843	17.2034	AL451070.1
ENSG00000121769	21.0585	24.9202	24.7206	15.7925	26.2948	23.1163	18.0676	FABP3
ENSG00000168528	16.8026	20.1721	15.1866	12.8665	21.1762	15.737	17.4109	SERINC2
ENSG00000215899	12.2359	11.4313	9.4498	8.2322	11.4875	7.4113	12.7901	AC209007.1
ENSG00000206981	24.231	9.5582	19.7534	20.6497	45.0241	14.3005	32.0827	RNU6-40P
ENSG00000260386	11.6691	19.2749	10.4046	12.2233	9.2151	9.6845	10.0427	LINC01225
ENSG00000265961	53.0674	35.885	37.081	32.3029	0	33.5559	24.0902	RF00019
ENSG00000229167	24.8597	19.0355	10.729	13.7082	17.9335	6.4727	11.6171	AC114488.1
ENSG00000142910	7.5279	11.2323	6.4037	6.4153	8.3927	9.4167	9.6206	TINAGL1
ENSG00000121764	9.46	14.3933	8.2628	10.6531	8.2867	10.7673	9.6624	HCRTR1
ENSG00000162517	10.0899	15.6141	8.5418	8.5986	11.2489	13.7418	11.0986	PEF1
ENSG00000235790	13.65	11.0764	16.6915	8.309	12.1744	7.9408	12.393	AC114488.2
ENSG00000264078	19.8055	14.9147	6.605	1.5344	6.022	9.5634	18.5946	AC114488.3
ENSG00000084636	15.5711	28.9086	16.3042	14.3821	18.3992	13.8669	19.0364	COL16A1
ENSG00000121753	10.14	18.197	10.9005	9.7808	10.1867	8.9765	12.747	ADGRB2
ENSG00000266580	34.1147	53.8275	13.9054	106.6	38.0335	30.2003	81.3044	MIR4254
ENSG00000254545	11.2657	24.7587	23.6158	15.0867	21.5311	12.8225	15.3424	AL354919.2
ENSG00000134668	9.0266	13.8576	9.0988	7.0688	7.8876	10.0426	7.7524	SPOCD1
ENSG00000203620	10.3387	15.4065	10.3012	10.7686	9.3918	8.4745	6.3881	AL354919.1
ENSG00000269967	19.1399	3.4846	9.0018	33.8767	16.4142	15.6404	9.357	AL136115.2
ENSG00000184007	12.6871	13.2185	16.0199	15.8654	15.3744	10.3768	13.2559	PTP4A2
ENSG00000228634	25.0747	23.7383	22.4853	34.1898	18.6367	17.758	11.9519	AL136115.1
ENSG00000121774	20.7148	16.8174	17.9669	16.011	23.8999	17.9114	13.9687	KHDRBS1
ENSG00000203325	24.93	18.0288	15.2424	29.5074	24.7055	18.3912	15.4038	AL445248.1
ENSG00000121775	12.5652	24.6614	14.6154	19.3267	17.0836	13.8365	15.3383	TMEM39B
ENSG00000266203	29.2963	0	35.824	0	65.3231	38.9021	46.5471	MIR5585
ENSG00000276493	11.8796	21.0871	0	7.5928	3.3111	0	4.7187	RF00017
ENSG00000025800	16.2912	12.8524	13.422	11.3233	14.427	14.0127	11.9324	KPNA6
ENSG00000250135	0	0	0	0	0	0	0	AL049795.2
ENSG00000084652	11.5164	13.8287	15.118	10.2473	12.8393	8.5458	12.9161	TXLNA
ENSG00000160050	7.9738	11.9765	7.5004	7.5794	10.2574	10.3168	8.5273	CCDC28B
ENSG00000224066	3.1844	7.5366	1.5576	2.171	3.5502	2.819	1.5178	AL049795.1
ENSG00000160051	6.6265	9.0799	5.5442	2.9722	6.6101	6.7924	9.6973	IQCC
ENSG00000222046	6.0113	7.1136	5.6544	2.3644	5.6708	6.5496	6.6122	DCDC2B
ENSG00000160055	9.4386	12.3151	5.6229	7.2186	14.0305	11.5693	8.8441	TMEM234
ENSG00000084623	19.5393	27.2726	22.0551	16.2245	27.928	11.5316	13.9304	EIF3I
ENSG00000220785	11.0912	21.0693	7.852	8.457	15.9447	10.3354	14.376	MTMR9LP
ENSG00000183615	6.4633	7.6486	14.6779	9.4424	12.3528	13.8956	13.9368	FAM167B
ENSG00000182866	11.9063	20.8281	9.1786	10.8083	12.6968	11.9149	15.4216	LCK
ENSG00000277617	26.592	51.1362	8.1293	14.1636	7.4117	5.8852	5.2813	RF00017
ENSG00000252450	7.8567	9.2975	19.2147	6.6955	26.2777	6.9552	12.4831	RF00019
ENSG00000116478	14.175	25.5487	15.2001	9.664	20.4227	14.6721	14.7258	HDAC1
ENSG00000175130	10.1735	12.6411	12.4403	7.3694	16.4461	8.1056	13.7395	MARCKSL1
ENSG00000233775	13.8379	26.7962	26.151	21.4412	14.025	12.2501	23.985	AL109945.1
ENSG00000162526	7.4945	10.2692	2.4117	4.37	8.7952	3.4919	6.8939	TSSK3
ENSG00000225828	6.6831	10.7844	3.7146	4.9187	7.4507	3.4959	6.5158	FAM229A
ENSG00000160058	13.6437	12.0685	11.7966	8.1038	11.8308	10.6142	13.2475	BSDC1
ENSG00000224333	3.4329	13.203	3.1484	3.6569	11.4818	9.1171	8.1816	GAPDHP20
ENSG00000270850	30.4131	8.9976	21.694	8.6394	11.3022	11.2181	10.067	AL356986.1
ENSG00000229259	15.8356	15.3323	14.0829	6.952	13.9097	14.0186	8.0055	LRRC37A12P
ENSG00000263529	17.2274	23.7843	21.0659	7.3406	19.2063	22.876	20.5287	RN7SL122P
ENSG00000254553	3.7608	3.2637	4.9054	3.205	4.7519	1.5537	3.7844	AL033529.1
ENSG00000273274	6.3299	11.6345	8.0697	7.8046	6.4565	7.1536	4.9217	ZBTB8B
ENSG00000160062	6.4742	9.9743	6.5724	5.5173	4.4941	2.7034	2.1349	ZBTB8A
ENSG00000176261	16.154	13.0339	12.5704	13.7665	14.4623	9.967	7.5832	ZBTB8OS
ENSG00000200591	8.4729	40.1068	31.0826	14.4413	9.4462	22.5022	6.7311	RF00019
ENSG00000162521	9.7649	10.1516	10.1552	8.1661	13.6337	10.8258	9.2799	RBBP4
ENSG00000162520	5.4526	6.1592	3.9399	3.8019	4.4211	5.0464	5.1193	SYNC
ENSG00000224409	6.5638	20.7134	18.7282	16.7811	14.6357	13.5583	13.9052	AC114489.1
ENSG00000162522	5.9403	11.1445	7.7954	7.0379	10.4993	6.0282	9.208	KIAA1522
ENSG00000134684	14.839	13.3258	10.5526	8.7893	9.0344	11.273	9.0294	YARS
ENSG00000116497	11.1861	11.9025	10.46	9.2924	8.8031	11.8997	10.9774	S100PBP
ENSG00000160097	10.4623	14.9873	7.0701	9.1506	11.3571	12.4303	8.0927	FNDC5
ENSG00000121905	6.077	15.9239	10.6158	12.2073	12.0984	6.1483	10.3451	HPCA
ENSG00000121900	4.8793	18.7656	8.9497	8.3162	7.4797	6.4791	9.206	TMEM54
ENSG00000116514	20.861	9.0125	19.4355	13.5449	12.5515	8.794	14.9941	RNF19B
ENSG00000278966	1.8973	13.4717	2.3201	4.0423	6.3459	3.3593	4.5219	AL031602.1
ENSG00000217644	11.5013	1.9443	10.0457	7.001	7.3271	5.8181	7.8316	AL355864.1
ENSG00000239670	12.0172	20.1463	9.7966	9.3877	16.7471	13.2979	7.9556	AL355864.2
ENSG00000236065	14.404	12.784	17.6135	17.0974	12.0439	10.0188	8.1735	AL020995.1
ENSG00000004455	17.3542	17.3222	24.5426	19.4189	17.1606	13.4927	13.1871	AK2
ENSG00000276645	12.5252	14.8221	18.3793	8.5392	27.928	19.9585	15.9205	RF00017
ENSG00000142920	12.1223	17.7756	10.1508	13.2501	12.7803	10.848	10.3629	AZIN2
ENSG00000278997	10.803	14.288	13.2101	7.0401	10.627	10.6885	10.6015	AL662907.1
ENSG00000116525	5.9259	16.2693	8.1159	5.6561	5.0211	8.3936	9.2271	TRIM62
ENSG00000279179	6.7675	13.051	4.291	6.8353	10.8982	9.3194	8.3631	AL662907.2
ENSG00000160094	10.1187	12.2813	9.2007	14.3719	11.281	10.1061	14.6342	ZNF362
ENSG00000270115	12.8991	8.7226	4.5066	17.2741	0	8.1564	2.9278	AL513327.3
ENSG00000184389	10.1377	17.9951	11.3635	9.3593	9.4185	14.2096	11.4093	A3GALT2
ENSG00000225313	11.4084	15.5383	16.3193	17.6101	12.2389	9.9088	9.0631	AL513327.1
ENSG00000134686	14.68	21.0079	15.0287	13.674	15.7953	13.9022	17.7643	PHC2
ENSG00000222112	8.6713	13.6819	0	9.8529	19.3348	12.7939	11.4811	RN7SKP16
ENSG00000233246	14.11	25.0463	32.3513	21.043	33.4281	18.7365	14.0116	AL513327.2
ENSG00000234512	11.4976	9.0707	3.1243	2.9939	6.4092	11.592	6.8505	TLR12P
ENSG00000121903	16.6075	15.4141	9.1585	10.2678	10.5282	12.9723	8.6662	ZSCAN20
ENSG00000235907	10.5682	11.1166	17.2306	25.0172	30.1099	9.3555	12.1269	AC115285.1
ENSG00000121904	22.7519	23.0939	15.0166	13.4264	18.8914	19.0879	14.2555	CSMD2
ENSG00000227000	14.4218	6.953	9.1442	7.2831	3.573	14.6584	7.638	HSPD1P14
ENSG00000176256	16.5356	15.9738	11.1417	8.9151	14.2966	12.5471	11.2596	HMGB4
ENSG00000231163	30.6876	21.3351	17.3555	15.6912	22.2383	24.7894	17.0652	CSMD2-AS1
ENSG00000142698	16.4393	21.4391	8.6153	9.721	14.5874	16.3351	14.9254	C1orf94
ENSG00000270241	17.922	25.9216	29.2205	15.2732	6.6602	28.2055	1.582	AC115286.1
ENSG00000207941	9.0025	10.6534	22.0168	30.6877	70.2564	23.9086	7.1518	MIR552
ENSG00000163866	12.0701	14.9155	11.7554	10.1951	9.2886	11.7253	8.9947	SMIM12
ENSG00000189280	9.5672	23.3981	10.1391	10.3274	14.2216	9.5987	8.6138	GJB5
ENSG00000189433	6.9991	13.6843	10.0471	9.336	7.8031	8.6206	10.637	GJB4
ENSG00000255811	10.803	1.8263	3.7743	2.6304	5.1617	5.4648	6.1301	AL121988.1
ENSG00000188910	5.793	13.2821	4.8701	8.3308	6.0548	5.7693	8.3412	GJB3
ENSG00000187513	5.5368	23.2302	5.5395	6.0053	8.4174	8.0206	9.1969	GJA4
ENSG00000230163	13.2037	36.9317	11.7423	6.1375	13.3822	14.8764	22.8857	AL122010.1
ENSG00000116544	14.1251	20.3156	9.832	8.8892	15.7477	9.8111	9.4949	DLGAP3
ENSG00000241014	8.2653	7.6414	6.001	5.5029	7.7749	5.7163	6.5661	AC114490.1
ENSG00000271741	1.3944	0.66	0.682	0.9506	1.8655	0.4938	0.4431	AC114490.2
ENSG00000243749	3.7494	1.1092	3.4386	3.1953	3.1351	1.6596	2.9786	TMEM35B
ENSG00000163867	6.9384	6.8246	7.3826	7.6023	6.9318	4.7862	4.4383	ZMYM6
ENSG00000233940	30.7366	19.2563	24.3198	18.4897	16.1258	6.4023	15.7997	RPL12P45
ENSG00000197056	13.0674	13.7691	11.6012	10.9835	12.5728	10.7757	7.3947	ZMYM1
ENSG00000228348	29.8657	19.8801	9.1301	11.1351	12.4862	6.6097	16.3116	EFCAB14P1
ENSG00000116560	15.8277	11.0178	12.2388	14.0835	19.2028	13.7025	13.1286	SFPQ
ENSG00000201868	27.5821	10.88	33.7279	39.1758	10.2502	0	14.6079	RF00019
ENSG00000146463	17.2916	18.0551	19.3479	18.5884	17.8919	17.9088	14.7244	ZMYM4
ENSG00000240374	14.2614	33.7532	0	4.8614	15.8996	10.1	9.0636	RN7SL503P
ENSG00000201542	0	20.1853	34.7634	29.0726	25.3557	0	0	RF00091
ENSG00000229994	8.779	8.0802	9.5423	14.1316	14.1374	15.5433	6.1993	RPL5P4
ENSG00000227409	9.4144	6.6845	4.6048	9.6275	6.2975	11.6678	1.4958	ZMYM4-AS1
ENSG00000278702	5.3513	18.998	6.5437	2.2802	0	2.3687	17.0048	RF00017
ENSG00000142687	16.5147	17.8437	15.3654	12.5441	13.9089	16.6061	12.977	KIAA0319L
ENSG00000236274	16.3714	12.236	15.8047	19.0919	17.2914	19.8324	5.4761	AC004865.1
ENSG00000020129	7.5579	13.3118	5.5882	5.5421	10.1897	6.5351	10.4724	NCDN
ENSG00000239636	5.0344	11.9152	8.2082	10.7258	14.9672	10.3991	10.6652	AC004865.2
ENSG00000116819	8.291	14.0163	11.104	9.7573	17.6065	9.4367	10.664	TFAP2E
ENSG00000126067	14.2761	14.1488	13.5292	12.6223	16.5129	8.6886	12.9007	PSMB2
ENSG00000142686	9.5259	9.8637	5.533	9.1327	10.3547	9.2762	7	C1orf216
ENSG00000092853	21.7218	19.8459	22.265	18.5113	19.0531	20.2191	14.7186	CLSPN
ENSG00000232335	12.8273	11.3847	15.6855	6.8321	10.7256	4.2583	10.1903	AL354864.1
ENSG00000134698	13.3198	10.2737	13.2337	11.4525	11.6677	10.6333	8.7864	AGO4
ENSG00000092847	14.3148	13.3309	9.5132	10.2366	15.3347	11.5703	9.8887	AGO1
ENSG00000271164	7.1573	8.4698	13.128	4.5746	17.9537	11.088	11.3718	AL139286.1
ENSG00000271914	0	0	0	0	0	0	0	AL139286.2
ENSG00000126070	9.722	12.2783	9.5406	11.3833	9.9735	9.1128	6.2631	AGO3
ENSG00000271554	17.0487	10.8635	11.2256	18.9994	8.7725	18.5754	7.2929	AL138787.2
ENSG00000232862	12.9068	17.7174	13.8888	8.7993	9.7848	7.7696	7.3825	AL138787.1
ENSG00000092850	10.4862	18.6138	10.6856	10.0534	13.1521	14.3113	11.8015	TEKT2
ENSG00000116863	7.2538	26.3652	10.7708	9.7141	9.2424	9.6322	15.6413	ADPRHL2
ENSG00000171812	6.8473	12.0449	6.5626	4.889	6.1896	6.3893	6.3217	COL8A2
ENSG00000054116	13.4769	16.5283	14.9817	9.6057	12.8396	7.5922	9.3437	TRAPPC3
ENSG00000116871	9.5098	16.8805	9.8242	7.9645	15.7204	8.1283	11.7229	MAP7D1
ENSG00000264592	6.7519	19.9751	0	8.6309	7.5275	5.9771	8.0457	RN7SL131P
ENSG00000054118	21.168	20.5149	24.5458	21.3052	20.1411	13.5697	20.8754	THRAP3
ENSG00000231849	16.6842	39.4874	0	11.3746	14.8806	2.954	5.3017	UBE2V2P4
ENSG00000214193	10.4311	13.9441	8.976	12.0172	12.7062	8.2082	11.049	SH3D21
ENSG00000142694	5.7093	8.4453	7.8541	15.8127	13.5258	4.4224	9.0711	EVA1B
ENSG00000116883	9.4041	11.1287	10.3496	6.4114	8.3875	5.8276	6.7238	AL591845.1
ENSG00000196182	10.3585	20.3081	9.0746	7.51	12.5826	8.4856	11.7908	STK40
ENSG00000181817	12.1317	17.091	9.8899	13.7849	10.949	7.6712	11.9324	LSM10
ENSG00000222821	0	14.7154	30.4117	15.8958	6.9318	11.0083	34.5755	RNU4-27P
ENSG00000116885	26.3488	26.045	18.9528	21.3978	17.9709	19.4836	15.5143	OSCP1
ENSG00000201448	20.0986	39.6404	32.7692	17.128	37.3456	5.9308	37.2558	SNORA63C
ENSG00000116898	16.5972	15.432	9.7853	8.0824	13.217	9.183	11.0661	MRPS15
ENSG00000119535	10.7658	13.4681	10.7825	7.6892	9.4877	10.8013	10.9147	CSF3R
ENSG00000230214	9.9148	17.5994	20.2066	7.0412	12.896	2.9257	9.1893	FTLP18
ENSG00000234481	22.3993	26.5069	25.1077	12.7258	20.8103	21.4816	19.2774	AC117945.1
ENSG00000163873	7.9492	16.0828	8.4662	9.3238	11.5306	11.9555	9.5744	GRIK3
ENSG00000264698	36.01	28.409	117.423	61.3755	0	31.8781	9.5357	MIR4255
ENSG00000207328	24.231	9.5582	19.7534	13.7665	27.0145	28.6009	38.4993	RNU6-636P
ENSG00000223944	24.6511	44.6154	19.5048	17.3005	24.2496	26.9573	14.9755	AL353604.1
ENSG00000230451	41.7219	14.1065	36.4416	30.4761	6.6449	15.8291	14.2049	RPS29P6
ENSG00000233621	13.6296	11.7302	17.4241	8.4474	9.6697	8.2266	4.9217	LINC01137
ENSG00000163874	10.8134	17.3899	6.7809	7.0886	9.8917	8.3454	7.9296	ZC3H12A
ENSG00000163875	12.3923	9.9721	15.1535	12.4617	14.6448	9.2151	18.9018	MEAF6
ENSG00000263675	28.808	51.1362	0	36.8253	64.2344	25.5025	0	MIR5581
ENSG00000163877	13.0838	11.9262	10.3778	9.0406	11.2358	11.8956	9.1299	SNIP1
ENSG00000232273	22.7432	21.1465	19.8648	6.922	5.4334	11.5049	15.4865	FTH1P1
ENSG00000237749	17.0798	36.3815	12.5313	11.6444	15.2335	3.024	10.8549	AL034379.1
ENSG00000163879	10.8612	15.1481	11.1468	6.9419	9.5141	9.7866	7.2417	DNALI1
ENSG00000134697	17.4503	15.8438	13.9804	14.3583	18.9517	14.6489	11.7117	GNL2
ENSG00000169218	12.8699	17.2164	9.2372	7.3913	9.3576	8.6687	12.0022	RSPO1
ENSG00000116922	11.8896	14.0699	9.2953	7.4747	8.6921	7.7646	7.5873	C1orf109
ENSG00000134690	18.2019	21.1255	17.9773	11.0371	17.561	14.2541	17.7969	CDCA8
ENSG00000183317	11.1316	15.0548	8.6857	10.2995	10.8738	10.1359	10.9487	EPHA10
ENSG00000200421	8.6424	10.2272	52.8404	29.4602	28.9055	7.6507	13.7314	RF00019
ENSG00000214141	10.9629	18.3787	8.9371	6.6176	9.6759	6.8743	9.072	ACTN4P2
ENSG00000227416	14.1018	14.3038	4.9268	8.584	4.4919	7.1336	9.6024	AL929472.1
ENSG00000185090	9.7363	8.8107	9.1044	8.0532	8.9392	5.8306	8.1897	MANEAL
ENSG00000233728	0	0	0	0	0	0	0	AL929472.3
ENSG00000196449	8.9926	5.6009	6.9451	4.8401	9.498	5.8659	9.7759	YRDC
ENSG00000197982	5.0359	12.8356	2.8422	3.3012	7.3419	5.8298	6.7703	C1orf122
ENSG00000188786	12.2786	17.0794	11.195	10.1884	12.128	9.7255	12.3213	MTF1
ENSG00000235673	8.755	7.4003	6.1176	4.2634	8.3663	11.072	7.9487	AL929472.4
ENSG00000204084	17.9042	17.4081	11.8344	13.0311	9.7107	11.7374	11.0712	INPP5B
ENSG00000230955	0	0	0	0	0	0	0	AL929472.2
ENSG00000252448	32.0089	25.2524	0	36.3706	95.1621	56.6722	93.2379	RF00092
ENSG00000222282	18.1945	21.531	0	15.5054	50.7114	16.1068	7.2271	RNU6-584P
ENSG00000277168	12.6629	22.4774	11.6133	5.3956	0	0	5.0298	RF00017
ENSG00000183431	16.7743	15.1035	14.4921	13.8289	17.2782	13.8811	12.7465	SF3A3
ENSG00000212541	8.0022	9.4697	48.9263	6.8195	26.7643	49.5882	25.4285	RNU6-510P
ENSG00000183386	6.9001	11.2275	6.3282	5.8803	11.0583	7.6355	8.565	FHL3
ENSG00000183520	16.8508	11.7832	16.859	12.6196	13.0936	13.5611	13.9951	UTP11
ENSG00000185668	2.77	2.8097	2.9033	3.3723	3.9705	3.1528	5.6585	POU3F1
ENSG00000224592	26.5337	29.9042	18.5405	9.6909	30.9903	21.2521	31.1165	AL139158.2
ENSG00000223589	17.7932	18.0481	12.433	17.3295	17.0032	13.5013	18.1739	AL139158.1
ENSG00000265596	26.1891	30.9916	21.3497	37.1972	0	0	13.8701	MIR3659
ENSG00000237290	11.3566	19.7108	10.6468	4.8391	8.4408	13.0696	10.5256	LINC01343
ENSG00000275350	23.6373	22.7272	21.6781	21.4027	9.8822	17.0017	12.9099	AL513479.1
ENSG00000200796	40.385	19.1163	39.5068	13.7665	27.0145	21.4507	51.3324	RNU6-753P
ENSG00000238063	20.206	18.4459	14.825	29.5193	10.2981	12.7768	7.3381	LINC01685
ENSG00000215895	16.7557	9.9142	12.4013	8.2669	9.8318	15.2234	8.407	AL354702.1
ENSG00000116954	10.872	6.7297	11.2492	10.1204	7.8319	10.3649	5.7137	RRAGC
ENSG00000273637	0	0	0	0	0	0	0	AL139260.2
ENSG00000228436	7.9694	10.4787	5.414	5.2823	4.936	7.8389	7.738	AL139260.1
ENSG00000214114	16.4942	14.8074	8.346	15.2681	9.1945	7.0491	7.4554	MYCBP
ENSG00000274944	1.595	2.2021	6.1764	3.3982	5.0384	0.706	1.2671	AL139260.3
ENSG00000131233	3.7813	1.9888	0.5138	1.4322	1.4052	1.4877	1.6689	GJA9
ENSG00000158315	17.0065	21.2229	19.2834	10.8038	14.4786	12.3178	9.8257	RHBDL2
ENSG00000199963	8.0022	9.4697	9.7853	20.4585	0	0	0	RNU6-605P
ENSG00000207466	17.1137	20.2519	41.8538	36.4607	47.6988	30.3	20.3932	RF00019
ENSG00000235549	29.6311	11.6883	18.1167	12.6258	13.7645	17.4874	11.7698	EIF1P2
ENSG00000174574	9.1437	13.8055	15.0367	10.4793	14.0608	10.6067	9.0173	AKIRIN1
ENSG00000168653	39.427	27.9942	23.1418	24.1918	26.3736	15.3573	22.5516	NDUFS5
ENSG00000127603	16.7627	15.2096	14.9564	12.7473	14.8656	14.857	11.2777	MACF1
ENSG00000206654	16.62	29.5016	91.4545	56.6543	27.7937	0	39.6098	RNU6-608P
ENSG00000270040	7.751	0	0	11.5595	2.1603	3.4308	6.1576	AL356055.1
ENSG00000226438	15.4882	25.6597	15.1514	21.1184	20.7208	15.0821	8.6129	AL442071.1
ENSG00000217897	6.0017	10.6534	7.3389	5.1146	6.6911	39.8476	9.5357	HSPE1P8
ENSG00000183682	5.1078	9.6711	5.6213	7.3999	5.1251	4.9739	8.927	BMP8A
ENSG00000237624	1.6891	3.3313	2.0654	2.8788	2.5108	2.9905	3.1309	OXCT2P1
ENSG00000182109	10.1709	11.3673	5.1821	6.2599	10.3943	9.0038	12.5688
ENSG00000243970	18.0714	18.8694	12.9989	15.4005	24.8879	26.3494	16.8898	PPIEL
ENSG00000090621	12.2334	15.5324	12.1544	10.2081	13.6387	12.2962	10.1234	PABPC4
ENSG00000228060	15.6849	35.2663	23.0158	33.4168	6.9947	11.1082	13.7065	AL365277.1
ENSG00000201457	38.4107	30.3029	15.6564	10.9112	21.4115	5.6672	15.2571	SNORA55
ENSG00000163909	10.1509	12.571	13.2787	11.0647	11.3169	10.658	10.3145	HEYL
ENSG00000225903	2.8429	33.6422	17.3817	43.6089	41.203	30.2003	18.0676	AL035404.2
ENSG00000116981	16.3948	26.7922	20.0478	20.6248	30.4635	20.0426	11.784	NT5C1A
ENSG00000116983	8.7086	15.2522	11.5009	11.2806	12.8158	8.4803	7.8868	HPCAL4
ENSG00000084072	10.2796	14.3189	12.9629	9.3078	13.4899	9.5741	9.6125	PPIE
ENSG00000225333	19.7801	34.2108	26.0481	40.1966	22.0523	21.5514	22.9663	AL035404.1
ENSG00000252413	41.8181	16.4955	51.1359	11.8791	31.0812	12.3399	66.4423	RNU7-121P
ENSG00000116985	6.9899	9.3322	5.6983	8.4006	8.5921	8.4092	4.4139	BMP8B
ENSG00000198754	4.733	6.161	4.63	2.4201	6.8596	2.5139	4.136	OXCT2
ENSG00000261798	4.3357	5.9858	6.1853	3.6948	8.8618	5.7573	13.2033	AL033527.3
ENSG00000229213	50.5075	19.9232	6.8624	0	12.5132	24.8401	8.9165	AL033527.1
ENSG00000043514	26.2874	21.1227	22.6204	14.9348	15.5581	18.3871	11.6018	TRIT1
ENSG00000202222	22.9444	27.1519	37.4091	32.5887	59.6868	27.0823	42.5309	RF00019
ENSG00000116990	6.4865	11.514	5.8445	7.1279	7.9928	5.7422	6.7803	MYCL
ENSG00000236546	12.1104	6.5142	9.4238	4.6911	14.7289	8.7716	8.7461	AL033527.2
ENSG00000207356	31.7152	37.5311	19.391	27.0277	35.3584	14.0381	18.8964	RF00019
ENSG00000168389	12.941	17.3559	11.6046	11.9473	17.0725	9.5467	12.6794	MFSD2A
ENSG00000228477	10.7285	21.1598	7.2883	3.0476	3.987	12.6633	8.5229	AL663070.1
ENSG00000131236	22.6597	19.5749	25.492	19.6968	23.9995	18.8561	15.3011	CAP1
ENSG00000131238	26.6644	24.4389	20.7781	19.1589	17.7781	16.1994	14.1218	PPT1
ENSG00000226745	11.355	16.4233	10.7995	8.6015	1.4066	7.8183	6.0138	AL512599.1
ENSG00000117000	11.3461	11.1344	8.7983	11.32	12.4952	13.1065	8.354	RLF
ENSG00000207508	24.231	9.5582	19.7534	41.2994	45.0241	14.3005	64.1654	RNU6-1237P
ENSG00000188800	22.3594	16.1059	20.2089	8.2847	13.0058	15.4908	13.129	TMCO2
ENSG00000259943	10.6558	3.982	8.2295	6.2132	10.0041	4.4683	5.792	AL050341.2
ENSG00000084073	15.7267	14.3158	17.7515	13.8146	24.2767	10.9235	12.1092	ZMPSTE24
ENSG00000231296	11.0446	3.2675	23.6347	9.4122	18.47	19.5546	8.7741	AL050341.1
ENSG00000049089	14.9904	29.0728	14.7663	14.5491	21.5868	15.1135	13.0665	COL9A2
ENSG00000227311	19.8055	12.784	13.2101	13.8095	18.0659	4.7817	11.4428	AL031985.2
ENSG00000084070	28.8001	22.5331	19.2094	26.7746	23.0862	21.9135	18.9086	SMAP2
ENSG00000213172	37.2161	9.7868	17.6977	10.5718	6.9152	10.9819	16.4251	AL031985.1
ENSG00000187801	17.3862	15.4309	18.6027	12.3471	15.749	11.2228	9.7835	ZFP69B
ENSG00000260920	8.4695	15.8691	6.9044	5.1125	7.8686	8.1225	7.0087	AL031985.3
ENSG00000279667	10.3193	6.1058	8.4124	13.1911	19.1744	9.8965	8.1979	AL603839.4
ENSG00000187815	12.772	11.0207	11.0626	11.1111	10.6794	10.3643	8.6667	ZFP69
ENSG00000238287	14.285	23.6663	17.4679	10.9563	15.9259	11.3813	7.9438	AL603839.3
ENSG00000164002	13.1369	13.2306	8.5447	9.2897	7.7904	6.4334	7.3276	EXO5
ENSG00000227278	4.0011	0	0	3.4097	2.2304	1.771	4.7678	AL603839.1
ENSG00000238186	15.8286	0	5.8066	10.7913	7.0587	15.4136	6.2873	AL603839.2
ENSG00000117010	18.4849	10.769	14.9532	12.6023	10.1456	9.3148	9.9405	ZNF684
ENSG00000236505	27.4362	56.8179	33.5495	29.2264	84.1165	18.2161	5.449	AL356379.1
ENSG00000233910	15.5827	9.9293	19.0548	27.5806	12.0272	13.7947	8.5702	GTF2F2P2
ENSG00000117016	9.3173	11.874	7.1574	6.7186	8.9227	11.1034	5.3142	RIMS3
ENSG00000237899	36.6981	28.228	20.1938	21.8919	28.6395	21.1167	26.2384	AL031289.1
ENSG00000272145	6.6598	10.9123	13.7817	10.0413	7.996	3.6281	8.9535	NFYC-AS1
ENSG00000066136	14.8609	20.1471	14.82	14.3858	17.8548	12.6448	12.952	NFYC
ENSG00000198974	28.1817	22.2331	11.487	24.0165	10.473	33.2641	0	MIR30E
ENSG00000207962	19.4211	0	59.3712	16.5507	10.826	42.9817	23.1428	MIR30C1
ENSG00000117013	9.0907	14.9142	9.6005	6.1625	11.2867	7.6818	12.9665	KCNQ4
ENSG00000264582	11.6789	27.6412	21.4218	12.441	6.5102	5.1694	13.917	RN7SL326P
ENSG00000179862	1.9702	7.7715	3.2122	3.3579	6.5894	3.4882	8.3474	CITED4
ENSG00000229528	33.0283	56.456	33.6563	12.5096	22.5025	21.1167	10.2038	AC119677.1
ENSG00000228940	16.8907	21.0985	9.1797	4.7981	11.5078	17.4447	9.691	AL391730.1
ENSG00000233118	13.0451	19.2967	39.8795	16.6756	3.6359	17.3224	15.545	UBE2V1P8
ENSG00000171793	20.2532	20.784	16.2526	17.6643	15.8763	14.9877	15.7124	CTPS1
ENSG00000281207	5.9416	13.6363	5.9445	8.2857	8.8322	7.6507	8.5821	SLFNL1-AS1
ENSG00000171790	6.8177	7.1187	2.452	2.905	4.4711	6.2129	4.9382	SLFNL1
ENSG00000010803	18.6569	19.3184	13.7834	14.74	17.1167	17.8925	14.0494	SCMH1
ENSG00000215893	19.0514	16.3964	6.3536	17.7116	15.4471	4.5996	17.8866	RPL23AP17
ENSG00000235358	19.4277	10.4502	11.5183	5.5188	9.8452	9.381	4.2092	AC093151.3
ENSG00000213987	13.8057	9.8025	16.8819	14.1183	6.1567	9.7773	10.9676	AC093151.1
ENSG00000204060	3.604	4.6914	2.6442	5.2213	7.6342	2.8714	10.5935	FOXO6
ENSG00000229901	26.322	38.9362	8.0468	11.2158	12.2274	15.5345	10.4554	AC093151.2
ENSG00000127129	14.7643	27.4557	15.4749	16.6264	8.2302	14.0038	12.9858	EDN2
ENSG00000127124	9.8472	16.9039	9.4398	8.8062	11.927	7.8025	9.9958	HIVEP3
ENSG00000230881	22.829	0	7.9759	8.3378	7.2718	28.8707	7.7725	AL445933.2
ENSG00000230638	13.1062	18.2466	11.3128	11.1691	10.7439	7.5074	11.0243	AL445933.1
ENSG00000227538	10.679	27.08	6.5293	7.1505	8.5041	7.4279	6.6657	HNRNPFP1
ENSG00000228776	28.5542	13.5162	13.9666	9.7336	12.7337	18.537	10.5859	AC114492.1
ENSG00000044012	17.3717	34.2621	7.0808	3.701	22.595	17.9414	10.3503	GUCA2B
ENSG00000197273	10.6321	16.1766	20.4304	14.2382	18.6268	18.8243	10.8596	GUCA2A
ENSG00000198815	15.0455	16.9143	13.7984	15.493	17.6125	11.4323	12.1517	FOXJ3
ENSG00000227527	9.1523	21.6613	9.5928	20.0561	29.1533	9.2596	17.6576	AC096540.1
ENSG00000177181	13.1835	12.1848	12.7085	10.3329	12.7668	10.3078	8.2563	RIMKLA
ENSG00000235002	17.4154	0	5.324	5.5655	12.135	3.8543	6.9176	AL513331.1
ENSG00000066185	26.38	20.0351	19.2585	14.4281	17.9973	16.0335	13.1371	ZMYND12
ENSG00000127125	9.3431	15.795	10.6089	9.384	9.6724	5.9079	8.2176	PPCS
ENSG00000186409	17.3437	17.5705	12.9127	10.9625	14.6268	12.2376	8.694	CCDC30
ENSG00000230116	13.7363	4.0638	5.599	10.7305	10.2094	15.2002	4.5468	AL445669.1
ENSG00000236876	76.8213	37.8786	23.4846	38.1892	42.8229	0	25.4285	TMSB4XP1
ENSG00000200254	56.5391	28.6745	19.7534	20.6497	36.0193	7.1502	19.2496	RNU6-536P
ENSG00000236180	4.1057	4.8585	5.0205	12.2459	27.4636	12.721	14.6773	AL445669.2
ENSG00000171960	35.9102	28.3303	32.9338	14.7913	29.3592	24.902	14.7394	PPIH
ENSG00000234917	41.7021	22.1221	42.202	24.5093	48.0956	16.549	19.4205	AC098484.2
ENSG00000065978	30.8977	37.0936	44.3531	44.6483	83.8708	28.9381	47.3129	YBX1
ENSG00000164007	6.9581	9.0858	3.2273	6.1341	6.6874	8.0713	6.0995	CLDN19
ENSG00000117385	11.8791	17.5341	11.8707	7.1844	12.2469	10.2899	12.8871	P3H1
ENSG00000164008	7.3818	12.0953	11.804	4.8391	8.2298	9.5509	8.5709	C1orf50
ENSG00000283580	0.6411	3.0348	2.3519	2.7318	5.0034	2.2703	1.528	AC098484.3
ENSG00000228452	17.8562	21.1306	15.2844	9.1302	23.8888	18.9688	17.0224	AC098484.1
ENSG00000274386	14.4271	17.5404	10.6333	10.2737	14.7623	15.0461	9.1061	TMEM269
ENSG00000177868	14.3086	9.3129	12.2478	6.7066	11.1666	14.5668	6.8202	SVBP
ENSG00000164010	15.8627	16.5632	12.323	9.5423	10.1948	15.8599	6.8197	ERMAP
ENSG00000228192	21.3788	15.812	14.3783	11.3869	13.7049	10.4092	15.2854	AL512353.1
ENSG00000164011	15.2813	16.0742	12.4575	11.5757	16.5634	7.8912	10.1165	ZNF691
ENSG00000233708	11.8932	4.6914	3.2318	5.2554	5.8931	8.9688	9.4482	AL512353.2
ENSG00000237090	13.6871	9.2554	11.9548	4.9989	7.993	10.3856	3.6244	AL512353.3
ENSG00000225099	17.767	10.5126	13.9666	4.326	14.1485	13.4815	13.1063	ATP6V1E1P1
ENSG00000117394	11.577	14.1151	9.0087	9.1185	10.5601	11.025	9.8937	SLC2A1
ENSG00000227533	10.2763	16.4171	10.6812	7.4439	8.3062	7.0503	6.531	SLC2A1-AS1
ENSG00000207256	16.154	19.1163	29.6301	27.5329	18.0096	28.6009	6.4165	RNU6-880P
ENSG00000283136	38.8422	11.4913	71.2455	33.1014	32.4781	17.1927	15.4285	RF00026
ENSG00000277513	16.7814	19.8587	28.2157	21.4516	11.6932	22.2837	8.3322	AL161637.1
ENSG00000186973	26.6551	13.3451	42.6233	13.1051	10.2866	16.3361	13.8454	FAM183A
ENSG00000117395	16.746	14.6473	12.7612	14.6846	16.505	12.4612	11.761	EBNA1BP2
ENSG00000243710	22.7905	21.6468	15.0344	17.2499	15.2116	16.1935	16.6759	CFAP57
ENSG00000179178	13.4085	18.7523	9.4402	7.2716	17.2137	9.3521	10.0064	TMEM125
ENSG00000253313	8.5512	15.5162	11.8507	4.8582	11.4402	13.626	9.9634	C1orf210
ENSG00000066056	10.3285	17.4172	12.6299	11.5526	11.8029	10.7435	14.0514	TIE1
ENSG00000117400	23.1493	24.9914	23.3411	11.0753	25.3557	14.7406	18.0676	MPL
ENSG00000234694	13.0747	35.5864	19.1856	10.0281	20.4073	12.732	17.6576	AL139289.2
ENSG00000117399	13.9941	12.0438	12.4452	9.7574	17.4927	12.0129	15.8336	CDC20
ENSG00000066322	15.1682	15.094	8.4309	10.5761	12.2986	12.8174	14.5146	ELOVL1
ENSG00000159479	11.8258	21.9371	12.5066	11.1674	16.3912	13.5812	10.6642	MED8
ENSG00000229431	18.9163	13.9907	21.6855	12.0904	32.952	18.839	15.0275	AL139289.1
ENSG00000198198	10.4299	18.7488	9.6565	9.3539	13.3445	12.8384	14.6776	SZT2
ENSG00000229372	6.182	11.705	3.0238	5.2683	5.5137	6.5672	3.9289	SZT2-AS1
ENSG00000274975	0	0	0	0	0	0	0	MIR6735
ENSG00000178922	3.1542	6.7186	5.7854	5.9135	3.1648	3.6299	5.0115	HYI
ENSG00000229348	19.0291	18.7656	38.7819	18.9194	8.8396	8.4228	11.3379	HYI-AS1
ENSG00000142949	11.1338	20.6225	10.3589	11.5509	13.3122	10.3562	14.7415	PTPRF
ENSG00000066135	22.7256	23.5313	16.5509	15.0947	21.0513	14.9406	15.5315	KDM4A
ENSG00000236200	7.6085	16.4187	11.493	8.7725	18.462	8.3203	9.2443	KDM4A-AS1
ENSG00000126091	22.953	22.5584	13.3201	20.0579	21.6862	18.0808	17.7708	ST3GAL3
ENSG00000229444	31.3264	6.5419	24.7865	7.8519	34.9249	29.3632	19.0307	AL451062.1
ENSG00000283414	0	45.4544	117.423	49.1004	117.763	25.5025	7.6286	RF00026
ENSG00000233674	19.1345	3.7739	11.699	24.4596	14.2216	28.2315	30.4016	AL451062.2
ENSG00000283477	83.6361	0	17.0453	11.8791	31.0812	24.6798	11.0737	MIR6079
ENSG00000224751	11.857	9.3542	7.2494	6.175	7.3439	12.829	5.233	SHMT1P1
ENSG00000117407	6.5029	15.3909	4.7711	2.7709	9.0624	5.4689	5.6827	ARTN
ENSG00000237950	24.8256	18.3613	34.1518	21.1563	5.1895	9.6149	14.7915	AL357079.1
ENSG00000117408	11.5617	21.1265	11.4351	9.8529	14.5959	11.5898	12.5617	IPO13
ENSG00000132768	5.8992	11.5187	4.6889	5.7814	7.5634	7.0502	7.967	DPH2
ENSG00000117410	11.2461	13.0191	8.3708	8.9589	10.63	6.2764	13.0128	ATP6V0B
ENSG00000117411	6.4154	14.6413	7.0043	5.2719	9.7067	7.3019	8.5548	B4GALT2
ENSG00000159214	7.2952	10.9351	6.8392	4.9736	8.1332	6.0276	5.2159	CCDC24
ENSG00000196517	10.2188	19.2293	9.0133	10.8499	13.0735	10.6775	11.8443	SLC6A9
ENSG00000230615	14.5859	19.1785	13.8723	12.7063	16.3818	12.721	11.4157	AL139220.2
ENSG00000227163	9.972	11.8007	6.097	5.6654	11.1175	11.7704	2.6407	AL139220.1
ENSG00000271647	0.6182	1.4631	0	2.1073	0	2.7363	0.4911	KRT8P47
ENSG00000239560	11.5232	6.8182	10.5681	7.3651	3.2117	15.3015	18.3085	RN7SL479P
ENSG00000171872	16.0096	18.2921	8.4383	13.8786	15.3867	13.9282	10.0869	KLF17
ENSG00000233514	14.404	25.5681	23.4846	16.3668	16.0586	14.8764	7.6286	AL356653.1
ENSG00000283039	10.1225	10.0362	6.0217	6.9944	4.2701	11.6251	6.3028	KLF18
ENSG00000226804	17.8808	14.9882	13.6656	5.0793	7.4756	11.2123	8.2862	AL359839.1
ENSG00000200171	9.0025	10.6534	0	0	10.0366	31.8781	7.1518	RF00019
ENSG00000238037	9.4625	14.9303	3.857	8.0639	3.5165	5.5845	22.5516	OOSP1P1
ENSG00000227994	24.231	4.7791	9.8767	17.2081	13.5072	17.8756	16.0414	AL035417.1
ENSG00000271329	18.4574	8.9938	15.9318	15.7294	8.4731	7.6892	6.9002	AL035417.2
ENSG00000178028	12.6572	12.0557	7.3612	9.6026	9.2927	11.4782	7.6027	DMAP1
ENSG00000117419	21.5896	18.1938	17.6001	21.7439	17.8699	27.2207	18.7105	ERI3
ENSG00000233602	25.1314	16.5222	6.8291	2.3797	18.6788	13.5958	15.5282	ERI3-IT1
ENSG00000199385	33.8918	20.0534	51.8043	21.6619	28.3387	15.0015	26.9243	RNU6-369P
ENSG00000187147	9.6354	14.1473	9.3822	9.4278	14.5219	10.4253	8.9303	RNF220
ENSG00000263381	14.404	68.1815	17.6135	73.6505	32.1172	38.2537	45.7714	MIR5584
ENSG00000126106	9.748	10.1288	7.2683	5.8758	7.4219	11.3656	7.9329	TMEM53
ENSG00000198520	20.4732	20.0281	17.6913	16.2841	19.4773	9.9078	16.698	C1orf228
ENSG00000199377	44.32	43.7061	36.1302	31.4746	32.9407	6.5391	17.6044	RNU5F-1
ENSG00000200169	29.8014	8.8166	36.4416	44.4443	74.7555	6.5955	47.3497	RNU5D-1
ENSG00000142945	16.3556	17.1108	11.884	11.3122	19.2915	15.1084	14.8763	KIF2C
ENSG00000225721	19.2053	16.0427	4.1443	2.8883	7.557	12.0012	8.0773	AL592166.1
ENSG00000142937	20.9458	24.7868	24.8704	25.8695	32.4895	10.4805	23.3921	RPS8
ENSG00000264294	0	0	0	0	0	0	0	SNORD55
ENSG00000200913	41.55	29.5016	91.4545	63.736	46.3229	0	6.6016	SNORD46
ENSG00000202031	0	0	0	10.5215	13.7645	0	9.8081	SNORD38A
ENSG00000281859	0	0	0	0	0	0	0	SNORD38B
ENSG00000207421	0	0	0	0	0	0	0	SNORD38B
ENSG00000234093	17.9582	26.5642	10.9798	7.652	5.0053	3.9744	3.5666	RPS15AP11
ENSG00000142959	11.8216	17.4867	9.2929	12.5929	10.826	12.3339	12.7453	BEST4
ENSG00000173846	8.4462	13.2287	9.113	8.2563	11.0781	6.8173	9.078	PLK3
ENSG00000188396	3.3981	6.702	2.7701	4.8264	7.5768	3.0082	5.399	TCTEX1D4
ENSG00000222009	11.7851	13.3651	14.411	10.4617	10.949	5.8685	10.1425	BTBD19
ENSG00000117425	11.7492	20.2598	8.6203	12.3013	11.0405	12.9271	9.2005	PTCH2
ENSG00000202444	0	0	0	0	0	0	0	RNU5E-6P
ENSG00000226499	16.0044	18.9393	13.047	27.278	47.581	18.8907	42.3809	AL136380.1
ENSG00000070785	24.07	29.0836	19.2091	19.6488	26.27	13.2335	9.6615	EIF2B3
ENSG00000229815	10.3008	8.5329	5.0384	5.267	4.5936	13.6783	5.7282	CCNB1IP1P1
ENSG00000232369	15.8093	8.3148	12.8879	14.9696	17.6253	9.3302	8.3728	PPIAP35
ENSG00000268949	8.0073	11.1095	8.7786	9.4122	8.0036	5.3775	7.8967	MRPS17P1
ENSG00000126107	13.6181	15.7125	9.9915	8.1238	14.4233	14.0146	9.331	HECTD3
ENSG00000126088	13.3737	15.4745	11.9927	10.6373	13.916	9.9975	11.8049	UROD
ENSG00000162415	18.011	16.0699	13.634	11.2072	11.1555	13.7931	8.2897	ZSWIM5
ENSG00000234315	7.6313	9.0307	11.6645	14.6326	8.5079	8.4445	9.0936	OSTCP5
ENSG00000281912	9.6027	8.3732	4.3261	9.4755	6.7615	6.7112	11.6436	LINC01144
ENSG00000186603	5.3053	10.673	1.9462	6.3297	5.9148	4.2269	5.4791	HPDL
ENSG00000132781	10.8334	18.3143	8.6513	9.609	8.1341	12.7219	7.3768	MUTYH
ENSG00000132773	12.2923	13.0545	13.8749	9.6697	10.5417	10.6028	10.0156	TOE1
ENSG00000070759	16.1297	16.0089	11.7706	9.5333	13.0518	14.9699	11.7804	TESK2
ENSG00000236872	29.2512	18.881	29.2654	15.8632	20.7526	18.8326	27.4628	PPIAP36
ENSG00000280670	15.0466	12.6125	9.9663	7.2128	14.3287	11.3776	7.2218	CCDC163
ENSG00000132763	8.8121	11.2005	8.1815	7.5097	8.005	10.2569	9.0748	MMACHC
ENSG00000117450	24.4168	24.1906	34.7177	32.4217	29.7538	14.075	29.3213	PRDX1
ENSG00000234379	26.0139	15.3922	28.2758	14.7794	9.6674	17.9114	8.0368	HMGB1P48
ENSG00000117448	14.1225	15.7292	11.1742	8.0234	14.8186	8.3347	11.4392	AKR1A1
ENSG00000281133	9.0025	117.187	0	0	0	15.9391	14.3035	AL355480.3
ENSG00000280836	17.4594	41.3221	21.3497	22.3183	9.7325	15.4561	0	AL355480.1
ENSG00000132780	17.1724	11.3307	11.072	12.417	13.6916	11.5167	11.2444	NASP
ENSG00000281112	92.5971	60.8764	12.581	8.7679	11.4704	45.5402	16.3469	AL355480.2
ENSG00000281825	0	59.2883	30.6321	10.674	13.964	0	0	AL355480.4
ENSG00000159588	10.1431	13.5419	6.0425	7.0924	11.3082	12.2025	6.6116	CCDC17
ENSG00000159592	16.743	12.1081	10.2368	11.8903	16.0737	13.175	13.6704	GPBP1L1
ENSG00000225447	13.5744	8.0319	5.533	7.7121	12.6115	20.0281	7.1892	RPS15AP10
ENSG00000234329	18.6448	14.2766	9.3879	9.3465	11.0046	11.6509	2.6138	AL604028.2
ENSG00000159596	10.9846	18.4501	16.0319	10.569	14.6167	5.0189	5.6299	TMEM69
ENSG00000197429	10.9634	12.9738	12.8357	9.5418	11.4426	9.0859	6.6711	IPP
ENSG00000230896	21.6783	13.6819	8.8362	16.011	3.2225	5.1176	6.8887	AL604028.1
ENSG00000236111	19.0361	16.5198	17.0703	9.7336	7.0743	14.6049	9.0736	AL603882.1
ENSG00000086015	18.6519	16.0997	14.2214	11.9681	13.9445	16.4146	11.5925	MAST2
ENSG00000232467	28.7601	17.017	33.4099	25.7348	9.6191	8.911	10.2814	TMA16P2
ENSG00000117461	8.2808	11.1796	8.1293	7.4545	11.4426	5.7819	6.1152	PIK3R3
ENSG00000278139	3.339	0.6585	0.6805	0.4742	1.2408	0.4926	0.4421	AL358075.4
ENSG00000226957	15.9798	28.3652	13.0269	14.7528	13.3615	11.7885	17.9841	AL358075.1
ENSG00000233114	19.1204	4.5253	18.7046	35.8476	8.5267	13.5411	3.0379	AL358075.3
ENSG00000227857	28.0432	9.0506	24.9394	23.8984	17.0534	24.8254	16.2022	AL358075.2
ENSG00000117472	17.5332	25.5032	16.0799	17.4321	19.14	18.1083	15.3796	TSPAN1
ENSG00000250719	6.5638	0	0	3.7291	9.7571	3.8738	3.4763	AL672043.1
ENSG00000085998	10.5973	18.646	10.401	9.2687	12.281	10.2454	9.6372	POMGNT1
ENSG00000171357	9.7891	12.1359	8.5502	5.9588	7.7954	10.7292	7.7767	LURAP1
ENSG00000085999	15.8749	21.6517	14.4768	9.4012	13.1988	13.577	13.2526	RAD54L
ENSG00000132128	10.444	12.2404	14.3675	9.3283	15.1144	12.6238	10.9296	LRRC41
ENSG00000173660	16.5728	23.9701	11.2586	16.2157	19.8451	11.4109	23.4058	UQCRH
ENSG00000117481	13.2677	13.406	10.7328	12.0895	13.9953	12.1971	11.2699	NSUN4
ENSG00000225779	28.0294	11.0565	17.1374	7.9622	18.2287	4.1355	25.9783	AL122001.1
ENSG00000117480	13.387	20.2629	11.8015	13.5309	14.2306	17.0874	14.8394	FAAH
ENSG00000232022	24.0842	30.9791	29.0238	25.8788	21.792	21.0117	27.729	FAAHP1
ENSG00000224863	9.8912	13.8997	6.8035	14.2244	6.2029	10.398	6.3844	LINC01398
ENSG00000197587	6.2669	14.8323	10.2178	6.1036	6.6541	12.4166	11.6167	DMBX1
ENSG00000282881	1.7893	4.2349	7.2934	4.0663	11.3042	5.28	3.7906	AL136373.1
ENSG00000269956	13.0785	17.15	13.3992	14.1578	15.369	12.5166	11.2322	MKNK1-AS1
ENSG00000162456	6.7663	18.9258	13.9153	12.3188	12.6869	7.3513	9.0402	KNCN
ENSG00000079277	15.1001	17.8691	14.536	13.781	13.9692	11.3766	10.2092	MKNK1
ENSG00000142961	8.1808	14.0028	7.1454	7.4696	13.5179	9.9579	13.3461	MOB3C
ENSG00000123472	14.7668	19.4564	12.8448	9.9896	13.0686	16.0373	10.7636	ATPAF1
ENSG00000233647	9.273	13.1681	0	17.3853	4.1353	4.9254	4.42	NENFP1
ENSG00000186118	13.9206	15.787	9.9297	6.9202	12.9331	9.756	12.4412	TEX38
ENSG00000228237	23.6778	22.7661	19.9056	12.6114	21.4481	26.2012	17.6345	EFCAB14-AS1
ENSG00000159658	13.7508	13.3434	16.1422	12.3044	20.0828	13.3903	11.0332	EFCAB14
ENSG00000236476	18.251	10.1637	15.7537	15.5535	16.7568	16.1569	7.6759	AL593856.1
ENSG00000142973	24.7283	25.7159	14.05	11.2817	19.2146	13.2672	10.5168	CYP4B1
ENSG00000154198	31.3679	23.6801	21.1626	18.4357	19.2944	17.7145	11.1707	CYP4Z2P
ENSG00000238145	6.5253	0	6.2061	1.2357	5.6582	5.1347	4.0319	AL731892.1
ENSG00000187048	19.1066	16.0376	14.127	11.928	13.8707	13.7674	12.8842	CYP4A11
ENSG00000259832	22.0469	52.1797	21.5675	33.8191	34.4113	27.3241	45.5378	CYP4A26P
ENSG00000261196	21.4274	42.2613	0	0	31.8518	12.6459	5.6741	CYP4A43P
ENSG00000261593	50.0349	32.2965	38.935	23.2581	25.3557	20.1335	25.2947	CYP4A27P
ENSG00000261290	39.2836	6.6411	20.5872	9.565	18.7698	19.8721	26.7495	CYP4A44P
ENSG00000186377	23.0645	17.2595	21.9823	14.4526	18.5292	23.1204	11.5865	CYP4X1
ENSG00000186160	22.5153	22.545	21.1785	14.0216	20.2744	24.5314	13.071	CYP4Z1
ENSG00000225154	10.785	3.4034	2.6376	3.6764	1.6032	11.457	3.9983	AL450996.1
ENSG00000225506	23.4593	19.9881	16.0644	10.3958	16.7386	19.1061	9.691	CYP4A22-AS1
ENSG00000162365	20.1559	16.9615	11.7758	11.6421	10.9859	14.671	8.0061	CYP4A22
ENSG00000225514	20.6078	16.766	12.5998	19.7572	15.7953	12.5422	9.2088	MTND1P34
ENSG00000224805	32.6868	13.9251	4.7964	12.2565	18.9496	10.4171	7.2708	LINC00853
ENSG00000162366	10.217	21.3364	8.0841	12.8043	23.4514	11.7049	13.846	PDZK1IP1
ENSG00000162367	7.1262	11.8421	10.1973	9.9493	13.185	9.7983	10.2383	TAL1
ENSG00000226252	8.3512	8.869	9.6883	8.2118	4.7746	6.6347	7.4849	AL135960.1
ENSG00000123473	15.6466	15.7105	12.4654	13.6371	15.4617	13.6414	9.8875	STIL
ENSG00000162368	9.8924	7.4496	9.6223	8.2387	11.7808	5.9709	10.0021	CMPK1
ENSG00000225762	46.5222	27.5267	41.5721	15.2486	51.8663	28.5121	25.5865	LINC01389
ENSG00000186790	3.9264	4.6464	2.1339	2.6025	8.2684	4.6345	3.8124	FOXE3
ENSG00000237424	9.3003	13.0439	8.4241	10.8612	13.4408	5.1838	12.0403	FOXD2-AS1
ENSG00000186564	6.6551	8.7506	3.6169	3.1508	6.8013	4.9096	6.4618	FOXD2
ENSG00000271355	22.303	21.994	20.4543	20.5905	51.8019	9.8719	35.4359	AL356458.1
ENSG00000229554	11.5746	9.1315	16.5126	6.5759	4.3014	10.2465	3.065	RPL21P24
ENSG00000227883	32.1412	21.1306	17.4679	9.1302	19.9074	12.6459	11.3483	ATP6V0E1P4
ENSG00000227947	13.7854	26.3524	14.2637	20.7848	14.1867	9.3874	12.6363	LINC01738
ENSG00000269113	8.6006	17.8838	7.3619	7.2247	10.9584	9.5716	9.0775	TRABD2B
ENSG00000223814	0	0	0	0	0	0	0	AL691459.1
ENSG00000225028	9.5655	14.7154	13.4513	8.5593	14.3967	9.7381	8.3589	AC096541.1
ENSG00000226133	29.2566	28.3897	15.0257	15.9568	24.1368	26.4176	19.0585	AL356289.1
ENSG00000231413	32.557	3.5025	18.096	22.7005	13.1988	18.3408	21.1614	AL356289.2
ENSG00000237180	12.9474	19.1521	31.6647	22.0676	39.6954	22.9236	28.2857	CYP46A4P
ENSG00000242267	26.6581	24.4232	24.7114	21.9852	22.0506	20.1736	15.0294	SKINT1L
ENSG00000279096	17.0229	15.8832	10.0076	12.2751	14.5987	11.8818	13.0032	AL356289.3
ENSG00000223720	29.2063	31.4201	11.3635	13.5761	17.7607	15.278	14.765	AL109659.1
ENSG00000117834	16.7703	14.8842	20.2739	13.8044	16.3596	16.7017	15.4422	SLC5A9
ENSG00000272491	14.4556	10.3861	17.6766	16.7188	10.3604	10.5118	8.6129	AL109659.2
ENSG00000279214	3.6389	3.2297	6.6746	10.8538	16.2276	11.2748	11.5633	AL109659.3
ENSG00000132122	10.0408	13.2598	11.9222	12.5252	15.8991	14.9434	9.9419	SPATA6
ENSG00000224986	18.212	12.7351	6.0736	9.171	7.3833	13.9238	7.8916	PPP1R8P1
ENSG00000206700	40.385	0	19.7534	27.5329	27.0145	85.8028	57.7489	RNU6-723P
ENSG00000235105	12.3758	10.5771	9.2481	6.4452	8.4317	10.9557	6.0082	AL356968.2
ENSG00000223175	24.231	9.5582	9.8767	13.7665	0	14.3005	6.4165	RNU4-61P
ENSG00000232514	12.763	4.3153	11.1478	9.3229	14.2291	12.9127	5.7938	AL356968.1
ENSG00000186094	16.7937	16.3098	16.2869	13.7194	16.786	18.9679	13.0653	AGBL4
ENSG00000162373	18.5945	22.4827	12.8517	12.4014	16.6745	12.8825	11.2395	BEND5
ENSG00000229846	9.6969	22.9503	23.7152	22.7253	18.919	23.6068	20.2216	AC099788.1
ENSG00000230114	41.227	10.8416	13.0701	27.3262	13.6186	20.2758	16.9823	AL590432.1
ENSG00000225623	21.8582	33.8255	22.6165	25.792	22.4945	37.2118	20.0361	AGBL4-IT1
ENSG00000237478	16.4931	19.5176	12.1009	16.8665	14.7102	37.9617	23.5845	AL390023.1
ENSG00000215887	18.9025	12.4849	11.8259	10.1148	10.2919	17.1227	9.429	ZNF859P
ENSG00000279324	10.0017	12.3738	5.0033	8.5235	9.6301	11.6713	7.5844	AL645730.1
ENSG00000233595	12.586	7.447	15.3904	28.6022	28.0636	20.4267	13.3315	MTND2P29
ENSG00000162374	15.5149	11.7504	11.3831	12.164	15.3598	16.0421	9.2686	ELAVL4
ENSG00000230828	52.4539	26.6026	18.3261	17.029	16.7084	42.0128	15.8745	AL583843.1
ENSG00000237337	14.1018	15.4958	19.7074	18.8848	19.0906	28.5342	12.003	AL592182.2
ENSG00000233407	24.1987	32.7271	25.3634	17.6761	42.3947	27.5427	19.224	AL592182.1
ENSG00000234080	4.9273	9.3293	4.8201	16.796	12.0851	10.4685	6.2629	AL596275.1
ENSG00000229316	21.1759	18.7943	21.0391	7.8952	17.7063	15.2312	17.874	HMGB1P45
ENSG00000225671	13.0725	5.1566	3.5523	9.9026	16.1935	18.0018	20.7702	FCF1P6
ENSG00000142700	4.2877	7.2938	2.2938	3.654	8.6642	3.084	7.664	DMRTA2
ENSG00000185104	14.3181	12.0639	14.7071	13.5685	13.9196	12.6752	9.5547	FAF1
ENSG00000225767	20.6181	24.399	18.9091	42.4625	28.7331	34.9835	21.8392	AL049637.1
ENSG00000207194	24.0067	9.4697	29.3558	40.917	26.7643	21.2521	31.7857	RNU6-1026P
ENSG00000230585	19.1817	12.6106	14.334	16.3466	13.0686	24.5277	8.4657	PHBP12
ENSG00000237130	32.701	11.0565	14.2812	11.9433	18.2287	10.3388	9.278	MRPS6P2
ENSG00000123080	15.1073	12.0212	14.0143	12.6524	14.2291	7.8398	10.5531	CDKN2C
ENSG00000265538	12.5252	29.6441	15.3161	0	13.964	33.2641	29.8509	MIR4421
ENSG00000275816	40.1972	47.5685	36.8654	0	0	17.7924	0	MIR6500
ENSG00000204006	25.0278	18.5108	25.8225	12.6639	13.9514	13.1551	9.32	C1orf185
ENSG00000200262	39.2836	46.4874	57.6441	40.173	17.5185	6.9552	24.9662	RF00019
ENSG00000213478	27.7972	14.9521	12.3603	9.6909	9.8605	16.778	12.0451	CFL1P2
ENSG00000203356	17.1679	16.4258	11.1666	9.3386	10.1809	10.9943	8.7055	LINC01562
ENSG00000123091	7.751	10.8103	11.8476	11.3236	18.5173	10.5375	50.1403	RNF11
ENSG00000233406	9.9338	9.4043	4.8589	10.1587	6.6449	12.3115	8.6808	AL162430.1
ENSG00000236434	25.8279	21.1598	14.5767	35.5554	6.6449	7.0352	9.4699	AL162430.2
ENSG00000085831	12.647	17.588	13.0944	9.1257	16.7756	11.441	10.267	TTC39A
ENSG00000261664	4.9506	16.7385	5.1889	8.4379	7.8847	6.8869	6.7421	TTC39A-AS1
ENSG00000085832	17.7727	14.5711	15.7669	16.1358	15.9291	13.0597	11.6274	EPS15
ENSG00000232027	10.8596	7.4964	7.7462	6.1697	11.0981	11.2158	4.3135	AL671986.1
ENSG00000206595	48.4621	9.5582	29.6301	48.1826	54.0289	0	44.9158	RNU6-877P
ENSG00000238140	15.2963	12.0675	15.5871	9.7766	15.6323	16.9264	9.1138	AC104170.2
ENSG00000227070	32.6813	30.0801	44.4037	32.4929	22.2661	11.2511	7.2119	AC104170.1
ENSG00000252032	24.6926	19.4804	50.3242	70.1434	91.7634	14.5728	45.7714	RNU6-1281P
ENSG00000227742	23.7529	24.8654	24.5769	29.5848	44.8147	28.3061	16.6925	CALR4P
ENSG00000117859	16.4263	14.6057	15.5364	13.9985	16.1884	15.9876	12.4726	OSBPL9
ENSG00000236973	19.0133	21.4772	12.6817	14.7301	15.4163	10.711	9.612	GAPDHP51
ENSG00000232846	10.8153	13.9621	7.2137	10.8926	5.4807	6.0927	9.373	SLC25A6P3
ENSG00000212624	49.5875	8.383	17.3247	30.1846	23.693	25.0844	11.2553	RF00568
ENSG00000078618	21.4852	15.7967	17.1004	22.6434	22.5359	13.1677	14.5434	NRDC
ENSG00000266993	9.9775	5.6224	6.3908	8.0979	8.4751	9.2532	6.0391	AL050343.1
ENSG00000272175	3.0866	0	15.0973	0	10.3234	8.1972	7.3561	AL050343.2
ENSG00000230604	16.8985	17.1406	11.8079	6.1718	10.7655	25.645	11.5068	TSEN15P2
ENSG00000169213	11.3716	11.5458	9.2977	7.3972	7.9518	10.1263	7.1095	RAB3B
ENSG00000229032	12.6351	17.9425	24.7206	8.6141	22.5384	15.6594	14.0526	AL445685.2
ENSG00000264613	11.5232	3.4091	3.5227	0	6.4234	20.402	6.8657	RN7SL290P
ENSG00000117862	17.8562	15.2141	19.2147	13.7968	14.0679	9.2736	12.8614	TXNDC12
ENSG00000198841	15.1267	7.1603	9.2486	5.5861	5.6214	8.0346	2.0028	KTI12
ENSG00000223390	11.3417	4.0265	5.5475	5.7993	11.3801	14.0565	9.0101	AL445685.1
ENSG00000228369	30.9447	28.7723	24.3255	28.2547	14.7854	23.4805	5.2678	TXNDC12-AS1
ENSG00000134717	10.1895	9.8502	12.8109	10.0288	13.9199	9.7826	10.3749	BTF3L4
ENSG00000157077	18.1507	15.8453	15.0999	12.8055	18.4111	21.7313	14.5375	ZFYVE9
ENSG00000241745	13.6747	6.4729	6.6887	11.6536	15.2455	4.8422	8.6908	RN7SL788P
ENSG00000228407	22.8769	24.0641	18.6495	17.3295	5.6677	6.7507	6.058	AL139156.2
ENSG00000223429	13.3592	12.1608	16.3359	20.1422	18.3309	13.6458	14.6947	AL139156.1
ENSG00000224255	25.7069	17.3834	11.9752	17.7345	10.918	9.7531	20.4221	PDCL3P6
ENSG00000236004	8.774	12.9787	16.0935	18.693	12.2274	11.6509	8.7128	AL139156.3
ENSG00000237663	20.0986	2.973	15.3606	4.282	11.2037	24.4646	17.9626	DNAJC19P7
ENSG00000213735	10.8807	29.4309	3.8015	10.5972	6.9318	9.6322	4.9394	ANAPC10P1
ENSG00000154222	10.9543	13.5089	7.6141	8.0578	11.5699	10.3099	9.8932	CC2D1B
ENSG00000272100	13.262	23.5409	5.4057	7.5346	7.3927	5.8701	7.0237	AL513218.1
ENSG00000224680	7.6077	16.2051	9.3029	7.78	23.7486	13.4696	13.2963	PLA2G12AP1
ENSG00000085840	23.2691	23.9726	17.407	12.5978	20.1432	20.8414	16.3107	ORC1
ENSG00000134748	19.0933	13.376	16.4367	14.0584	17.8807	10.1415	11.6491	PRPF38A
ENSG00000134744	11.2572	11.6168	12.004	12.4122	11.0038	9.9182	9.6211	ZCCHC11
ENSG00000272371	22.7432	35.885	30.1283	22.612	21.1297	10.0668	18.0676	AL591167.1
ENSG00000236290	12.2936	11.6384	9.0197	4.1906	2.7412	4.3532	6.8364	EEF1GP7
ENSG00000116157	11.7549	9.6769	5.6246	5.2265	10.826	11.311	12.5864	GPX7
ENSG00000182183	16.1959	14.2725	12.2199	11.7465	13.4462	17.3881	12.3188	SHISAL2A
ENSG00000162377	16.3925	14.9787	9.6419	10.7868	12.7235	10.4704	8.9015	COA7
ENSG00000233664	24.231	25.4884	16.4612	6.8832	33.0177	14.3005	6.4165	NDUFS5P3
ENSG00000239640	34.9188	3.4435	24.9079	12.3991	25.9533	20.6081	34.6753	RN7SL62P
ENSG00000162378	10.1204	10.9782	9.2816	9.8824	10.6953	7.8393	8.2074	ZYG11B
ENSG00000252018	49.0349	36.2668	0	5.2234	6.8334	16.2782	14.6079	RNU2-30P
ENSG00000228929	15.1954	8.991	9.2906	8.0935	31.7643	11.7704	18.1073	RPS13P2
ENSG00000206627	41.1543	19.4804	0	21.043	45.8817	7.2864	13.0775	RNU6-969P
ENSG00000203995	13.8087	14.38	13.2833	8.7866	12.3159	9.9424	11.555	ZYG11A
ENSG00000242391	20.4688	2.6914	13.9054	27.1344	20.2845	4.0267	23.4879	AC099677.4
ENSG00000121310	11.8	12.9033	8.6758	8.8467	8.9924	9.3882	9.6115	ECHDC2
ENSG00000230953	39.5081	70.1296	66.4279	33.6688	27.529	17.4874	3.9233	AC099677.1
ENSG00000231866	29.6311	64.2854	48.3112	21.043	11.0116	8.7437	23.5396	AC099677.2
ENSG00000116171	10.4063	10.4674	11.198	11.44	12.4137	9.6728	6.9442	SCP2
ENSG00000264834	34.9188	10.3305	10.6748	29.7578	29.1974	23.1841	0	MIR1273F
ENSG00000266188	19.6418	34.8656	12.0092	33.4775	21.8981	8.694	15.6039	MIR5095
ENSG00000265815	77.7816	20.4545	52.8404	51.5554	86.7164	68.8567	41.1942	MIR1273G
ENSG00000237279	21.8795	25.8917	21.4037	7.4583	12.1964	3.8738	3.4763	AC099677.3
ENSG00000236360	15.4943	2.0373	4.2104	5.8686	11.5161	4.5722	10.9414	AL445183.3
ENSG00000226147	8.6358	0.7861	5.6861	0.5661	0.7406	1.7642	0.5277	TUBBP10
ENSG00000279054	126.035	106.534	44.0337	0	160.586	31.8781	100.125
ENSG00000174348	7.5841	18.3673	8.627	10.2209	11.6015	7.3385	10.789	PODN
ENSG00000232993	0	0	0	0	0	0	0	AL445183.1
ENSG00000227644	0	0	0	0	0	0	0	HIGD1AP11
ENSG00000162383	8.4714	18.3474	8.5999	10.7609	8.7317	9.1973	10.2852	SLC1A7
ENSG00000235563	6.0049	12.0256	8.4725	12.5966	5.6647	11.4495	9.5408	AL445183.2
ENSG00000277397	22.8699	24.2149	5.8875	14.3608	6.7097	11.7212	11.4747	AL606760.4
ENSG00000157184	11.9896	8.7086	10.2122	12.6133	11.1544	13.1026	8.8022	CPT2
ENSG00000236723	2.1131	3.3341	1.7226	0	0	3.1177	2.2382	AL606760.2
ENSG00000162384	11.7492	13.22	7.5369	8.043	9.8778	9.378	10.4049	C1orf123
ENSG00000259818	8.9047	7.9744	5.003	4.5121	8.5861	9.1613	6.6917	AL606760.3
ENSG00000162385	14.1776	9.0878	10.113	15.6061	11.8546	13.5967	14.548	MAGOH
ENSG00000226754	8.7814	9.5258	15.2123	7.4835	8.9743	7.7738	5.8135	AL606760.1
ENSG00000157193	10.6155	17.6469	11.6416	10.1235	9.2989	16.7066	12.1144	LRP8
ENSG00000234578	5.5164	0	11.2426	6.2681	4.1001	4.8835	4.3824	AL355483.4
ENSG00000228838	12.8036	6.0606	3.1313	16.3668	14.2743	6.8007	11.1886	AL355483.2
ENSG00000225030	10.9397	30.207	26.7546	9.3229	0	19.369	11.5877	AL355483.1
ENSG00000232762	16.0896	42.1601	9.8373	5.8764	8.9689	19.3303	10.0429	AL355483.3
ENSG00000225675	13.7181	16.2337	18.6386	16.8864	18.6925	14.8427	12.1088	LINC01771
ENSG00000226938	15.7955	8.0109	0	11.5379	17.6099	29.9638	8.9631	AC119428.1
ENSG00000230138	14.2345	18.0481	7.4598	8.6648	23.8045	10.8011	7.2696	AC119428.2
ENSG00000236253	13.1111	21.9801	13.0264	11.1733	15.5308	11.8485	9.5478	SLC25A3P1
ENSG00000143006	5.6671	10.4787	8.2292	6.9425	9.8721	5.644	9.0042	DMRTB1
ENSG00000174332	9.9944	19.712	11.8819	18.9272	12.6901	11.3053	14.3357	GLIS1
ENSG00000239007	13.5037	47.9401	33.0252	23.0158	15.0549	0	107.277	RNU7-95P
ENSG00000058804	20.3648	10.9542	13.7889	15.3469	17.2626	15.6442	13.5041	NDC1
ENSG00000201003	31.7735	22.5601	0	5.4155	7.0847	11.2511	10.0966	RF00418
ENSG00000229687	30.2182	14.3038	7.3903	2.5752	3.3689	10.7003	0	AL049745.1
ENSG00000058799	25.4066	20.208	21.9001	19.8768	27.8607	15.1171	20.1835	YIPF1
ENSG00000211452	17.0424	11.2042	10.1883	9.3596	14.7778	17.0985	10.2294	DIO1
ENSG00000081870	12.8194	9.4814	17.3087	12.9731	15.7807	11.8213	12.0935	HSPB11
ENSG00000116212	21.5074	14.4225	14.9031	12.83	22.3795	8.5678	11.9602	LRRC42
ENSG00000219102	11.3823	17.318	4.9709	23.5571	18.1282	8.6368	20.0223	HNRNPA3P12
ENSG00000203985	14.1917	18.5167	7.5645	4.6516	8.9252	12.8855	10.1179	LDLRAD1
ENSG00000116209	10.5798	9.0546	8.0858	10.4652	9.7942	9.784	8.5549	TMEM59
ENSG00000280378	9.8489	12.8205	9.6347	6.2949	8.7842	6.1032	7.0417	AL353898.3
ENSG00000116205	10.8207	10.7126	8.3887	7.1722	7.6482	10.08	8.0343	TCEANC2
ENSG00000225183	3.6313	12.8915	13.3211	3.0946	8.0968	25.7168	11.539	AL353898.1
ENSG00000279049	0	0	0	0	0	0	0	AL353898.2
ENSG00000256407	3.9363	4.3994	4.2786	3.7273	2.6819	4.259	1.5635	AL357673.1
ENSG00000157211	2.9441	4.751	1.6364	1.3685	1.1936	2.8433	1.2758	CDCP2
ENSG00000280425	6.6092	9.8794	4.4663	5.9288	6.3989	8.6223	5.8032	AL357673.2
ENSG00000215883	6.9712	11.2286	11.3661	10.149	8.4197	10.0284	6.7688	CYB5RL
ENSG00000116221	20.343	26.8821	26.1196	21.3815	24.5698	12.6062	22.8947	MRPL37
ENSG00000157216	18.3529	26.023	15.9724	13.8086	15.6684	14.4906	17.3383	SSBP3
ENSG00000198711	7.2459	11.6927	11.2769	9.5431	9.547	6.7061	6.5413	SSBP3-AS1
ENSG00000225632	9.3347	15.6492	10.4634	15.9101	13.876	8.9523	9.8876	AL161644.1
ENSG00000232245	26.914	35.3883	10.9703	15.2908	6.6679	34.4151	38.0108	AL035415.1
ENSG00000235741	21.5111	17.9688	18.5676	15.0967	14.1071	15.6823	16.0836	AC099796.1
ENSG00000237173	0	18.9393	68.4968	75.0144	124.9	70.8402	50.8571	AC099796.2
ENSG00000227453	16.154	13.8062	8.7793	8.4128	25.0134	14.3005	12.8331	HNRNPA1P63
ENSG00000162390	10.3518	18.1133	10.8191	9.1988	11.5409	9.9472	10.262	ACOT11
ENSG00000162391	12.5002	17.3429	10.5417	10.6527	12.975	15.6449	11.6426	FAM151A
ENSG00000230728	13.8722	13.1329	8.4816	22.4616	23.1986	7.3683	12.1224	AL590093.1
ENSG00000184313	5.5156	7.5399	8.14	5.7539	7.5275	6.7348	4.7595	MROH7
ENSG00000271723	1.0971	0.8655	0.4472	0.4155	0.5436	0.8633	0.3873	MROH7-TTC4
ENSG00000243725	8.0862	7.5392	8.0901	5.8469	4.3709	6.9414	4.8665	TTC4
ENSG00000162396	8.1011	10.4582	7.6548	3.1381	9.8527	9.7794	7.3133	PARS2
ENSG00000006555	7.422	14.5259	5.7596	9.2443	10.6615	7.3285	7.8238	TTC22
ENSG00000237453	17.6375	26.8353	12.3243	12.8835	22.4727	20.0748	16.0133	AC096536.2
ENSG00000162398	19.9403	32.2299	26.7622	14.9208	17.8931	16.7912	19.7046	LEXM
ENSG00000116133	16.0647	13.9572	12.1844	12.6506	17.0032	12.2412	14.3776	DHCR24
ENSG00000242396	10.5212	8.8932	9.1896	7.6853	15.0811	0	3.5821	AC096536.3
ENSG00000233203	6.7784	5.3476	16.5774	7.702	10.076	7.0007	8.9748	AC096536.1
ENSG00000143001	7.0904	12.1198	6.7435	12.7562	10.5398	10.4614	9.3879	TMEM61
ENSG00000233271	0	0	0	0	0	0	0	AL590440.1
ENSG00000162399	8.961	14.4336	7.9139	9.1215	7.7703	9.6956	8.1075	BSND
ENSG00000169174	10.931	17.4526	10.8206	6.0624	13.5407	11.6735	9.0973	PCSK9
ENSG00000162402	21.4371	20.7637	19.8398	18.7693	22.0171	24.3067	16.3302	USP24
ENSG00000231090	20.3191	9.6181	23.1901	21.9335	10.5715	13.1909	11.8374	MIR4422HG
ENSG00000231095	18.2586	13.3757	7.4423	10.3733	8.724	7.6969	8.2886	GYG1P3
ENSG00000265822	72.8877	24.6439	38.1979	53.2414	23.2172	27.6533	0	MIR4422
ENSG00000231900	13.2046	5.4691	4.0367	5.6265	8.0968	15.1963	4.7205	GOT2P1
ENSG00000232198	11.3903	11.7942	12.1872	14.5602	11.1114	17.6459	9.0487	MTCO2P34
ENSG00000199831	34.3582	31.2759	29.0865	9.0092	11.7861	18.7174	10.498	RN7SKP291
ENSG00000252162	24.231	0	9.8767	13.7665	9.0048	7.1502	0	RNU6-830P
ENSG00000272051	25.4188	30.0801	20.7217	43.3238	37.7849	60.0058	33.6554	RF00019
ENSG00000234810	16.5354	17.6942	13.1214	13.7917	10.7864	24.293	9.0835	AL603840.1
ENSG00000230250	12.0779	7.9404	11.487	11.4364	19.4499	29.7001	12.7932	LINC01753
ENSG00000227104	18.0887	9.5137	9.8308	11.9896	2.2407	19.5717	7.9834	PIGQP1
ENSG00000233079	22.8938	11.2883	20.9962	13.0067	12.7618	25.3336	9.0936	LINC01755
ENSG00000235612	35.4681	22.3852	14.457	14.1054	27.6797	39.7713	14.0883	AL353681.1
ENSG00000229871	11.6527	4.5965	5.9371	4.1377	2.1652	14.6138	7.7143	RPSAP20
ENSG00000260971	10.875	9.8412	17.2093	19.0805	11.411	23.7847	7.1147	AC119674.1
ENSG00000223956	22.2007	28.1483	17.4519	27.0277	17.6792	18.2495	16.3769	LINC01767
ENSG00000162407	10.6272	13.5434	9.9963	10.3105	10.9366	10.2763	8.1827	PLPP3
ENSG00000236776	15.0303	8.8932	9.1896	14.4099	8.3784	18.2953	5.9702	RPL21P23
ENSG00000224980	25.9472	11.8097	7.322	13.6075	8.9008	12.3684	9.5137	RPL23AP85
ENSG00000225475	6.1294	29.0134	29.9804	20.8938	20.5003	21.7042	29.2158	AC099789.1
ENSG00000162409	7.1142	9.7308	9.4903	12.2042	12.2577	10.3057	6.2389	PRKAA2
ENSG00000187889	17.7213	16.9976	21.4418	21.7788	18.5092	25.5961	14.9673	FYB2
ENSG00000229913	20.3741	8.9713	14.4848	10.9022	8.4519	10.4862	10.163	AL360295.1
ENSG00000157131	24.9441	18.2319	23.3251	16.5682	22.4929	23.7056	11.3651	C8A
ENSG00000021852	26.9184	23.6099	17.8135	16.7326	25.0677	27.4743	14.3402	C8B
ENSG00000236341	17.0014	35.2085	22.5221	20.5256	23.693	17.5591	11.2553	AL161740.1
ENSG00000173406	16.3734	17.8855	15.2613	18.1492	17.6159	21.0831	12.0978	DAB1
ENSG00000227935	19.5308	7.2226	11.9413	11.4429	13.609	21.6123	2.9092	AL390243.1
ENSG00000236888	24.0067	14.2045	14.6779	12.2751	13.3822	19.1269	19.0714	RPS20P5
ENSG00000226759	18.5365	19.3412	14.8675	14.9475	18.2215	17.6447	12.1923	DAB1-AS1
ENSG00000229887	11.348	7.7747	16.7979	17.3056	15.9809	10.5746	9.4896	HNRNPA1P6
ENSG00000223416	29.8014	8.8166	15.184	31.7459	13.8436	8.794	17.7561	RPS26P15
ENSG00000235038	32.0605	19.7946	23.8634	20.1945	17.0946	28.3818	27.6843	AL445193.2
ENSG00000230546	30.6468	72.5335	29.9804	47.011	68.3345	27.1303	14.6079	AL445193.1
ENSG00000233216	26.8397	25.4093	19.6921	18.2983	17.9537	26.1361	19.1899	AL357373.1
ENSG00000162600	19.5256	18.1548	16.2017	15.055	16.0672	10.083	12.003	OMA1
ENSG00000270209	18.4754	7.2878	15.0614	12.2459	13.7318	10.9037	8.154	AL035411.2
ENSG00000264128	22.8938	50.7975	6.9987	21.9488	44.6663	10.1334	11.3671	RN7SL713P
ENSG00000184292	5.8817	12.6155	9.4398	17.5433	14.3441	4.556	8.761	TACSTD2
ENSG00000185839	26.303	10.3755	19.9109	7.4718	20.946	18.8497	9.9503	AL035411.1
ENSG00000162601	11.5064	9.3828	13.5973	15.4915	14.4452	12.4973	9.9859	MYSM1
ENSG00000283445	16.4131	12.517	16.0562	11.1898	8.7426	12.7539	11.1555	AL136985.3
ENSG00000177606	9.033	12.4229	9.2545	13.1073	17.4195	4.3225	10.2792	JUN
ENSG00000234807	21.6928	13.3488	23.3431	24.4023	15.4782	11.5222	12.4079	LINC01135
ENSG00000272226	42.0004	26.7628	29.6301	17.8964	14.4077	11.4404	7.6999	AL136985.2
ENSG00000231740	28.4433	49.1943	34.781	27.9686	31.7106	25.1797	24.3341	AL136985.1
ENSG00000232453	20.2943	25.1873	18.7635	21.513	23.7292	17.0893	13.3696	AC105277.1
ENSG00000237352	19.2624	14.7406	21.356	14.0078	19.4708	18.6437	12.0379	LINC01358
ENSG00000228121	10.5524	21.2287	20.6458	14.3884	8.2352	14.0124	6.7064	PHBP3
ENSG00000241042	40.4323	5.9808	6.1802	12.9211	0	13.4224	12.0451	AL592431.2
ENSG00000235215	38.1683	16.1313	30.004	23.2336	39.5133	50.6832	28.1559	AL592431.1
ENSG00000224609	20.2889	17.0389	18.0069	16.1747	19.336	16.2227	10.9186	AC093425.1
ENSG00000270457	5.1138	0	12.5066	10.8951	11.4026	13.5812	10.1564	AC093424.1
ENSG00000172456	20.7293	12.2653	17.6221	15.427	17.8869	18.2879	10.1514	FGGY
ENSG00000266150	37.0389	29.2207	0	10.5215	27.529	10.9296	0	MIR4711
ENSG00000226883	13.5214	9.3338	2.7557	10.5627	11.3059	7.9799	6.266	AL035416.1
ENSG00000134709	9.7192	11.1988	11.8848	12.533	14.6851	15.057	10.8705	HOOK1
ENSG00000134716	26.0139	17.1024	22.9741	21.9227	15.1456	22.0055	13.3181	CYP2J2
ENSG00000265535	31.9015	13.7278	28.3707	9.886	6.4665	7.7021	16.1275	RN7SL475P
ENSG00000162598	24.6256	13.4143	17.4462	12.8247	15.0345	30.1047	11.6447	C1orf87
ENSG00000229332	13.8401	14.5583	11.2826	17.0366	6.8578	16.3361	4.8866	PGBD4P8
ENSG00000238242	30.3686	19.4662	20.1149	14.0184	23.9821	16.8025	6.0314	AC097066.1
ENSG00000226476	10.8213	9.9172	9.1533	10.47	10.8851	18.1509	7.6918	LINC01748
ENSG00000231252	20.5723	20.2874	17.5107	15.4692	12.8169	16.2478	9.4534	AC099792.1
ENSG00000162599	14.9445	11.4765	16.7192	14.2261	15.5091	13.4409	11.0513	NFIA
ENSG00000237928	31.4184	23.3068	17.2025	19.5815	17.2523	30.7192	11.9209	NFIA-AS2
ENSG00000270742	16.5493	15.232	15.7397	23.5055	18.4503	13.0225	14.6079	AC096947.1
ENSG00000237853	20.5283	23.0781	13.8063	21.8677	13.7318	31.8024	8.9694	NFIA-AS1
ENSG00000223920	15.7135	15.7342	11.8244	10.3008	4.0427	11.7704	11.5229	AC099791.1
ENSG00000162604	15.0412	12.6079	8.0468	11.8834	13.1007	8.3221	7.3437	TM2D1
ENSG00000271200	24.2878	33.5319	39.5994	13.7987	36.1036	3.5835	6.4316	AC099791.2
ENSG00000132849	20.246	17.9259	17.0984	17.4398	18.106	17.536	12.8439	PATJ
ENSG00000200575	33.24	49.1694	71.1313	28.3271	55.5875	7.3565	33.0082	RNU6-414P
ENSG00000212360	16.62	19.6678	60.9697	7.0818	9.2646	7.3565	6.6016	RNU6-1177P
ENSG00000236646	9.6027	30.3029	15.6564	10.9112	14.2743	19.8353	7.6286	LAMTOR5P1
ENSG00000242860	14.698	6.9573	21.5675	7.5154	9.8318	13.0115	14.0116	RN7SL180P
ENSG00000263908	35.0368	41.4617	85.6871	59.7167	13.0205	93.0496	9.278	MIR3116-1
ENSG00000283690	0	0	0	0	0	0	0	MIR3116-2
ENSG00000234204	11.3219	26.7962	18.4595	19.2971	16.83	16.7047	17.9887	PIGPP2
ENSG00000234088	23.4732	37.8786	2.6094	20.0039	14.2743	5.6672	8.4762	RPS15AP7
ENSG00000240563	10.5532	13.5513	19.2197	10.1415	15.5204	13.3177	9.4539	L1TD1
ENSG00000237227	16.8907	9.994	27.539	7.1971	6.277	19.9368	11.1819	AL162739.1
ENSG00000200174	0	0	0	0	0	0	0	RF00019
ENSG00000132854	15.1748	19.3257	9.7198	9.6066	11.6009	12.9218	10.6774	KANK4
ENSG00000201153	56.0156	9.4697	39.141	13.639	8.9214	21.2521	12.7143	RNU6-371P
ENSG00000162607	12.5693	9.1165	11.8993	14.1669	12.431	7.3582	9.019	USP1
ENSG00000116641	10.9802	10.1154	9.9426	12.2297	10.692	11.6275	7.8396	DOCK7
ENSG00000270549	25.4188	30.0801	26.6422	21.6619	36.4355	12.8584	11.539	AL451044.1
ENSG00000132855	3.7229	7.8671	10.7307	7.705	13.0445	17.6556	4.6476	ANGPTL3
ENSG00000278967	8.077	3.9357	12.7816	8.9077	16.4206	7.5708	11.3233	AL138847.2
ENSG00000213703	15.8286	11.2387	9.6777	8.0935	1.7647	12.6111	11.3171	AL138847.1
ENSG00000235545	14.7793	10.8269	8.6059	10.1959	7.8462	10.5914	5.591	AC103923.1
ENSG00000125703	11.3935	11.5097	14.9516	23.2082	23.2359	12.7922	10.5966	ATG4C
ENSG00000234318	25.1345	18.3038	21.278	11.5336	10.7776	17.1158	12.2876	AC099794.1
ENSG00000237163	28.5228	20.2519	45.3416	14.5843	28.6193	20.2	27.1909	AC099794.2
ENSG00000229537	33.24	34.7968	14.0699	20.7006	8.5519	39.6118	7.1095	LINC01739
ENSG00000227485	14.4441	22.7905	8.8313	12.3093	21.4711	23.4424	15.2996	AL162400.1
ENSG00000229225	55.0471	13.0283	6.7313	14.0734	36.8223	34.1116	8.7461	AL162400.2
ENSG00000203605	27.3028	16.1548	8.9886	15.2134	15.2196	9.2962	10.0107	AC096543.1
ENSG00000224209	21.5579	23.6889	22.3601	18.0436	15.236	20.9586	11.7741	LINC00466
ENSG00000228734	17.1037	21.4308	3.6908	14.5758	16.8251	13.3599	8.7919	AC096543.2
ENSG00000223683	13.0725	10.3132	10.6569	2.4756	6.4774	9.0009	3.4617	RPSAP65
ENSG00000230798	12.8777	8.4663	15.7471	8.5357	15.1546	5.0667	13.0721	FOXD3-AS1
ENSG00000187140	2.9001	2.4514	3.5463	3.8838	6.4665	4.0344	5.5953	FOXD3
ENSG00000275836	43.212	34.0908	35.2269	24.5502	80.293	12.7512	34.3285	MIR6068
ENSG00000252784	15.7135	74.3799	9.6073	13.391	0	20.8657	12.4831	RF00019
ENSG00000236674	10.8269	6.783	11.6817	5.4275	4.9702	10.7122	12.1427	AL049636.1
ENSG00000088035	12.7454	7.438	10.8883	11.6055	10.3164	10.5101	9.293	ALG6
ENSG00000142856	12.5069	11.4281	13.3577	10.7933	12.1785	12.3331	10.1872	ITGB3BP
ENSG00000203965	9.6969	7.5306	10.0048	12.0082	14.8649	11.6693	8.3053	EFCAB7
ENSG00000264271	9.0655	28.6076	14.7805	0	13.4757	0	2.4006	RN7SL488P
ENSG00000251720	14.404	0	70.4538	24.5502	32.1172	51.005	45.7714	RNU7-123P
ENSG00000116652	8.7518	6.0414	8.9182	9.3229	10.5702	12.0518	6.3732	DLEU2L
ENSG00000276884	0	0	0	0	0	0	0	RF02110
ENSG00000278287	0	0	0	0	0	0	0	RF02109
ENSG00000277565	0	0	0	0	0	0	0	RF02108
ENSG00000275823	0	0	0	0	0	0	0	RF02107
ENSG00000277689	0	0	0	0	0	0	0	RF02106
ENSG00000274199	0	0	0	0	0	0	0	RF02105
ENSG00000079739	22.821	23.7552	22.7382	18.9078	19.553	17.2095	11.0791	PGM1
ENSG00000244256	31.1693	10.0596	17.3247	16.9034	12.6363	12.5422	18.0084	RN7SL130P
ENSG00000185483	13.3851	10.6613	11.3314	10.2003	9.0397	11.7353	7.8728	ROR1
ENSG00000177452	5.9195	15.7611	10.8576	11.3503	11.549	13.1006	3.5269	AL161742.1
ENSG00000228056	28.2201	16.6975	15.0973	10.5215	17.6972	18.7365	18.2151	CFL1P3
ENSG00000207190	0	9.5582	0	27.5329	0	28.6009	0	RNU6-809P
ENSG00000200508	33.8918	30.0801	10.3609	7.2206	0	0	13.4622	RF00019
ENSG00000223949	16.0948	9.5231	12.226	14.9629	17.128	17.2703	11.2362	ROR1-AS1
ENSG00000177414	22.0997	25.5959	18.3993	24.0426	22.0172	15.4014	17.93	UBE2U
ENSG00000238653	27.8787	0	0	23.7582	0	0	11.0737	RNU7-62P
ENSG00000158966	24.1088	23.6943	24.8171	21.9385	21.4115	20.8602	16.772	CACHD1
ENSG00000264470	22.4478	0	13.7248	9.565	75.0792	79.4883	17.833	MIR4794
ENSG00000162437	8.4004	6.908	8.5311	9.9495	10.6352	12.7302	7.5783	RAVER2
ENSG00000162434	23.6684	21.5327	17.9007	14.4573	20.2861	19.2571	20.6504	JAK1
ENSG00000234784	14.3442	16.9747	30.6957	15.2802	0	19.0475	5.6977	AL606517.2
ENSG00000233877	15.6322	13.2135	24.5769	15.2249	4.9794	15.8155	12.4186	AL606517.1
ENSG00000226891	12.2772	13.2922	14.0546	11.3531	10.3385	11.0998	6.8481	LINC01359
ENSG00000185031	11.095	6.9103	11.4249	6.9669	7.8123	10.8558	3.7112	SLC2A3P2
ENSG00000272506	23.7736	21.5136	23.9406	42.9032	9.3545	9.9039	8.8876	AL357078.3
ENSG00000212257	32.308	38.2326	39.5068	55.0658	54.0289	28.6009	38.4993	RNU6-1176P
ENSG00000265996	29.4627	23.2437	24.0184	41.8469	10.949	26.0821	15.6039	MIR3671
ENSG00000199135	11.5232	95.4541	70.4538	58.9204	12.8469	91.8089	36.6171	MIR101-1
ENSG00000231485	2.7879	6.5982	3.4091	14.2549	21.7568	0	8.859	AL357078.1
ENSG00000235804	16.1918	16.766	19.7997	10.349	9.0259	16.1257	11.2553	AL357078.2
ENSG00000234496	50.3817	18.3448	33.1733	33.0271	25.9242	20.585	15.394	MRPS21P1
ENSG00000162433	10.7203	11.8764	13.9457	14.1897	11.5703	10.096	6.6138	AK4
ENSG00000231622	15.1621	41.8659	6.1802	8.6141	28.173	17.8965	32.1202	RPS29P7
ENSG00000116675	21.2518	17.7954	16.5649	15.8867	17.7351	20.0235	13.526	DNAJC6
ENSG00000229294	25.3195	43.9451	12.3845	27.3313	18.8187	26.8972	17.4324	AL139294.1
ENSG00000234144	34.4166	27.1519	0	16.2944	17.0534	6.7706	18.2275	COX6CP13
ENSG00000222624	22.6241	10.7091	22.1321	19.2802	20.1783	16.0225	7.1892	RNU2-15P
ENSG00000213625	10.8917	9.1785	14.7311	10.5476	10.855	11.1029	7.866	LEPROT
ENSG00000116678	8.0571	9.8045	10.503	10.3642	13.9824	12.7849	7.7292	LEPR
ENSG00000237852	22.4743	33.849	9.9935	26.1172	18.2225	30.7477	17.8541	AC119800.1
ENSG00000224570	17.7946	16.5047	12.9381	8.6069	10.7236	19.5845	3.4386	AC097063.1
ENSG00000239319	26.3666	13.8674	14.3296	19.973	9.7985	36.3086	27.9283	RN7SL854P
ENSG00000184588	15.5971	15.2628	16.7495	23.9424	14.1562	16.3742	10.8816	PDE4B
ENSG00000227466	15.1621	17.9425	11.5878	20.9969	38.0335	40.2671	12.0451	AL590783.1
ENSG00000223152	30.1479	83.2449	61.4423	8.564	33.611	8.8962	31.9335	RNU4-88P
ENSG00000118473	14.5181	13.9591	19.3669	14.3407	18.301	15.116	10.5505	SGIP1
ENSG00000264720	11.08	26.2237	40.6465	9.4424	24.7055	9.8086	0	MIR3117
ENSG00000248458	26.1664	7.9624	4.571	10.1938	16.6698	17.8694	4.7514	AL139147.1
ENSG00000152760	10.0363	18.1451	10.2272	15.6804	15.2298	19.0035	10.4093	TCTEX1D1
ENSG00000172410	15.7135	14.3038	14.7805	9.2707	5.3903	11.7704	5.7614	INSL5
ENSG00000152763	15.3408	14.1875	12.6111	14.2819	15.2346	13.0099	10.7533	WDR78
ENSG00000231080	8.0301	7.127	8.5919	11.1203	7.8335	5.3315	3.1896	AL592161.1
ENSG00000198160	9.5063	7.0464	15.5845	17.805	16.6545	11.9297	10.9546	MIER1
ENSG00000116704	13.324	10.4563	15.7784	14.9405	15.48	13.7818	9.5821	SLC35D1
ENSG00000203963	9.2929	12.4226	11.1531	14.9589	11.5115	14.4727	10.6636	C1orf141
ENSG00000252433	32.0089	37.8786	70.4538	27.278	21.4115	22.6689	10.1714	RF00322
ENSG00000275678	5.8792	12.6101	8.5371	5.9497	6.1449	8.7827	4.6705	AL133320.1
ENSG00000162594	20.3693	16.5915	18.7618	18.7113	15.9259	16.1586	13.4498	IL23R
ENSG00000253074	58.17	29.5016	40.6465	14.1636	111.175	36.7824	26.4065	RNU6-586P
ENSG00000252116	27.4362	0	33.5495	5.8453	7.647	18.2161	27.2449	RNU4ATAC4P
ENSG00000228523	13.0586	16.8581	18.8716	12.1402	13.2351	7.3565	6.6016	AL389925.1
ENSG00000081985	22.8667	19.3286	16.7272	16.5292	20.7134	15.0015	12.0024	IL12RB2
ENSG00000142864	12.3849	11.4583	14.5937	16.0235	18.5774	9.8674	14.5793	SERBP1
ENSG00000223263	41.1543	19.4804	10.0648	7.0143	18.3527	29.1457	32.6938	RNU6-387P
ENSG00000235200	28.9869	19.057	21.0049	17.3834	32.3167	29.4625	23.0278	LINC01702
ENSG00000207504	48.4621	9.5582	49.3835	6.8832	0	42.9014	0	RNU6-1031P
ENSG00000238139	4.6216	19.1419	31.0826	17.7234	10.305	20.4565	16.5217	AL590559.1
ENSG00000242482	14.4522	23.9433	10.6034	9.8529	16.1123	17.9114	4.5924	RN7SL392P
ENSG00000232048	20.122	19.0496	31.9872	21.435	17.9467	20.4851	14.3868	HNRNPCP9
ENSG00000116717	13.3667	10.3805	18.8989	25.63	16.7649	8.1352	9.6233	GADD45A
ENSG00000172380	10.428	8.8763	9.3958	6.704	10.81	9.8792	6.3948	GNG12
ENSG00000238778	42.5036	67.0638	34.6494	48.2954	0	50.1688	22.5105	RNU7-80P
ENSG00000232284	19.9536	20.9562	25.6196	17.0045	21.9676	19.8721	11.6905	GNG12-AS1
ENSG00000235055	11.4722	12.4446	10.5213	7.3325	3.1975	10.1559	6.8353	AL157407.1
ENSG00000162595	9.6367	13.4773	10.1771	5.5994	10.2554	10.0821	8.6996	DIRAS3
ENSG00000228431	17.9117	10.5982	16.4271	20.9885	14.9769	5.9462	5.336	ARL5AP3
ENSG00000116729	23.9798	26.3176	19.391	20.106	21.9912	21.2283	18.2819	WLS
ENSG00000234383	12.3463	7.6896	7.1513	8.3065	6.52	8.0534	8.2595	CTBP2P8
ENSG00000221203	27.8787	43.9881	22.727	71.2747	20.7208	16.4532	22.1474	MIR1262
ENSG00000229133	13.3645	14.058	12.7107	6.3274	8.2776	17.0893	15.3358	RPS7P4
ENSG00000225242	11.0329	4.352	22.4853	12.5363	12.3002	26.0451	17.5295	COX6B1P7
ENSG00000237622	38.4677	27.3131	25.0874	21.8548	14.2955	11.3513	32.5968	ELOCP18
ENSG00000229440	35.8441	4.713	14.6102	10.1821	13.3205	10.5771	3.1639	AL139413.1
ENSG00000116745	19.2053	22.3353	21.4601	20.3174	12.1824	24.6231	16.0463	RPE65
ENSG00000024526	10.8323	8.6613	13.9619	13.0984	17.2989	18.4012	10.1171	DEPDC1
ENSG00000233589	10.803	13.8494	8.8067	13.0423	8.0293	25.5025	12.8732	AL138789.1
ENSG00000234264	17.3264	11.4821	13.5597	8.8593	13.1353	5.5218	9.9104	DEPDC1-AS1
ENSG00000225167	11.7185	3.4669	25.0768	19.973	0	15.5608	9.3094	TXNP2
ENSG00000223883	48.2431	19.5736	5.0565	29.3662	18.4405	34.166	24.0902	LINC01707
ENSG00000235446	23.896	9.426	12.1752	18.6672	8.8803	12.3399	22.1474	AL512271.1
ENSG00000229639	16.9829	20.0972	23.0744	24.1214	18.9337	51.7845	10.4934	LINC01758
ENSG00000033122	10.5582	10.7493	11.0355	14.6778	11.771	13.3674	9.4186	LRRC7
ENSG00000270615	11.348	9.895	5.8428	9.6708	11.9857	16.9194	10.913	SGO1P1
ENSG00000240692	22.7432	26.9138	13.9054	21.8044	3.1695	22.6502	11.2923	RN7SL538P
ENSG00000229359	9.5448	9.2415	3.1832	7.3946	10.6412	3.0726	6.2039	PIN1P1
ENSG00000237919	12.763	8.6306	12.2625	14.7612	14.2291	8.8774	11.5877	AL158840.1
ENSG00000066557	12.586	17.0217	14.6575	15.8333	15.0341	13.5294	11.427	LRRC40
ENSG00000244389	20.3693	6.887	0	4.9596	6.4883	10.304	13.8701	RN7SL242P
ENSG00000116754	8.5679	8.6907	10.7265	10.8655	16.2614	11.7384	9.3185	SRSF11
ENSG00000228988	15.1289	8.9516	6.9375	19.3393	18.9751	8.3706	10.5164	AL353771.1
ENSG00000118454	9.5922	11.7964	11.7295	12.6624	12.791	9.3241	9.5627	ANKRD13C
ENSG00000197568	22.6315	19.2493	13.8371	22.9028	22.0773	11.2695	17.9789	HHLA3
ENSG00000226088	16.5333	14.2292	18.3793	6.4044	11.7298	10.6445	15.5225	AL158839.1
ENSG00000279230	90.9726	53.8275	37.081	51.6846	16.9038	67.1118	12.0451
ENSG00000116761	22.1967	13.9809	20.5758	18.3059	17.9611	18.3821	13.6518	CTH
ENSG00000278636	12.2154	14.4554	3.7343	7.8075	0	2.7034	9.7042	RF00017
ENSG00000271992	20.4005	19.7522	11.3391	14.2244	12.4058	13.1343	11.7866	AL354872.2
ENSG00000233020	22.3433	10.5762	9.8359	16.7561	12.9532	14.2413	12.07	AL354872.1
ENSG00000237033	14.1911	5.038	10.4119	4.8375	4.7464	6.2814	3.3821	CASP3P1
ENSG00000229051	11.1862	13.7278	9.1191	8.1206	11.5474	15.0374	6.5826	LINC01788
ENSG00000226208	18.005	11.8371	14.6779	17.0487	8.9214	30.1071	14.3035	AL513285.1
ENSG00000050628	10.4751	9.9592	9.7437	10.8343	11.9778	13.9494	9.9575	PTGER3
ENSG00000235782	20.7695	17.7509	11.2877	12.7831	30.8737	28.6009	10.9998	AL031429.1
ENSG00000269933	9.3215	7.8792	8.1418	11.3483	10.3923	15.3251	10.5789	AL031429.2
ENSG00000235079	8.9373	11.6339	12.0216	9.1397	12.9532	12.6589	7.1	ZRANB2-AS1
ENSG00000132485	9.0007	9.2174	9.7363	14.8983	16.9817	11.339	11.0005	ZRANB2
ENSG00000207721	10.0493	0	0	17.128	0	0	7.9834	MIR186
ENSG00000229956	16.2604	15.8061	16.3329	19.004	16.9629	25.7047	14.1171	ZRANB2-AS2
ENSG00000226324	20.7418	12.2727	8.4545	17.6761	30.8325	39.7839	8.2388	AL358453.1
ENSG00000172260	8.3162	8.2392	8.3561	9.7241	9.1277	11.0715	5.7359	NEGR1
ENSG00000231985	25.4188	0	31.0826	69.3182	45.3419	27.0026	24.2319	AL354949.1
ENSG00000271618	23.7429	16.8581	11.6133	8.0935	26.4702	29.4259	22.6342	AL359821.1
ENSG00000228853	19.4211	5.7456	17.8114	45.5144	14.4347	18.6254	12.8571	NEGR1-IT1
ENSG00000233994	19.9003	13.4569	12.1672	8.4795	11.0931	26.4253	11.2923	GDI2P2
ENSG00000227207	14.4845	0	17.7119	2.0573	0	4.2742	11.5068	RPL31P12
ENSG00000212366	24.231	0	29.6301	0	18.0096	28.6009	6.4165	RNU6-1246P
ENSG00000225087	20.7833	18.4459	0	30.9952	23.1707	39.8636	8.2554	AL583808.1
ENSG00000227016	14.3832	19.2408	25.9996	22.9159	25.796	34.8768	16.891	AL583808.2
ENSG00000280317	28.7123	27.182	10.533	17.128	25.6084	15.2507	13.6858	AL732618.1
ENSG00000229636	11.0131	8.2312	4.9615	5.4336	7.7547	15.907	4.1443	KRT8P21
ENSG00000251825	37.7248	32.4674	16.7747	11.6906	22.9409	24.2881	5.449	RN7SKP19
ENSG00000233973	6.1545	8.6073	7.2978	10.3308	8.109	12.0523	8.0006	LINC01360
ENSG00000223479	27.4362	18.7312	23.2265	10.7913	9.4116	40.1688	6.7064	LINC02238
ENSG00000252005	7.9288	0	0	20.2708	35.3584	0	18.8964	RNU4ATAC8P
ENSG00000162620	6.0188	4.3202	5.1881	11.4356	6.3802	11.0058	5.4085	LRRIQ3
ENSG00000254685	10.5446	8.3188	8.8489	10.5718	8.0677	13.1783	6.4058	FPGT
ENSG00000259030	4.8024	4.8087	4.2914	6.2176	4.5303	12.1817	3.3749	FPGT-TNNI3K
ENSG00000116783	7.3256	4.9847	4.7029	4.5261	7.1462	11.0246	4.3647	TNNI3K
ENSG00000237324	9.8209	13.8009	5.254	12.5541	9.5804	35.3195	12.6781	AC093158.1
ENSG00000233894	13.3695	4.5203	18.6839	25.2284	13.8406	21.1347	6.0691	AC105271.1
ENSG00000162621	17.4684	12.9861	12.5973	11.4512	13.7324	23.9891	4.2699	LRRC53
ENSG00000178965	16.0464	9.7857	13.7232	13.423	13.6093	22.31	10.0886	ERICH3
ENSG00000234497	11.9072	9.14	11.2154	6.7192	9.6872	18.8028	7.9254	ERICH3-AS1
ENSG00000272864	1.5296	3.6203	9.3523	18.2497	13.6427	4.0623	10.9365	AC135803.1
ENSG00000116791	12.4823	9.7641	15.0049	14.2433	15.8031	21.5382	10.4204	CRYZ
ENSG00000162623	14.2293	15.2877	11.6762	15.1577	11.0629	16.7401	5.652	TYW3
ENSG00000229943	22.9444	15.0844	18.7046	26.071	17.0534	22.5686	16.2022	AC133865.1
ENSG00000261213	3.6776	0	2.998	7.3128	7.5168	8.6817	3.8954	AC099786.3
ENSG00000224127	20.6386	12.2116	7.8866	4.397	23.0093	4.5676	15.371	AC099786.1
ENSG00000162624	9.127	7.9719	9.5663	12.2226	11.3868	18.8527	8.6318	LHX8
ENSG00000224149	9.8075	7.8921	8.1551	5.3491	6.1231	4.862	6.8564	AC099786.2
ENSG00000206999	58.7348	39.7174	20.5205	7.1505	0	51.9954	46.6601	RNU6-622P
ENSG00000137968	13.8575	16.2363	14.4286	18.2402	12.0841	20.6481	8.9377	SLC44A5
ENSG00000224493	21.9285	9.1587	18.9279	19.7867	5.7523	13.7028	16.3957	AC093156.1
ENSG00000252338	16.4617	19.4804	10.0648	21.043	45.8817	21.8593	6.5388	RNU6-503P
ENSG00000213579	20.8023	29.0928	16.1874	14.5045	21.0835	16.7412	13.5211	AL096829.1
ENSG00000230863	8.1532	12.405	19.9398	11.9111	11.6868	16.4976	10.1783	AL096829.2
ENSG00000178193	31.0955	16.4955	22.29	15.5342	19.1269	26.5783	14.481	AL357314.1
ENSG00000117054	15.3586	15.1815	12.1523	15.5524	17.3243	9.4375	12.3448	ACADM
ENSG00000181227	15.9572	13.596	14.0491	11.4229	7.1161	12.9961	8.1131	DLSTP1
ENSG00000137955	10.2312	5.8807	12.1534	13.4522	14.3395	8.7984	6.8506	RABGGTB
ENSG00000206620	0	0	0	0	0	0	0	SNORD45C
ENSG00000207241	0	0	0	0	0	0	0	SNORD45A
ENSG00000201487	0	0	0	0	0	0	0	SNORD45B
ENSG00000057468	12.437	12.2126	14.561	17.815	12.9806	11.2442	10.7211	MSH4
ENSG00000154007	10.9299	1.8477	11.4559	21.2901	4.3519	6.9112	11.784	ASB17
ENSG00000225605	24.6705	19.159	14.141	21.6812	17.1903	24.5697	18.9863	AC092813.1
ENSG00000230027	30.3242	23.0689	21.1891	12.9211	31.3927	17.2573	27.5316	AC092813.2
ENSG00000184005	9.7924	11.1642	9.9299	11.1946	11.8492	23.9978	7.3049	ST6GALNAC3
ENSG00000223905	13.0157	18.4829	15.9158	6.6552	7.2554	21.8922	5.17	AC103592.1
ENSG00000272855	9.333	13.2534	9.1301	9.5443	8.3241	11.567	4.4486	AC104458.1
ENSG00000226415	16.1325	12.2727	8.4545	8.8381	19.2703	12.2412	10.0697	TPI1P1
ENSG00000199921	16.3064	0	0	0	0	28.8707	6.4771	RNU6-161P
ENSG00000237552	38.5821	34.243	25.9484	37.8117	43.0141	56.3559	27.5854	LINC02567
ENSG00000117069	8.9201	11.2756	8.1808	11.0571	10.3968	15.7932	6.6032	ST6GALNAC5
ENSG00000276081	86.424	51.1362	52.8404	61.3755	80.293	102.01	57.2142	MIR7156
ENSG00000230498	31.3004	22.6357	29.7692	22.2285	13.5706	18.4726	12.4329	AL035409.1
ENSG00000142892	11.4438	10.5741	10.9265	12.5579	12.234	15.2654	9.2157	PIGK
ENSG00000226084	14.0147	3.6855	9.5208	15.9244	24.3049	11.0281	7.4224	AC113935.1
ENSG00000228187	27.244	23.2844	16.6572	9.029	10.1245	12.059	14.4288	AC093433.1
ENSG00000154027	14.4894	13.0076	10.6918	11.7091	12.3938	13.1585	10.4191	AK5
ENSG00000233099	20.6317	32.5535	30.8352	5.8608	15.3345	22.3231	7.2846	AC095030.1
ENSG00000251767	41.8181	0	34.0906	213.824	46.6217	24.6798	110.737	RNU7-8P
ENSG00000036549	9.6901	7.8339	10.9106	11.4466	12.3007	9.1727	7.9267	AC118549.1
ENSG00000243437	11.7185	13.8674	3.5824	4.9933	6.5323	25.9347	4.6547	RN7SL370P
ENSG00000077254	14.1167	13.3052	13.7486	18.205	17.5489	12.3863	11.81	USP33
ENSG00000232672	12.0994	9.2045	8.4545	11.0476	16.3798	10.711	5.4926	ACTG1P21
ENSG00000180488	9.2784	9.594	8.2615	11.8222	11.4489	9.1707	7.2278	MIGA1
ENSG00000219201	3.7535	2.2209	4.5898	2.399	2.0923	1.6614	0.7455	AC138392.1
ENSG00000235613	23.9925	10.8736	34.3322	12.6159	17.0735	28.9219	11.7605	NSRP1P1
ENSG00000232015	44.7614	16.2984	12.6312	8.8029	7.6774	48.7697	10.9414	HSPE1P25
ENSG00000235927	18.8534	25.4342	17.0602	15.7455	14.7134	8.0113	6.2906	NEXN-AS1
ENSG00000162614	15.3911	16.8302	15.9617	19.4254	19.9827	11.383	11.6079	NEXN
ENSG00000162613	10.067	11.9131	13.0562	14.9485	17.3453	16.0685	11.148	FUBP1
ENSG00000162616	11.6511	12.1656	16.7614	22.1945	22.668	10.921	11.0708	DNAJB4
ENSG00000137960	13.0517	9.7819	15.9598	17.4255	12.1258	13.6724	10.1957	GIPC2
ENSG00000273338	8.2702	19.5736	25.2825	91.6227	13.8304	10.9819	13.1401	AC103591.3
ENSG00000213561	18.052	12.0163	13.7964	12.4994	12.5785	7.9903	7.1704	AC103591.2
ENSG00000251958	9.0025	10.6534	22.0168	0	0	47.8172	21.4553	RNU6-1102P
ENSG00000213560	20.207	11.0366	1.9007	19.8698	8.6647	8.2562	11.1135	AC103591.1
ENSG00000233333	7.9917	12.1592	11.1684	8.7563	0	4.0427	3.6278	RNFT1P2
ENSG00000237413	20.2039	16.9011	13.2048	11.5775	17.4761	20.3526	9.1321	AC096531.2
ENSG00000122420	8.4334	13.2342	9.4158	8.5931	10.2197	12.9839	5.9714	PTGFR
ENSG00000227556	32.308	38.2326	19.7534	34.4161	54.0289	21.4507	19.2496	AC096531.1
ENSG00000137959	8.271	9.8877	10.8364	15.9672	14.114	13.9716	8.1798	IFI44L
ENSG00000137965	16.1144	18.5676	22.8163	22.406	16.0744	16.8932	11.4541	IFI44
ENSG00000238015	18.3447	16.8846	22.4322	8.6852	6.8173	16.2398	3.2385	AC104837.2
ENSG00000235400	17.4264	10.311	13.3183	13.9226	6.6784	30.8537	4.3262	AC104837.1
ENSG00000162618	12.4968	9.859	9.2886	15.6614	14.2055	18.4381	10.7064	ADGRL4
ENSG00000230787	10.1126	9.2054	10.4634	5.9663	2.6018	8.2636	8.0337	PSAT1P3
ENSG00000235011	4.869	2.8809	0	0	2.7141	2.1551	3.868	AL353651.1
ENSG00000282898	1.546	9.1478	1.8905	2.6351	5.1709	2.7373	4.9128	AL353651.2
ENSG00000232676	10.7646	9.099	4.7011	4.5868	10.2866	10.2101	6.7191	ADH5P2
ENSG00000235756	12.1831	12.6151	16.7599	16.8715	6.7913	14.8296	9.0736	AC098657.1
ENSG00000260322	11.8089	7.7636	6.4179	11.9272	8.2894	18.5848	5.9067	AC098657.2
ENSG00000277670	13.1443	31.1094	4.0183	14.002	18.3178	23.2722	7.8316	AC098657.3
ENSG00000236407	26.5276	9.9133	17.0728	10.7085	14.0091	16.0678	8.8733	HMGB1P18
ENSG00000225598	16.3908	3.5266	14.5767	5.0793	13.2899	14.51	9.4699	AL606519.1
ENSG00000213559	10.3109	9.9832	10.3159	15.1774	22.9906	11.6172	8.1912	HNRNPA1P64
ENSG00000227062	14.4729	4.8934	27.8107	14.0958	11.5253	14.6426	16.4251	AL596276.1
ENSG00000234108	13.055	18.5388	25.5422	13.3506	8.7328	11.557	12.4454	AL596276.2
ENSG00000224326	19.8107	8.7913	6.0562	10.5517	16.5647	28.4985	7.869	AL136234.1
ENSG00000234184	19.5033	10.0974	16.3962	32.2026	35.3334	32.3727	13.5571	LINC01781
ENSG00000227937	15.8369	2.6773	0	13.4962	5.0446	14.0197	16.1757	MTND2P30
ENSG00000229752	21.0505	6.9196	8.5803	8.9696	7.8229	6.2117	9.2905	RPL7P10
ENSG00000235089	14.7848	15.9055	21.3663	26.3447	19.4801	13.0884	5.3388	AL357632.1
ENSG00000223026	14.0299	16.6026	13.7248	21.5213	21.8981	29.8081	8.9165	RN7SKP247
ENSG00000117114	15.0467	13.5853	16.4913	18.6169	20.1302	25.1604	11.7764	ADGRL2
ENSG00000224494	18.7878	11.5612	8.2707	17.9323	25.1352	9.9792	11.9404	HNRNPA3P14
ENSG00000227288	11.8672	7.327	3.7856	3.0779	9.779	10.9623	6.9682	AL138799.1
ENSG00000227960	17.6375	20.8719	18.4864	34.3559	39.3272	24.5359	12.01	AL138799.2
ENSG00000234953	14.7848	9.5433	16.4356	13.745	8.9908	7.1391	8.5421	AL138799.4
ENSG00000242598	33.1762	19.63	14.199	24.0318	16.6442	19.0902	11.8601	MED28P8
ENSG00000236676	28.3136	22.3372	32.9737	20.6819	12.0252	45.3554	19.2797	AC117944.1
ENSG00000234683	19.7541	20.4545	24.1556	37.8774	19.2703	8.7437	17.6547	AL138799.3
ENSG00000215875	12.9839	14.4045	16.8692	13.1395	7.2377	12.9308	8.3807	ST13P20
ENSG00000233290	19.3198	18.2901	26.7746	12.0739	11.4875	23.9442	8.1856	AC093580.1
ENSG00000230817	22.5494	16.882	20.2583	16.8635	17.4438	33.4058	13.1611	LINC01362
ENSG00000236268	16.8925	12.8969	9.3287	16.7177	10.9352	19.2957	8.6579	LINC01361
ENSG00000231364	14.0729	10.7758	12.1472	12.6984	23.0727	21.2521	11.8374	LINC01712
ENSG00000233008	12.2666	10.7457	8.7661	11.8112	10.834	14.9489	8.0996	LINC01725
ENSG00000237076	16.4497	5.9896	10.8311	19.4101	21.1607	12.3218	17.0889	AL035706.1
ENSG00000137941	12.8697	13.1927	11.4271	14.67	17.4553	16.763	10.1589	TTLL7
ENSG00000233061	9.172	4.5517	6.5123	7.8164	12.5346	10.215	6.8163	TTLL7-IT1
ENSG00000229486	17.2725	8.7599	8.2976	13.1425	10.316	7.0992	10.7813	AC104454.1
ENSG00000271576	4.8583	10.2208	4.6206	8.2805	7.8237	7.646	3.4307	AL359504.2
ENSG00000142875	8.0902	9.1179	10.835	12.5852	17.1801	12.846	8.9774	PRKACB
[truncated: 55,501 more rows]
