# Supplementary material for: SARS-CoV-2 infection enhances mitochondrial PTP complex activity to perturb cardiac energetics
Source: iScience. 2022 Jan 1;25(1):103722. doi: 10.1016/j.isci.2021.103722 (PMC8720045; doi:10.1016/j.isci.2021.103722)
Supplement: Data S2. RNA-seq analysis of iPSCs-derived cardiomyocytes infected with SARS-CoV-2 virus, related to Figure 7 — Supplemental files include differential splice variant expression data of control (M1, M2, and M3) and SARS-CoV-2-infected iPSCs (S1, S2, and S3) [file mmc3.zip]

Archive with 8 entries (8 files):
- differential_splicevariant_expression/testCondition.txt
- differential_splicevariant_expression/S2.counts.txt
- differential_splicevariant_expression/S1.counts.txt
- differential_splicevariant_expression/M3.counts.txt
- differential_splicevariant_expression/M1.counts.txt
- differential_splicevariant_expression/M2.counts.txt
- differential_splicevariant_expression/S3.counts.txt
- differential_splicevariant_expression/counts.txt
