# Supplementary material for: SARS-CoV-2 infection enhances mitochondrial PTP complex activity to perturb cardiac energetics
Source: iScience. 2022 Jan 1;25(1):103722. doi: 10.1016/j.isci.2021.103722 (PMC8720045; doi:10.1016/j.isci.2021.103722)
Supplement: Data S2. RNA-seq analysis of iPSCs-derived cardiomyocytes infected with SARS-CoV-2 virus, related to Figure 7 — Supplemental files include differential splice variant expression data of control (M1, M2, and M3) and SARS-CoV-2-infected iPSCs (S1, S2, and S3) [file mmc3.zip › differential_splicevariant_expression/S3.counts.txt]

Geneid	Chr	Start	End	Strand	Length	S3
ENSG00000223972	1	11869	12009	+	141	0
ENSG00000223972	1	12010	12057	+	48	0
ENSG00000223972	1	12058	12178	+	121	0
ENSG00000223972	1	12179	12227	+	49	0
ENSG00000223972	1	12613	12697	+	85	0
ENSG00000223972	1	12698	12721	+	24	0
ENSG00000223972	1	12975	13052	+	78	0
ENSG00000223972	1	13221	13374	+	154	0
ENSG00000223972	1	13375	13452	+	78	0
ENSG00000223972	1	13453	13670	+	218	0
ENSG00000223972	1	13671	14409	+	739	0
ENSG00000227232	1	14404	14501	-	98	0
ENSG00000227232	1	15005	15038	-	34	0
ENSG00000227232	1	15796	15947	-	152	0
ENSG00000227232	1	16607	16765	-	159	1
ENSG00000227232	1	16858	17055	-	198	4
ENSG00000227232	1	17233	17368	-	136	3
ENSG00000227232	1	17606	17742	-	137	1
ENSG00000227232	1	17915	18061	-	147	4
ENSG00000227232	1	18268	18366	-	99	3
ENSG00000227232	1	24738	24891	-	154	4
ENSG00000227232	1	29534	29570	-	37	0
ENSG00000278267	1	17369	17436	-	68	0
ENSG00000243485	1	29554	30039	+	486	0
ENSG00000243485	1	30267	30365	+	99	0
ENSG00000243485	1	30366	30503	+	138	0
ENSG00000243485	1	30504	30563	+	60	0
ENSG00000243485	1	30564	30667	+	104	0
ENSG00000243485	1	30976	31097	+	122	0
ENSG00000243485	1	31098	31109	+	12	0
ENSG00000237613	1	34554	35174	-	621	0
ENSG00000237613	1	35245	35276	-	32	0
ENSG00000237613	1	35277	35481	-	205	0
ENSG00000237613	1	35721	36073	-	353	0
ENSG00000237613	1	36074	36081	-	8	0
ENSG00000268020	1	52473	53312	+	840	0
ENSG00000240361	1	62948	63887	+	940	0
ENSG00000186092	1	69091	70008	+	918	0
ENSG00000239945+ENSG00000238009	1	89295	89550	-	256	0
ENSG00000239945+ENSG00000238009	1	89551	90050	-	500	0
ENSG00000239945+ENSG00000238009	1	90051	90286	-	236	0
ENSG00000239945+ENSG00000238009	1	90287	91105	-	819	0
ENSG00000239945+ENSG00000238009	1	91106	91629	-	524	0
ENSG00000239945+ENSG00000238009	1	92091	92229	-	139	0
ENSG00000239945+ENSG00000238009	1	92230	92240	-	11	0
ENSG00000239945+ENSG00000238009	1	110953	111357	-	405	1
ENSG00000239945+ENSG00000238009	1	112700	112804	-	105	1
ENSG00000239945+ENSG00000238009	1	120721	120724	-	4	0
ENSG00000239945+ENSG00000238009	1	120725	120774	-	50	0
ENSG00000239945+ENSG00000238009	1	120775	120869	-	95	0
ENSG00000239945+ENSG00000238009	1	120870	120873	-	4	0
ENSG00000239945+ENSG00000238009	1	120874	120932	-	59	0
ENSG00000239945+ENSG00000238009	1	129055	129080	-	26	0
ENSG00000239945+ENSG00000238009	1	129081	129173	-	93	0
ENSG00000239945+ENSG00000238009	1	129174	129217	-	44	0
ENSG00000239945+ENSG00000238009	1	129218	129223	-	6	0
ENSG00000239945+ENSG00000238009	1	133374	133566	-	193	3
ENSG00000239945+ENSG00000238009	1	133567	133723	-	157	0
ENSG00000233750	1	131025	134836	+	3812	3
ENSG00000268903	1	135141	135895	-	755	6
ENSG00000269981	1	137682	137965	-	284	7
ENSG00000239906	1	139790	139847	-	58	2
ENSG00000239906	1	140075	140339	-	265	1
ENSG00000241860	1	141474	142807	-	1334	0
ENSG00000241860	1	142808	143011	-	204	4
ENSG00000241860	1	146386	146509	-	124	4
ENSG00000241860	1	146510	146641	-	132	1
ENSG00000241860	1	146642	146831	-	190	0
ENSG00000241860	1	146832	149707	-	2876	0
ENSG00000241860	1	155767	155831	-	65	2
ENSG00000241860	1	164263	164791	-	529	0
ENSG00000241860	1	165884	165888	-	5	0
ENSG00000241860	1	165889	165942	-	54	0
ENSG00000241860	1	168100	168165	-	66	0
ENSG00000241860	1	168610	168767	-	158	0
ENSG00000241860	1	169049	169264	-	216	2
ENSG00000241860	1	172557	172688	-	132	2
ENSG00000241860	1	173753	173862	-	110	1
ENSG00000222623	1	157784	157887	-	104	0
ENSG00000241599	1	160446	160690	+	245	0
ENSG00000241599	1	161314	161525	+	212	0
ENSG00000279928	1	182393	182746	+	354	0
ENSG00000279928	1	183114	183240	+	127	0
ENSG00000279928	1	183922	184158	+	237	0
ENSG00000279457	1	184923	184924	-	2	0
ENSG00000279457	1	184925	184926	-	2	0
ENSG00000279457	1	184927	184971	-	45	0
ENSG00000279457	1	184972	184976	-	5	0
ENSG00000279457	1	184977	185049	-	73	0
ENSG00000279457	1	185050	185350	-	301	4
ENSG00000279457	1	185491	185528	-	38	4
ENSG00000279457	1	185529	185559	-	31	4
ENSG00000279457	1	186317	186469	-	153	4
ENSG00000279457	1	187129	187267	-	139	0
ENSG00000279457	1	187268	187269	-	2	0
ENSG00000279457	1	187270	187287	-	18	0
ENSG00000279457	1	187376	187379	-	4	0
ENSG00000279457	1	187380	187577	-	198	8
ENSG00000279457	1	187755	187886	-	132	5
ENSG00000279457	1	188022	188028	-	7	0
ENSG00000279457	1	188102	188105	-	4	0
ENSG00000279457	1	188126	188129	-	4	0
ENSG00000279457	1	188130	188266	-	137	0
ENSG00000279457	1	188439	188486	-	48	0
ENSG00000279457	1	188489	188584	-	96	0
ENSG00000279457	1	188791	188889	-	99	0
ENSG00000279457	1	188890	188892	-	3	0
ENSG00000279457	1	188893	188902	-	10	0
ENSG00000279457	1	195259	195262	-	4	1
ENSG00000279457	1	195263	195411	-	149	1
ENSG00000279457	1	195412	195416	-	5	0
ENSG00000279457	1	200050	200322	-	273	0
ENSG00000273874	1	187891	187958	-	68	0
ENSG00000241670+ENSG00000228463	1	257864	258143	-	280	0
ENSG00000241670+ENSG00000228463	1	258144	258500	-	357	0
ENSG00000241670+ENSG00000228463	1	258501	258567	-	67	0
ENSG00000241670+ENSG00000228463	1	258568	259024	-	457	1
ENSG00000241670+ENSG00000228463	1	259025	259025	-	1	0
ENSG00000241670+ENSG00000228463	1	261550	261634	-	85	3
ENSG00000241670+ENSG00000228463	1	264604	264733	-	130	0
ENSG00000241670+ENSG00000228463	1	266361	267302	-	942	4
ENSG00000241670+ENSG00000228463	1	267303	267911	-	609	10
ENSG00000241670+ENSG00000228463	1	267912	268204	-	293	1
ENSG00000241670+ENSG00000228463	1	268667	268807	-	141	0
ENSG00000241670+ENSG00000228463	1	268808	268816	-	9	0
ENSG00000241670+ENSG00000228463	1	287517	287921	-	405	0
ENSG00000241670+ENSG00000228463	1	289266	289370	-	105	0
ENSG00000241670+ENSG00000228463	1	297345	297502	-	158	0
ENSG00000236679	1	347982	348366	-	385	2
ENSG00000236743	1	357383	357586	-	204	0
ENSG00000236743	1	358049	358183	-	135	0
ENSG00000236743	1	359345	359681	-	337	0
ENSG00000236601	1	358857	358871	+	15	0
ENSG00000236601	1	358872	358929	+	58	0
ENSG00000236601	1	358930	358957	+	28	0
ENSG00000236601	1	360057	360168	+	112	0
ENSG00000236601	1	365171	365510	+	340	0
ENSG00000236601	1	365511	365704	+	194	0
ENSG00000236601	1	365705	366052	+	348	0
ENSG00000224813+ENSG00000237094	1	365389	365394	-	6	0
ENSG00000224813+ENSG00000237094	1	365395	365614	-	220	0
ENSG00000224813+ENSG00000237094	1	365615	365692	-	78	0
ENSG00000224813+ENSG00000237094	1	366019	366120	-	102	0
ENSG00000224813+ENSG00000237094	1	368251	368450	-	200	0
ENSG00000224813+ENSG00000237094	1	373144	373181	-	38	0
ENSG00000224813+ENSG00000237094	1	373182	373323	-	142	0
ENSG00000224813+ENSG00000237094	1	379769	379870	-	102	0
ENSG00000224813+ENSG00000237094	1	379871	379972	-	102	0
ENSG00000224813+ENSG00000237094	1	476531	476737	-	207	0
ENSG00000224813+ENSG00000237094	1	476738	476882	-	145	0
ENSG00000224813+ENSG00000237094	1	476883	476886	-	4	0
ENSG00000224813+ENSG00000237094	1	476887	476945	-	59	0
ENSG00000224813+ENSG00000237094	1	484832	485025	-	194	2
ENSG00000224813+ENSG00000237094	1	485026	485039	-	14	0
ENSG00000224813+ENSG00000237094	1	485040	485065	-	26	1
ENSG00000224813+ENSG00000237094	1	485066	485208	-	143	1
ENSG00000224813+ENSG00000237094	1	489361	489553	-	193	0
ENSG00000224813+ENSG00000237094	1	489554	489710	-	157	0
ENSG00000224813+ENSG00000237094	1	494382	494463	-	82	0
ENSG00000224813+ENSG00000237094	1	494464	494586	-	123	0
ENSG00000224813+ENSG00000237094	1	494587	494875	-	289	4
ENSG00000224813+ENSG00000237094	1	494876	494898	-	23	2
ENSG00000224813+ENSG00000237094	1	494992	495049	-	58	3
ENSG00000224813+ENSG00000237094	1	495277	495476	-	200	0
ENSG00000224813+ENSG00000237094	1	496264	496665	-	402	0
ENSG00000224813+ENSG00000237094	1	497109	497133	-	25	2
ENSG00000224813+ENSG00000237094	1	497134	497239	-	106	2
ENSG00000224813+ENSG00000237094	1	497240	497259	-	20	2
ENSG00000224813+ENSG00000237094	1	497260	497274	-	15	2
ENSG00000224813+ENSG00000237094	1	497275	497278	-	4	2
ENSG00000224813+ENSG00000237094	1	497279	497299	-	21	2
ENSG00000224813+ENSG00000237094	1	498047	498072	-	26	0
ENSG00000224813+ENSG00000237094	1	498073	498280	-	208	1
ENSG00000224813+ENSG00000237094	1	498281	498305	-	25	1
ENSG00000224813+ENSG00000237094	1	498399	498456	-	58	4
ENSG00000224813+ENSG00000237094	1	498457	498683	-	227	0
ENSG00000224813+ENSG00000237094	1	498684	498976	-	293	0
ENSG00000224813+ENSG00000237094	1	498977	498983	-	7	0
ENSG00000224813+ENSG00000237094	1	498984	499002	-	19	0
ENSG00000224813+ENSG00000237094	1	499003	499175	-	173	0
ENSG00000224813+ENSG00000237094	1	499176	499369	-	194	0
ENSG00000224813+ENSG00000237094	1	501556	501607	-	52	0
ENSG00000224813+ENSG00000237094	1	501608	501617	-	10	0
ENSG00000269732	1	439870	440232	+	363	0
ENSG00000278566	1	450740	451678	-	939	0
ENSG00000233653	1	487101	489387	+	2287	0
ENSG00000233653	1	489717	489906	+	190	0
ENSG00000250575	1	491225	491989	-	765	1
ENSG00000250575	1	492768	493241	-	474	4
ENSG00000278757	1	516376	516479	-	104	0
ENSG00000230021+ENSG00000283574	1	585989	585989	-	1	0
ENSG00000230021+ENSG00000283574	1	585990	586358	-	369	0
ENSG00000230021+ENSG00000283574	1	586821	586955	-	135	0
ENSG00000230021+ENSG00000283574	1	588117	588453	-	337	0
ENSG00000230021+ENSG00000283574	1	594308	594452	-	145	0
ENSG00000230021+ENSG00000283574	1	594453	594458	-	6	0
ENSG00000230021+ENSG00000283574	1	594459	594628	-	170	0
ENSG00000230021+ENSG00000283574	1	594629	594756	-	128	0
ENSG00000230021+ENSG00000283574	1	595083	595217	-	135	0
ENSG00000230021+ENSG00000283574	1	597299	597498	-	200	0
ENSG00000230021+ENSG00000283574	1	601398	601435	-	38	0
ENSG00000230021+ENSG00000283574	1	601436	601577	-	142	0
ENSG00000230021+ENSG00000283574	1	607955	608056	-	102	0
ENSG00000230021+ENSG00000283574	1	627377	627823	-	447	0
ENSG00000230021+ENSG00000283574	1	627961	628223	-	263	0
ENSG00000230021+ENSG00000283574	1	628919	629008	-	90	0
ENSG00000230021+ENSG00000283574	1	629009	629010	-	2	0
ENSG00000230021+ENSG00000283574	1	698927	698959	-	33	0
ENSG00000230021+ENSG00000283574	1	701936	702340	-	405	0
ENSG00000230021+ENSG00000283574	1	703685	703789	-	105	0
ENSG00000230021+ENSG00000283574	1	711342	711710	-	369	0
ENSG00000230021+ENSG00000283574	1	711711	711714	-	4	0
ENSG00000230021+ENSG00000283574	1	711715	711859	-	145	0
ENSG00000230021+ENSG00000283574	1	711860	711863	-	4	0
ENSG00000230021+ENSG00000283574	1	711864	711922	-	59	0
ENSG00000230021+ENSG00000283574	1	720024	720031	-	8	0
ENSG00000230021+ENSG00000283574	1	720032	720057	-	26	0
ENSG00000230021+ENSG00000283574	1	720058	720150	-	93	0
ENSG00000230021+ENSG00000283574	1	720151	720194	-	44	0
ENSG00000230021+ENSG00000283574	1	720195	720200	-	6	0
ENSG00000230021+ENSG00000283574	1	720201	720206	-	6	0
ENSG00000230021+ENSG00000283574	1	724358	724550	-	193	0
ENSG00000230021+ENSG00000283574	1	724551	724707	-	157	0
ENSG00000230021+ENSG00000283574	1	827671	827769	-	99	3
ENSG00000230021+ENSG00000283574	1	827770	827796	-	27	3
ENSG00000235146	1	587629	587667	+	39	0
ENSG00000235146	1	587668	587701	+	34	0
ENSG00000235146	1	587702	587729	+	28	0
ENSG00000235146	1	594235	594574	+	340	0
ENSG00000235146	1	594575	594768	+	194	0
ENSG00000225972	1	629062	629433	+	372	66
ENSG00000225630	1	629640	630683	+	1044	163
ENSG00000237973	1	631074	632616	+	1543	1590
ENSG00000278791	1	632325	632413	-	89	125
ENSG00000229344	1	632757	633438	+	682	415
ENSG00000248527+ENSG00000240409+ENSG00000198744	1	633535	633695	+	161	24
ENSG00000248527+ENSG00000240409+ENSG00000198744	1	633696	633741	+	46	14
ENSG00000248527+ENSG00000240409+ENSG00000198744	1	633742	634375	+	634	4343
ENSG00000248527+ENSG00000240409+ENSG00000198744	1	634376	634376	+	1	10
ENSG00000248527+ENSG00000240409+ENSG00000198744	1	634377	634922	+	546	517
ENSG00000268663	1	674842	675265	+	424	0
ENSG00000273547	1	685716	686654	-	939	0
ENSG00000229376	1	722092	724360	+	2269	0
ENSG00000229376	1	724718	724903	+	186	0
ENSG00000228327	1	725885	729804	-	3920	8
ENSG00000228327	1	733307	733364	-	58	0
ENSG00000228327	1	735423	735613	-	191	1
ENSG00000228327	1	743180	743350	-	171	0
ENSG00000228327	1	744195	744391	-	197	1
ENSG00000228327	1	744728	744825	-	98	1
ENSG00000228327	1	746695	746818	-	124	1
ENSG00000228327	1	756077	756141	-	65	3
ENSG00000228327	1	758967	759123	-	157	3
ENSG00000228327	1	764723	764800	-	78	1
ENSG00000228327	1	764801	765143	-	343	3
ENSG00000228327	1	765144	765247	-	104	2
ENSG00000228327	1	766329	766387	-	59	3
ENSG00000228327	1	768548	768613	-	66	3
ENSG00000228327	1	769497	769712	-	216	4
ENSG00000228327	1	772976	773107	-	132	1
ENSG00000228327	1	774171	774280	-	110	1
ENSG00000228327	1	778284	778626	-	343	1
ENSG00000223181	1	758233	758336	-	104	0
ENSG00000229905	1	760911	761154	+	244	0
ENSG00000229905	1	761778	761989	+	212	1
ENSG00000237491	1	778770	778781	+	12	0
ENSG00000237491	1	778782	778929	+	148	0
ENSG00000237491	1	778930	778936	+	7	0
ENSG00000237491	1	778937	779055	+	119	0
ENSG00000237491	1	779056	779092	+	37	0
ENSG00000237491	1	781937	782043	+	107	0
ENSG00000237491	1	782044	782136	+	93	0
ENSG00000237491	1	782137	782191	+	55	0
ENSG00000237491	1	783111	783363	+	253	0
ENSG00000237491	1	784370	784395	+	26	0
ENSG00000237491	1	784396	784429	+	34	0
ENSG00000237491	1	784430	784493	+	64	0
ENSG00000237491	1	784494	784655	+	162	0
ENSG00000237491	1	784656	784690	+	35	0
ENSG00000237491	1	784691	784759	+	69	0
ENSG00000237491	1	784760	784977	+	218	0
ENSG00000237491	1	785800	786392	+	593	1
ENSG00000237491	1	786393	786866	+	474	1
ENSG00000237491	1	786867	787672	+	806	0
ENSG00000237491	1	792882	793041	+	160	1
ENSG00000237491	1	795470	795513	+	44	0
ENSG00000237491	1	795514	795582	+	69	0
ENSG00000237491	1	801607	801876	+	270	0
ENSG00000237491	1	803567	803667	+	101	1
ENSG00000237491	1	803919	803921	+	3	2
ENSG00000237491	1	803922	803950	+	29	2
ENSG00000237491	1	803951	804222	+	272	0
ENSG00000237491	1	804776	804798	+	23	0
ENSG00000237491	1	804799	804832	+	34	0
ENSG00000237491	1	804833	804875	+	43	0
ENSG00000237491	1	804876	804931	+	56	0
ENSG00000237491	1	804932	804966	+	35	0
ENSG00000237491	1	804967	805127	+	161	0
ENSG00000237491	1	805128	805270	+	143	0
ENSG00000237491	1	806386	806459	+	74	0
ENSG00000237491	1	807217	807314	+	98	0
ENSG00000237491	1	807315	807321	+	7	0
ENSG00000237491	1	807322	807323	+	2	0
ENSG00000237491	1	807324	807465	+	142	0
ENSG00000237491	1	809622	809657	+	36	0
ENSG00000237491	1	809658	809729	+	72	0
ENSG00000237491	1	809730	810060	+	331	0
ENSG00000230092	1	800879	801163	-	285	0
ENSG00000230092	1	805799	805891	-	93	1
ENSG00000230092	1	808574	808623	-	50	0
ENSG00000230092	1	810067	810161	-	95	0
ENSG00000230092	1	810162	810170	-	9	0
ENSG00000230092	1	817373	817712	-	340	0
ENSG00000177757	1	817371	818202	+	832	1
ENSG00000177757	1	818723	819837	+	1115	0
ENSG00000228794	1	825138	825552	+	415	7
ENSG00000228794	1	826832	826923	+	92	2
ENSG00000228794	1	827608	827656	+	49	0
ENSG00000228794	1	827657	827660	+	4	0
ENSG00000228794	1	827661	827666	+	6	0
ENSG00000228794	1	827667	827668	+	2	1
ENSG00000228794	1	827669	827672	+	4	1
ENSG00000228794	1	827673	827698	+	26	2
ENSG00000228794	1	827699	827699	+	1	2
ENSG00000228794	1	827700	827720	+	21	2
ENSG00000228794	1	827721	827775	+	55	3
ENSG00000228794	1	827821	827853	+	33	0
ENSG00000228794	1	829003	829104	+	102	3
ENSG00000228794	1	831605	831677	+	73	0
ENSG00000228794	1	841200	841373	+	174	0
ENSG00000228794	1	841374	841738	+	365	0
ENSG00000228794	1	841739	842020	+	282	0
ENSG00000228794	1	847654	847806	+	153	5
ENSG00000228794	1	849484	849592	+	109	0
ENSG00000228794	1	849593	849602	+	10	0
ENSG00000228794	1	850178	850180	+	3	0
ENSG00000228794	1	850181	850351	+	171	1
ENSG00000228794	1	851348	851926	+	579	0
ENSG00000228794	1	851927	851987	+	61	13
ENSG00000228794	1	851988	851998	+	11	12
ENSG00000228794	1	851999	852014	+	16	11
ENSG00000228794	1	852015	852090	+	76	12
ENSG00000228794	1	852091	852110	+	20	8
ENSG00000228794	1	852111	852225	+	115	1
ENSG00000228794	1	852226	852515	+	290	0
ENSG00000228794	1	852671	852752	+	82	11
ENSG00000228794	1	852753	852766	+	14	7
ENSG00000228794	1	853391	853522	+	132	10
ENSG00000228794	1	853523	853626	+	104	2
ENSG00000228794	1	853627	859446	+	5820	22
ENSG00000225880	1	826206	827522	-	1317	11
ENSG00000283040+ENSG00000230368	1	868071	868239	-	169	1
ENSG00000283040+ENSG00000230368	1	868240	868402	-	163	0
ENSG00000283040+ENSG00000230368	1	868403	868530	-	128	0
ENSG00000283040+ENSG00000230368	1	868531	868626	-	96	0
ENSG00000283040+ENSG00000230368	1	868627	868675	-	49	0
ENSG00000283040+ENSG00000230368	1	869528	869575	-	48	0
ENSG00000283040+ENSG00000230368	1	870086	870201	-	116	1
ENSG00000283040+ENSG00000230368	1	874112	874528	-	417	1
ENSG00000283040+ENSG00000230368	1	874529	874591	-	63	0
ENSG00000283040+ENSG00000230368	1	874592	875039	-	448	0
ENSG00000283040+ENSG00000230368	1	875040	875046	-	7	0
ENSG00000283040+ENSG00000230368	1	875047	875155	-	109	0
ENSG00000283040+ENSG00000230368	1	875526	875625	-	100	0
ENSG00000283040+ENSG00000230368	1	876527	876611	-	85	0
ENSG00000283040+ENSG00000230368	1	876746	876754	-	9	0
ENSG00000283040+ENSG00000230368	1	876755	876802	-	48	1
ENSG00000283040+ENSG00000230368	1	876803	876903	-	101	1
ENSG00000283040+ENSG00000230368	1	876904	877234	-	331	1
ENSG00000234711	1	873292	874349	+	1058	1
ENSG00000272438	1	904834	904957	+	124	0
ENSG00000272438	1	915750	915976	+	227	0
ENSG00000230699+ENSG00000241180	1	911435	911473	+	39	0
ENSG00000230699+ENSG00000241180	1	911945	914170	+	2226	0
ENSG00000230699+ENSG00000241180	1	914171	914444	+	274	0
ENSG00000230699+ENSG00000241180	1	914445	914802	+	358	0
ENSG00000230699+ENSG00000241180	1	914803	914948	+	146	0
ENSG00000230699+ENSG00000241180	1	914949	914971	+	23	0
ENSG00000223764	1	916865	916869	-	5	0
ENSG00000223764	1	916870	917369	-	500	0
ENSG00000223764	1	917370	917486	-	117	0
ENSG00000223764	1	917487	917720	-	234	0
ENSG00000223764	1	917721	918021	-	301	0
ENSG00000223764	1	918022	918110	-	89	0
ENSG00000223764	1	918111	918534	-	424	0
ENSG00000223764	1	918535	918824	-	290	0
ENSG00000223764	1	918825	918915	-	91	0
ENSG00000223764	1	918916	919334	-	419	0
ENSG00000223764	1	919335	919692	-	358	1
ENSG00000223764	1	919693	921016	-	1324	1
ENSG00000187634	1	923928	924948	+	1021	1
ENSG00000187634	1	925150	925189	+	40	0
ENSG00000187634	1	925738	925740	+	3	0
ENSG00000187634	1	925741	925800	+	60	0
ENSG00000187634	1	925922	926013	+	92	0
ENSG00000187634	1	930155	930311	+	157	0
ENSG00000187634	1	930312	930336	+	25	0
ENSG00000187634	1	931039	931089	+	51	0
ENSG00000187634	1	935772	935793	+	22	0
ENSG00000187634	1	935794	935805	+	12	0
ENSG00000187634	1	935806	935896	+	91	0
ENSG00000187634	1	939040	939129	+	90	0
ENSG00000187634	1	939272	939274	+	3	0
ENSG00000187634	1	939275	939291	+	17	0
ENSG00000187634	1	939292	939412	+	121	0
ENSG00000187634	1	939413	939460	+	48	0
ENSG00000187634	1	940346	940462	+	117	0
ENSG00000187634	1	941076	941143	+	68	0
ENSG00000187634	1	941144	941171	+	28	0
ENSG00000187634	1	941172	941230	+	59	0
ENSG00000187634	1	941231	941306	+	76	0
ENSG00000187634	1	942103	942135	+	33	0
ENSG00000187634	1	942136	942165	+	30	0
ENSG00000187634	1	942166	942173	+	8	0
ENSG00000187634	1	942174	942251	+	78	0
ENSG00000187634	1	942252	942409	+	158	0
ENSG00000187634	1	942410	942488	+	79	0
ENSG00000187634	1	942489	942558	+	70	0
ENSG00000187634	1	942559	942802	+	244	0
ENSG00000187634	1	942803	942892	+	90	0
ENSG00000187634	1	942893	942994	+	102	0
ENSG00000187634	1	942995	943058	+	64	0
ENSG00000187634	1	943253	943377	+	125	0
ENSG00000187634	1	943698	943808	+	111	0
ENSG00000187634	1	943809	943907	+	99	0
ENSG00000187634	1	943908	944259	+	352	5
ENSG00000187634	1	944260	944575	+	316	23
ENSG00000187634	1	944576	944581	+	6	10
ENSG00000188976	1	944204	944204	-	1	0
ENSG00000188976	1	944205	944800	-	596	32
ENSG00000188976	1	945042	945056	-	15	6
ENSG00000188976	1	945057	945146	-	90	19
ENSG00000188976	1	945319	945422	-	104	0
ENSG00000188976	1	945518	945562	-	45	19
ENSG00000188976	1	945563	945653	-	91	31
ENSG00000188976	1	946173	946286	-	114	39
ENSG00000188976	1	946402	946545	-	144	35
ENSG00000188976	1	946546	947060	-	515	1
ENSG00000188976	1	948131	948232	-	102	34
ENSG00000188976	1	948490	948603	-	114	28
ENSG00000188976	1	951127	951238	-	112	27
ENSG00000188976	1	952000	952139	-	140	35
ENSG00000188976	1	952412	952600	-	189	41
ENSG00000188976	1	953175	953288	-	114	22
ENSG00000188976	1	953782	953892	-	111	25
ENSG00000188976	1	954004	954082	-	79	27
ENSG00000188976	1	954083	954425	-	343	0
ENSG00000188976	1	954426	954523	-	98	0
ENSG00000188976	1	955923	956013	-	91	31
ENSG00000188976	1	956095	956215	-	121	30
ENSG00000188976	1	956894	957025	-	132	35
ENSG00000188976	1	957099	957273	-	175	28
ENSG00000188976	1	957274	958245	-	972	1
ENSG00000188976	1	958246	958458	-	213	0
ENSG00000188976	1	958459	958928	-	470	1
ENSG00000188976	1	958929	959081	-	153	15
ENSG00000188976	1	959215	959256	-	42	6
ENSG00000188976	1	959257	959290	-	34	2
ENSG00000188976	1	959291	959309	-	19	0
ENSG00000187961	1	960587	960638	+	52	0
ENSG00000187961	1	960639	960699	+	61	0
ENSG00000187961	1	960700	960800	+	101	0
ENSG00000187961	1	961293	961448	+	156	0
ENSG00000187961	1	961449	961552	+	104	0
ENSG00000187961	1	961553	961628	+	76	0
ENSG00000187961	1	961629	961750	+	122	0
ENSG00000187961	1	961826	962047	+	222	0
ENSG00000187961	1	962048	962081	+	34	0
ENSG00000187961	1	962082	962354	+	273	0
ENSG00000187961	1	962355	962471	+	117	2
ENSG00000187961	1	962472	962478	+	7	2
ENSG00000187961	1	962704	962726	+	23	0
ENSG00000187961	1	962727	962917	+	191	0
ENSG00000187961	1	963032	963108	+	77	0
ENSG00000187961	1	963109	963253	+	145	0
ENSG00000187961	1	963337	963504	+	168	1
ENSG00000187961	1	963552	963919	+	368	1
ENSG00000187961	1	963920	964008	+	89	0
ENSG00000187961	1	964107	964164	+	58	0
ENSG00000187961	1	964165	964167	+	3	0
ENSG00000187961	1	964168	964180	+	13	0
ENSG00000187961	1	964349	964530	+	182	1
ENSG00000187961	1	964963	965602	+	640	1
ENSG00000187961	1	965603	965715	+	113	0
ENSG00000187583	1	966497	966501	+	5	0
ENSG00000187583	1	966502	966614	+	113	0
ENSG00000187583	1	966704	966803	+	100	0
ENSG00000187583	1	970277	970423	+	147	0
ENSG00000187583	1	970521	970601	+	81	0
ENSG00000187583	1	970686	970758	+	73	0
ENSG00000187583	1	970759	970874	+	116	0
ENSG00000187583	1	970875	970878	+	4	0
ENSG00000187583	1	970879	971006	+	128	0
ENSG00000187583	1	971077	971112	+	36	0
ENSG00000187583	1	971113	971208	+	96	0
ENSG00000187583	1	971324	971404	+	81	0
ENSG00000187583	1	971405	971523	+	119	0
ENSG00000187583	1	972075	972150	+	76	0
ENSG00000187583	1	972288	972424	+	137	0
ENSG00000187583	1	972861	973010	+	150	0
ENSG00000187583	1	973186	973326	+	141	0
ENSG00000187583	1	973500	973511	+	12	0
ENSG00000187583	1	973512	973640	+	129	0
ENSG00000187583	1	973833	974051	+	219	0
ENSG00000187583	1	974316	974364	+	49	0
ENSG00000187583	1	974442	974588	+	147	0
ENSG00000187583	1	974589	975008	+	420	0
ENSG00000187583	1	975009	975108	+	100	0
ENSG00000187583	1	975712	975865	+	154	0
ENSG00000187642	1	975204	975204	-	1	0
ENSG00000187642	1	975205	976269	-	1065	0
ENSG00000187642	1	976499	976624	-	126	0
ENSG00000187642	1	976625	976641	-	17	0
ENSG00000187642	1	978881	980657	-	1777	0
ENSG00000187642	1	980658	981029	-	372	0
ENSG00000187642	1	981137	981173	-	37	0
ENSG00000187642	1	982065	982093	-	29	0
ENSG00000272512	1	995966	998051	-	2086	0
ENSG00000188290	1	998962	998963	-	2	0
ENSG00000188290	1	998964	998965	-	2	1
ENSG00000188290	1	998966	998969	-	4	3
ENSG00000188290	1	998970	999432	-	463	51
ENSG00000188290	1	999526	999613	-	88	40
ENSG00000188290	1	999614	999691	-	78	0
ENSG00000188290	1	999692	999787	-	96	32
ENSG00000188290	1	999788	999865	-	78	3
ENSG00000188290	1	999866	999981	-	116	16
ENSG00000188290	1	999982	1000096	-	115	6
ENSG00000188290	1	1000097	1000111	-	15	2
ENSG00000188290	1	1000112	1000172	-	61	0
ENSG00000187608	1	1001138	1001144	+	7	1
ENSG00000187608	1	1001145	1001263	+	119	1
ENSG00000187608	1	1001264	1001281	+	18	0
ENSG00000187608	1	1008194	1008279	+	86	0
ENSG00000187608	1	1013423	1013576	+	154	16
ENSG00000187608	1	1013984	1014435	+	452	91
ENSG00000187608	1	1014436	1014540	+	105	30
ENSG00000187608	1	1014541	1014541	+	1	0
ENSG00000231702	1	1008076	1008229	-	154	0
ENSG00000224969	1	1011997	1012190	-	194	0
ENSG00000224969	1	1012917	1013193	-	277	0
ENSG00000242590+ENSG00000188157	1	1020123	1020373	+	251	22
ENSG00000242590+ENSG00000188157	1	1022201	1022462	+	262	21
ENSG00000242590+ENSG00000188157	1	1034106	1034703	+	598	0
ENSG00000242590+ENSG00000188157	1	1034867	1035276	+	410	0
ENSG00000242590+ENSG00000188157	1	1035277	1035324	+	48	4
ENSG00000242590+ENSG00000188157	1	1040665	1040725	+	61	4
ENSG00000242590+ENSG00000188157	1	1040726	1040880	+	155	7
ENSG00000242590+ENSG00000188157	1	1041173	1041397	+	225	7
ENSG00000242590+ENSG00000188157	1	1041478	1041702	+	225	11
ENSG00000242590+ENSG00000188157	1	1041956	1042162	+	207	12
ENSG00000242590+ENSG00000188157	1	1043239	1043457	+	219	16
ENSG00000242590+ENSG00000188157	1	1043538	1043732	+	195	10
ENSG00000242590+ENSG00000188157	1	1043823	1044023	+	201	4
ENSG00000242590+ENSG00000188157	1	1044109	1044257	+	149	4
ENSG00000242590+ENSG00000188157	1	1044334	1044439	+	106	8
ENSG00000242590+ENSG00000188157	1	1045161	1045277	+	117	6
ENSG00000242590+ENSG00000188157	1	1045359	1045398	+	40	5
ENSG00000242590+ENSG00000188157	1	1045399	1045523	+	125	7
ENSG00000242590+ENSG00000188157	1	1045733	1045876	+	144	10
ENSG00000242590+ENSG00000188157	1	1045964	1046088	+	125	9
ENSG00000242590+ENSG00000188157	1	1046160	1046265	+	106	5
ENSG00000242590+ENSG00000188157	1	1046266	1046349	+	84	0
ENSG00000242590+ENSG00000188157	1	1046397	1046735	+	339	6
ENSG00000242590+ENSG00000188157	1	1046820	1046957	+	138	3
ENSG00000242590+ENSG00000188157	1	1047201	1047326	+	126	0
ENSG00000242590+ENSG00000188157	1	1047327	1047454	+	128	3
ENSG00000242590+ENSG00000188157	1	1047475	1047572	+	98	0
ENSG00000242590+ENSG00000188157	1	1047573	1047687	+	115	7
ENSG00000242590+ENSG00000188157	1	1047776	1047838	+	63	7
ENSG00000242590+ENSG00000188157	1	1047839	1047865	+	27	5
ENSG00000242590+ENSG00000188157	1	1047866	1047895	+	30	4
ENSG00000242590+ENSG00000188157	1	1048012	1048365	+	354	2
ENSG00000242590+ENSG00000188157	1	1048529	1048866	+	338	0
ENSG00000242590+ENSG00000188157	1	1048867	1049059	+	193	1
ENSG00000242590+ENSG00000188157	1	1049236	1049394	+	159	1
ENSG00000242590+ENSG00000188157	1	1049395	1049451	+	57	0
ENSG00000242590+ENSG00000188157	1	1049566	1049795	+	230	2
ENSG00000242590+ENSG00000188157	1	1049903	1050037	+	135	5
ENSG00000242590+ENSG00000188157	1	1050233	1050329	+	97	4
ENSG00000242590+ENSG00000188157	1	1050427	1050555	+	129	1
ENSG00000242590+ENSG00000188157	1	1050556	1050591	+	36	0
ENSG00000242590+ENSG00000188157	1	1050726	1050837	+	112	3
ENSG00000242590+ENSG00000188157	1	1051032	1051043	+	12	2
ENSG00000242590+ENSG00000188157	1	1051253	1051369	+	117	3
ENSG00000242590+ENSG00000188157	1	1051453	1051645	+	193	4
ENSG00000242590+ENSG00000188157	1	1051728	1051815	+	88	4
ENSG00000242590+ENSG00000188157	1	1051986	1051992	+	7	0
ENSG00000242590+ENSG00000188157	1	1051993	1052016	+	24	0
ENSG00000242590+ENSG00000188157	1	1052017	1053460	+	1444	0
ENSG00000242590+ENSG00000188157	1	1053461	1053493	+	33	0
ENSG00000242590+ENSG00000188157	1	1053494	1053752	+	259	0
ENSG00000242590+ENSG00000188157	1	1053753	1053950	+	198	8
ENSG00000242590+ENSG00000188157	1	1053951	1053977	+	27	6
ENSG00000242590+ENSG00000188157	1	1054448	1054551	+	104	9
ENSG00000242590+ENSG00000188157	1	1054824	1055032	+	209	7
ENSG00000242590+ENSG00000188157	1	1055033	1055215	+	183	2
ENSG00000242590+ENSG00000188157	1	1055216	1055897	+	682	17
ENSG00000242590+ENSG00000188157	1	1055898	1056112	+	215	0
ENSG00000242590+ENSG00000188157	1	1056113	1056116	+	4	0
ENSG00000242590+ENSG00000188157	1	1056117	1056118	+	2	0
ENSG00000217801	1	1059734	1059846	+	113	0
ENSG00000217801	1	1060280	1060393	+	114	1
ENSG00000217801	1	1061020	1061117	+	98	0
ENSG00000217801	1	1063079	1063201	+	123	0
ENSG00000217801	1	1063480	1063566	+	87	0
ENSG00000217801	1	1064210	1064401	+	192	0
ENSG00000217801	1	1064490	1064494	+	5	1
ENSG00000217801	1	1064495	1064517	+	23	1
ENSG00000217801	1	1064518	1064589	+	72	1
ENSG00000217801	1	1065352	1065475	+	124	0
ENSG00000217801	1	1065830	1065948	+	119	3
ENSG00000217801	1	1065949	1066005	+	57	2
ENSG00000217801	1	1066006	1066274	+	269	5
ENSG00000217801	1	1066275	1066441	+	167	3
ENSG00000217801	1	1066442	1066456	+	15	0
ENSG00000217801	1	1066587	1066667	+	81	0
ENSG00000217801	1	1067566	1067646	+	81	0
ENSG00000217801	1	1067869	1068003	+	135	0
ENSG00000217801	1	1068577	1068724	+	148	0
ENSG00000217801	1	1069208	1069355	+	148	0
ENSG00000273443	1	1062208	1062808	-	601	0
ENSG00000273443	1	1063061	1063288	-	228	0
ENSG00000237330	1	1070966	1072575	-	1610	0
ENSG00000237330	1	1074016	1074307	-	292	0
ENSG00000131591	1	1081818	1081822	-	5	0
ENSG00000131591	1	1081823	1081824	-	2	0
ENSG00000131591	1	1081825	1082145	-	321	1
ENSG00000131591	1	1082146	1082234	-	89	2
ENSG00000131591	1	1082235	1082253	-	19	1
ENSG00000131591	1	1082254	1082603	-	350	3
ENSG00000131591	1	1082604	1082699	-	96	0
ENSG00000131591	1	1082700	1082915	-	216	0
ENSG00000131591	1	1082916	1082987	-	72	0
ENSG00000131591	1	1082988	1083914	-	927	1
ENSG00000131591	1	1083915	1083925	-	11	0
ENSG00000131591	1	1083926	1084011	-	86	0
ENSG00000131591	1	1084012	1084072	-	61	1
ENSG00000131591	1	1084073	1084086	-	14	1
ENSG00000131591	1	1084087	1084352	-	266	0
ENSG00000131591	1	1084353	1084383	-	31	2
ENSG00000131591	1	1084384	1084480	-	97	0
ENSG00000131591	1	1084481	1084506	-	26	2
ENSG00000131591	1	1085251	1085310	-	60	0
ENSG00000131591	1	1085878	1086012	-	135	2
ENSG00000131591	1	1087139	1087140	-	2	2
ENSG00000131591	1	1087141	1087189	-	49	4
ENSG00000131591	1	1087190	1087204	-	15	2
ENSG00000131591	1	1087205	1087501	-	297	0
ENSG00000131591	1	1087502	1087574	-	73	3
ENSG00000131591	1	1087575	1087597	-	23	3
ENSG00000131591	1	1087598	1087636	-	39	0
ENSG00000131591	1	1090353	1090405	-	53	4
ENSG00000131591	1	1090406	1090428	-	23	4
ENSG00000131591	1	1090429	1090587	-	159	0
ENSG00000131591	1	1090588	1090875	-	288	0
ENSG00000131591	1	1090876	1090983	-	108	0
ENSG00000131591	1	1090984	1091045	-	62	0
ENSG00000131591	1	1091046	1091277	-	232	0
ENSG00000131591	1	1091278	1091374	-	97	0
ENSG00000131591	1	1091375	1091471	-	97	0
ENSG00000131591	1	1091472	1091499	-	28	2
ENSG00000131591	1	1091500	1091565	-	66	2
ENSG00000131591	1	1091566	1091609	-	44	0
ENSG00000131591	1	1091610	1091990	-	381	0
ENSG00000131591	1	1091991	1092077	-	87	2
ENSG00000131591	1	1092078	1092103	-	26	2
ENSG00000131591	1	1092104	1092174	-	71	0
ENSG00000131591	1	1092175	1092294	-	120	0
ENSG00000131591	1	1092566	1092813	-	248	0
ENSG00000131591	1	1105956	1106049	-	94	1
ENSG00000131591	1	1106050	1106127	-	78	1
ENSG00000131591	1	1106650	1106871	-	222	4
ENSG00000131591	1	1115022	1115075	-	54	1
ENSG00000131591	1	1116060	1116081	-	22	1
ENSG00000131591	1	1116082	1116087	-	6	0
ENSG00000131591	1	1116088	1116089	-	2	0
ENSG00000131591	1	1116090	1116095	-	6	0
ENSG00000131591	1	1116096	1116098	-	3	0
ENSG00000131591	1	1116099	1116243	-	145	0
ENSG00000131591	1	1116244	1116356	-	113	0
ENSG00000131591	1	1116357	1116361	-	5	0
ENSG00000223823	1	1137017	1137110	+	94	0
ENSG00000223823	1	1140825	1141032	+	208	0
ENSG00000223823	1	1142739	1144056	+	1318	0
ENSG00000207730	1	1167104	1167198	+	95	0
ENSG00000207607	1	1167863	1167952	+	90	0
ENSG00000198976	1	1169005	1169087	+	83	0
ENSG00000272141	1	1169357	1170343	+	987	0
ENSG00000205231	1	1173056	1176396	-	3341	0
ENSG00000205231	1	1179365	1179555	-	191	0
ENSG00000162571	1	1173884	1173902	+	19	0
ENSG00000162571	1	1173903	1173905	+	3	0
ENSG00000162571	1	1173906	1173926	+	21	0
ENSG00000162571	1	1174266	1174284	+	19	0
ENSG00000162571	1	1174285	1174321	+	37	0
ENSG00000162571	1	1174424	1174489	+	66	0
ENSG00000162571	1	1174521	1175034	+	514	0
ENSG00000162571	1	1179189	1179333	+	145	0
ENSG00000162571	1	1179657	1179696	+	40	0
ENSG00000162571	1	1179697	1179737	+	41	0
ENSG00000162571	1	1179738	1179853	+	116	0
ENSG00000162571	1	1180034	1180340	+	307	0
ENSG00000162571	1	1180483	1180483	+	1	0
ENSG00000162571	1	1180484	1180536	+	53	0
ENSG00000162571	1	1180537	1180601	+	65	0
ENSG00000162571	1	1180602	1180730	+	129	0
ENSG00000162571	1	1180731	1180860	+	130	0
ENSG00000162571	1	1180861	1180884	+	24	0
ENSG00000162571	1	1181741	1181815	+	75	0
ENSG00000162571	1	1182361	1182446	+	86	1
ENSG00000162571	1	1182876	1183047	+	172	0
ENSG00000162571	1	1183920	1183927	+	8	0
ENSG00000162571	1	1183928	1184091	+	164	0
ENSG00000162571	1	1184969	1185035	+	67	0
ENSG00000162571	1	1185036	1185109	+	74	0
ENSG00000162571	1	1185110	1185864	+	755	0
ENSG00000162571	1	1196386	1196488	+	103	0
ENSG00000162571	1	1196600	1196716	+	117	0
ENSG00000162571	1	1197093	1197186	+	94	0
ENSG00000162571	1	1197438	1197475	+	38	0
ENSG00000162571	1	1197476	1197933	+	458	0
ENSG00000162571	1	1197934	1197935	+	2	0
ENSG00000186891	1	1203508	1203510	-	3	0
ENSG00000186891	1	1203511	1203843	-	333	0
ENSG00000186891	1	1203844	1203960	-	117	0
ENSG00000186891	1	1203961	1203968	-	8	0
ENSG00000186891	1	1204034	1204054	-	21	0
ENSG00000186891	1	1204055	1204236	-	182	0
ENSG00000186891	1	1204399	1204486	-	88	1
ENSG00000186891	1	1205370	1205492	-	123	2
ENSG00000186891	1	1205493	1205680	-	188	0
ENSG00000186891	1	1206385	1206571	-	187	2
ENSG00000186891	1	1206572	1206691	-	120	2
ENSG00000186827	1	1211326	1211339	-	14	0
ENSG00000186827	1	1211340	1211625	-	286	0
ENSG00000186827	1	1211626	1211703	-	78	0
ENSG00000186827	1	1211704	1211832	-	129	0
ENSG00000186827	1	1211942	1212018	-	77	0
ENSG00000186827	1	1212019	1212138	-	120	0
ENSG00000186827	1	1212638	1212704	-	67	0
ENSG00000186827	1	1212992	1213093	-	102	0
ENSG00000186827	1	1213094	1213394	-	301	0
ENSG00000186827	1	1213395	1213498	-	104	0
ENSG00000186827	1	1213499	1213662	-	164	0
ENSG00000186827	1	1213663	1213785	-	123	0
ENSG00000186827	1	1213983	1214132	-	150	0
ENSG00000186827	1	1214133	1214138	-	6	0
ENSG00000078808	1	1216908	1216930	-	23	2
ENSG00000078808	1	1216931	1216931	-	1	2
ENSG00000078808	1	1216932	1216933	-	2	5
ENSG00000078808	1	1216934	1217688	-	755	203
ENSG00000078808	1	1217689	1217804	-	116	7
ENSG00000078808	1	1218458	1218522	-	65	91
ENSG00000078808	1	1218523	1218633	-	111	130
ENSG00000078808	1	1218634	1218768	-	135	5
ENSG00000078808	1	1218769	1218927	-	159	137
ENSG00000078808	1	1218928	1218943	-	16	1
ENSG00000078808	1	1218944	1219005	-	62	2
ENSG00000078808	1	1219006	1220293	-	1288	5
ENSG00000078808	1	1220294	1221351	-	1058	3
ENSG00000078808	1	1223244	1223357	-	114	115
ENSG00000078808	1	1223832	1223968	-	137	125
ENSG00000078808	1	1227272	1227319	-	48	0
ENSG00000078808	1	1228468	1228596	-	129	115
ENSG00000078808	1	1228597	1228946	-	350	144
ENSG00000078808	1	1231892	1231968	-	77	33
ENSG00000078808	1	1231969	1232001	-	33	28
ENSG00000078808	1	1232002	1232031	-	30	14
ENSG00000176022	1	1232265	1235041	+	2777	38
ENSG00000184163	1	1242446	1242448	-	3	0
ENSG00000184163	1	1242449	1242452	-	4	0
ENSG00000184163	1	1242453	1242646	-	194	0
ENSG00000184163	1	1242835	1242913	-	79	0
ENSG00000184163	1	1242914	1243061	-	148	0
ENSG00000184163	1	1243062	1243152	-	91	0
ENSG00000184163	1	1243153	1243158	-	6	0
ENSG00000184163	1	1243159	1243265	-	107	0
ENSG00000184163	1	1243266	1243443	-	178	0
ENSG00000184163	1	1243444	1243463	-	20	0
ENSG00000184163	1	1243464	1243552	-	89	0
ENSG00000184163	1	1243954	1243980	-	27	0
ENSG00000184163	1	1243981	1244105	-	125	0
ENSG00000184163	1	1244106	1244190	-	85	0
ENSG00000184163	1	1244191	1244275	-	85	0
ENSG00000184163	1	1244381	1244418	-	38	0
ENSG00000184163	1	1244419	1244497	-	79	0
ENSG00000184163	1	1244498	1244724	-	227	0
ENSG00000184163	1	1246514	1246722	-	209	0
ENSG00000260179	1	1249777	1251334	-	1558	0
ENSG00000160087	1	1253909	1253913	-	5	1
ENSG00000160087	1	1253914	1254469	-	556	18
ENSG00000160087	1	1254470	1254984	-	515	25
ENSG00000160087	1	1254985	1255047	-	63	28
ENSG00000160087	1	1255048	1255163	-	116	41
ENSG00000160087	1	1255164	1255177	-	14	36
ENSG00000160087	1	1255178	1255263	-	86	50
ENSG00000160087	1	1255264	1255267	-	4	39
ENSG00000160087	1	1255268	1255394	-	127	49
ENSG00000160087	1	1255395	1255438	-	44	37
ENSG00000160087	1	1255439	1255487	-	49	41
ENSG00000160087	1	1256045	1256048	-	4	33
ENSG00000160087	1	1256049	1256125	-	77	52
ENSG00000160087	1	1256126	1256335	-	210	0
ENSG00000160087	1	1256992	1257010	-	19	47
ENSG00000160087	1	1257011	1257048	-	38	58
ENSG00000160087	1	1257049	1257121	-	73	53
ENSG00000160087	1	1257122	1257130	-	9	49
ENSG00000160087	1	1257208	1257226	-	19	48
ENSG00000160087	1	1257227	1257269	-	43	57
ENSG00000160087	1	1257270	1257310	-	41	45
ENSG00000160087	1	1262170	1262268	-	99	1
ENSG00000160087	1	1262269	1262390	-	122	2
ENSG00000160087	1	1262853	1263345	-	493	6
ENSG00000160087	1	1263346	1263386	-	41	44
ENSG00000160087	1	1263387	1263569	-	183	0
ENSG00000160087	1	1264783	1264830	-	48	0
ENSG00000160087	1	1266098	1266290	-	193	1
ENSG00000160087	1	1267733	1267861	-	129	2
ENSG00000160087	1	1267862	1267992	-	131	51
ENSG00000160087	1	1271510	1271637	-	128	1
ENSG00000160087	1	1272853	1273376	-	524	7
ENSG00000160087	1	1273377	1273471	-	95	2
ENSG00000160087	1	1273472	1273498	-	27	2
ENSG00000160087	1	1273499	1273665	-	167	2
ENSG00000160087	1	1273666	1273726	-	61	33
ENSG00000160087	1	1273727	1273790	-	64	30
ENSG00000160087	1	1273791	1273815	-	25	16
ENSG00000160087	1	1273816	1273827	-	12	15
ENSG00000160087	1	1273828	1273833	-	6	11
ENSG00000160087	1	1273834	1273837	-	4	9
ENSG00000160087	1	1273838	1273844	-	7	7
ENSG00000160087	1	1273845	1273849	-	5	6
ENSG00000160087	1	1273850	1273853	-	4	4
ENSG00000160087	1	1273854	1273854	-	1	3
ENSG00000160087	1	1273855	1273855	-	1	3
ENSG00000160087	1	1273856	1273864	-	9	3
ENSG00000160087	1	1273865	1273885	-	21	0
ENSG00000230415	1	1275223	1275236	+	14	0
ENSG00000230415	1	1275237	1275299	+	63	0
ENSG00000230415	1	1279068	1279148	+	81	0
ENSG00000230415	1	1279149	1279393	+	245	0
ENSG00000230415	1	1280311	1280420	+	110	0
ENSG00000162572	1	1280436	1280471	+	36	0
ENSG00000162572	1	1280472	1280587	+	116	0
ENSG00000162572	1	1280588	1280666	+	79	0
ENSG00000162572	1	1280667	1281177	+	511	0
ENSG00000162572	1	1281178	1281223	+	46	0
ENSG00000162572	1	1281224	1281225	+	2	0
ENSG00000162572	1	1281226	1281297	+	72	0
ENSG00000162572	1	1281298	1281410	+	113	0
ENSG00000162572	1	1281411	1281610	+	200	0
ENSG00000162572	1	1281925	1282010	+	86	0
ENSG00000162572	1	1282109	1282116	+	8	0
ENSG00000162572	1	1282117	1282163	+	47	0
ENSG00000162572	1	1282164	1282187	+	24	0
ENSG00000162572	1	1282188	1282241	+	54	0
ENSG00000162572	1	1282242	1282275	+	34	0
ENSG00000162572	1	1282276	1282315	+	40	0
ENSG00000162572	1	1282316	1282319	+	4	0
ENSG00000162572	1	1283978	1284090	+	113	0
ENSG00000162572	1	1285571	1285597	+	27	0
ENSG00000162572	1	1285598	1285664	+	67	0
ENSG00000162572	1	1285926	1286168	+	243	0
ENSG00000162572	1	1286169	1286278	+	110	0
ENSG00000162572	1	1286768	1286975	+	208	0
ENSG00000162572	1	1287109	1287299	+	191	0
ENSG00000162572	1	1287508	1287596	+	89	0
ENSG00000162572	1	1287597	1287672	+	76	0
ENSG00000162572	1	1287673	1287836	+	164	1
ENSG00000162572	1	1287939	1288037	+	99	1
ENSG00000162572	1	1290271	1290388	+	118	0
ENSG00000162572	1	1290477	1290555	+	79	0
ENSG00000162572	1	1290637	1290694	+	58	0
ENSG00000162572	1	1290895	1290943	+	49	0
ENSG00000162572	1	1290944	1290953	+	10	0
ENSG00000162572	1	1291065	1291140	+	76	0
ENSG00000162572	1	1291254	1291373	+	120	0
ENSG00000162572	1	1291374	1292019	+	646	0
ENSG00000162572	1	1292020	1292024	+	5	0
ENSG00000162572	1	1292025	1292029	+	5	0
ENSG00000131584	1	1292376	1292389	-	14	0
ENSG00000131584	1	1292390	1292869	-	480	1
ENSG00000131584	1	1292870	1293563	-	694	6
ENSG00000131584	1	1293564	1293708	-	145	2
ENSG00000131584	1	1293823	1293933	-	111	2
ENSG00000131584	1	1294090	1294199	-	110	2
ENSG00000131584	1	1294402	1294498	-	97	4
ENSG00000131584	1	1294499	1294628	-	130	5
ENSG00000131584	1	1294718	1294816	-	99	3
ENSG00000131584	1	1294817	1295008	-	192	0
ENSG00000131584	1	1295447	1295554	-	108	9
ENSG00000131584	1	1295736	1295938	-	203	13
ENSG00000131584	1	1296015	1296109	-	95	6
ENSG00000131584	1	1296211	1296280	-	70	6
ENSG00000131584	1	1296425	1296435	-	11	6
ENSG00000131584	1	1296436	1296465	-	30	9
ENSG00000131584	1	1296466	1296633	-	168	18
ENSG00000131584	1	1297822	1297836	-	15	13
ENSG00000131584	1	1297837	1297933	-	97	13
ENSG00000131584	1	1298013	1298113	-	101	11
ENSG00000131584	1	1298114	1298184	-	71	0
ENSG00000131584	1	1298185	1298241	-	57	2
ENSG00000131584	1	1298242	1298265	-	24	2
ENSG00000131584	1	1298370	1298421	-	52	6
ENSG00000131584	1	1298567	1298679	-	113	4
ENSG00000131584	1	1298680	1298743	-	64	0
ENSG00000131584	1	1298744	1298955	-	212	0
ENSG00000131584	1	1298956	1299344	-	389	0
ENSG00000131584	1	1299345	1299356	-	12	3
ENSG00000131584	1	1299357	1299617	-	261	0
ENSG00000131584	1	1299618	1299830	-	213	0
ENSG00000131584	1	1299831	1299905	-	75	3
ENSG00000131584	1	1299973	1300068	-	96	5
ENSG00000131584	1	1300158	1300195	-	38	7
ENSG00000131584	1	1300196	1300202	-	7	6
ENSG00000131584	1	1300509	1300692	-	184	11
ENSG00000131584	1	1301448	1301855	-	408	1
ENSG00000131584	1	1301856	1301987	-	132	2
ENSG00000131584	1	1301988	1302046	-	59	11
ENSG00000131584	1	1302922	1302975	-	54	8
ENSG00000131584	1	1303162	1303209	-	48	3
ENSG00000131584	1	1303210	1303260	-	51	4
ENSG00000131584	1	1303261	1303281	-	21	3
ENSG00000131584	1	1303282	1304085	-	804	0
ENSG00000131584	1	1304086	1304143	-	58	3
ENSG00000131584	1	1304144	1304901	-	758	0
ENSG00000131584	1	1304902	1305929	-	1028	0
ENSG00000131584	1	1307072	1307156	-	85	0
ENSG00000131584	1	1307337	1307383	-	47	0
ENSG00000131584	1	1307769	1307818	-	50	3
ENSG00000131584	1	1307819	1307821	-	3	2
ENSG00000131584	1	1307822	1307830	-	9	1
ENSG00000131584	1	1307831	1308018	-	188	1
ENSG00000131584	1	1309442	1309609	-	168	50
ENSG00000278073	1	1296110	1296170	-	61	0
ENSG00000169972	1	1308567	1308610	+	44	2
ENSG00000169972	1	1308611	1308720	+	110	21
ENSG00000169972	1	1308788	1308820	+	33	2
ENSG00000169972	1	1308821	1308914	+	94	5
ENSG00000169972	1	1308915	1308972	+	58	29
ENSG00000169972	1	1309086	1309234	+	149	35
ENSG00000169972	1	1309235	1309273	+	39	33
ENSG00000169972	1	1309274	1309453	+	180	4
ENSG00000169972	1	1309454	1309603	+	150	50
ENSG00000169972	1	1309604	1309680	+	77	5
ENSG00000169972	1	1309681	1309705	+	25	20
ENSG00000169972	1	1309706	1309814	+	109	33
ENSG00000169972	1	1309815	1309840	+	26	25
ENSG00000169972	1	1309841	1309851	+	11	24
ENSG00000169972	1	1310036	1310633	+	598	3
ENSG00000169972	1	1310634	1310688	+	55	27
ENSG00000169972	1	1310689	1310908	+	220	6
ENSG00000169972	1	1310909	1311028	+	120	27
ENSG00000169972	1	1311029	1311069	+	41	24
ENSG00000169972	1	1311070	1311071	+	2	17
ENSG00000169972	1	1311330	1311676	+	347	53
ENSG00000169972	1	1311677	1311677	+	1	20
ENSG00000240731+ENSG00000127054	1	1311585	1311596	-	12	9
ENSG00000240731+ENSG00000127054	1	1311597	1311597	-	1	9
ENSG00000240731+ENSG00000127054	1	1311598	1311599	-	2	8
ENSG00000240731+ENSG00000127054	1	1311600	1311600	-	1	8
ENSG00000240731+ENSG00000127054	1	1311601	1311601	-	1	9
ENSG00000240731+ENSG00000127054	1	1311602	1311605	-	4	9
ENSG00000240731+ENSG00000127054	1	1311606	1311626	-	21	15
ENSG00000240731+ENSG00000127054	1	1311627	1311818	-	192	67
ENSG00000240731+ENSG00000127054	1	1311819	1311822	-	4	45
ENSG00000240731+ENSG00000127054	1	1311823	1311924	-	102	59
ENSG00000240731+ENSG00000127054	1	1312018	1312079	-	62	43
ENSG00000240731+ENSG00000127054	1	1312080	1312147	-	68	46
ENSG00000240731+ENSG00000127054	1	1312226	1312259	-	34	33
ENSG00000240731+ENSG00000127054	1	1312260	1312264	-	5	30
ENSG00000240731+ENSG00000127054	1	1312265	1312283	-	19	31
ENSG00000240731+ENSG00000127054	1	1312284	1312285	-	2	32
ENSG00000240731+ENSG00000127054	1	1312286	1312356	-	71	34
ENSG00000240731+ENSG00000127054	1	1312357	1312368	-	12	29
ENSG00000240731+ENSG00000127054	1	1312369	1312439	-	71	1
ENSG00000240731+ENSG00000127054	1	1312440	1312501	-	62	23
ENSG00000240731+ENSG00000127054	1	1312502	1312566	-	65	4
ENSG00000240731+ENSG00000127054	1	1312567	1312592	-	26	0
ENSG00000240731+ENSG00000127054	1	1312593	1312700	-	108	23
ENSG00000240731+ENSG00000127054	1	1312701	1312786	-	86	0
ENSG00000240731+ENSG00000127054	1	1312787	1312877	-	91	18
ENSG00000240731+ENSG00000127054	1	1312878	1312938	-	61	21
ENSG00000240731+ENSG00000127054	1	1312939	1312949	-	11	13
ENSG00000240731+ENSG00000127054	1	1312950	1313034	-	85	1
ENSG00000240731+ENSG00000127054	1	1313035	1313058	-	24	13
ENSG00000240731+ENSG00000127054	1	1313059	1313124	-	66	17
ENSG00000240731+ENSG00000127054	1	1313125	1313508	-	384	2
ENSG00000240731+ENSG00000127054	1	1313509	1313545	-	37	17
ENSG00000240731+ENSG00000127054	1	1313546	1313592	-	47	25
ENSG00000240731+ENSG00000127054	1	1313732	1313744	-	13	26
ENSG00000240731+ENSG00000127054	1	1313745	1313750	-	6	21
ENSG00000240731+ENSG00000127054	1	1313751	1313765	-	15	21
ENSG00000240731+ENSG00000127054	1	1313766	1313780	-	15	23
ENSG00000240731+ENSG00000127054	1	1313781	1313825	-	45	30
ENSG00000240731+ENSG00000127054	1	1313826	1313921	-	96	31
ENSG00000240731+ENSG00000127054	1	1313922	1314105	-	184	4
ENSG00000240731+ENSG00000127054	1	1314106	1314135	-	30	2
ENSG00000240731+ENSG00000127054	1	1314136	1314300	-	165	3
ENSG00000240731+ENSG00000127054	1	1314301	1314312	-	12	14
ENSG00000240731+ENSG00000127054	1	1314313	1314318	-	6	10
ENSG00000240731+ENSG00000127054	1	1314319	1314365	-	47	15
ENSG00000240731+ENSG00000127054	1	1314366	1314412	-	47	2
ENSG00000240731+ENSG00000127054	1	1314413	1314664	-	252	1
ENSG00000240731+ENSG00000127054	1	1314665	1314823	-	159	3
ENSG00000240731+ENSG00000127054	1	1314824	1314825	-	2	20
ENSG00000240731+ENSG00000127054	1	1314826	1314826	-	1	20
ENSG00000240731+ENSG00000127054	1	1314827	1314877	-	51	22
ENSG00000240731+ENSG00000127054	1	1314878	1314915	-	38	19
ENSG00000240731+ENSG00000127054	1	1314916	1314917	-	2	19
ENSG00000240731+ENSG00000127054	1	1314918	1314962	-	45	25
ENSG00000240731+ENSG00000127054	1	1314963	1315003	-	41	1
ENSG00000240731+ENSG00000127054	1	1315004	1315141	-	138	0
ENSG00000240731+ENSG00000127054	1	1315142	1315145	-	4	0
ENSG00000240731+ENSG00000127054	1	1315146	1315170	-	25	0
ENSG00000240731+ENSG00000127054	1	1315171	1315403	-	233	0
ENSG00000240731+ENSG00000127054	1	1315404	1315433	-	30	26
ENSG00000240731+ENSG00000127054	1	1315434	1315438	-	5	22
ENSG00000240731+ENSG00000127054	1	1315439	1315519	-	81	2
ENSG00000240731+ENSG00000127054	1	1315520	1315552	-	33	29
ENSG00000240731+ENSG00000127054	1	1315553	1315559	-	7	25
ENSG00000240731+ENSG00000127054	1	1315560	1315601	-	42	31
ENSG00000240731+ENSG00000127054	1	1315602	1315608	-	7	31
ENSG00000240731+ENSG00000127054	1	1315609	1315614	-	6	29
ENSG00000240731+ENSG00000127054	1	1315615	1315618	-	4	29
ENSG00000240731+ENSG00000127054	1	1315619	1315697	-	79	2
ENSG00000240731+ENSG00000127054	1	1316157	1317450	-	1294	8
ENSG00000240731+ENSG00000127054	1	1317581	1317899	-	319	5
ENSG00000240731+ENSG00000127054	1	1318623	1318678	-	56	0
ENSG00000240731+ENSG00000127054	1	1318679	1318680	-	2	0
ENSG00000240731+ENSG00000127054	1	1318681	1318689	-	9	0
ENSG00000240731+ENSG00000127054	1	1318690	1318696	-	7	0
ENSG00000240731+ENSG00000127054	1	1318697	1319059	-	363	3
ENSG00000240731+ENSG00000127054	1	1319060	1319071	-	12	1
ENSG00000240731+ENSG00000127054	1	1319072	1319295	-	224	2
ENSG00000240731+ENSG00000127054	1	1319296	1319305	-	10	30
ENSG00000240731+ENSG00000127054	1	1319306	1319335	-	30	31
ENSG00000240731+ENSG00000127054	1	1319336	1319346	-	11	30
ENSG00000240731+ENSG00000127054	1	1319347	1319380	-	34	32
ENSG00000240731+ENSG00000127054	1	1319381	1319402	-	22	28
ENSG00000240731+ENSG00000127054	1	1319403	1319433	-	31	28
ENSG00000240731+ENSG00000127054	1	1319434	1319469	-	36	29
ENSG00000240731+ENSG00000127054	1	1319470	1319524	-	55	29
ENSG00000240731+ENSG00000127054	1	1319525	1319705	-	181	0
ENSG00000240731+ENSG00000127054	1	1319706	1319843	-	138	0
ENSG00000240731+ENSG00000127054	1	1319844	1319885	-	42	0
ENSG00000240731+ENSG00000127054	1	1319886	1320455	-	570	1
ENSG00000240731+ENSG00000127054	1	1320456	1320477	-	22	32
ENSG00000240731+ENSG00000127054	1	1320478	1320529	-	52	30
ENSG00000240731+ENSG00000127054	1	1320530	1320682	-	153	4
ENSG00000240731+ENSG00000127054	1	1320683	1320881	-	199	3
ENSG00000240731+ENSG00000127054	1	1320882	1320893	-	12	1
ENSG00000240731+ENSG00000127054	1	1320894	1320905	-	12	2
ENSG00000240731+ENSG00000127054	1	1320906	1320995	-	90	2
ENSG00000240731+ENSG00000127054	1	1320996	1321093	-	98	17
ENSG00000240731+ENSG00000127054	1	1321094	1321096	-	3	0
ENSG00000240731+ENSG00000127054	1	1321908	1321980	-	73	0
ENSG00000240731+ENSG00000127054	1	1321981	1321984	-	4	0
ENSG00000240731+ENSG00000127054	1	1322771	1322891	-	121	0
ENSG00000240731+ENSG00000127054	1	1322892	1323146	-	255	0
ENSG00000240731+ENSG00000127054	1	1323147	1323176	-	30	0
ENSG00000240731+ENSG00000127054	1	1323177	1323180	-	4	0
ENSG00000240731+ENSG00000127054	1	1323181	1323287	-	107	0
ENSG00000240731+ENSG00000127054	1	1324581	1324603	-	23	10
ENSG00000240731+ENSG00000127054	1	1324604	1324608	-	5	6
ENSG00000240731+ENSG00000127054	1	1324609	1324611	-	3	6
ENSG00000240731+ENSG00000127054	1	1324612	1324613	-	2	6
ENSG00000240731+ENSG00000127054	1	1324614	1324621	-	8	6
ENSG00000240731+ENSG00000127054	1	1324622	1324625	-	4	6
ENSG00000240731+ENSG00000127054	1	1324626	1324628	-	3	6
ENSG00000240731+ENSG00000127054	1	1324629	1324629	-	1	5
ENSG00000240731+ENSG00000127054	1	1324630	1324630	-	1	5
ENSG00000240731+ENSG00000127054	1	1324631	1324637	-	7	5
ENSG00000240731+ENSG00000127054	1	1324638	1324642	-	5	5
ENSG00000240731+ENSG00000127054	1	1324643	1324648	-	6	5
ENSG00000240731+ENSG00000127054	1	1324649	1324649	-	1	4
ENSG00000240731+ENSG00000127054	1	1324650	1324650	-	1	3
ENSG00000240731+ENSG00000127054	1	1324651	1324653	-	3	3
ENSG00000240731+ENSG00000127054	1	1324654	1324658	-	5	3
ENSG00000240731+ENSG00000127054	1	1324659	1324659	-	1	3
ENSG00000240731+ENSG00000127054	1	1324660	1324660	-	1	3
ENSG00000240731+ENSG00000127054	1	1324661	1324666	-	6	2
ENSG00000240731+ENSG00000127054	1	1324667	1324670	-	4	2
ENSG00000240731+ENSG00000127054	1	1324671	1324671	-	1	2
ENSG00000240731+ENSG00000127054	1	1324672	1324673	-	2	2
ENSG00000240731+ENSG00000127054	1	1324674	1324687	-	14	2
ENSG00000240731+ENSG00000127054	1	1324688	1324691	-	4	0
ENSG00000224051	1	1324756	1324766	+	11	0
ENSG00000224051	1	1324767	1325102	+	336	5
ENSG00000224051	1	1325241	1325595	+	355	0
ENSG00000224051	1	1326836	1327032	+	197	11
ENSG00000224051	1	1327241	1327471	+	231	20
ENSG00000224051	1	1327472	1327994	+	523	57
ENSG00000224051	1	1327995	1328897	+	903	52
ENSG00000169962	1	1331314	1331536	+	223	0
ENSG00000169962	1	1331638	1331938	+	301	0
ENSG00000169962	1	1332024	1332806	+	783	0
ENSG00000169962	1	1332921	1333124	+	204	0
ENSG00000169962	1	1333259	1333379	+	121	0
ENSG00000169962	1	1333506	1335306	+	1801	0
ENSG00000107404	1	1335276	1335278	-	3	0
ENSG00000107404	1	1335279	1336411	-	1133	5
ENSG00000107404	1	1336412	1336515	-	104	0
ENSG00000107404	1	1337018	1337022	-	5	0
ENSG00000107404	1	1337023	1337055	-	33	0
ENSG00000107404	1	1337977	1338183	-	207	0
ENSG00000107404	1	1338269	1338333	-	65	0
ENSG00000107404	1	1338334	1338372	-	39	0
ENSG00000107404	1	1338373	1338436	-	64	0
ENSG00000107404	1	1338522	1338653	-	132	1
ENSG00000107404	1	1339287	1339361	-	75	0
ENSG00000107404	1	1339362	1339422	-	61	1
ENSG00000107404	1	1339423	1339439	-	17	1
ENSG00000107404	1	1339440	1339491	-	52	0
ENSG00000107404	1	1339492	1339581	-	90	0
ENSG00000107404	1	1339582	1339649	-	68	1
ENSG00000107404	1	1339650	1339708	-	59	0
ENSG00000107404	1	1339709	1339735	-	27	0
ENSG00000107404	1	1339736	1339812	-	77	0
ENSG00000107404	1	1340038	1340052	-	15	0
ENSG00000107404	1	1340053	1340177	-	125	0
ENSG00000107404	1	1340178	1340190	-	13	0
ENSG00000107404	1	1340247	1340316	-	70	0
ENSG00000107404	1	1340317	1340365	-	49	0
ENSG00000107404	1	1340410	1340458	-	49	0
ENSG00000107404	1	1340459	1340503	-	45	0
ENSG00000107404	1	1341667	1341769	-	103	0
ENSG00000107404	1	1341770	1341805	-	36	0
ENSG00000107404	1	1341806	1342052	-	247	0
ENSG00000107404	1	1342053	1342156	-	104	0
ENSG00000107404	1	1342363	1342484	-	122	0
ENSG00000107404	1	1342689	1342758	-	70	0
ENSG00000107404	1	1348896	1348955	-	60	0
ENSG00000107404	1	1348956	1349112	-	157	0
ENSG00000107404	1	1349113	1349135	-	23	0
ENSG00000107404	1	1349136	1349350	-	215	0
ENSG00000162576	1	1352689	1352690	-	2	0
ENSG00000162576	1	1352691	1352691	-	1	0
ENSG00000162576	1	1352692	1353191	-	500	12
ENSG00000162576	1	1353192	1353214	-	23	8
ENSG00000162576	1	1353215	1353332	-	118	8
ENSG00000162576	1	1353333	1353438	-	106	2
ENSG00000162576	1	1353439	1353629	-	191	7
ENSG00000162576	1	1353630	1353847	-	218	0
ENSG00000162576	1	1353848	1353928	-	81	6
ENSG00000162576	1	1353929	1353946	-	18	0
ENSG00000162576	1	1354030	1354106	-	77	8
ENSG00000162576	1	1354193	1354232	-	40	5
ENSG00000162576	1	1354233	1354247	-	15	0
ENSG00000162576	1	1354248	1354264	-	17	0
ENSG00000162576	1	1354265	1354353	-	89	0
ENSG00000162576	1	1354354	1354474	-	121	6
ENSG00000162576	1	1354475	1354509	-	35	4
ENSG00000162576	1	1354682	1355003	-	322	8
ENSG00000162576	1	1355004	1355016	-	13	2
ENSG00000162576	1	1355017	1355082	-	66	3
ENSG00000162576	1	1355083	1355152	-	70	6
ENSG00000162576	1	1355153	1355243	-	91	0
ENSG00000162576	1	1355244	1355345	-	102	7
ENSG00000162576	1	1355346	1355449	-	104	0
ENSG00000162576	1	1355450	1355512	-	63	4
ENSG00000162576	1	1355513	1355752	-	240	4
ENSG00000162576	1	1356681	1356704	-	24	1
ENSG00000162576	1	1358456	1358535	-	80	1
ENSG00000162576	1	1358536	1358543	-	8	0
ENSG00000162576	1	1358544	1358794	-	251	0
ENSG00000162576	1	1361242	1361777	-	536	0
ENSG00000175756	1	1373730	1373731	-	2	0
ENSG00000175756	1	1373732	1373736	-	5	4
ENSG00000175756	1	1373737	1373902	-	166	65
ENSG00000175756	1	1374000	1374243	-	244	150
ENSG00000175756	1	1374244	1374437	-	194	127
ENSG00000175756	1	1374438	1374445	-	8	63
ENSG00000175756	1	1374446	1374590	-	145	1
ENSG00000175756	1	1374591	1374704	-	114	1
ENSG00000175756	1	1374705	1374790	-	86	63
ENSG00000175756	1	1374791	1374996	-	206	8
ENSG00000175756	1	1374997	1375074	-	78	9
ENSG00000175756	1	1375075	1375144	-	70	7
ENSG00000175756	1	1375145	1375153	-	9	5
ENSG00000175756	1	1375154	1375157	-	4	29
ENSG00000175756	1	1375158	1375159	-	2	29
ENSG00000175756	1	1375160	1375169	-	10	29
ENSG00000175756	1	1375170	1375173	-	4	28
ENSG00000175756	1	1375174	1375495	-	322	24
ENSG00000223663	1	1378666	1379032	+	367	0
ENSG00000221978	1	1385711	1386481	-	771	6
ENSG00000221978	1	1386482	1386494	-	13	2
ENSG00000221978	1	1386495	1386498	-	4	2
ENSG00000221978	1	1386499	1386501	-	3	2
ENSG00000221978	1	1386502	1386502	-	1	2
ENSG00000221978	1	1386503	1386707	-	205	29
ENSG00000221978	1	1386708	1386712	-	5	22
ENSG00000221978	1	1386713	1387121	-	409	117
ENSG00000221978	1	1387122	1387231	-	110	58
ENSG00000221978	1	1387232	1387542	-	311	101
ENSG00000221978	1	1387543	1387582	-	40	45
ENSG00000221978	1	1387777	1387869	-	93	68
ENSG00000221978	1	1387954	1388022	-	69	59
ENSG00000221978	1	1388023	1388065	-	43	56
ENSG00000221978	1	1388066	1388491	-	426	8
ENSG00000221978	1	1388492	1388510	-	19	1
ENSG00000221978	1	1388511	1388625	-	115	2
ENSG00000221978	1	1388626	1388713	-	88	3
ENSG00000221978	1	1388714	1388743	-	30	3
ENSG00000221978	1	1388816	1388830	-	15	0
ENSG00000221978	1	1388950	1389047	-	98	0
ENSG00000221978	1	1389346	1389473	-	128	0
ENSG00000221978	1	1390230	1390309	-	80	66
ENSG00000221978	1	1390310	1390314	-	5	34
ENSG00000221978	1	1390315	1390371	-	57	50
ENSG00000221978	1	1390459	1390563	-	105	64
ENSG00000221978	1	1390766	1390865	-	100	66
ENSG00000221978	1	1390866	1390900	-	35	27
ENSG00000221978	1	1390901	1390943	-	43	29
ENSG00000221978	1	1390944	1391004	-	61	33
ENSG00000221978	1	1391005	1391096	-	92	31
ENSG00000221978	1	1391097	1391152	-	56	23
ENSG00000221978	1	1391153	1391296	-	144	38
ENSG00000221978	1	1391297	1391553	-	257	53
ENSG00000221978	1	1391554	1391575	-	22	26
ENSG00000221978	1	1391576	1391649	-	74	24
ENSG00000221978	1	1391650	1391754	-	105	15
ENSG00000221978	1	1391755	1392287	-	533	41
ENSG00000221978	1	1392288	1392525	-	238	45
ENSG00000221978	1	1392526	1392678	-	153	57
ENSG00000221978	1	1392679	1392716	-	38	45
ENSG00000221978	1	1392717	1392789	-	73	54
ENSG00000221978	1	1392790	1392803	-	14	50
ENSG00000221978	1	1393080	1393395	-	316	5
ENSG00000221978	1	1393396	1393443	-	48	78
ENSG00000221978	1	1393444	1393460	-	17	56
ENSG00000221978	1	1395185	1395393	-	209	3
ENSG00000221978	1	1395394	1395436	-	43	58
ENSG00000221978	1	1395437	1395514	-	78	73
ENSG00000221978	1	1395515	1395537	-	23	0
ENSG00000221978	1	1398233	1398287	-	55	66
ENSG00000221978	1	1398288	1398304	-	17	63
ENSG00000221978	1	1398305	1398342	-	38	68
ENSG00000221978	1	1398343	1398366	-	24	2
ENSG00000221978	1	1398597	1398671	-	75	63
ENSG00000221978	1	1398672	1398956	-	285	0
ENSG00000221978	1	1398988	1399018	-	31	2
ENSG00000221978	1	1399019	1399309	-	291	53
ENSG00000221978	1	1399310	1399311	-	2	10
ENSG00000221978	1	1399312	1399312	-	1	10
ENSG00000221978	1	1399313	1399317	-	5	10
ENSG00000221978	1	1399318	1399325	-	8	10
ENSG00000221978	1	1399326	1399328	-	3	7
ENSG00000224870	1	1399522	1399526	+	5	0
ENSG00000224870	1	1399527	1399529	+	3	0
ENSG00000224870	1	1399530	1399551	+	22	0
ENSG00000224870	1	1399552	1399561	+	10	2
ENSG00000224870	1	1399562	1399571	+	10	2
ENSG00000224870	1	1399572	1399685	+	114	2
ENSG00000224870	1	1399686	1399689	+	4	2
ENSG00000224870	1	1399690	1399805	+	116	2
ENSG00000224870	1	1399806	1399980	+	175	7
ENSG00000224870	1	1399981	1400157	+	177	7
ENSG00000224870	1	1400158	1400303	+	146	1
ENSG00000224870	1	1400304	1400418	+	115	2
ENSG00000224870	1	1400419	1400472	+	54	2
ENSG00000224870	1	1400473	1400544	+	72	2
ENSG00000224870	1	1400545	1400604	+	60	2
ENSG00000224870	1	1400605	1400608	+	4	3
ENSG00000224870	1	1400609	1401087	+	479	8
ENSG00000224870	1	1401088	1401242	+	155	4
ENSG00000224870	1	1401243	1402006	+	764	45
ENSG00000224870	1	1402007	1402026	+	20	36
ENSG00000224870	1	1402027	1402033	+	7	38
ENSG00000224870	1	1402034	1402046	+	13	41
ENSG00000264293+ENSG00000242485	1	1401908	1401912	-	5	0
ENSG00000264293+ENSG00000242485	1	1401913	1402181	-	269	77
ENSG00000264293+ENSG00000242485	1	1402182	1402256	-	75	69
ENSG00000264293+ENSG00000242485	1	1402257	1402601	-	345	5
ENSG00000264293+ENSG00000242485	1	1405109	1405459	-	351	2
ENSG00000264293+ENSG00000242485	1	1405460	1405752	-	293	3
ENSG00000264293+ENSG00000242485	1	1405753	1405808	-	56	3
ENSG00000264293+ENSG00000242485	1	1405809	1405886	-	78	74
ENSG00000264293+ENSG00000242485	1	1405887	1406225	-	339	1
ENSG00000264293+ENSG00000242485	1	1406226	1406248	-	23	1
ENSG00000264293+ENSG00000242485	1	1406249	1406307	-	59	1
ENSG00000264293+ENSG00000242485	1	1406308	1406346	-	39	1
ENSG00000264293+ENSG00000242485	1	1406347	1406908	-	562	1
ENSG00000264293+ENSG00000242485	1	1406909	1406998	-	90	79
ENSG00000264293+ENSG00000242485	1	1406999	1407019	-	21	65
ENSG00000264293+ENSG00000242485	1	1407131	1407235	-	105	64
ENSG00000264293+ENSG00000242485	1	1407236	1407268	-	33	27
ENSG00000264293+ENSG00000242485	1	1407269	1407290	-	22	5
ENSG00000264293+ENSG00000242485	1	1407291	1407313	-	23	3
ENSG00000272455	1	1409096	1410618	+	1523	16
ENSG00000235098	1	1418420	1418421	-	2	0
ENSG00000235098	1	1418422	1418879	-	458	0
ENSG00000235098	1	1418880	1419137	-	258	0
ENSG00000235098	1	1419138	1419549	-	412	0
ENSG00000235098	1	1420052	1420592	-	541	0
ENSG00000235098	1	1420797	1420815	-	19	0
ENSG00000235098	1	1420816	1421005	-	190	0
ENSG00000235098	1	1421006	1421091	-	86	0
ENSG00000235098	1	1421092	1421132	-	41	0
ENSG00000235098	1	1421133	1421260	-	128	0
ENSG00000235098	1	1421261	1421444	-	184	0
ENSG00000235098	1	1421445	1421769	-	325	0
ENSG00000225905	1	1420245	1420564	+	320	0
ENSG00000225905	1	1422469	1422691	+	223	1
ENSG00000205116	1	1426128	1426385	+	258	0
ENSG00000205116	1	1427554	1427787	+	234	0
ENSG00000225285	1	1430539	1430549	-	11	0
ENSG00000225285	1	1430550	1430662	-	113	1
ENSG00000225285	1	1430663	1430663	-	1	0
ENSG00000225285	1	1430664	1430954	-	291	0
ENSG00000225285	1	1431805	1431843	-	39	0
ENSG00000225285	1	1434178	1434187	-	10	0
ENSG00000225285	1	1434188	1434488	-	301	1
ENSG00000225285	1	1434489	1434520	-	32	0
ENSG00000225285	1	1434521	1434573	-	53	0
ENSG00000179403	1	1434861	1435146	+	286	0
ENSG00000179403	1	1435523	1435670	+	148	0
ENSG00000179403	1	1435671	1435734	+	64	2
ENSG00000179403	1	1435735	1435821	+	87	2
ENSG00000179403	1	1436807	1436926	+	120	0
ENSG00000179403	1	1436927	1437177	+	251	3
ENSG00000179403	1	1437178	1437321	+	144	3
ENSG00000179403	1	1437322	1437459	+	138	5
ENSG00000179403	1	1437460	1437484	+	25	4
ENSG00000179403	1	1439081	1440765	+	1685	5
ENSG00000179403	1	1440766	1442882	+	2117	2
ENSG00000215915	1	1449689	1449913	+	225	0
ENSG00000215915	1	1449914	1450041	+	128	0
ENSG00000215915	1	1450042	1450680	+	639	0
ENSG00000215915	1	1450681	1450758	+	78	0
ENSG00000215915	1	1452046	1452122	+	77	0
ENSG00000215915	1	1452365	1452434	+	70	0
ENSG00000215915	1	1454345	1454500	+	156	0
ENSG00000215915	1	1455460	1455519	+	60	0
ENSG00000215915	1	1455791	1455902	+	112	0
ENSG00000215915	1	1455903	1455916	+	14	0
ENSG00000215915	1	1456225	1456349	+	125	0
ENSG00000215915	1	1457129	1457180	+	52	0
ENSG00000215915	1	1459161	1459231	+	71	0
ENSG00000215915	1	1460750	1460917	+	168	1
ENSG00000215915	1	1462483	1462599	+	117	0
ENSG00000215915	1	1462600	1462708	+	109	0
ENSG00000215915	1	1468384	1468663	+	280	0
ENSG00000215915	1	1468664	1470158	+	1495	1
ENSG00000160072	1	1471769	1472089	+	321	14
ENSG00000160072	1	1477274	1477350	+	77	14
ENSG00000160072	1	1478026	1478643	+	618	5
ENSG00000160072	1	1478644	1478745	+	102	6
ENSG00000160072	1	1479049	1479108	+	60	4
ENSG00000160072	1	1480867	1480936	+	70	10
ENSG00000160072	1	1482138	1482303	+	166	16
ENSG00000160072	1	1482545	1482614	+	70	11
ENSG00000160072	1	1482615	1482662	+	48	4
ENSG00000160072	1	1483485	1484568	+	1084	1
ENSG00000160072	1	1484569	1485015	+	447	1
ENSG00000160072	1	1485016	1485171	+	156	12
ENSG00000160072	1	1485782	1485838	+	57	8
ENSG00000160072	1	1485839	1486109	+	271	0
ENSG00000160072	1	1486110	1486235	+	126	7
ENSG00000160072	1	1486544	1486668	+	125	10
ENSG00000160072	1	1487863	1487914	+	52	18
ENSG00000160072	1	1489204	1489274	+	71	21
ENSG00000160072	1	1489275	1489691	+	417	0
ENSG00000160072	1	1489692	1489811	+	120	0
ENSG00000160072	1	1489812	1490256	+	445	0
ENSG00000160072	1	1490257	1490424	+	168	33
ENSG00000160072	1	1490425	1490562	+	138	1
ENSG00000160072	1	1490563	1490671	+	109	10
ENSG00000160072	1	1495485	1496201	+	717	54
ENSG00000160072	1	1496202	1496202	+	1	0
ENSG00000160072	1	1496203	1497848	+	1646	1
ENSG00000197785	1	1512151	1512174	+	24	0
ENSG00000197785	1	1512175	1512473	+	299	6
ENSG00000197785	1	1512530	1512690	+	161	0
ENSG00000197785	1	1516012	1516088	+	77	8
ENSG00000197785	1	1517070	1517166	+	97	0
ENSG00000197785	1	1517167	1517310	+	144	0
ENSG00000197785	1	1517311	1517412	+	102	6
ENSG00000197785	1	1517621	1517715	+	95	0
ENSG00000197785	1	1517716	1517775	+	60	2
ENSG00000197785	1	1518921	1518990	+	70	11
ENSG00000197785	1	1520141	1520306	+	166	17
ENSG00000197785	1	1520548	1520617	+	70	9
ENSG00000197785	1	1522744	1522780	+	37	7
ENSG00000197785	1	1522781	1522899	+	119	11
ENSG00000197785	1	1523511	1523567	+	57	13
ENSG00000197785	1	1523839	1523964	+	126	18
ENSG00000197785	1	1524273	1524397	+	125	14
ENSG00000197785	1	1525240	1525291	+	52	4
ENSG00000197785	1	1526461	1526531	+	71	11
ENSG00000197785	1	1527161	1527238	+	78	0
ENSG00000197785	1	1527695	1527862	+	168	18
ENSG00000197785	1	1529223	1529331	+	109	15
ENSG00000197785	1	1533926	1534685	+	760	50
ENSG00000197785	1	1534686	1534687	+	2	0
ENSG00000205090	1	1535174	1535206	-	33	0
ENSG00000205090	1	1535207	1535507	-	301	0
ENSG00000205090	1	1535589	1535797	-	209	0
ENSG00000205090	1	1539056	1539683	-	628	0
ENSG00000205090	1	1539684	1539790	-	107	0
ENSG00000205090	1	1540290	1540350	-	61	0
ENSG00000205090	1	1540351	1540355	-	5	0
ENSG00000205090	1	1540356	1540357	-	2	0
ENSG00000205090	1	1540420	1540453	-	34	0
ENSG00000160075	1	1541673	1541673	-	1	1
ENSG00000160075	1	1541674	1542167	-	494	116
ENSG00000160075	1	1543869	1543987	-	119	85
ENSG00000160075	1	1544638	1544862	-	225	2
ENSG00000160075	1	1544863	1545002	-	140	68
ENSG00000160075	1	1545003	1546487	-	1485	1
ENSG00000160075	1	1560848	1564772	-	3925	21
ENSG00000160075	1	1564773	1564916	-	144	44
ENSG00000160075	1	1574478	1574584	-	107	30
ENSG00000160075	1	1574585	1574587	-	3	15
ENSG00000160075	1	1574588	1574869	-	282	23
ENSG00000215014	1	1574975	1577075	+	2101	13
ENSG00000279244	1	1579756	1579932	+	177	0
ENSG00000279244	1	1579934	1579997	+	64	0
ENSG00000279244	1	1580012	1580046	+	35	0
ENSG00000274481	1	1583510	1583909	-	400	0
ENSG00000228594	1	1598012	1600096	-	2085	12
ENSG00000272106	1	1613758	1615795	-	2038	22
ENSG00000197530	1	1615415	1615420	+	6	1
ENSG00000197530	1	1615421	1615436	+	16	1
ENSG00000197530	1	1615437	1615442	+	6	1
ENSG00000197530	1	1615443	1615453	+	11	0
ENSG00000197530	1	1615454	1615495	+	42	3
ENSG00000197530	1	1615496	1615513	+	18	3
ENSG00000197530	1	1615514	1615515	+	2	3
ENSG00000197530	1	1615516	1615529	+	14	3
ENSG00000197530	1	1615530	1615633	+	104	4
ENSG00000197530	1	1615879	1615886	+	8	0
ENSG00000197530	1	1615887	1615904	+	18	0
ENSG00000197530	1	1615905	1615913	+	9	2
ENSG00000197530	1	1615914	1615967	+	54	5
ENSG00000197530	1	1615968	1616100	+	133	6
ENSG00000197530	1	1616274	1616309	+	36	0
ENSG00000197530	1	1616310	1616310	+	1	0
ENSG00000197530	1	1616311	1616507	+	197	1
ENSG00000197530	1	1616508	1616614	+	107	4
ENSG00000197530	1	1616615	1617077	+	463	1
ENSG00000197530	1	1617078	1617323	+	246	3
ENSG00000197530	1	1617324	1617407	+	84	2
ENSG00000197530	1	1617408	1617515	+	108	2
ENSG00000197530	1	1617516	1617559	+	44	0
ENSG00000197530	1	1617560	1617576	+	17	0
ENSG00000197530	1	1617577	1617715	+	139	0
ENSG00000197530	1	1617716	1617898	+	183	0
ENSG00000197530	1	1617899	1619210	+	1312	0
ENSG00000197530	1	1623122	1623388	+	267	0
ENSG00000197530	1	1623389	1623430	+	42	0
ENSG00000197530	1	1623431	1623482	+	52	4
ENSG00000197530	1	1623483	1623580	+	98	7
ENSG00000197530	1	1623581	1623679	+	99	13
ENSG00000197530	1	1623680	1623699	+	20	14
ENSG00000197530	1	1623774	1623801	+	28	14
ENSG00000197530	1	1623802	1623945	+	144	15
ENSG00000197530	1	1623946	1624209	+	264	0
ENSG00000197530	1	1624744	1624794	+	51	0
ENSG00000197530	1	1624795	1624821	+	27	9
ENSG00000197530	1	1624822	1624832	+	11	8
ENSG00000197530	1	1624833	1624859	+	27	11
ENSG00000197530	1	1624860	1624901	+	42	10
ENSG00000197530	1	1624965	1624990	+	26	1
ENSG00000197530	1	1624991	1625040	+	50	10
ENSG00000197530	1	1625041	1625086	+	46	13
ENSG00000197530	1	1625087	1625185	+	99	18
ENSG00000197530	1	1625286	1625428	+	143	17
ENSG00000197530	1	1625429	1625545	+	117	0
ENSG00000197530	1	1625546	1625557	+	12	10
ENSG00000197530	1	1625558	1625566	+	9	13
ENSG00000197530	1	1625567	1625653	+	87	13
ENSG00000197530	1	1625654	1625763	+	110	0
ENSG00000197530	1	1625764	1625799	+	36	0
ENSG00000197530	1	1625800	1626366	+	567	0
ENSG00000197530	1	1626367	1626649	+	283	2
ENSG00000197530	1	1626650	1626754	+	105	13
ENSG00000197530	1	1626837	1626859	+	23	14
ENSG00000197530	1	1626860	1626929	+	70	25
ENSG00000197530	1	1626930	1626999	+	70	24
ENSG00000197530	1	1627000	1627073	+	74	0
ENSG00000197530	1	1627074	1627207	+	134	32
ENSG00000197530	1	1627296	1627444	+	149	37
ENSG00000197530	1	1627445	1627459	+	15	2
ENSG00000197530	1	1627460	1627521	+	62	0
ENSG00000197530	1	1627522	1627672	+	151	1
ENSG00000197530	1	1627673	1627829	+	157	32
ENSG00000197530	1	1627830	1627830	+	1	0
ENSG00000197530	1	1628019	1628179	+	161	27
ENSG00000197530	1	1628180	1628272	+	93	3
ENSG00000197530	1	1628273	1628399	+	127	16
ENSG00000197530	1	1628400	1628488	+	89	0
ENSG00000197530	1	1628489	1628722	+	234	22
ENSG00000197530	1	1629034	1629105	+	72	0
ENSG00000197530	1	1629106	1629132	+	27	0
ENSG00000197530	1	1629133	1629163	+	31	10
ENSG00000197530	1	1629164	1629270	+	107	17
ENSG00000197530	1	1629271	1629311	+	41	17
ENSG00000197530	1	1629385	1629404	+	20	18
ENSG00000197530	1	1629405	1629472	+	68	22
ENSG00000197530	1	1629473	1629487	+	15	20
ENSG00000197530	1	1629488	1629552	+	65	20
ENSG00000197530	1	1629553	1629566	+	14	16
ENSG00000197530	1	1629567	1629638	+	72	0
ENSG00000197530	1	1629639	1629704	+	66	22
ENSG00000197530	1	1630292	1630532	+	241	24
ENSG00000197530	1	1630533	1630589	+	57	10
ENSG00000197530	1	1630590	1630603	+	14	1
ENSG00000197530	1	1630604	1630604	+	1	0
ENSG00000197530	1	1630605	1630605	+	1	0
ENSG00000197530	1	1630606	1630610	+	5	0
ENSG00000189409	1	1632095	1632162	+	68	3
ENSG00000189409	1	1632163	1632177	+	15	3
ENSG00000189409	1	1632178	1632178	+	1	3
ENSG00000189409	1	1632179	1632374	+	196	9
ENSG00000189409	1	1632710	1632782	+	73	1
ENSG00000189409	1	1632783	1632913	+	131	6
ENSG00000189409	1	1632981	1633120	+	140	2
ENSG00000189409	1	1633121	1633187	+	67	0
ENSG00000189409	1	1633188	1633202	+	15	0
ENSG00000189409	1	1633203	1633355	+	153	1
ENSG00000189409	1	1633356	1633480	+	125	0
ENSG00000189409	1	1633481	1633678	+	198	0
ENSG00000189409	1	1633679	1633747	+	69	0
ENSG00000189409	1	1633748	1633912	+	165	6
ENSG00000189409	1	1633913	1633988	+	76	0
ENSG00000189409	1	1633989	1634001	+	13	4
ENSG00000189409	1	1634002	1634099	+	98	4
ENSG00000189409	1	1634100	1634201	+	102	0
ENSG00000189409	1	1634202	1634239	+	38	1
ENSG00000189409	1	1634240	1634328	+	89	1
ENSG00000189409	1	1634451	1634474	+	24	3
ENSG00000189409	1	1634475	1634568	+	94	2
ENSG00000189409	1	1634569	1634604	+	36	2
ENSG00000189409	1	1634605	1634608	+	4	0
ENSG00000189409	1	1634609	1634651	+	43	0
ENSG00000189409	1	1634652	1634654	+	3	0
ENSG00000189409	1	1634655	1634786	+	132	0
ENSG00000189409	1	1635159	1635263	+	105	0
ENSG00000248333	1	1635227	1635586	-	360	0
ENSG00000248333	1	1635587	1635737	-	151	0
ENSG00000248333	1	1635738	1635856	-	119	0
ENSG00000248333	1	1635937	1636126	-	190	2
ENSG00000248333	1	1636333	1636481	-	149	6
ENSG00000248333	1	1636682	1636798	-	117	10
ENSG00000248333	1	1636897	1637004	-	108	10
ENSG00000248333	1	1637081	1637202	-	122	10
ENSG00000248333	1	1637408	1637513	-	106	7
ENSG00000248333	1	1637762	1637883	-	122	3
ENSG00000248333	1	1638500	1638590	-	91	5
ENSG00000248333	1	1640277	1640452	-	176	5
ENSG00000248333	1	1641048	1641113	-	66	3
ENSG00000248333	1	1641662	1641771	-	110	0
ENSG00000248333	1	1641772	1641820	-	49	0
ENSG00000248333	1	1641906	1642001	-	96	0
ENSG00000248333	1	1642347	1642385	-	39	0
ENSG00000248333	1	1642386	1642508	-	123	0
ENSG00000248333	1	1645126	1645262	-	137	4
ENSG00000248333	1	1645263	1645304	-	42	0
ENSG00000248333	1	1645460	1645497	-	38	0
ENSG00000248333	1	1645498	1645508	-	11	0
ENSG00000248333	1	1645579	1645610	-	32	0
ENSG00000248333	1	1645611	1645643	-	33	0
ENSG00000248333	1	1645773	1645866	-	94	0
ENSG00000248333	1	1645867	1645884	-	18	0
ENSG00000248333	1	1645953	1645969	-	17	0
ENSG00000248333	1	1645998	1646048	-	51	0
ENSG00000248333	1	1646111	1646125	-	15	0
ENSG00000248333	1	1646126	1646143	-	18	0
ENSG00000248333	1	1646144	1646178	-	35	0
ENSG00000248333	1	1649499	1649637	-	139	10
ENSG00000248333	1	1652439	1652566	-	128	27
ENSG00000248333	1	1655369	1655484	-	116	37
ENSG00000248333	1	1657256	1657302	-	47	8
ENSG00000248333	1	1657375	1657498	-	124	25
ENSG00000248333	1	1658914	1658972	-	59	7
ENSG00000248333	1	1658973	1659012	-	40	6
ENSG00000272004	1	1659325	1659452	+	128	0
ENSG00000272004	1	1662331	1662602	+	272	2
ENSG00000189339	1	1659529	1660111	-	583	2
ENSG00000189339	1	1661478	1661478	-	1	0
ENSG00000189339	1	1661479	1663781	-	2303	23
ENSG00000189339	1	1663782	1666019	-	2238	22
ENSG00000189339	1	1668327	1668472	-	146	4
ENSG00000189339	1	1669664	1669736	-	73	4
ENSG00000189339	1	1669737	1670097	-	361	1
ENSG00000189339	1	1670098	1670139	-	42	3
ENSG00000189339	1	1670140	1670151	-	12	3
ENSG00000189339	1	1670425	1671508	-	1084	1
ENSG00000189339	1	1671509	1671629	-	121	3
ENSG00000189339	1	1675463	1675590	-	128	1
ENSG00000189339	1	1676064	1676199	-	136	2
ENSG00000189339	1	1676378	1676846	-	469	8
ENSG00000189339	1	1690976	1691393	-	418	2
ENSG00000189339	1	1692449	1692644	-	196	8
ENSG00000189339	1	1692645	1692709	-	65	1
ENSG00000189339	1	1692710	1692724	-	15	1
ENSG00000189339	1	1692725	1692728	-	4	0
ENSG00000269737	1	1671990	1673274	+	1285	5
ENSG00000269737	1	1673275	1673379	+	105	3
ENSG00000269737	1	1673380	1673411	+	32	0
ENSG00000269737	1	1674001	1674397	+	397	0
ENSG00000215914	1	1699942	1700072	+	131	0
ENSG00000215914	1	1700140	1700279	+	140	1
ENSG00000215914	1	1700347	1700514	+	168	3
ENSG00000215914	1	1700907	1701071	+	165	6
ENSG00000215914	1	1701148	1701258	+	111	4
ENSG00000215914	1	1701361	1701487	+	127	1
ENSG00000215914	1	1701608	1701782	+	175	1
ENSG00000215790+ENSG00000268575+ENSG00000008128	1	1702730	1702735	-	6	0
ENSG00000215790+ENSG00000268575+ENSG00000008128	1	1702736	1702765	-	30	0
ENSG00000215790+ENSG00000268575+ENSG00000008128	1	1702766	1702880	-	115	0
ENSG00000215790+ENSG00000268575+ENSG00000008128	1	1702881	1702999	-	119	0
ENSG00000215790+ENSG00000268575+ENSG00000008128	1	1703080	1703087	-	8	0
ENSG00000215790+ENSG00000268575+ENSG00000008128	1	1703088	1703269	-	182	0
ENSG00000215790+ENSG00000268575+ENSG00000008128	1	1703270	1703475	-	206	0
ENSG00000215790+ENSG00000268575+ENSG00000008128	1	1703476	1703603	-	128	5
ENSG00000215790+ENSG00000268575+ENSG00000008128	1	1703604	1703624	-	21	5
ENSG00000215790+ENSG00000268575+ENSG00000008128	1	1703625	1703823	-	199	0
ENSG00000215790+ENSG00000268575+ENSG00000008128	1	1703824	1703867	-	44	6
ENSG00000215790+ENSG00000268575+ENSG00000008128	1	1703868	1703940	-	73	7
ENSG00000215790+ENSG00000268575+ENSG00000008128	1	1703941	1703995	-	55	6
ENSG00000215790+ENSG00000268575+ENSG00000008128	1	1704039	1704048	-	10	2
ENSG00000215790+ENSG00000268575+ENSG00000008128	1	1704049	1704098	-	50	2
ENSG00000215790+ENSG00000268575+ENSG00000008128	1	1704099	1704116	-	18	2
ENSG00000215790+ENSG00000268575+ENSG00000008128	1	1704117	1704146	-	30	1
ENSG00000215790+ENSG00000268575+ENSG00000008128	1	1704147	1704222	-	76	0
ENSG00000215790+ENSG00000268575+ENSG00000008128	1	1704223	1704242	-	20	3
ENSG00000215790+ENSG00000268575+ENSG00000008128	1	1704243	1704253	-	11	2
ENSG00000215790+ENSG00000268575+ENSG00000008128	1	1704254	1704344	-	91	3
ENSG00000215790+ENSG00000268575+ENSG00000008128	1	1704345	1704349	-	5	0
ENSG00000215790+ENSG00000268575+ENSG00000008128	1	1704350	1704549	-	200	0
ENSG00000215790+ENSG00000268575+ENSG00000008128	1	1704550	1704555	-	6	2
ENSG00000215790+ENSG00000268575+ENSG00000008128	1	1704556	1704585	-	30	2
ENSG00000215790+ENSG00000268575+ENSG00000008128	1	1704586	1704602	-	17	2
ENSG00000215790+ENSG00000268575+ENSG00000008128	1	1704603	1704607	-	5	2
ENSG00000215790+ENSG00000268575+ENSG00000008128	1	1704608	1704655	-	48	1
ENSG00000215790+ENSG00000268575+ENSG00000008128	1	1704656	1704760	-	105	0
ENSG00000215790+ENSG00000268575+ENSG00000008128	1	1704761	1704903	-	143	1
ENSG00000215790+ENSG00000268575+ENSG00000008128	1	1704904	1705024	-	121	3
ENSG00000215790+ENSG00000268575+ENSG00000008128	1	1705025	1705025	-	1	1
ENSG00000215790+ENSG00000268575+ENSG00000008128	1	1705642	1705732	-	91	2
ENSG00000215790+ENSG00000268575+ENSG00000008128	1	1707409	1707524	-	116	0
ENSG00000215790+ENSG00000268575+ENSG00000008128	1	1707525	1707561	-	37	2
ENSG00000215790+ENSG00000268575+ENSG00000008128	1	1707562	1707584	-	23	0
ENSG00000215790+ENSG00000268575+ENSG00000008128	1	1707585	1707599	-	15	0
ENSG00000215790+ENSG00000268575+ENSG00000008128	1	1708180	1708231	-	52	0
ENSG00000215790+ENSG00000268575+ENSG00000008128	1	1708232	1708245	-	14	0
ENSG00000215790+ENSG00000268575+ENSG00000008128	1	1708794	1708876	-	83	0
ENSG00000215790+ENSG00000268575+ENSG00000008128	1	1708877	1708952	-	76	0
ENSG00000215790+ENSG00000268575+ENSG00000008128	1	1709038	1709133	-	96	0
ENSG00000215790+ENSG00000268575+ENSG00000008128	1	1709479	1709517	-	39	0
ENSG00000215790+ENSG00000268575+ENSG00000008128	1	1709518	1709640	-	123	2
ENSG00000215790+ENSG00000268575+ENSG00000008128	1	1712264	1712400	-	137	3
ENSG00000215790+ENSG00000268575+ENSG00000008128	1	1712401	1712427	-	27	0
ENSG00000215790+ENSG00000268575+ENSG00000008128	1	1716346	1716349	-	4	2
ENSG00000215790+ENSG00000268575+ENSG00000008128	1	1716350	1716478	-	129	10
ENSG00000215790+ENSG00000268575+ENSG00000008128	1	1719166	1719327	-	162	2
ENSG00000215790+ENSG00000268575+ENSG00000008128	1	1719328	1719357	-	30	4
ENSG00000215790+ENSG00000268575+ENSG00000008128	1	1719358	1719455	-	98	17
ENSG00000215790+ENSG00000268575+ENSG00000008128	1	1721596	1721655	-	60	35
ENSG00000215790+ENSG00000268575+ENSG00000008128	1	1721656	1721711	-	56	29
ENSG00000215790+ENSG00000268575+ENSG00000008128	1	1721712	1721879	-	168	0
ENSG00000215790+ENSG00000268575+ENSG00000008128	1	1722466	1722587	-	122	0
ENSG00000215790+ENSG00000268575+ENSG00000008128	1	1722588	1722634	-	47	1
ENSG00000215790+ENSG00000268575+ENSG00000008128	1	1722635	1722707	-	73	0
ENSG00000215790+ENSG00000268575+ENSG00000008128	1	1722708	1722831	-	124	31
ENSG00000215790+ENSG00000268575+ENSG00000008128	1	1722832	1722832	-	1	0
ENSG00000215790+ENSG00000268575+ENSG00000008128	1	1723800	1723948	-	149	4
ENSG00000215790+ENSG00000268575+ENSG00000008128	1	1723949	1724019	-	71	1
ENSG00000215790+ENSG00000268575+ENSG00000008128	1	1724020	1724032	-	13	0
ENSG00000215790+ENSG00000268575+ENSG00000008128	1	1724033	1724257	-	225	0
ENSG00000215790+ENSG00000268575+ENSG00000008128	1	1724258	1724274	-	17	10
ENSG00000215790+ENSG00000268575+ENSG00000008128	1	1724275	1724324	-	50	9
ENSG00000215790+ENSG00000268575+ENSG00000008128	1	1724838	1725422	-	585	2
ENSG00000215790+ENSG00000268575+ENSG00000008128	1	1731828	1732241	-	414	2
ENSG00000215790+ENSG00000268575+ENSG00000008128	1	1732242	1732523	-	282	4
ENSG00000215790+ENSG00000268575+ENSG00000008128	1	1734690	1734835	-	146	6
ENSG00000215790+ENSG00000268575+ENSG00000008128	1	1735204	1735620	-	417	4
ENSG00000215790+ENSG00000268575+ENSG00000008128	1	1735621	1737688	-	2068	18
ENSG00000215790+ENSG00000268575+ENSG00000008128	1	1738321	1738448	-	128	6
ENSG00000215790+ENSG00000268575+ENSG00000008128	1	1738922	1739057	-	136	7
ENSG00000215790+ENSG00000268575+ENSG00000008128	1	1739236	1739704	-	469	10
ENSG00000215790+ENSG00000268575+ENSG00000008128	1	1744251	1744668	-	418	8
ENSG00000215790+ENSG00000268575+ENSG00000008128	1	1745724	1745919	-	196	2
ENSG00000215790+ENSG00000268575+ENSG00000008128	1	1745920	1745992	-	73	1
ENSG00000227775	1	1724512	1724614	+	103	0
ENSG00000227775	1	1724615	1724763	+	149	0
ENSG00000227775	1	1730246	1731904	+	1659	6
ENSG00000227775	1	1732554	1732844	+	291	0
ENSG00000227775	1	1735817	1735915	+	99	3
ENSG00000227775	1	1735916	1735973	+	58	1
ENSG00000227775	1	1735974	1735975	+	2	1
ENSG00000227775	1	1736854	1737251	+	398	4
ENSG00000008130	1	1751232	1752470	-	1239	24
ENSG00000008130	1	1752471	1752974	-	504	33
ENSG00000008130	1	1752975	1753060	-	86	9
ENSG00000008130	1	1753567	1753649	-	83	11
ENSG00000008130	1	1754051	1754060	-	10	6
ENSG00000008130	1	1754061	1754162	-	102	8
ENSG00000008130	1	1754163	1754164	-	2	7
ENSG00000008130	1	1754165	1754170	-	6	7
ENSG00000008130	1	1754171	1754180	-	10	7
ENSG00000008130	1	1754181	1754202	-	22	7
ENSG00000008130	1	1754203	1754208	-	6	7
ENSG00000008130	1	1754209	1754283	-	75	0
ENSG00000008130	1	1754284	1754342	-	59	14
ENSG00000008130	1	1754343	1754383	-	41	16
ENSG00000008130	1	1754544	1754698	-	155	18
ENSG00000008130	1	1754699	1754866	-	168	1
ENSG00000008130	1	1754867	1754896	-	30	0
ENSG00000008130	1	1755374	1755476	-	103	7
ENSG00000008130	1	1756004	1756257	-	254	2
ENSG00000008130	1	1756258	1756327	-	70	9
ENSG00000008130	1	1756328	1756343	-	16	6
ENSG00000008130	1	1756503	1756587	-	85	8
ENSG00000008130	1	1756588	1756608	-	21	7
ENSG00000008130	1	1756609	1756657	-	49	0
ENSG00000008130	1	1756658	1756738	-	81	0
ENSG00000008130	1	1756739	1756770	-	32	0
ENSG00000008130	1	1756771	1756778	-	8	0
ENSG00000008130	1	1756779	1756882	-	104	1
ENSG00000008130	1	1756883	1757024	-	142	0
ENSG00000008130	1	1757025	1757106	-	82	0
ENSG00000008130	1	1757107	1757180	-	74	0
ENSG00000008130	1	1757181	1757228	-	48	9
ENSG00000008130	1	1757229	1757268	-	40	9
ENSG00000008130	1	1757269	1757310	-	42	10
ENSG00000008130	1	1758365	1758575	-	211	0
ENSG00000008130	1	1759101	1759243	-	143	0
ENSG00000008130	1	1759734	1759902	-	169	0
ENSG00000008130	1	1761665	1761951	-	287	0
ENSG00000008130	1	1761952	1762035	-	84	17
ENSG00000008130	1	1765228	1765446	-	219	24
ENSG00000008130	1	1778289	1778419	-	131	9
ENSG00000008130	1	1778420	1778420	-	1	2
ENSG00000008130	1	1778421	1778470	-	50	2
ENSG00000008130	1	1778746	1778790	-	45	0
ENSG00000008130	1	1779157	1779196	-	40	0
ENSG00000008130	1	1779905	1779962	-	58	0
ENSG00000008130	1	1779963	1780029	-	67	0
ENSG00000008130	1	1780030	1780069	-	40	0
ENSG00000008130	1	1780282	1780457	-	176	0
ENSG00000078369	1	1785285	1785285	-	1	0
ENSG00000078369	1	1785286	1787053	-	1768	114
ENSG00000078369	1	1787322	1787437	-	116	40
ENSG00000078369	1	1787987	1789052	-	1066	4
ENSG00000078369	1	1789053	1789060	-	8	33
ENSG00000078369	1	1789061	1789269	-	209	45
ENSG00000078369	1	1790395	1790564	-	170	38
ENSG00000078369	1	1790565	1790596	-	32	26
ENSG00000078369	1	1793245	1793311	-	67	24
ENSG00000078369	1	1793312	1794197	-	886	0
ENSG00000078369	1	1804419	1804525	-	107	26
ENSG00000078369	1	1804526	1804581	-	56	15
ENSG00000078369	1	1806475	1806538	-	64	16
ENSG00000078369	1	1815756	1815862	-	107	15
ENSG00000078369	1	1817687	1817836	-	150	2
ENSG00000078369	1	1817837	1817875	-	39	14
ENSG00000078369	1	1817876	1818386	-	511	3
ENSG00000078369	1	1824988	1825396	-	409	0
ENSG00000078369	1	1825397	1825499	-	103	20
ENSG00000078369	1	1825500	1825554	-	55	0
ENSG00000078369	1	1832232	1832285	-	54	0
ENSG00000078369	1	1839190	1839238	-	49	18
ENSG00000078369	1	1839629	1839682	-	54	0
ENSG00000078369	1	1890364	1890401	-	38	1
ENSG00000078369	1	1890820	1890836	-	17	10
ENSG00000078369	1	1890837	1890966	-	130	10
ENSG00000078369	1	1890967	1891056	-	90	0
ENSG00000078369	1	1891057	1891117	-	61	0
ENSG00000231050	1	1891471	1891851	+	381	0
ENSG00000231050	1	1892134	1892658	+	525	0
ENSG00000169885	1	1914827	1915107	+	281	0
ENSG00000169885	1	1915108	1915265	+	158	0
ENSG00000169885	1	1915266	1915307	+	42	0
ENSG00000169885	1	1915308	1915408	+	101	0
ENSG00000169885	1	1915409	1915684	+	276	0
ENSG00000169885	1	1915685	1915735	+	51	0
ENSG00000169885	1	1915736	1916440	+	705	0
ENSG00000169885	1	1916441	1916615	+	175	0
ENSG00000169885	1	1916616	1916751	+	136	0
ENSG00000169885	1	1916752	1916896	+	145	0
ENSG00000169885	1	1916974	1917071	+	98	0
ENSG00000169885	1	1917072	1917074	+	3	0
ENSG00000169885	1	1917147	1917294	+	148	0
ENSG00000169885	1	1917295	1917296	+	2	0
ENSG00000178821	1	1917590	1917590	-	1	0
ENSG00000178821	1	1917591	1917844	-	254	0
ENSG00000178821	1	1917845	1917936	-	92	0
ENSG00000178821	1	1917937	1918071	-	135	0
ENSG00000178821	1	1918072	1918098	-	27	0
ENSG00000178821	1	1918099	1918162	-	64	0
ENSG00000178821	1	1918253	1918385	-	133	2
ENSG00000178821	1	1918386	1918431	-	46	2
ENSG00000178821	1	1918432	1918797	-	366	0
ENSG00000178821	1	1918798	1918892	-	95	0
ENSG00000178821	1	1918893	1918934	-	42	0
ENSG00000178821	1	1918935	1919044	-	110	0
ENSG00000178821	1	1919045	1919088	-	44	2
ENSG00000178821	1	1919089	1919181	-	93	2
ENSG00000178821	1	1919182	1919258	-	77	2
ENSG00000178821	1	1919259	1919269	-	11	0
ENSG00000178821	1	1919270	1919270	-	1	0
ENSG00000178821	1	1919271	1919273	-	3	0
ENSG00000142609	1	1921951	1921956	-	6	0
ENSG00000142609	1	1921957	1922082	-	126	0
ENSG00000142609	1	1922083	1922388	-	306	0
ENSG00000142609	1	1922589	1922723	-	135	0
ENSG00000142609	1	1922985	1923115	-	131	0
ENSG00000142609	1	1923116	1923145	-	30	0
ENSG00000142609	1	1923367	1923499	-	133	0
ENSG00000142609	1	1923775	1923929	-	155	0
ENSG00000142609	1	1924391	1924520	-	130	0
ENSG00000142609	1	1925783	1925938	-	156	0
ENSG00000142609	1	1926228	1926347	-	120	0
ENSG00000142609	1	1926457	1926512	-	56	0
ENSG00000142609	1	1926652	1926761	-	110	0
ENSG00000142609	1	1926762	1926893	-	132	0
ENSG00000142609	1	1926894	1927028	-	135	0
ENSG00000142609	1	1927029	1927403	-	375	0
ENSG00000142609	1	1927404	1927606	-	203	0
ENSG00000142609	1	1927607	1927746	-	140	0
ENSG00000142609	1	1927747	1927929	-	183	0
ENSG00000142609	1	1928784	1928882	-	99	0
ENSG00000142609	1	1930060	1930336	-	277	0
ENSG00000142609	1	1938855	1938988	-	134	0
ENSG00000142609	1	1939594	1939767	-	174	0
ENSG00000142609	1	1940316	1940403	-	88	0
ENSG00000142609	1	1942028	1942156	-	129	0
ENSG00000142609	1	1944331	1944452	-	122	0
ENSG00000142609	1	1946317	1946347	-	31	0
ENSG00000142609	1	1946348	1946439	-	92	0
ENSG00000142609	1	1946990	1947054	-	65	0
ENSG00000142609	1	1953313	1955147	-	1835	1
ENSG00000142609	1	1955148	1955523	-	376	0
ENSG00000142609	1	1955524	1955690	-	167	0
ENSG00000142609	1	1955691	1955710	-	20	0
ENSG00000142609	1	1955711	1955850	-	140	0
ENSG00000142609	1	1956620	1956784	-	165	0
ENSG00000142609	1	1959120	1959209	-	90	0
ENSG00000142609	1	1959964	1960030	-	67	0
ENSG00000142609	1	1960031	1960106	-	76	0
ENSG00000142609	1	1960107	1960108	-	2	0
ENSG00000142609	1	1963749	1963867	-	119	0
ENSG00000142609	1	1964888	1965061	-	174	0
ENSG00000142609	1	1966371	1966526	-	156	0
ENSG00000142609	1	1968635	1968833	-	199	0
ENSG00000142609	1	1970659	1970816	-	158	0
ENSG00000142609	1	1971980	1972082	-	103	0
ENSG00000142609	1	1972937	1973047	-	111	0
ENSG00000142609	1	1974025	1974198	-	174	0
ENSG00000142609	1	1983671	1985112	-	1442	0
ENSG00000142609	1	1985339	1985385	-	47	0
ENSG00000142609	1	1985386	1985490	-	105	0
ENSG00000142609	1	1986937	1987035	-	99	0
ENSG00000142609	1	1987962	1988133	-	172	0
ENSG00000142609	1	1988512	1988655	-	144	0
ENSG00000142609	1	1988889	1988973	-	85	0
ENSG00000142609	1	1990890	1990929	-	40	0
ENSG00000142609	1	1990930	1990975	-	46	0
ENSG00000142609	1	2003701	2003714	-	14	0
ENSG00000142609	1	2003715	2003837	-	123	0
ENSG00000233542	1	2013213	2015000	-	1788	0
ENSG00000233542	1	2015365	2015530	-	166	0
ENSG00000187730	1	2019324	2019491	+	168	0
ENSG00000187730	1	2024942	2025054	+	113	0
ENSG00000187730	1	2025334	2025401	+	68	0
ENSG00000187730	1	2025518	2025738	+	221	0
ENSG00000187730	1	2027577	2027659	+	83	0
ENSG00000187730	1	2028155	2028292	+	138	0
ENSG00000187730	1	2029111	2029266	+	156	0
ENSG00000187730	1	2029551	2029762	+	212	0
ENSG00000187730	1	2029983	2030751	+	769	1
ENSG00000226969	1	2049203	2049303	-	101	0
ENSG00000226969	1	2049304	2049468	-	165	0
ENSG00000226969	1	2049598	2049651	-	54	0
ENSG00000226969	1	2049652	2049666	-	15	0
ENSG00000226969	1	2049868	2050070	-	203	0
ENSG00000067606	1	2050470	2050484	+	15	0
ENSG00000067606	1	2050485	2050502	+	18	2
ENSG00000067606	1	2050503	2050701	+	199	20
ENSG00000067606	1	2050808	2051012	+	205	0
ENSG00000067606	1	2055441	2055562	+	122	25
ENSG00000067606	1	2055563	2055678	+	116	0
ENSG00000067606	1	2055679	2055760	+	82	0
ENSG00000067606	1	2055761	2055876	+	116	1
ENSG00000067606	1	2056484	2056573	+	90	19
ENSG00000067606	1	2059541	2059591	+	51	16
ENSG00000067606	1	2071299	2071536	+	238	0
ENSG00000067606	1	2073462	2073718	+	257	0
ENSG00000067606	1	2073719	2073929	+	211	0
ENSG00000067606	1	2073986	2074275	+	290	0
ENSG00000067606	1	2074688	2074767	+	80	0
ENSG00000067606	1	2074855	2075133	+	279	0
ENSG00000067606	1	2075244	2075379	+	136	0
ENSG00000067606	1	2082248	2082460	+	213	0
ENSG00000067606	1	2098347	2098555	+	209	0
ENSG00000067606	1	2104716	2104738	+	23	2
ENSG00000067606	1	2104739	2104895	+	157	2
ENSG00000067606	1	2111654	2111817	+	164	0
ENSG00000067606	1	2116205	2116310	+	106	0
ENSG00000067606	1	2133638	2134000	+	363	2
ENSG00000067606	1	2134813	2134989	+	177	0
ENSG00000067606	1	2134990	2135086	+	97	0
ENSG00000067606	1	2135262	2135347	+	86	24
ENSG00000067606	1	2144210	2144341	+	132	24
ENSG00000067606	1	2144451	2144584	+	134	0
ENSG00000067606	1	2145338	2145356	+	19	0
ENSG00000067606	1	2145357	2145386	+	30	0
ENSG00000067606	1	2145387	2145388	+	2	0
ENSG00000067606	1	2145389	2145511	+	123	0
ENSG00000067606	1	2146027	2146086	+	60	17
ENSG00000067606	1	2146087	2146098	+	12	14
ENSG00000067606	1	2146099	2146108	+	10	15
ENSG00000067606	1	2148872	2148924	+	53	23
ENSG00000067606	1	2150790	2150836	+	47	22
ENSG00000067606	1	2150837	2150863	+	27	22
ENSG00000067606	1	2150864	2150865	+	2	19
ENSG00000067606	1	2150866	2150870	+	5	19
ENSG00000067606	1	2150871	2150897	+	27	19
ENSG00000067606	1	2150898	2150936	+	39	17
ENSG00000067606	1	2150937	2150945	+	9	14
ENSG00000067606	1	2150946	2150978	+	33	17
ENSG00000067606	1	2150979	2150979	+	1	0
ENSG00000067606	1	2155995	2156087	+	93	16
ENSG00000067606	1	2156088	2156092	+	5	10
ENSG00000067606	1	2156093	2156728	+	636	0
ENSG00000067606	1	2168848	2168974	+	127	0
ENSG00000067606	1	2168975	2169117	+	143	0
ENSG00000067606	1	2169118	2169517	+	400	0
ENSG00000067606	1	2169518	2169604	+	87	21
ENSG00000067606	1	2171553	2171645	+	93	2
ENSG00000067606	1	2172055	2172190	+	136	38
ENSG00000067606	1	2172301	2172388	+	88	44
ENSG00000067606	1	2173897	2173951	+	55	34
ENSG00000067606	1	2173952	2174016	+	65	37
ENSG00000067606	1	2174754	2174833	+	80	38
ENSG00000067606	1	2175224	2175313	+	90	30
ENSG00000067606	1	2181832	2181914	+	83	0
ENSG00000067606	1	2184583	2184698	+	116	47
ENSG00000067606	1	2184922	2185116	+	195	70
ENSG00000067606	1	2185117	2185190	+	74	41
ENSG00000067606	1	2185191	2185390	+	200	35
ENSG00000067606	1	2185391	2185393	+	3	4
ENSG00000067606	1	2185394	2185395	+	2	5
ENSG00000271806	1	2141084	2145279	-	4196	24
ENSG00000182873	1	2181794	2182734	-	941	7
ENSG00000182873	1	2182735	2182741	-	7	1
ENSG00000182873	1	2182742	2182823	-	82	0
ENSG00000182873	1	2183571	2183704	-	134	5
ENSG00000182873	1	2183705	2183875	-	171	2
ENSG00000182873	1	2183991	2184389	-	399	5
ENSG00000162585	1	2184461	2184463	-	3	0
ENSG00000162585	1	2184464	2184477	-	14	1
ENSG00000162585	1	2184478	2185174	-	697	93
ENSG00000162585	1	2185175	2185513	-	339	38
ENSG00000162585	1	2186004	2186249	-	246	3
ENSG00000162585	1	2186838	2187206	-	369	4
ENSG00000162585	1	2189544	2189547	-	4	0
ENSG00000162585	1	2189548	2189568	-	21	1
ENSG00000162585	1	2189569	2189579	-	11	1
ENSG00000162585	1	2189580	2189712	-	133	19
ENSG00000162585	1	2189713	2189781	-	69	28
ENSG00000162585	1	2189782	2191900	-	2119	3
ENSG00000162585	1	2191901	2192646	-	746	4
ENSG00000162585	1	2192647	2192844	-	198	1
ENSG00000162585	1	2192845	2192975	-	131	0
ENSG00000162585	1	2192976	2193638	-	663	4
ENSG00000162585	1	2193639	2193910	-	272	74
ENSG00000162585	1	2193998	2194108	-	111	39
ENSG00000162585	1	2194109	2194133	-	25	25
ENSG00000162585	1	2194134	2194213	-	80	1
ENSG00000162585	1	2194688	2194739	-	52	19
ENSG00000162585	1	2194740	2194741	-	2	7
ENSG00000162585	1	2194742	2194748	-	7	7
ENSG00000162585	1	2194749	2194750	-	2	7
ENSG00000162585	1	2194751	2194751	-	1	7
ENSG00000162585	1	2194752	2194774	-	23	7
ENSG00000162585	1	2194775	2194775	-	1	0
ENSG00000162585	1	2198007	2198062	-	56	0
ENSG00000162585	1	2198063	2198142	-	80	0
ENSG00000162585	1	2198143	2198753	-	611	0
ENSG00000162585	1	2198754	2199907	-	1154	2
ENSG00000162585	1	2199908	2201049	-	1142	1
ENSG00000162585	1	2201050	2201225	-	176	0
ENSG00000162585	1	2203436	2203563	-	128	0
ENSG00000162585	1	2203564	2203630	-	67	0
ENSG00000162585	1	2203631	2203882	-	252	0
ENSG00000162585	1	2206305	2206424	-	120	0
ENSG00000162585	1	2206515	2206667	-	153	0
ENSG00000162585	1	2207556	2207733	-	178	0
ENSG00000162585	1	2212171	2212371	-	201	1
ENSG00000162585	1	2212372	2212458	-	87	1
ENSG00000162585	1	2212549	2212574	-	26	0
ENSG00000162585	1	2212575	2212720	-	146	0
ENSG00000234396	1	2212523	2212644	+	122	0
[truncated: 595,974 more rows]
