# Supplementary material for: SARS-CoV-2 infection enhances mitochondrial PTP complex activity to perturb cardiac energetics
Source: iScience. 2022 Jan 1;25(1):103722. doi: 10.1016/j.isci.2021.103722 (PMC8720045; doi:10.1016/j.isci.2021.103722)
Supplement: Data S3. RNA-seq analysis of iPSCs-derived cardiomyocytes infected with SARS-CoV-2 virus, related to Figure 7 — Supplemental files include GO, hit counts, QC, and stats of control (M1, M2, and M3) and SARS-CoV-2-infected iPSCs (S1, S2, and S3) [file mmc4.zip]

Archive with 47 entries (47 files):
- stats/fastqc/S2_R2_per_sequence_gc_content.png
- stats/fastqc/S2_R1_per_base_quality.png
- stats/fastqc/S2_R2_per_base_quality.png
- stats/fastqc/S3_R2_per_base_quality.png
- stats/fastqc/S1_R1_per_base_quality.png
- stats/fastqc/S3_R1_per_base_quality.png
- stats/fastqc/S1_R1_per_sequence_gc_content.png
- stats/fastqc/S1_R2_per_base_quality.png
- stats/fastqc/M3_R2_per_sequence_gc_content.png
- stats/fastqc/S1_R2_per_sequence_gc_content.png
- stats/fastqc/S3_R1_per_sequence_gc_content.png
- stats/fastqc/M3_R2_per_base_quality.png
- stats/fastqc/S3_R2_per_sequence_gc_content.png
- stats/fastqc/M3_R1_per_sequence_gc_content.png
- stats/fastqc/S2_R1_per_sequence_gc_content.png
- stats/star/M2Log.final.out
- stats/fastqc/M2_R1_per_base_quality.png
- stats/star/M3Log.final.out
- stats/fastqc/M1_R1_per_sequence_gc_content.png
- stats/fastqc/M3_R1_per_base_quality.png
- stats/fastqc/M2_R2_per_sequence_gc_content.png
- stats/fastqc/M2_R2_per_base_quality.png
- stats/fastqc/M2_R1_per_sequence_gc_content.png
- stats/star/summary_mapping_stats.csv
- stats/fastqc/M1_R2_per_base_quality.png
- stats/star/S2Log.final.out
- stats/fastqc/M1_R2_per_sequence_gc_content.png
- stats/star/M1Log.final.out
- stats/star/S3Log.final.out
- stats/fastqc/M1_R1_per_base_quality.png
- stats/star/S1Log.final.out
- hit-counts/M3.counts.txt
- Report/RNASeq_report.html
- hit-counts/S2.counts.txt
- GO/GroupA-vs-GroupB/GO_analysis.csv
- hit-counts/M2.counts.txt
- hit-counts/S1.counts.txt
- hit-counts/M1.counts.txt
- GO/GroupA-vs-GroupB/GO_analysis.xlsx
- hit-counts/S3.counts.txt
- Report/QC-Report/S2_QC_report.html
- Report/QC-Report/S1_QC_report.html
- Report/QC-Report/M1_QC_report.html
- Report/QC-Report/M2_QC_report.html
- Report/QC-Report/M3_QC_report.html
- Report/QC-Report/S3_QC_report.html
- Report/DE-Report/GroupA-vs-GroupB_report.html
