# Supplementary material for: SARS-CoV-2 infection enhances mitochondrial PTP complex activity to perturb cardiac energetics
Source: iScience. 2022 Jan 1;25(1):103722. doi: 10.1016/j.isci.2021.103722 (PMC8720045; doi:10.1016/j.isci.2021.103722)
Supplement: Data S3. RNA-seq analysis of iPSCs-derived cardiomyocytes infected with SARS-CoV-2 virus, related to Figure 7 — Supplemental files include GO, hit counts, QC, and stats of control (M1, M2, and M3) and SARS-CoV-2-infected iPSCs (S1, S2, and S3) [file mmc4.zip › stats/star/M2Log.final.out]

                                 Started job on |	Aug 14 15:34:15
                             Started mapping on |	Aug 14 15:34:52
                                    Finished on |	Aug 14 16:47:29
       Mapping speed, Million of reads per hour |	40.31

                          Number of input reads |	48784239
                      Average input read length |	289
                                    UNIQUE READS:
                   Uniquely mapped reads number |	35572432
                        Uniquely mapped reads % |	72.92%
                          Average mapped length |	279.58
                       Number of splices: Total |	36766007
            Number of splices: Annotated (sjdb) |	36206413
                       Number of splices: GT/AG |	36324919
                       Number of splices: GC/AG |	232108
                       Number of splices: AT/AC |	34002
               Number of splices: Non-canonical |	174978
                      Mismatch rate per base, % |	0.19%
                         Deletion rate per base |	0.01%
                        Deletion average length |	1.38
                        Insertion rate per base |	0.01%
                       Insertion average length |	1.46
                             MULTI-MAPPING READS:
        Number of reads mapped to multiple loci |	955792
             % of reads mapped to multiple loci |	1.96%
        Number of reads mapped to too many loci |	19774
             % of reads mapped to too many loci |	0.04%
                                  UNMAPPED READS:
       % of reads unmapped: too many mismatches |	0.00%
                 % of reads unmapped: too short |	25.07%
                     % of reads unmapped: other |	0.01%
                                  CHIMERIC READS:
                       Number of chimeric reads |	0
                            % of chimeric reads |	0.00%
