# Supplementary material for: SARS-CoV-2 infection enhances mitochondrial PTP complex activity to perturb cardiac energetics
Source: iScience. 2022 Jan 1;25(1):103722. doi: 10.1016/j.isci.2021.103722 (PMC8720045; doi:10.1016/j.isci.2021.103722)
Supplement: Data S3. RNA-seq analysis of iPSCs-derived cardiomyocytes infected with SARS-CoV-2 virus, related to Figure 7 — Supplemental files include GO, hit counts, QC, and stats of control (M1, M2, and M3) and SARS-CoV-2-infected iPSCs (S1, S2, and S3) [file mmc4.zip › stats/star/M3Log.final.out]

                                 Started job on |	Aug 14 15:18:39
                             Started mapping on |	Aug 14 15:19:09
                                    Finished on |	Aug 14 16:08:24
       Mapping speed, Million of reads per hour |	49.95

                          Number of input reads |	41000287
                      Average input read length |	289
                                    UNIQUE READS:
                   Uniquely mapped reads number |	34000111
                        Uniquely mapped reads % |	82.93%
                          Average mapped length |	283.05
                       Number of splices: Total |	35147305
            Number of splices: Annotated (sjdb) |	34630204
                       Number of splices: GT/AG |	34727192
                       Number of splices: GC/AG |	233142
                       Number of splices: AT/AC |	33064
               Number of splices: Non-canonical |	153907
                      Mismatch rate per base, % |	0.20%
                         Deletion rate per base |	0.01%
                        Deletion average length |	1.39
                        Insertion rate per base |	0.01%
                       Insertion average length |	1.47
                             MULTI-MAPPING READS:
        Number of reads mapped to multiple loci |	860620
             % of reads mapped to multiple loci |	2.10%
        Number of reads mapped to too many loci |	15100
             % of reads mapped to too many loci |	0.04%
                                  UNMAPPED READS:
       % of reads unmapped: too many mismatches |	0.00%
                 % of reads unmapped: too short |	14.92%
                     % of reads unmapped: other |	0.02%
                                  CHIMERIC READS:
                       Number of chimeric reads |	0
                            % of chimeric reads |	0.00%
