# Supplementary material for: SARS-CoV-2 infection enhances mitochondrial PTP complex activity to perturb cardiac energetics
Source: iScience. 2022 Jan 1;25(1):103722. doi: 10.1016/j.isci.2021.103722 (PMC8720045; doi:10.1016/j.isci.2021.103722)
Supplement: Data S3. RNA-seq analysis of iPSCs-derived cardiomyocytes infected with SARS-CoV-2 virus, related to Figure 7 — Supplemental files include GO, hit counts, QC, and stats of control (M1, M2, and M3) and SARS-CoV-2-infected iPSCs (S1, S2, and S3) [file mmc4.zip › stats/star/summary_mapping_stats.csv]

Sample ID	Total Reads	Total Mapped Reads	% Total Mapped Reads	Unique Mapped Reads	% Unique Mapped Reads
M1	49754377	37851287	76.0762957598685	36761441	73.8858432495296
M2	48784239	36528224	74.8771011883572	35572432	72.9178782516214
M3	41000287	34860731	85.0255779916858	34000111	82.9265195143634
S1	42456621	14952491	35.2182784400106	14390475	33.894536731974
S2	40046633	14701441	36.7108041267789	14160540	35.3601262807787
S3	40161756	9419232	23.4532374530636	7962578	19.8262695485725
