# Supplementary material for: SARS-CoV-2 infection enhances mitochondrial PTP complex activity to perturb cardiac energetics
Source: iScience. 2022 Jan 1;25(1):103722. doi: 10.1016/j.isci.2021.103722 (PMC8720045; doi:10.1016/j.isci.2021.103722)
Supplement: Data S3. RNA-seq analysis of iPSCs-derived cardiomyocytes infected with SARS-CoV-2 virus, related to Figure 7 — Supplemental files include GO, hit counts, QC, and stats of control (M1, M2, and M3) and SARS-CoV-2-infected iPSCs (S1, S2, and S3) [file mmc4.zip › stats/star/M1Log.final.out]

                                 Started job on |	Aug 14 15:35:35
                             Started mapping on |	Aug 14 15:36:11
                                    Finished on |	Aug 14 16:46:07
       Mapping speed, Million of reads per hour |	42.69

                          Number of input reads |	49754377
                      Average input read length |	288
                                    UNIQUE READS:
                   Uniquely mapped reads number |	36761441
                        Uniquely mapped reads % |	73.89%
                          Average mapped length |	280.26
                       Number of splices: Total |	36315526
            Number of splices: Annotated (sjdb) |	35738604
                       Number of splices: GT/AG |	35852191
                       Number of splices: GC/AG |	239310
                       Number of splices: AT/AC |	33649
               Number of splices: Non-canonical |	190376
                      Mismatch rate per base, % |	0.19%
                         Deletion rate per base |	0.01%
                        Deletion average length |	1.40
                        Insertion rate per base |	0.01%
                       Insertion average length |	1.46
                             MULTI-MAPPING READS:
        Number of reads mapped to multiple loci |	1089846
             % of reads mapped to multiple loci |	2.19%
        Number of reads mapped to too many loci |	23259
             % of reads mapped to too many loci |	0.05%
                                  UNMAPPED READS:
       % of reads unmapped: too many mismatches |	0.00%
                 % of reads unmapped: too short |	23.86%
                     % of reads unmapped: other |	0.01%
                                  CHIMERIC READS:
                       Number of chimeric reads |	0
                            % of chimeric reads |	0.00%
