# Supplementary material for: SARS-CoV-2 infection enhances mitochondrial PTP complex activity to perturb cardiac energetics
Source: iScience. 2022 Jan 1;25(1):103722. doi: 10.1016/j.isci.2021.103722 (PMC8720045; doi:10.1016/j.isci.2021.103722)
Supplement: Data S3. RNA-seq analysis of iPSCs-derived cardiomyocytes infected with SARS-CoV-2 virus, related to Figure 7 — Supplemental files include GO, hit counts, QC, and stats of control (M1, M2, and M3) and SARS-CoV-2-infected iPSCs (S1, S2, and S3) [file mmc4.zip › stats/star/S1Log.final.out]

                                 Started job on |	Aug 14 15:09:28
                             Started mapping on |	Aug 14 15:10:00
                                    Finished on |	Aug 14 16:52:32
       Mapping speed, Million of reads per hour |	24.84

                          Number of input reads |	42456621
                      Average input read length |	289
                                    UNIQUE READS:
                   Uniquely mapped reads number |	14390475
                        Uniquely mapped reads % |	33.89%
                          Average mapped length |	278.87
                       Number of splices: Total |	7934222
            Number of splices: Annotated (sjdb) |	7712147
                       Number of splices: GT/AG |	7791740
                       Number of splices: GC/AG |	70241
                       Number of splices: AT/AC |	7446
               Number of splices: Non-canonical |	64795
                      Mismatch rate per base, % |	0.28%
                         Deletion rate per base |	0.02%
                        Deletion average length |	1.33
                        Insertion rate per base |	0.01%
                       Insertion average length |	1.50
                             MULTI-MAPPING READS:
        Number of reads mapped to multiple loci |	562016
             % of reads mapped to multiple loci |	1.32%
        Number of reads mapped to too many loci |	30893
             % of reads mapped to too many loci |	0.07%
                                  UNMAPPED READS:
       % of reads unmapped: too many mismatches |	0.00%
                 % of reads unmapped: too short |	64.70%
                     % of reads unmapped: other |	0.01%
                                  CHIMERIC READS:
                       Number of chimeric reads |	0
                            % of chimeric reads |	0.00%
