# Supplementary material for: SARS-CoV-2 infection enhances mitochondrial PTP complex activity to perturb cardiac energetics
Source: iScience. 2022 Jan 1;25(1):103722. doi: 10.1016/j.isci.2021.103722 (PMC8720045; doi:10.1016/j.isci.2021.103722)
Supplement: Data S3. RNA-seq analysis of iPSCs-derived cardiomyocytes infected with SARS-CoV-2 virus, related to Figure 7 — Supplemental files include GO, hit counts, QC, and stats of control (M1, M2, and M3) and SARS-CoV-2-infected iPSCs (S1, S2, and S3) [file mmc4.zip › GO/GroupA-vs-GroupB/GO_analysis.csv]

Genes	Process_name	Significant_genes_count	Total_genes_group_count	Percent_significant_genes	P-value	Padj-value
MPV17; SLC25A33; PIF1; MRPL17; MRPL39;	GO:0000002~mitochondrial genome maintenance	5	12	41.6666666666667	0.0123304658789197	0.0811252265175036
WDR43;	GO:0000003~reproduction	1	2	50	0.237641246202202	0.335450308169596
SIRT1;	GO:0000012~single strand break repair	1	10	10	0.630266964358897	0.644475729903566
MRPL20; RPF2; MRPL11;	GO:0000027~ribosomal large subunit assembly	3	20	15	0.319996075830077	0.393262717272599
RPS19; RPS15; MRPS11; RPS27L;	GO:0000028~ribosomal small subunit assembly	4	18	22.2222222222222	0.116892558352302	0.288221519601557
MPI;	GO:0000032~cell wall mannoprotein biosynthetic process	1	1	100	0.165473244597106	0.290793579171432
ACAA1; ACOT2; ACOT1; SLC27A6;	GO:0000038~very long-chain fatty acid metabolic process	4	13	30.7692307692308	0.0533859321736336	0.194282810551125
SYS1-DBNDD2; RGPD1; RGPD2; GOLGA4; TRIP11; OPTN;	GO:0000042~protein targeting to Golgi	6	19	31.5789473684211	0.0175513966811789	0.0993590747398089
RAB1A; BECN1; ATG14; ATG9A; RB1CC1; ATG4A; ATG2B; MAP1LC3C; GABARAPL1; TRAPPC8;	GO:0000045~autophagosome assembly	10	41	24.390243902439	0.0110034888314888	0.0773077210371738
CPS1; NMRAL1;	GO:0000050~urea cycle	2	13	15.3846153846154	0.376839884327394	0.432614208474408
DDAH1;	GO:0000052~citrulline metabolic process	1	3	33.3333333333333	0.303569396449876	0.376111938546527
XPO1;	GO:0000054~ribosomal subunit export from nucleus	1	3	33.3333333333333	0.303569396449876	0.376111938546527
XPO1;	GO:0000055~ribosomal large subunit export from nucleus	1	6	16.6666666666667	0.469079872202862	0.505503916382022
XPO1; RPS15;	GO:0000056~ribosomal small subunit export from nucleus	2	5	40	0.117241225523425	0.288221519601557
NUP98; NUP205;	GO:0000059~protein import into nucleus, docking	2	8	25	0.212071600016992	0.335450308169596
ARNTL; TGFB1; MT3; NFKBIA; BCL6; AKR1C3; NUTF2; ABRA;	GO:0000060~protein import into nucleus, translocation	8	29	27.5862068965517	0.0123254386226721	0.0811252265175036
ZWINT; CENPA; MAD2L1; KLHL22; NSL1; DSN1; INO80;	GO:0000070~mitotic sister chromatid segregation	7	25	28	0.0176116099772416	0.0993590747398089
RAD9B; CDT1;	GO:0000076~DNA replication checkpoint	2	8	25	0.212071600016992	0.335450308169596
CHEK2; DOT1L; RHNO1;	GO:0000077~DNA damage checkpoint	3	28	10.7142857142857	0.509263162222207	0.542314012483434
CCNT1; CCNT2; CDC25A; GTF2H1; CDKN1A; CDKN2B; PTEN; CDK5R1; CDK5RAP3;	GO:0000079~regulation of cyclin-dependent protein serine/threonine kinase activity	9	36	25	0.0136295683143315	0.0883985922205079
PPP6C; PIAS1; LATS1; DHFR; INHBA; PCNA; RPA2; CDK2; MCM3; RPA1; CDC25A; RRM2; MCM4; MCM5; RPA3; ACVR1B; CDKN1A; CDKN2A; MCM2; CDK6; ACVR1; EIF4EBP1; CUL3; MCM6; SPDYA; MCM10; USP37; CDT1; PLK3; LATS2; PLK2; DBF4; PHF8; CAMK2A;	GO:0000082~G1/S transition of mitotic cell cycle	34	100	34	7.91550625045545e-09	8.21413671354082e-07
BACH1; KLF11; DHFR; PCNA; RRM2; NPAT; CDT1;	GO:0000083~regulation of transcription involved in G1/S transition of mitotic cell cycle	7	22	31.8181818181818	0.0102507176949242	0.0749276045811485
PPM1D; DCTN3; CDK14; LATS1; CHEK2; UBB; CDK2; CDC25A; CDKN1A; CETN2; CDKN2B; ACTR1A; PPP2R2A; DYNLL1; SKP1; TUBA4A; CEP135; TUBA1A; CNTRL; PHLDA1; HAUS1; OPTN; AJUBA; AKAP9; FBXL15; PLK3; PLCB1; FBXW11; CEP131;	GO:0000086~G2/M transition of mitotic cell cycle	29	132	21.969696969697	0.000121996898005627	0.00290123873069633
CACNA1A; AHCY; GCLC; CNDP2; NFS1;	GO:0000096~sulfur amino acid metabolic process	5	11	45.4545454545455	0.00936016503241954	0.0692308534633277
CDO1;	GO:0000097~sulfur amino acid biosynthetic process	1	1	100	0.165473244597106	0.290793579171432
CTH;	GO:0000098~sulfur amino acid catabolic process	1	2	50	0.237641246202202	0.335450308169596
PAPSS2;	GO:0000103~sulfate assimilation	1	3	33.3333333333333	0.303569396449876	0.376111938546527
BACH1;	GO:0000117~regulation of transcription involved in G2/M transition of mitotic cell cycle	1	1	100	0.165473244597106	0.290793579171432
E2F8; AHRR; ZBTB42; ARID1A; BHLHE40; TCERG1; BACH1; KLF11; XPO1; PER2; TBX3; MDM4; FOXP2; PER1; CBFA2T2; FOXO3; SNAI2; ZEB2; TBL1X; MITF; ZNF217; ZNF254; MAF; SAP30; HSBP1; USP2; PRDM1; PSMD10; PIAS1; WFS1; DKK1; ZNF202; ZBTB7A; HAND1; MYC; TGFB1; ESR1; EDN1; PARP1; UBB; GLI2; GLI3; RARA; TXN; THRB; FGFR1; BMP2; BMP4; IRF2; ETS2; EZR; ATF2; VEGFA; HIVEP1; HIST1H1C; CD36; ZNF8; JUNB; PTPN2; EGR1; …	GO:0000122~negative regulation of transcription from RNA polymerase II promoter	208	707	29.4200848656294	2.18225437720321e-12	4.98208674315492e-10
SPRY1; PAX6; CENPA; DYNLT1; WDR43; WDR81; EYA1;	GO:0000132~establishment of mitotic spindle orientation	7	20	35	0.00679128134725493	0.0582393760822484
PSMD9; RASGRF2; JAK2; PSMD10; EGFR; MYC; TGFB1; FYN; FGF2; UBB; KIT; FGFR1; CCL2; NCAM1; BRAF; PSMC3; PSMB1; EFNA1; NF1; PSMA2; ZFP36; PSMA5; PSMB6; PSMB5; PEBP1; MAPK4; IRS1; PSMB10; PSMC4; PSMB3; JAK3; MAP2K6; PPP5C; PSMD4; PSMC1; RBX1; DLG4; PTK2; PSME1; MAP3K12; GRIN2A; GRIN2B; MAP3K1; CUL3; MEF2D; RASA2; ERBB4; DUSP5; DUSP6; DAB2IP; SETX; SPRED1; PABPN1; KSR1; IL31RA; FRS2; SHC3; FGF13; SYNG…	GO:0000165~MAPK cascade	70	262	26.7175572519084	8.28670465580217e-13	2.46763652989518e-10
H3F3A; SIRT1;	GO:0000183~chromatin silencing at rDNA	2	12	16.6666666666667	0.344530278367594	0.420105624535786
CTIF; RPS2; RPL35A; RPS3; RPS12; RPS19; RPL21; RPS9; RPL29; RPL34; MAGOH; RPL37A; ETF1; RPS4X; RPS15; RPS24; RPS25; RPS26; RPL41; PPP2R2A; RPL18; SMG1; DCP1A; RPL26L1;	GO:0000184~nuclear-transcribed mRNA catabolic process, nonsense-mediated decay	24	118	20.3389830508475	0.00114167470037752	0.0160232172600115
GADD45B; GADD45G; DAB2IP; MAP4K3;	GO:0000185~activation of MAPKKK activity	4	11	36.3636363636364	0.0351344081010077	0.158132132412392
MAP3K13; JAK2; GADD45B; EGFR; BMP4; BRAF; PLCG1; TGFBR1; MAP3K8; CRKL; MAP3K12; MAP3K1; FRS2; MAP3K14; LAMTOR2; MAP3K2; MAP3K4;	GO:0000186~activation of MAPKK activity	17	45	37.7777777777778	1.37173456582484e-05	0.000479337247006855
TLR4; IRAK2; S1PR2; SOD1; C5; CD74; INSR; THBS1; FGF2; UBB; TGFB3; KIT; GHR; BMP2; TDGF1; PDE6G; NTF3; EFNA1; ERP29; IRAK1; MAP2K6; CXCR4; NTRK3; DUSP5; DUSP6; TAB3; FRS2; TAB2; PLCE1; MAP3K2; TRAF6;	GO:0000187~activation of MAPK activity	31	105	29.5238095238095	4.73900210740119e-07	2.89798441371346e-05
DUSP1; RGS4; DUSP4; DUSP8; DUSP5; DUSP6; SPRED2; SPRED1; DUSP16; DUSP10;	GO:0000188~inactivation of MAPK activity	10	25	40	0.000562950195028611	0.0092461532032397
PSMD9; PSMD10; SASH1; UBR5; UBE4B; UBB; BCL2; PSMC3; PSMB1; PSMA2; PSMA5; PSMB6; PSMB5; PSMB10; PSMC4; UBE2A; PSMB3; UBE2D1; PSMD4; PSMC1; RBX1; SKP1; UBE2L3; PSME1; CBLB; CUL3; UBE3C; LONRF1; HECTD2; RNF20; RNF111; RBBP6; DZIP3; HERC6; ZNF738; RNF217; MARCH1; RNF138; FBXW7; SPSB1; FBXL8; RNF145; NEDD4L; ASB2; PSMB7; TRIM6; TNKS2; SMURF2; SMURF1; RLIM; DTL; RNF181; MKRN1; FBXO2; FBXW11; FBXO4; AM…	GO:0000209~protein polyubiquitination	59	182	32.4175824175824	0	0
ATXN7; MID1; TACC1; FER; SON; TUBA1B; CNTN2; PTK2; CAMSAP2; GAS2L3; MARK4; DOCK7; BBS4; MAP7D2; CCDC8; MAP6D1; EML4; DISC1;	GO:0000226~microtubule cytoskeleton organization	18	70	25.7142857142857	0.000470679195310963	0.00809970303689645
PRPF31; SRSF12;	GO:0000244~spliceosomal tri-snRNP complex assembly	2	12	16.6666666666667	0.344530278367594	0.420105624535786
RBM5; SNRPE; SNRPG; SNRPD2; SNRPD3; DDX39B; SF1; LSM4;	GO:0000245~spliceosomal complex assembly	8	25	32	0.0060356040084365	0.0526596838901676
GHR;	GO:0000255~allantoin metabolic process	1	3	33.3333333333333	0.303569396449876	0.376111938546527
MTFR2; MTFR1L; DNM3;	GO:0000266~mitochondrial fission	3	19	15.7894736842105	0.295518680024063	0.376111938546527
FER; RRM1; CENPF; PPP2R2A; CENPE; PAK2; PPP2R2D; PHF13;	GO:0000278~mitotic cell cycle	8	36	22.2222222222222	0.0331225043653278	0.153800699930936
STMN1; SON; APC; CENPA; ANK3; SNX18; BBS4;	GO:0000281~mitotic cytokinesis	7	30	23.3333333333333	0.036992420143209	0.159046506943401
ZFP36; ZFP36L2; RC3H1;	GO:0000288~nuclear-transcribed mRNA catabolic process, deadenylation-dependent decay	3	8	37.5	0.0629619494176625	0.201790543547764
CNOT4; EIF4B; ZFP36; PAN2; PAN3; SAMD4A;	GO:0000289~nuclear-transcribed mRNA poly(A) tail shortening	6	29	20.6896551724138	0.0773220714201495	0.237612506613214
PAN3; PATL1; DCP1A; NOCT;	GO:0000290~deadenylation-dependent decapping of nuclear-transcribed mRNA	4	10	40	0.0276110242901249	0.132735238833727
POLR2G;	GO:0000291~nuclear-transcribed mRNA catabolic process, exonucleolytic	1	2	50	0.237641246202202	0.335450308169596
ZC3H12A;	GO:0000294~nuclear-transcribed mRNA catabolic process, endonucleolytic cleavage-dependent decay	1	2	50	0.237641246202202	0.335450308169596
COG3; COG4; DNAJC28;	GO:0000301~retrograde transport, vesicle recycling within Golgi	3	6	50	0.0364930457669433	0.158132132412392
CCS; SOD1; CAT; GPX1; TXN; CYBA; GPX3; PRDX3; PRDX2; CYCS; PRDX1; PTPRN; TXN2; PLK3; TXNRD2; NOX4; PPARGC1A;	GO:0000302~response to reactive oxygen species	17	38	44.7368421052632	2.27568085442442e-06	0.000107286709768564
SOD1; UCP2;	GO:0000303~response to superoxide	2	5	40	0.117241225523425	0.288221519601557
TXNRD2;	GO:0000305~response to oxygen radical	1	3	33.3333333333333	0.303569396449876	0.376111938546527
GSK3B;	GO:0000320~re-entry into mitotic cell cycle	1	3	33.3333333333333	0.303569396449876	0.376111938546527
COPS5;	GO:0000338~protein deneddylation	1	3	33.3333333333333	0.303569396449876	0.376111938546527
BCAS2; SMNDC1; TRA2B;	GO:0000375~RNA splicing, via transesterification reactions	3	25	12	0.440779564650104	0.48684070928698
TSEN34;	GO:0000379~tRNA-type intron splice site recognition and cleavage	1	3	33.3333333333333	0.303569396449876	0.376111938546527
PTBP1; SFSWAP; CDK13;	GO:0000380~alternative mRNA splicing, via spliceosome	3	14	21.4285714285714	0.177344967466852	0.304559611811842
SAP18; HNRNPL; PTBP1; RBM25; RBM5; MAGOH; TRA2B; DYRK1A; MBNL2; SREK1; SRSF12;	GO:0000381~regulation of alternative mRNA splicing, via spliceosome	11	38	28.9473684210526	0.00265203510335243	0.0301223688604657
SNRPGP15; SNRPC; SNRPE; SNRPF; SNRPG; SNRPD2; SNRPD3; TGS1; WDR77; GEMIN7; PRMT7; LSM4;	GO:0000387~spliceosomal snRNP assembly	12	28	42.8571428571429	9.6231911516198e-05	0.00241761883662714
SF1;	GO:0000389~mRNA 3'-splice site recognition	1	6	16.6666666666667	0.469079872202862	0.505503916382022
SNRPC; SFSWAP; PRPF39; SRSF12;	GO:0000395~mRNA 5'-splice site recognition	4	6	66.6666666666667	0.00765914269275281	0.0606444720262011
BCAS2; PCF11; SNRPC; U2AF1L5; HNRNPL; POLR2C; POLR2E; PTBP1; POLR2I; NOVA1; POLR2J; RBM5; POLR2K; SNU13; HNRNPH2; MAGOH; SNRPE; SNRPF; SNRPG; LSM3; SNRPD2; SNRPD3; POLR2G; POLR2L; TRA2B; SRSF3; U2AF1; SRSF11; ELAVL2; SRSF9; DDX39B; FRG1; SF1; ELAVL1; SNRNP48; ZCCHC8; USP49; PABPN1; CCAR1; CPSF7; U2AF1L4; SNRNP27; PRPF31; RBM15; SPEN; SNRNP25; SF3B5; UBL5; GEMIN7; CWC22; ZMAT5; PPIE; LSM4;	GO:0000398~mRNA splicing, via spliceosome	53	220	24.0909090909091	2.09308570475741e-08	1.77280368518495e-06
FKBP2; NKTR; PPIC; RANBP2; FKBP1A; FKBP3; PIN1; FKBP11; PPIE; PIN4;	GO:0000413~protein peptidyl-prolyl isomerization	10	46	21.7391304347826	0.0207180095402281	0.112580526414515
BCOR;	GO:0000415~negative regulation of histone H3-K36 methylation	1	1	100	0.165473244597106	0.290793579171432
PAXIP1;	GO:0000416~positive regulation of histone H3-K36 methylation	1	1	100	0.165473244597106	0.290793579171432
SQSTM1; ATG9A; RB1CC1; ATG4A; ATG2B; MAP1LC3C; GABARAPL1; PPARGC1A;	GO:0000422~mitophagy	8	34	23.5294117647059	0.0256881125695455	0.128343883303953
NCOA1;	GO:0000435~positive regulation of transcription from RNA polymerase II promoter by galactose	1	1	100	0.165473244597106	0.290793579171432
UTP20;	GO:0000447~endonucleolytic cleavage in ITS1 to separate SSU-rRNA from 5.8S rRNA and LSU-rRNA from tricistronic rRNA transcript (SSU-rRNA, 5.8S rRNA, LSU-rRNA)	1	8	12.5	0.556942528125806	0.57821727681274
NOL9;	GO:0000448~cleavage in ITS2 between 5.8S rRNA and LSU-rRNA of tricistronic rRNA transcript (SSU-rRNA, 5.8S rRNA, LSU-rRNA)	1	2	50	0.237641246202202	0.335450308169596
MRM1;	GO:0000453~enzyme-directed rRNA 2'-O-methylation	1	2	50	0.237641246202202	0.335450308169596
NOP10;	GO:0000454~snoRNA guided rRNA pseudouridine synthesis	1	2	50	0.237641246202202	0.335450308169596
C1D; NOL9; EXOSC4;	GO:0000460~maturation of 5.8S rRNA	3	13	23.0769230769231	0.1554698435916	0.290793579171432
UTP20; RPS19; RPS24; MRPS11; EMG1; TSR2; UTP18;	GO:0000462~maturation of SSU-rRNA from tricistronic rRNA transcript (SSU-rRNA, 5.8S rRNA, LSU-rRNA)	7	31	22.5806451612903	0.0420810669987995	0.166983330170787
RPF2;	GO:0000463~maturation of LSU-rRNA from tricistronic rRNA transcript (SSU-rRNA, 5.8S rRNA, LSU-rRNA)	1	9	11.1111111111111	0.595261520137901	0.611694846425279
ERI3;	GO:0000467~exonucleolytic trimming to generate mature 3'-end of 5.8S rRNA from tricistronic rRNA transcript (SSU-rRNA, 5.8S rRNA, LSU-rRNA)	1	8	12.5	0.556942528125806	0.57821727681274
NHP2;	GO:0000469~cleavage involved in rRNA processing	1	3	33.3333333333333	0.303569396449876	0.376111938546527
NOP2; SNU13; NHP2; TEX10;	GO:0000470~maturation of LSU-rRNA	4	15	26.6666666666667	0.0758501808718258	0.235813839669149
UTP20;	GO:0000472~endonucleolytic cleavage to generate mature 5'-end of SSU-rRNA from (SSU-rRNA, 5.8S rRNA, LSU-rRNA)	1	3	33.3333333333333	0.303569396449876	0.376111938546527
UTP20;	GO:0000480~endonucleolytic cleavage in 5'-ETS of tricistronic rRNA transcript (SSU-rRNA, 5.8S rRNA, LSU-rRNA)	1	6	16.6666666666667	0.469079872202862	0.505503916382022
TAF9; RUVBL2; RUVBL1;	GO:0000492~box C/D snoRNP assembly	3	7	42.8571428571429	0.0488504327987518	0.181835116434049
STIL;	GO:0000578~embryonic axis specification	1	7	14.2857142857143	0.514996399064426	0.542314012483434
ERCC1; MSH2;	GO:0000710~meiotic mismatch repair	2	6	33.3333333333333	0.147664184171926	0.290793579171432
TEX11; EME1;	GO:0000712~resolution of meiotic recombination intermediates	2	15	13.3333333333333	0.439280070313657	0.485505931931854
PARP1; UBB; CETN2; COPS2; RBX1; COPS6; COPS5; COPS8;	GO:0000715~nucleotide-excision repair, DNA damage recognition	8	23	34.7826086956522	0.0040045500611946	0.0404530433172888
PARP1; UBB; GTF2H1; CETN2; RBX1; GTF2H5;	GO:0000717~nucleotide-excision repair, DNA duplex unwinding	6	22	27.2727272727273	0.0299132339228073	0.141782518434123
ERCC1; SIRT1;	GO:0000720~pyrimidine dimer repair by nucleotide-excision repair	2	3	66.6666666666667	0.0626585114526181	0.201790543547764
PCNA; RPA2; RPA1; POLD1; RPA3; RFC4; FEN1; RFC3; POLD2; RAD51; SMC5; TEP1; POLD4;	GO:0000722~telomere maintenance via recombination	13	32	40.625	7.68303552149963e-05	0.00202388885718273
PCNA; RPA2; SP100; RPA1; POLD1; POLD2; SMG1; PIF1; POLD4;	GO:0000723~telomere maintenance	9	36	25	0.0136295683143315	0.0883985922205079
PARP1; RPA2; YY1; RPA1; RPA3; FEN1; RAD51; SWI5; SMC5; HELQ; NSMCE1; RNF138; RAD54L; NABP1; RAD51AP1; MCM9; MORF4L1; INO80;	GO:0000724~double-strand break repair via homologous recombination	18	74	24.3243243243243	0.000819604168413313	0.0123917636853483
RHNO1;	GO:0000725~recombinational repair	1	1	100	0.165473244597106	0.290793579171432
GINS2;	GO:0000727~double-strand break repair via break-induced replication	1	5	20	0.418817208391507	0.464230305918988
BARD1;	GO:0000729~DNA double-strand break processing	1	15	6.66666666666667	0.764794759167791	0.768948811735202
RAD52; RAD51; SWI5;	GO:0000730~DNA recombinase assembly	3	5	60	0.0259723495779353	0.128343883303953
POLD1; RFC3; RAD51; RAD51AP1; SIRT1; BARD1; POLD4; EXO1; POLH;	GO:0000731~DNA synthesis involved in DNA repair	9	35	25.7142857142857	0.0117859525878827	0.0794507768448906
RAD51; RAD51AP1; BARD1; EXO1;	GO:0000732~strand displacement	4	26	15.3846153846154	0.258468898353783	0.35719400420199
RAD54L;	GO:0000733~DNA strand renaturation	1	9	11.1111111111111	0.595261520137901	0.611694846425279
ISG20;	GO:0000738~DNA catabolic process, exonucleolytic	1	2	50	0.237641246202202	0.335450308169596
LATS1;	GO:0000819~sister chromatid segregation	1	3	33.3333333333333	0.303569396449876	0.376111938546527
FRYL; SOX6; CAP2; BCL6; TGFB2; ADAM8; SHROOM2; TENM4; ASXL1; SHROOM3; SSH1; SLC39A3; NOX4; TBCCD1; TENM3; TENM1; SHROOM4; COL4A3BP;	GO:0000902~cell morphogenesis	18	60	30	9.52591857650287e-05	0.00241761883662714
DKK1;	GO:0000904~cell morphogenesis involved in differentiation	1	4	25	0.363797117699189	0.420105624535786
DIAPH2; DCTN3; RALB; ARL3; RAB11A; RHOB; BECN1; TTC19; NEK7; AHCTF1; CECR2; KIF13A;	GO:0000910~cytokinesis	12	46	26.0869565217391	0.00357032874428553	0.0366671939537428
CHMP5;	GO:0000920~cell separation after cytokinesis	1	17	5.88235294117647	0.803724635371758	0.806432761157511
RC3H1; XRN1; EXOSC4; LSM4;	GO:0000956~nuclear-transcribed mRNA catabolic process	4	13	30.7692307692308	0.0533859321736336	0.194282810551125
SLIRP;	GO:0000961~negative regulation of mitochondrial RNA catabolic process	1	2	50	0.237641246202202	0.335450308169596
NUP98;	GO:0000973~posttranscriptional tethering of RNA polymerase II gene DNA at nuclear periphery	1	3	33.3333333333333	0.303569396449876	0.376111938546527
TAF1B;	GO:0001189~RNA polymerase I transcriptional preinitiation complex assembly at the promoter for the nuclear large rRNA transcript	1	2	50	0.237641246202202	0.335450308169596
POLR2I;	GO:0001193~maintenance of transcriptional fidelity during DNA-templated transcription elongation from RNA polymerase II promoter	1	1	100	0.165473244597106	0.290793579171432
SERPINE1;	GO:0001300~chronological cell aging	1	2	50	0.237641246202202	0.335450308169596
CHEK2; ERCC1; ROMO1;	GO:0001302~replicative cell aging	3	5	60	0.0259723495779353	0.128343883303953
SH3PXD2B; BMPR1B; TNFRSF11B; TBX3; TLL1; PAPSS2; IGF2; COL2A1; INHA; GLI2; HAPLN1; ACP2; FGFR1; PTHLH; BMP2; BMP3; ETS2; NPR3; EPHA2; FBN1; GJA5; TGFBR1; SOX9; CDH11; HDAC4; TGFB2; WDR5; PHEX; PRDX1; SOX4; KLF10; EXT1; RAI1; FRZB; COL12A1; ASH1L; EIF2AK3; CHD7; TRPS1; JAG2; HSPB11;	GO:0001501~skeletal system development	41	137	29.9270072992701	5.37592670379894e-09	5.93866483779338e-07
BMPR1B; COL2A1; MGP; COL11A1; CTGF; SOX9; TGFB2; ALX1;	GO:0001502~cartilage condensation	8	21	38.0952380952381	0.00254545164812736	0.0292111146918363
FSTL3; EGFR; IGF2; MGP; SPARC; BCL2; COL11A1; IFITM1; NPR2; CTGF; SOX9; CDH11; RUNX1; GPM6B; EXT1; DDR2; RIPPLY2; TAPT1; PPARGC1B; FOXC2; DHX36; EIF2AK3; GDF2; TRAF6;	GO:0001503~ossification	24	75	32	2.84186450072443e-06	0.000128900198446766
ATP1A2; SLC38A1;	GO:0001504~neurotransmitter uptake	2	8	25	0.212071600016992	0.335450308169596
GABRA2;	GO:0001505~regulation of neurotransmitter levels	1	4	25	0.363797117699189	0.420105624535786
COLQ;	GO:0001507~acetylcholine catabolic process in synaptic cleft	1	2	50	0.237641246202202	0.335450308169596
SRI; AKAP6; CLN3; KCNB1; USP53; KCNMB3; KCND2; KCNMB2;	GO:0001508~action potential	8	16	50	0.00064468453931732	0.0103406192266612
HENMT1; TRMT2B;	GO:0001510~RNA methylation	2	8	25	0.212071600016992	0.335450308169596
SECISBP2L;	GO:0001514~selenocysteine incorporation	1	8	12.5	0.556942528125806	0.57821727681274
CD74; EDN1; MIF; EDN2; PTGS1; PTGS2; PTGIS; FAM213B;	GO:0001516~prostaglandin biosynthetic process	8	14	57.1428571428571	0.000327956252881179	0.00635931244189451
TRUB2; NOP10;	GO:0001522~pseudouridine synthesis	2	5	40	0.117241225523425	0.288221519601557
AGRN; GPC4; APOM; ALDH1A1; APOA1; APOC3; LPL; ADH5; AKR1C3; LRP2; AKR1C1; RARRES2; STRA6; BCO2;	GO:0001523~retinoid metabolic process	14	59	23.728813559322	0.00360275618972283	0.0367738854596299
ANGPT2; NRP2; RAPGEF3; HAND1; FN1; SERPINE1; JUN; GPI; ANXA2; CXCL8; FGFR1; CCL2; VEGFA; EFNA1; S1PR1; PTPRB; COL8A1; CTGF; NOS3; PTGS2; RORA; GJA5; ID1; ELK3; PIK3CA; NOV; PGF; EPHB4; EPHB1; PTEN; TGFB2; RHOB; ADAM8; JAG1; PTK2; MFGE8; AAMP; KLF5; VEZF1; TGFBI; CALCRL; CYP1B1; ZC3H12A; DAB2IP; FMNL3; ARHGAP24; NDNF; SIRT1; APOLD1; MMP19; CIB1; NAA15; SETD2; PRKD2; EIF2AK3; GDF2; HEY1; CLIC4;	GO:0001525~angiogenesis	58	215	26.9767441860465	1.27488020140731e-10	2.12967182913139e-08
TAF4; SOD1; INHA; ICAM1; INHBA; BCL2; KIT; VEGFA; MMP19; KMT2B;	GO:0001541~ovarian follicle development	10	42	23.8095238095238	0.0125934806817289	0.0824596072554125
FOXO3; NOS3; SIRT1; MMP19;	GO:0001542~ovulation from ovarian follicle	4	7	57.1428571428571	0.0112197218150023	0.0773077210371738
NRIP1;	GO:0001543~ovarian follicle rupture	1	1	100	0.165473244597106	0.290793579171432
FOXO3;	GO:0001544~initiation of primordial ovarian follicle growth	1	1	100	0.165473244597106	0.290793579171432
FOXO3; ESR1;	GO:0001547~antral ovarian follicle growth	2	3	66.6666666666667	0.0626585114526181	0.201790543547764
BMPR1B;	GO:0001550~ovarian cumulus expansion	1	2	50	0.237641246202202	0.335450308169596
PTPRN;	GO:0001553~luteinization	1	6	16.6666666666667	0.469079872202862	0.505503916382022
MMP19;	GO:0001554~luteolysis	1	2	50	0.237641246202202	0.335450308169596
GDF9;	GO:0001555~oocyte growth	1	3	33.3333333333333	0.303569396449876	0.376111938546527
FOXO3; PDE3A; PABPC1L;	GO:0001556~oocyte maturation	3	18	16.6666666666667	0.271160572523356	0.374129484531117
SGK1; CYR61; AGT; IGFBP3; IGFBP6; CTGF; NET1; CD320; CRIM1; PLCE1; FBLN5;	GO:0001558~regulation of cell growth	11	75	14.6666666666667	0.122385833348046	0.290793579171432
KIF26A;	GO:0001560~regulation of cell growth by extracellular stimulus	1	3	33.3333333333333	0.303569396449876	0.376111938546527
PHYH;	GO:0001561~fatty acid alpha-oxidation	1	7	14.2857142857143	0.514996399064426	0.542314012483434
TBX3; PAX6; AHR; TGFBR2; CRKL; STRA6; SPHK1; RAPGEF2;	GO:0001568~blood vessel development	8	36	22.2222222222222	0.0331225043653278	0.153800699930936
SEMA3E; EDN1; VEGFA; TGFBR2; ACVR1; GNA13; SFRP2; RBM15; PITX2; FOXC2; GDF2;	GO:0001569~branching involved in blood vessel morphogenesis	11	29	37.9310344827586	0.000433912315175755	0.00770977771616643
TGFB1; VEGFA; JUNB; TNNI3; EPHA2; TGFBR2; PTK2; TEAD2; AMOT; PAXIP1; TIPARP; HDAC7; ZFPM2; HAS2; PITX2; GDF2; ZMIZ1;	GO:0001570~vasculogenesis	17	55	30.9090909090909	0.000109102470097211	0.00266872434891356
ITGB8;	GO:0001573~ganglioside metabolic process	1	2	50	0.237641246202202	0.335450308169596
CLN3;	GO:0001575~globoside metabolic process	1	1	100	0.165473244597106	0.290793579171432
CLIP1; MARK4; TPPP3; NCKAP5L; MTCL1;	GO:0001578~microtubule bundle formation	5	23	21.7391304347826	0.0892581713734508	0.245612380770094
TAS2R19;	GO:0001580~detection of chemical stimulus involved in sensory perception of bitter taste	1	40	2.5	0.975509987591236	0.975794932819099
PKD1L3;	GO:0001581~detection of chemical stimulus involved in sensory perception of sour taste	1	2	50	0.237641246202202	0.335450308169596
CYR61; SNAI2; CAT; SPP1; BMP2; BMP4; BMP3; JUNB; GJA1; IGFBP3; NF1; TNC; EPHA2; PHB; FASN; HSPE1; RPS15; H3F3A; MEF2D; GPNMB; SFRP1; LRRC17; CREB3L1; WWOX; GDF2; ITGA11;	GO:0001649~osteoblast differentiation	26	101	25.7425742574257	2.92136160028322e-05	0.000901279531546838
SH3PXD2B; BMPR1B; PAX6; TGFB2; HIPK2; RAB18;	GO:0001654~eye development	6	28	21.4285714285714	0.0688786742592493	0.216796893383088
LHX1;	GO:0001655~urogenital system development	1	11	9.09090909090909	0.662245342918748	0.673955178848515
SPRY1; GLI3; BCL2; NF1; FBN1; ITGA8; ID2; NIPBL; EYA1; FOXC2; ROBO2;	GO:0001656~metanephros development	11	27	40.7407407407407	0.000265472744662598	0.00531644101811151
SPRY1; TGFB1; CAT; RARA; FGFR1; BMP4; LHX1; SMAD3; SMAD2; SFRP1; FOXC2; ROBO2; SALL1;	GO:0001657~ureteric bud development	13	38	34.2105263157895	0.000306525140924108	0.00606760315083588
MYC; FGF2; GLI3; BCL2; BMP2; BMP4; SOX9; LHX1; PGF; PTCH1; FAT4; EYA1; GZF1; SALL1;	GO:0001658~branching involved in ureteric bud morphogenesis	14	42	33.3333333333333	0.000227219950146851	0.00473018066430329
GPX1; EDN2; ARRDC3; FTO; PPARGC1A;	GO:0001659~temperature homeostasis	5	19	26.3157894736842	0.0512120765300672	0.189186360385345
FOS;	GO:0001661~conditioned taste aversion	1	6	16.6666666666667	0.469079872202862	0.505503916382022
BCL2; MDK; MECP2; GRIK2; LYPD1; ALS2;	GO:0001662~behavioral fear response	6	29	20.6896551724138	0.0773220714201495	0.237612506613214
WTIP; PLOD2; ANGPT2; PLAT; TGFB1; NPPA; MB; CAT; CYP1A1; THBS1; TGFB3; BMP2; CYBA; ETS1; VEGFA; CREB1; ITGA2; EGR1; VCAM1; NF1; ALAS2; AHCY; CD24; MT3; SLC6A4; TGFBR2; NR4A2; PGF; MECP2; UCP2; CXCR4; TGFB2; ABAT; SMAD3; EP300; BECN1; ITPR2; AGER; AGTRAP; RYR2; CREBBP; AJUBA; APOLD1; TXN2; CITED2; EGLN1; NOX4; SLC2A8;	GO:0001666~response to hypoxia	48	158	30.379746835443	1.83873138936974e-10	2.86215256495304e-08
CENPV;	GO:0001667~ameboidal-type cell migration	1	4	25	0.363797117699189	0.420105624535786
TLK1;	GO:0001672~regulation of chromatin assembly or disassembly	1	2	50	0.237641246202202	0.335450308169596
ACOT2; ACOT1; SLC27A6;	GO:0001676~long-chain fatty acid metabolic process	3	21	14.2857142857143	0.344486824623714	0.420105624535786
PIK3R2; PIK3R1; GCK; HKDC1; SIRT1; PPARGC1A;	GO:0001678~cellular glucose homeostasis	6	13	46.1538461538462	0.00420816156254189	0.0412918317218473
KIAA0391; RPP40; POP4; POP5;	GO:0001682~tRNA 5'-leader removal	4	10	40	0.0276110242901249	0.132735238833727
CCKBR;	GO:0001696~gastric acid secretion	1	6	16.6666666666667	0.469079872202862	0.505503916382022
TBX3; MAFG; C5; EDN1; GPI; TPM1; GLI2; GLI3; TGFB3; FGFR1; BMP2; MYH6; C6; FOSL1; VEGFA; GJA1; PLCG1; BTF3; NOS3; SOX6; ACVR1B; TGFBR1; TGFBR2; MSH2; UBE2A; ELL; SMAD3; APBA1; ACVR1; PTCH1; GNA13; DSC3; STIL; SMAD2; MAN2A1; TCTN1; C2CD3; AMOT; TAPT1; ANKRD11; RBBP6; FLCN; BRK1; ZFPM2; ALS2; PITX2; RARRES2; SLC39A3; ZNF335; TANC2; CHD8; CHD7; ZMIZ1; MAFF; B9D1; JAG2; COL4A3BP;	GO:0001701~in utero embryonic development	57	180	31.6666666666667	0	0
LRP5; ACVR2A; LHX1; ACVR1; ZBTB17; AMOT; TENM4; FRS2;	GO:0001702~gastrulation with mouth forming second	8	17	47.0588235294118	0.000876612092932771	0.0131376722636686
ARID1A;	GO:0001704~formation of primary germ layer	1	3	33.3333333333333	0.303569396449876	0.376111938546527
LHX1;	GO:0001705~ectoderm formation	1	1	100	0.165473244597106	0.290793579171432
DKK1; DUSP1; LHX1; DUSP4; SMAD2; DUSP5;	GO:0001706~endoderm formation	6	12	50	0.00310417365088367	0.033406763186962
DKK1; HAND1; GPI; PRKAR1A; SMAD3; ACVR1; SMAD2; NR4A3;	GO:0001707~mesoderm formation	8	28	28.5714285714286	0.0104337205635612	0.075340465790605
APC; SOX9;	GO:0001708~cell fate specification	2	19	10.5263157894737	0.552848594346832	0.57821727681274
PAX6; JAG1; NOTCH2; MCL1; PTCH1; CYP26B1;	GO:0001709~cell fate determination	6	17	35.2941176470588	0.0116075332481844	0.0785573075264971
ETS2;	GO:0001712~ectodermal cell fate commitment	1	2	50	0.237641246202202	0.335450308169596
DENR; EIF4B; EIF2S3; EIF4H;	GO:0001731~formation of translation preinitiation complex	4	11	36.3636363636364	0.0351344081010077	0.158132132412392
CDC123;	GO:0001732~formation of cytoplasmic translation initiation complex	1	3	33.3333333333333	0.303569396449876	0.376111938546527
C5orf42;	GO:0001736~establishment of planar polarity	1	13	7.69230769230769	0.718145150152199	0.725774846302554
AHI1;	GO:0001738~morphogenesis of a polarized epithelium	1	3	33.3333333333333	0.303569396449876	0.376111938546527
AGTPBP1;	GO:0001754~eye photoreceptor cell differentiation	1	3	33.3333333333333	0.303569396449876	0.376111938546527
SEMA3E; ZEB2; SEMA4F; ISL1; ACVR1; SEMA3A; ERBB4; ALX1; PHACTR4;	GO:0001755~neural crest cell migration	9	46	19.5652173913043	0.0451973148775753	0.174890626890685
TCAP; ZEB2; PCDH8; SMAD3; EP300; RIPPLY2; FOXC2;	GO:0001756~somitogenesis	7	40	17.5	0.107838787197115	0.28716479530056
SPRY1; FGFR1; FRS2;	GO:0001759~organ induction	3	10	30	0.095991839959091	0.258329317045114
PRDM1; TDGF1; SETD2;	GO:0001763~morphogenesis of a branching structure	3	8	37.5	0.0629619494176625	0.201790543547764
MATN2; PEX7; DCLK1; DCX; CDKL5; FYN; FGFR1; GJA1; ITGA3; PAX6; DCC; NR4A2; CDK5; PTK2; SEMA3A; CDK5R1; NTRK3; ASPM; DNER; NDNF; FGF13; USP9X; BBS4; PITX2; UNK; ADGRL3; DISC1; CELSR3; SATB2; RAPGEF2;	GO:0001764~neuron migration	30	100	30	5.43799509533649e-07	3.2623119961526e-05
ANXA2; S100A10;	GO:0001765~membrane raft assembly	2	6	33.3333333333333	0.147664184171926	0.290793579171432
DOCK2;	GO:0001766~membrane raft polarization	1	8	12.5	0.556942528125806	0.57821727681274
CCR7; DOCK2; CYP26B1;	GO:0001768~establishment of T cell polarity	3	6	50	0.0364930457669433	0.158132132412392
EPHB1; DOCK2;	GO:0001771~immunological synapse formation	2	10	20	0.27850480020049	0.376111938546527
JUN;	GO:0001774~microglial cell activation	1	14	7.14285714285714	0.742524097711112	0.748424951467757
CD59; CD24; LYPD1;	GO:0001775~cell activation	3	10	30	0.095991839959091	0.258329317045114
CAV3; AHNAK2; MYOF;	GO:0001778~plasma membrane repair	3	8	37.5	0.0629619494176625	0.201790543547764
PIK3CD; TUSC2; IL15; ID2; TYRO3;	GO:0001779~natural killer cell differentiation	5	12	41.6666666666667	0.0123304658789197	0.0811252265175036
PDE4B;	GO:0001780~neutrophil homeostasis	1	5	20	0.418817208391507	0.464230305918988
LYN; BCL2; RC3H1; TNFSF13B;	GO:0001782~B cell homeostasis	4	19	21.0526315789474	0.132336041317393	0.290793579171432
BCL10;	GO:0001783~B cell apoptotic process	1	7	14.2857142857143	0.514996399064426	0.542314012483434
ELF4;	GO:0001787~natural killer cell proliferation	1	3	33.3333333333333	0.303569396449876	0.376111938546527
IL20RB;	GO:0001808~negative regulation of type IV hypersensitivity	1	2	50	0.237641246202202	0.335450308169596
PIK3CD; MAF; NFAT5; S100A8; PTAFR; TXK; PLA2R1; NFATC2;	GO:0001816~cytokine production	8	22	36.3636363636364	0.00321119910947099	0.0341514017092652
LYN; IQGAP1; CD83; TRAF3; ACE2; ANKRD2; F11R;	GO:0001817~regulation of cytokine production	7	14	50	0.00140850646708868	0.0189822769670433
RPS6KA4; GPNMB; NDRG2;	GO:0001818~negative regulation of cytokine production	3	8	37.5	0.0629619494176625	0.201790543547764
CCDC88B; SOD1; AGT;	GO:0001819~positive regulation of cytokine production	3	23	13.0434782608696	0.393129844523286	0.451088340616516
EDN1;	GO:0001821~histamine secretion	1	4	25	0.363797117699189	0.420105624535786
WFS1; FSTL3; AGT; GLI2; ODC1; BMP4; VEGFA; ARL3; TGFBR1; SERPINF1; LHX1; CENPF; ITGA8; TGFB2; ARID5B; TET2; TIPARP; PKD1L3; TSC1; HAS2; PCSK5; STRA6; C5orf42; SALL1;	GO:0001822~kidney development	24	85	28.2352941176471	1.65442667510174e-05	0.000568716296302996
BMP4; ZBTB16;	GO:0001823~mesonephros development	2	11	18.1818181818182	0.311688974789868	0.38374218736937
HAND1; PSMC3; TGFBR1; PSMC4;	GO:0001824~blastocyst development	4	15	26.6666666666667	0.0758501808718258	0.235813839669149
TJP1; CCNB1IP1;	GO:0001825~blastocyst formation	2	8	25	0.212071600016992	0.335450308169596
LATS1; LATS2;	GO:0001827~inner cell mass cell fate commitment	2	3	66.6666666666667	0.0626585114526181	0.201790543547764
LATS1; LATS2;	GO:0001828~inner cell mass cellular morphogenesis	2	3	66.6666666666667	0.0626585114526181	0.201790543547764
HAND1; JUNB; HOPX;	GO:0001829~trophectodermal cell differentiation	3	12	25	0.134517839628876	0.290793579171432
CUL3;	GO:0001831~trophectodermal cellular morphogenesis	1	2	50	0.237641246202202	0.335450308169596
GGCT; JUN; IFI6; BCL2; PMAIP1; ST20;	GO:0001836~release of cytochrome c from mitochondria	6	22	27.2727272727273	0.0299132339228073	0.141782518434123
SNAI2; TGFB1; BMP2; TGFBR1; SOX9; GSK3B; TGFB2;	GO:0001837~epithelial to mesenchymal transition	7	35	20	0.0668246621206154	0.211693853313643
SOX4; TCTN1; IPMK;	GO:0001841~neural tube formation	3	8	37.5	0.0629619494176625	0.201790543547764
ARID1A; ZEB2; LRP6; BCL10; TGFB1; PFN1; RARA; BMP4; PRKACB; TGFB2; PTCH1; STIL; TEAD2; ALX1; PHACTR4; SHROOM3; TSC1; PRICKLE1; DLC1; BBS4; SETD2; IFT122; ARHGAP35; MKS1; TRAF6;	GO:0001843~neural tube closure	25	74	33.7837837837838	7.89296983438881e-07	4.46768185088669e-05
PMAIP1; MOAP1;	GO:0001844~protein insertion into mitochondrial membrane involved in apoptotic signaling pathway	2	6	33.3333333333333	0.147664184171926	0.290793579171432
SRPX;	GO:0001845~phagolysosome assembly	1	4	25	0.363797117699189	0.420105624535786
IL15; ELF4;	GO:0001866~NK T cell proliferation	2	2	100	0.0398567954591653	0.159636954444341
C1S; MASP1;	GO:0001867~complement activation, lectin pathway	2	8	25	0.212071600016992	0.335450308169596
SERPING1;	GO:0001869~negative regulation of complement activation, lectin pathway	1	2	50	0.237641246202202	0.335450308169596
PTX3;	GO:0001878~response to yeast	1	7	14.2857142857143	0.514996399064426	0.542314012483434
LMTK2; FAM109A; ALS2; ARFGEF2;	GO:0001881~receptor recycling	4	10	40	0.0276110242901249	0.132735238833727
GPX1; VEZF1;	GO:0001885~endothelial cell development	2	3	66.6666666666667	0.0626585114526181	0.201790543547764
ID1; ARHGEF26; TNMD; CLIC4;	GO:0001886~endothelial cell morphogenesis	4	10	40	0.0276110242901249	0.132735238833727
JUN; QDPR; RARA; NF1; ACAT1; HMGCL; PIK3CA; SMAD3; HMGCS1; DBP; DDX39B; BAAT; HES1; ARID5B; MAN2A1; RB1CC1; JARID2; ACO2; CITED2;	GO:0001889~liver development	19	72	26.3888888888889	0.000251820025337857	0.0051638184237694
E2F8; SOD1; PPARG; NDP; PTK2; PHLDA2; LHX4; MAP3K4;	GO:0001890~placenta development	8	35	22.8571428571429	0.0292431313148902	0.139572269251347
ESRRB; EGFR;	GO:0001892~embryonic placenta development	2	19	10.5263157894737	0.552848594346832	0.57821727681274
PRDM1; PRDX3;	GO:0001893~maternal placenta development	2	11	18.1818181818182	0.311688974789868	0.38374218736937
CUBN; COL2A1; AKR1B1; CTGF; SOX9; ANKRD11; BARD1;	GO:0001894~tissue homeostasis	7	18	38.8888888888889	0.00428298414839201	0.0413739893262862
SOD1; ALB; HSPB1; ARMS2; CDH3; ACTG1; PRDX1; BBS10; BBS4;	GO:0001895~retina homeostasis	9	40	22.5	0.0231727347191634	0.122461466120023
ICAM1;	GO:0001910~regulation of leukocyte mediated cytotoxicity	1	1	100	0.165473244597106	0.290793579171432
MICB;	GO:0001913~T cell mediated cytotoxicity	1	8	12.5	0.556942528125806	0.57821727681274
AGER;	GO:0001914~regulation of T cell mediated cytotoxicity	1	2	50	0.237641246202202	0.335450308169596
CHMP5;	GO:0001919~regulation of receptor recycling	1	5	20	0.418817208391507	0.464230305918988
AP1AR; OPTN;	GO:0001920~negative regulation of receptor recycling	2	4	50	0.0886966642375693	0.244953005388352
ANXA2; NSG1; INPP5F;	GO:0001921~positive regulation of receptor recycling	3	14	21.4285714285714	0.177344967466852	0.304559611811842
TNFAIP3;	GO:0001922~B-1 B cell homeostasis	1	3	33.3333333333333	0.303569396449876	0.376111938546527
MALT1;	GO:0001923~B-1 B cell differentiation	1	1	100	0.165473244597106	0.290793579171432
RALB;	GO:0001928~regulation of exocyst assembly	1	1	100	0.165473244597106	0.290793579171432
APOA1; FN1; HSPB1; LYN; FER; STAT2; PTK2; RAD51; CCDC88A; ATG14; FLCN; FNIP1; PHIP; CELSR3; FNIP2;	GO:0001932~regulation of protein phosphorylation	15	30	50	3.09449829782871e-06	0.000138524306155744
LRP6; TGFB1; PRNP; LYN; IGFBP3; PAX6; PPP5C; PTEN; NTRK3; ZC3H12A; PPP1R15B; DAB2IP; PRR5L; ATG14; PID1; MICAL1; CDK5RAP3; PARK7; CIB1; IMPACT; PPARGC1A; RABGEF1;	GO:0001933~negative regulation of protein phosphorylation	22	60	36.6666666666667	1.18029251150453e-06	6.26652977619732e-05
ODAM; CYR61; PDE8A; CHEK2; EGFR; TGFB1; IGF2; INSR; ANXA2; RALB; BMP2; BMP4; VEGFA; MT3; ACVR2A; ERP29; CCND2; OPRL1; SOX9; DAB2; PLAUR; PTK2; SQSTM1; PIN1; RIPK1; GPNMB; ERBB4; NTRK3; PRR5L; ATG14; MOB2; FLCN; RB1CC1; FNIP1; ITLN1; SIRT1; CIB1; RARRES2; CARD14; PELI2; AXIN2; NPTN;	GO:0001934~positive regulation of protein phosphorylation	42	124	33.8709677419355	1.62096669420464e-10	2.64333354490657e-08
ERN1; APOA1; THAP1;	GO:0001935~endothelial cell proliferation	3	16	18.75	0.223270400282465	0.335450308169596
THBS1; SPARC; GJA1; NF1; PTPRM; TGFBR1; SYNJ2BP; TNMD; GDF2;	GO:0001937~negative regulation of endothelial cell proliferation	9	28	32.1428571428571	0.00357624259908018	0.0366671939537428
NRP2; JUN; FGF2; WNT2; BMP2; BMP4; CYBA; VEGFA; NF1; NR4A1; TGFBR1; PGF; EGR3; RICTOR; SIRT1; PRKD2; GDF2;	GO:0001938~positive regulation of endothelial cell proliferation	17	67	25.3731343283582	0.000758484574579943	0.0116738446096585
DKK1; EGFR; INHBA; ACVR1B; SOX9; TGFB2; EDAR;	GO:0001942~hair follicle development	7	38	18.4210526315789	0.0900980074212738	0.247823796316588
PIK3CA; FBXW7; B9D1;	GO:0001944~vasculature development	3	11	27.2727272727273	0.114641153323305	0.288221519601557
EFNB2;	GO:0001945~lymph vessel development	1	7	14.2857142857143	0.514996399064426	0.542314012483434
PTPN14; FOXC2;	GO:0001946~lymphangiogenesis	2	11	18.1818181818182	0.311688974789868	0.38374218736937
TBX3; HAND1; FOLR1; GJA1; TGFBR2; GATA4; SMAD3; STIL; ARL13B; C2CD3; CCDC40; AHI1; BBS4; SETDB2; MKKS;	GO:0001947~heart looping	15	58	25.8620689655172	0.00128670582271251	0.0175901161272614
EZR;	GO:0001951~intestinal D-glucose absorption	1	4	25	0.363797117699189	0.420105624535786
BCL2; NF1; TSC1;	GO:0001952~regulation of cell-matrix adhesion	3	10	30	0.095991839959091	0.258329317045114
CASK; SEMA3E; THBS1; NF1; PIK3R1; BCL6; CDKN2A;	GO:0001953~negative regulation of cell-matrix adhesion	7	15	46.6666666666667	0.00191276323374456	0.02364713968938
CSF1; CD36; CCR7; UTRN; GSK3B; CDK6; SFRP1; CIB1; DISC1;	GO:0001954~positive regulation of cell-matrix adhesion	9	22	40.9090909090909	0.000930315123291447	0.013791619652431
ANKRD17; S1PR1; CDH5; DDIT3;	GO:0001955~blood vessel maturation	4	8	50	0.0156923979748701	0.0949830075789481
STX1A;	GO:0001956~positive regulation of neurotransmitter secretion	1	6	16.6666666666667	0.469079872202862	0.505503916382022
CTSK; MN1; AXIN2;	GO:0001957~intramembranous ossification	3	6	50	0.0364930457669433	0.158132132412392
PEX7; COL2A1; BMP4; MMP13; MMP16; MEF2D;	GO:0001958~endochondral ossification	6	26	23.0769230769231	0.0536743118580387	0.194711526438404
IRAK2; CD24; IRAK1;	GO:0001959~regulation of cytokine-mediated signaling pathway	3	3	100	0.0105822058826927	0.075340465790605
CD74;	GO:0001961~positive regulation of cytokine-mediated signaling pathway	1	7	14.2857142857143	0.514996399064426	0.542314012483434
CDK5;	GO:0001963~synaptic transmission, dopaminergic	1	13	7.69230769230769	0.718145150152199	0.725774846302554
MECP2; GRIN2A;	GO:0001964~startle response	2	13	15.3846153846154	0.376839884327394	0.432614208474408
ID2;	GO:0001966~thigmotaxis	1	1	100	0.165473244597106	0.290793579171432
OXTR; UBE2Q1;	GO:0001967~suckling behavior	2	13	15.3846153846154	0.376839884327394	0.432614208474408
C6;	GO:0001970~positive regulation of activation of membrane attack complex	1	2	50	0.237641246202202	0.335450308169596
CD59;	GO:0001971~negative regulation of activation of membrane attack complex	1	1	100	0.165473244597106	0.290793579171432
AGT; LIF; BGN; NOS3; TGFB2; JAG1; FOXC2; CHD7;	GO:0001974~blood vessel remodeling	8	32	25	0.0195020363856612	0.109125365363883
SOD1; ICAM1; OXTR; NR4A2; RANBP2; GRIN2A; HDAC9;	GO:0001975~response to amphetamine	7	27	25.9259259259259	0.0242082831053976	0.127442375856163
MECP2;	GO:0001976~neurological system process involved in regulation of systemic arterial blood pressure	1	2	50	0.237641246202202	0.335450308169596
TNNI3;	GO:0001980~regulation of systemic arterial blood pressure by ischemic conditions	1	1	100	0.165473244597106	0.290793579171432
OXTR;	GO:0001992~regulation of systemic arterial blood pressure by vasopressin	1	5	20	0.418817208391507	0.464230305918988
ADRA1B;	GO:0001994~norepinephrine-epinephrine vasoconstriction involved in regulation of systemic arterial blood pressure	1	4	25	0.363797117699189	0.420105624535786
PCSK5;	GO:0002001~renin secretion into blood stream	1	1	100	0.165473244597106	0.290793579171432
AGT; ACE2;	GO:0002003~angiotensin maturation	2	11	18.1818181818182	0.311688974789868	0.38374218736937
ACE2;	GO:0002005~angiotensin catabolic process in blood	1	3	33.3333333333333	0.303569396449876	0.376111938546527
RIPK4;	GO:0002009~morphogenesis of an epithelium	1	13	7.69230769230769	0.718145150152199	0.725774846302554
JAG1; MPP5;	GO:0002011~morphogenesis of an epithelial sheet	2	7	28.5714285714286	0.179427366573336	0.304559611811842
AGT;	GO:0002016~regulation of blood volume by renin-angiotensin	1	2	50	0.237641246202202	0.335450308169596
AGT;	GO:0002018~renin-angiotensin regulation of aldosterone production	1	4	25	0.363797117699189	0.420105624535786
AGT;	GO:0002019~regulation of renal output by angiotensin	1	2	50	0.237641246202202	0.335450308169596
SLC25A25; ACVR1C; TBL1XR1; PPARGC1A;	GO:0002021~response to dietary excess	4	9	44.4444444444444	0.021140555252589	0.112580526414515
ADRB2; OMA1;	GO:0002024~diet induced thermogenesis	2	9	22.2222222222222	0.245207077927957	0.34023972381049
ADRB2;	GO:0002025~vasodilation by norepinephrine-epinephrine involved in regulation of systemic arterial blood pressure	1	3	33.3333333333333	0.303569396449876	0.376111938546527
MYL2; MYL4; MYH7; MYH6; PLN; ATP1A2;	GO:0002026~regulation of the force of heart contraction	6	18	33.3333333333333	0.0143669776733506	0.0922794817166826
CASQ2; AGT; MYH7; MYH6; HRC; CAV3; PDE4D; SEMA3A; GPD1L; RYR2; FPGT-TNNI3K;	GO:0002027~regulation of heart rate	11	31	35.4838709677419	0.000683733008286391	0.0107652583304678
PER1; TGFB1; ADRB2; NOS3; SIK1; DMPK; NKAIN3;	GO:0002028~regulation of sodium ion transport	7	19	36.8421052631579	0.00542953817223946	0.0487377548383592
GRK2;	GO:0002029~desensitization of G-protein coupled receptor protein signaling pathway	1	2	50	0.237641246202202	0.335450308169596
ADRB2;	GO:0002032~desensitization of G-protein coupled receptor protein signaling pathway by arrestin	1	3	33.3333333333333	0.303569396449876	0.376111938546527
AGT;	GO:0002034~regulation of blood vessel diameter by renin-angiotensin	1	3	33.3333333333333	0.303569396449876	0.376111938546527
SEPT2;	GO:0002036~regulation of L-glutamate transport	1	1	100	0.165473244597106	0.290793579171432
ARL6IP5;	GO:0002037~negative regulation of L-glutamate transport	1	1	100	0.165473244597106	0.290793579171432
E2F8; SEMA3E; THBS1; PGF;	GO:0002040~sprouting angiogenesis	4	25	16	0.239009407172487	0.336964888786406
CYR61;	GO:0002041~intussusceptive angiogenesis	1	1	100	0.165473244597106	0.290793579171432
FGF2; TDGF1; VEGFA; NR4A1; EFNB2; EPHB4; EGR3;	GO:0002042~cell migration involved in sprouting angiogenesis	7	15	46.6666666666667	0.00191276323374456	0.02364713968938
BMP4; EPHA2;	GO:0002043~blood vessel endothelial cell proliferation involved in sprouting angiogenesis	2	7	28.5714285714286	0.179427366573336	0.304559611811842
SH3PXD2B;	GO:0002051~osteoblast fate commitment	1	4	25	0.363797117699189	0.420105624535786
GLI3; VEGFA; PAX6; ASPM; ZNF335; DISC1;	GO:0002052~positive regulation of neuroblast proliferation	6	21	28.5714285714286	0.0253012893444799	0.128343883303953
FOXP2; LRP5; MYC; WNT2; FGFR1; VEGFA; TGFBR2; SOX9; IRS2;	GO:0002053~positive regulation of mesenchymal cell proliferation	9	25	36	0.00190956881310123	0.02364713968938
NFIB; TGFB1; COL2A1; GLI2; FGFR1; BMP2; BMP4; NOV; RUNX1; MEF2D; TGFBI; WNT2B;	GO:0002062~chondrocyte differentiation	12	39	30.7692307692308	0.00111819704806082	0.015856173047968
BMPR1B; COL11A1; SFRP2; EIF2AK3;	GO:0002063~chondrocyte development	4	14	28.5714285714286	0.0641021871338923	0.203445727377214
ESR1; HYDIN; SHROOM3;	GO:0002064~epithelial cell development	3	11	27.2727272727273	0.114641153323305	0.288221519601557
IL31RA;	GO:0002067~glandular epithelial cell differentiation	1	1	100	0.165473244597106	0.290793579171432
RARA;	GO:0002068~glandular epithelial cell development	1	3	33.3333333333333	0.303569396449876	0.376111938546527
GJA1;	GO:0002070~epithelial cell maturation	1	4	25	0.363797117699189	0.420105624535786
PITX2;	GO:0002074~extraocular skeletal muscle development	1	3	33.3333333333333	0.303569396449876	0.376111938546527
LRP5; GLI2; PTHLH; HDAC4; SMAD3; SATB2;	GO:0002076~osteoblast development	6	17	35.2941176470588	0.0116075332481844	0.0785573075264971
SLC25A33;	GO:0002082~regulation of oxidative phosphorylation	1	5	20	0.418817208391507	0.464230305918988
PPT1; LYPLAL1;	GO:0002084~protein depalmitoylation	2	4	50	0.0886966642375693	0.244953005388352
TNNC1;	GO:0002086~diaphragm contraction	1	2	50	0.237641246202202	0.335450308169596
ATP1A2; MECP2; NLGN1;	GO:0002087~regulation of respiratory gaseous exchange by neurological system process	3	13	23.0769230769231	0.1554698435916	0.290793579171432
WNT2; GJA1; PAX6; MIP; TGFBR1; TGFBR2; UNC45B; SIX5; WNT2B;	GO:0002088~lens development in camera-type eye	9	32	28.125	0.00736059460854155	0.0599437722638538
BCAR3; SHROOM2; TDRD7;	GO:0002089~lens morphogenesis in camera-type eye	3	11	27.2727272727273	0.114641153323305	0.288221519601557
DKK1;	GO:0002090~regulation of receptor internalization	1	5	20	0.418817208391507	0.464230305918988
LRRTM2; DLG4; ATXN2;	GO:0002091~negative regulation of receptor internalization	3	6	50	0.0364930457669433	0.158132132412392
CD63; VEGFA; NTF3; SCYL2; MAGI2; AHI1;	GO:0002092~positive regulation of receptor internalization	6	23	26.0869565217391	0.0350425859822603	0.158132132412392
ORAI3; STIM2;	GO:0002115~store-operated calcium entry	2	7	28.5714285714286	0.179427366573336	0.304559611811842
BAAT;	GO:0002152~bile acid conjugation	1	1	100	0.165473244597106	0.290793579171432
PRCP; NCOA1;	GO:0002155~regulation of thyroid hormone mediated signaling pathway	2	4	50	0.0886966642375693	0.244953005388352
CSF1; NPR3;	GO:0002158~osteoclast proliferation	2	3	66.6666666666667	0.0626585114526181	0.201790543547764
RPL35A; EIF4B; RPL29; EIF4H; MRPL2; RPL26L1;	GO:0002181~cytoplasmic translation	6	26	23.0769230769231	0.0536743118580387	0.194711526438404
DENR;	GO:0002188~translation reinitiation	1	3	33.3333333333333	0.303569396449876	0.376111938546527
DENR; EIF4EBP1;	GO:0002192~IRES-dependent translational initiation	2	5	40	0.117241225523425	0.288221519601557
DMBT1;	GO:0002221~pattern recognition receptor signaling pathway	1	8	12.5	0.556942528125806	0.57821727681274
PSMD9; CHUK; PSMD10; BCL10; FYN; LYN; UBB; SRC; PSMC3; NFKB1; PSMB1; PRKACB; PSMA2; NFKBIA; PSMA5; PSMB6; PSMB5; PSMB10; PSMC4; PSMB3; UBE2D1; PSMD4; PSMC1; SKP1; RELB; PSME1; EP300; PAK2; TAB3; CREBBP; PSMB7; TAB2; MALT1; FBXW11; PSME2; CLEC4A; TRAF6;	GO:0002223~stimulatory C-type lectin receptor signaling pathway	37	103	35.9223300970874	5.18119214198975e-10	7.39291353760163e-08
TLR4; IRAK2; BCL10; CTSL; CTSK; IRAK1; TRAF3; TRAF6;	GO:0002224~toll-like receptor signaling pathway	8	28	28.5714285714286	0.0104337205635612	0.075340465790605
HIST1H2BJ; HIST2H2BE;	GO:0002227~innate immune response in mucosa	2	17	11.7647058823529	0.498122710823363	0.534656393422538
KLRD1;	GO:0002228~natural killer cell mediated immunity	1	2	50	0.237641246202202	0.335450308169596
DDX58; ZC3H12A; APOBEC3F; TRIM6;	GO:0002230~positive regulation of defense response to virus by host	4	19	21.0526315789474	0.132336041317393	0.290793579171432
BCL10; CXCL8; CXCL2; TNFAIP3; CD24; MALT1;	GO:0002237~response to molecule of bacterial origin	6	9	66.6666666666667	0.00104971035542967	0.0151039206393651
FSTL3; TGFB1; INHBA; BMP4; EEF2; PTPRZ1; PTPN6; HERC6; SFRP1; ZNF784; ZFAT;	GO:0002244~hematopoietic progenitor cell differentiation	11	59	18.6440677966102	0.0373373092439369	0.159636954444341
TGFB1;	GO:0002248~connective tissue replacement involved in inflammatory response wound healing	1	4	25	0.363797117699189	0.420105624535786
PIK3CD; BTN3A1; JAK2; PRDM1; BCL10; FYN; CTSL; LYN; RAG1; TFE3; TXK; NEDD4; JAK3; CAMK4; ERAP2; TRPM4; TSC1; DCLRE1C; PRKD2; LAT2; PAG1; CLEC4A; LAMP3;	GO:0002250~adaptive immune response	23	153	15.0326797385621	0.0306318703941462	0.14350046534166
SLC40A1;	GO:0002260~lymphocyte homeostasis	1	5	20	0.418817208391507	0.464230305918988
SOD1; NCSTN;	GO:0002262~myeloid cell homeostasis	2	8	25	0.212071600016992	0.335450308169596
NFKB2;	GO:0002268~follicular dendritic cell differentiation	1	2	50	0.237641246202202	0.335450308169596
DOCK2;	GO:0002277~myeloid dendritic cell activation involved in immune response	1	3	33.3333333333333	0.303569396449876	0.376111938546527
SBNO2;	GO:0002281~macrophage activation involved in immune response	1	8	12.5	0.556942528125806	0.57821727681274
F2RL1;	GO:0002286~T cell activation involved in immune response	1	21	4.76190476190476	0.863323031676115	0.864711822747838
ICAM1;	GO:0002291~T cell activation via T cell receptor contact with antigen bound to MHC molecule on antigen presenting cell	1	3	33.3333333333333	0.303569396449876	0.376111938546527
NOTCH2;	GO:0002315~marginal zone B cell differentiation	1	7	14.2857142857143	0.514996399064426	0.542314012483434
ITM2A;	GO:0002317~plasma cell differentiation	1	3	33.3333333333333	0.303569396449876	0.376111938546527
KIT; BRAF; MLF1; TET2;	GO:0002318~myeloid progenitor cell differentiation	4	6	66.6666666666667	0.00765914269275281	0.0606444720262011
BCL2; KIT; BMP4;	GO:0002320~lymphoid progenitor cell differentiation	3	6	50	0.0364930457669433	0.158132132412392
TLR4;	GO:0002322~B cell proliferation involved in immune response	1	5	20	0.418817208391507	0.464230305918988
BCL2;	GO:0002326~B cell lineage commitment	1	4	25	0.363797117699189	0.420105624535786
KIT; FNIP1;	GO:0002327~immature B cell differentiation	2	2	100	0.0398567954591653	0.159636954444341
SOX4;	GO:0002328~pro-B cell differentiation	1	4	25	0.363797117699189	0.420105624535786
LRRC8A;	GO:0002329~pre-B cell differentiation	1	2	50	0.237641246202202	0.335450308169596
RAG1;	GO:0002331~pre-B cell allelic exclusion	1	3	33.3333333333333	0.303569396449876	0.376111938546527
CMTM7;	GO:0002337~B-1a B cell differentiation	1	2	50	0.237641246202202	0.335450308169596
PRCP;	GO:0002353~plasma kallikrein-kinin cascade	1	2	50	0.237641246202202	0.335450308169596
KIT;	GO:0002371~dendritic cell cytokine production	1	1	100	0.165473244597106	0.290793579171432
CAMK4;	GO:0002372~myeloid dendritic cell cytokine production	1	1	100	0.165473244597106	0.290793579171432
MCM3AP; SQSTM1; PIBF1; RUBCN;	GO:0002376~immune system process	4	29	13.7931034482759	0.318338389780793	0.391506487988624
ITM2A;	GO:0002377~immunoglobulin production	1	12	8.33333333333333	0.691458373596169	0.700147605079858
IL6R;	GO:0002384~hepatic immune response	1	2	50	0.237641246202202	0.335450308169596
OTUD7B;	GO:0002385~mucosal immune response	1	5	20	0.418817208391507	0.464230305918988
CCR7; CXCR4; TRPM4;	GO:0002407~dendritic cell chemotaxis	3	17	17.6470588235294	0.247036634960803	0.341808871282129
CCR7;	GO:0002408~myeloid dendritic cell chemotaxis	1	3	33.3333333333333	0.303569396449876	0.376111938546527
RAB17;	GO:0002415~immunoglobulin transcytosis in epithelial cells mediated by polymeric immunoglobulin receptor	1	2	50	0.237641246202202	0.335450308169596
MICB;	GO:0002429~immune response-activating cell surface receptor signaling pathway	1	1	100	0.165473244597106	0.290793579171432
LYN;	GO:0002431~Fc receptor mediated stimulatory signaling pathway	1	2	50	0.237641246202202	0.335450308169596
IL20RB;	GO:0002437~inflammatory response to antigenic stimulus	1	12	8.33333333333333	0.691458373596169	0.700147605079858
ICAM1; IL31RA;	GO:0002438~acute inflammatory response to antigenic stimulus	2	7	28.5714285714286	0.179427366573336	0.304559611811842
AHCY;	GO:0002439~chronic inflammatory response to antigenic stimulus	1	2	50	0.237641246202202	0.335450308169596
CXCL6; KMT2E;	GO:0002446~neutrophil mediated immunity	2	10	20	0.27850480020049	0.376111938546527
EXO1;	GO:0002455~humoral immune response mediated by circulating immunoglobulin	1	4	25	0.363797117699189	0.420105624535786
JAG1;	GO:0002456~T cell mediated immunity	1	8	12.5	0.556942528125806	0.57821727681274
ICAM1;	GO:0002457~T cell antigen processing and presentation	1	3	33.3333333333333	0.303569396449876	0.376111938546527
TGFB1;	GO:0002460~adaptive immune response based on somatic recombination of immune receptors built from immunoglobulin superfamily domains	1	1	100	0.165473244597106	0.290793579171432
BCL6; NFKB2;	GO:0002467~germinal center formation	2	8	25	0.212071600016992	0.335450308169596
SEC24A; BCAP31; HFE; ERAP2;	GO:0002474~antigen processing and presentation of peptide antigen via MHC class I	4	29	13.7931034482759	0.318338389780793	0.391506487988624
PSMD9; PSMD10; FCGR1A; CYBA; CD36; PSMC3; PSMB1; PSMA2; PSMA5; PSMB6; PSMB5; PSMB10; PSMC4; PSMB3; PSMD4; PSMC1; PSME1; PSMB7; PSME2;	GO:0002479~antigen processing and presentation of exogenous peptide antigen via MHC class I, TAP-dependent	19	63	30.1587301587302	5.81111972837167e-05	0.00159840799275573
MARCH1;	GO:0002495~antigen processing and presentation of peptide antigen via MHC class II	1	1	100	0.165473244597106	0.290793579171432
HLA-DMA;	GO:0002503~peptide antigen assembly with MHC class II protein complex	1	3	33.3333333333333	0.303569396449876	0.376111938546527
TGFB1; LYN;	GO:0002513~tolerance induction to self antigen	2	3	66.6666666666667	0.0626585114526181	0.201790543547764
SMAD3;	GO:0002520~immune system development	1	3	33.3333333333333	0.303569396449876	0.376111938546527
S100A8; ADAM8;	GO:0002523~leukocyte migration involved in inflammatory response	2	10	20	0.27850480020049	0.376111938546527
OGG1; S100A8; VCAM1; ACVR1;	GO:0002526~acute inflammatory response	4	13	30.7692307692308	0.0533859321736336	0.194282810551125
IL4R;	GO:0002532~production of molecular mediator involved in inflammatory response	1	2	50	0.237641246202202	0.335450308169596
TLR4;	GO:0002537~nitric oxide production involved in inflammatory response	1	2	50	0.237641246202202	0.335450308169596
S100A8; THBS1; GJA1; VCAM1;	GO:0002544~chronic inflammatory response	4	8	50	0.0156923979748701	0.0949830075789481
IL6R; CCL2; RPS19;	GO:0002548~monocyte chemotaxis	3	40	7.5	0.73076072841947	0.738306568659824
PIK3CD; KIT;	GO:0002551~mast cell chemotaxis	2	5	40	0.117241225523425	0.288221519601557
LYN;	GO:0002553~histamine secretion by mast cell	1	3	33.3333333333333	0.303569396449876	0.376111938546527
LEFTY2; SOD1; SERPINA1; KNG1; TGFB1; IGF2; APOA1; FN1; ALB; SERPINE1; SERPING1; PSAP; LYN; THBS1; CD63; SPARC; SRGN; TGFB3; VEGFA; CD36; TGFB2; TUBA4A; APLP2; LGALS3BP; HABP4; RARRES2; BRPF3;	GO:0002576~platelet degranulation	27	101	26.7326732673267	1.17303159444804e-05	0.000427345393105032
THBS1;	GO:0002581~negative regulation of antigen processing and presentation of peptide or polysaccharide antigen via MHC class II	1	1	100	0.165473244597106	0.290793579171432
THBS1;	GO:0002605~negative regulation of dendritic cell antigen processing and presentation	1	1	100	0.165473244597106	0.290793579171432
CD74; CCR7;	GO:0002606~positive regulation of dendritic cell antigen processing and presentation	2	7	28.5714285714286	0.179427366573336	0.304559611811842
HFE;	GO:0002626~negative regulation of T cell antigen processing and presentation	1	1	100	0.165473244597106	0.290793579171432
TNFAIP3; BCL6; RC3H1;	GO:0002634~regulation of germinal center formation	3	5	60	0.0259723495779353	0.128343883303953
RC3H1;	GO:0002635~negative regulation of germinal center formation	1	2	50	0.237641246202202	0.335450308169596
TNFSF13B;	GO:0002636~positive regulation of germinal center formation	1	3	33.3333333333333	0.303569396449876	0.376111938546527
IL4R;	GO:0002639~positive regulation of immunoglobulin production	1	6	16.6666666666667	0.469079872202862	0.505503916382022
TGFBR2;	GO:0002651~positive regulation of tolerance induction to self antigen	1	1	100	0.165473244597106	0.290793579171432
TGFBR2;	GO:0002663~positive regulation of B cell tolerance induction	1	1	100	0.165473244597106	0.290793579171432
TGFBR2;	GO:0002666~positive regulation of T cell tolerance induction	1	4	25	0.363797117699189	0.420105624535786
PHLPP1;	GO:0002667~regulation of T cell anergy	1	3	33.3333333333333	0.303569396449876	0.376111938546527
PPARG; ASH1L;	GO:0002674~negative regulation of acute inflammatory response	2	8	25	0.212071600016992	0.335450308169596
ADAM8; OSMR;	GO:0002675~positive regulation of acute inflammatory response	2	9	22.2222222222222	0.245207077927957	0.34023972381049
TNFAIP3;	GO:0002677~negative regulation of chronic inflammatory response	1	4	25	0.363797117699189	0.420105624535786
PIK3CD;	GO:0002679~respiratory burst involved in defense response	1	3	33.3333333333333	0.303569396449876	0.376111938546527
SIAE;	GO:0002682~regulation of immune system process	1	5	20	0.418817208391507	0.464230305918988
SOX9;	GO:0002683~negative regulation of immune system process	1	1	100	0.165473244597106	0.290793579171432
RABGEF1;	GO:0002686~negative regulation of leukocyte migration	1	6	16.6666666666667	0.469079872202862	0.505503916382022
VEGFA; ITGA2;	GO:0002687~positive regulation of leukocyte migration	2	12	16.6666666666667	0.344530278367594	0.420105624535786
IL6R; EDN2; F2RL1; CXCL6;	GO:0002690~positive regulation of leukocyte chemotaxis	4	17	23.5294117647059	0.102293009585213	0.272821192620375
ICAM1;	GO:0002693~positive regulation of cellular extravasation	1	2	50	0.237641246202202	0.335450308169596
TRPM4;	GO:0002724~regulation of T cell cytokine production	1	2	50	0.237641246202202	0.335450308169596
HFE;	GO:0002725~negative regulation of T cell cytokine production	1	4	25	0.363797117699189	0.420105624535786
MALT1; TRAF6;	GO:0002726~positive regulation of T cell cytokine production	2	9	22.2222222222222	0.245207077927957	0.34023972381049
TLR4;	GO:0002730~regulation of dendritic cell cytokine production	1	2	50	0.237641246202202	0.335450308169596
JAK3;	GO:0002731~negative regulation of dendritic cell cytokine production	1	1	100	0.165473244597106	0.290793579171432
APOA1;	GO:0002740~negative regulation of cytokine secretion involved in immune response	1	6	16.6666666666667	0.469079872202862	0.505503916382022
F2RL1; TRIM6;	GO:0002741~positive regulation of cytokine secretion involved in immune response	2	4	50	0.0886966642375693	0.244953005388352
TLR4; IRAK2; UBB; CD36; IRAK1; MAP3K1; TNIP1; TAB3; TAB2; TRAF6;	GO:0002755~MyD88-dependent toll-like receptor signaling pathway	10	33	30.3030303030303	0.00310703871369467	0.033406763186962
TLR4; UBB; TRAF6;	GO:0002756~MyD88-independent toll-like receptor signaling pathway	3	12	25	0.134517839628876	0.290793579171432
LYN; NME1;	GO:0002762~negative regulation of myeloid leukocyte differentiation	2	2	100	0.0398567954591653	0.159636954444341
CD101;	GO:0002763~positive regulation of myeloid leukocyte differentiation	1	3	33.3333333333333	0.303569396449876	0.376111938546527
IL20RB;	GO:0002765~immune response-inhibiting signal transduction	1	1	100	0.165473244597106	0.290793579171432
LYN; CD24;	GO:0002768~immune response-regulating cell surface receptor signaling pathway	2	4	50	0.0886966642375693	0.244953005388352
LYN;	GO:0002774~Fc receptor mediated inhibitory signaling pathway	1	3	33.3333333333333	0.303569396449876	0.376111938546527
CD74;	GO:0002792~negative regulation of peptide secretion	1	1	100	0.165473244597106	0.290793579171432
S100A8;	GO:0002793~positive regulation of peptide secretion	1	4	25	0.363797117699189	0.420105624535786
IRF1; IRF7; DUSP10;	GO:0002819~regulation of adaptive immune response	3	6	50	0.0364930457669433	0.158132132412392
SIRT1;	GO:0002821~positive regulation of adaptive immune response	1	5	20	0.418817208391507	0.464230305918988
CD74;	GO:0002830~positive regulation of type 2 immune response	1	6	16.6666666666667	0.469079872202862	0.505503916382022
GPX1;	GO:0002862~negative regulation of inflammatory response to antigenic stimulus	1	5	20	0.418817208391507	0.464230305918988
CCR7;	GO:0002885~positive regulation of hypersensitivity	1	1	100	0.165473244597106	0.290793579171432
LYN; PTEN;	GO:0002902~regulation of B cell apoptotic process	2	3	66.6666666666667	0.0626585114526181	0.201790543547764
BCL6; FOXP1; IRS2;	GO:0002903~negative regulation of B cell apoptotic process	3	8	37.5	0.0629619494176625	0.201790543547764
FNIP1;	GO:0002904~positive regulation of B cell apoptotic process	1	3	33.3333333333333	0.303569396449876	0.376111938546527
BCL10; CD74; MIF;	GO:0002906~negative regulation of mature B cell apoptotic process	3	4	75	0.017335261022969	0.0991889747254091
CCR7;	GO:0002922~positive regulation of humoral immune response	1	3	33.3333333333333	0.303569396449876	0.376111938546527
PTPN6;	GO:0002924~negative regulation of humoral immune response mediated by circulating immunoglobulin	1	2	50	0.237641246202202	0.335450308169596
CYP1B1;	GO:0002930~trabecular meshwork development	1	2	50	0.237641246202202	0.335450308169596
PER2; AIFM1; UCHL1; BCL2; EEF2; EGR1; MAP2K6; EIF4EBP1; CPEB4; NDNF; CIB1; PPARGC1A; CAMK2A;	GO:0002931~response to ischemia	13	30	43.3333333333333	4.53677574974165e-05	0.00131511637714501
CYP1A1; CYP3A5;	GO:0002933~lipid hydroxylation	2	5	40	0.117241225523425	0.288221519601557
GRHL1;	GO:0002934~desmosome organization	1	5	20	0.418817208391507	0.464230305918988
CSF1;	GO:0003006~developmental process involved in reproduction	1	3	33.3333333333333	0.303569396449876	0.376111938546527
FLRT2; COL2A1; INSR; VEGFA; EPHB4; TGFB2; FKBP1A; PTK2; PTCH1; MYBPC3; ARID2; NIPBL; FAT4; ASXL1; DLC1; CHD7; ZMIZ1; COL4A3BP;	GO:0003007~heart morphogenesis	18	32	56.25	8.51019670289332e-08	6.2074736760574e-06
CHUK; TCAP; TNNC2; MYH3; MYH7; EEF2; TNNT1; TNNI1; TNNI3; TNNI2; TNNC1; HOMER1;	GO:0003009~skeletal muscle contraction	12	23	52.1739130434783	2.16329901250312e-05	0.000726295830227149
AGT; BCL2; BMP4;	GO:0003014~renal system process	3	10	30	0.095991839959091	0.258329317045114
ADH5; JAG2;	GO:0003016~respiratory system process	2	12	16.6666666666667	0.344530278367594	0.420105624535786
CORIN;	GO:0003050~regulation of systemic arterial blood pressure by atrial natriuretic peptide	1	2	50	0.237641246202202	0.335450308169596
AGT; ACE2;	GO:0003051~angiotensin-mediated drinking behavior	2	3	66.6666666666667	0.0626585114526181	0.201790543547764
CHRM3;	GO:0003056~regulation of vascular smooth muscle contraction	1	3	33.3333333333333	0.303569396449876	0.376111938546527
NOS3;	GO:0003057~regulation of the force of heart contraction by chemical signal	1	2	50	0.237641246202202	0.335450308169596
EDN2;	GO:0003058~hormonal regulation of the force of heart contraction	1	1	100	0.165473244597106	0.290793579171432
NOS1AP;	GO:0003062~regulation of heart rate by chemical signal	1	2	50	0.237641246202202	0.335450308169596
TPM1;	GO:0003065~positive regulation of heart rate by epinephrine	1	1	100	0.165473244597106	0.290793579171432
DDAH1; GSK3A;	GO:0003073~regulation of systemic arterial blood pressure	2	8	25	0.212071600016992	0.335450308169596
ACE2;	GO:0003081~regulation of systemic arterial blood pressure by renin-angiotensin	1	5	20	0.418817208391507	0.464230305918988
SPX;	GO:0003084~positive regulation of systemic arterial blood pressure	1	8	12.5	0.556942528125806	0.57821727681274
ARHGAP42; NPPA; PRCP; BBS4;	GO:0003085~negative regulation of systemic arterial blood pressure	4	7	57.1428571428571	0.0112197218150023	0.0773077210371738
ADCY9; WFS1; PRKAR1A; AKR1B1; PRKACB; AQP1; ADCY8; AQP4; RAB11A;	GO:0003091~renal water homeostasis	9	32	28.125	0.00736059460854155	0.0599437722638538
AQP1;	GO:0003097~renal water transport	1	2	50	0.237641246202202	0.335450308169596
EDN2;	GO:0003099~positive regulation of the force of heart contraction by chemical signal	1	1	100	0.165473244597106	0.290793579171432
EDN1; EDN2; NOS3;	GO:0003100~regulation of systemic arterial blood pressure by endothelin	3	5	60	0.0259723495779353	0.128343883303953
GJA1; F2RL1;	GO:0003104~positive regulation of glomerular filtration	2	4	50	0.0886966642375693	0.244953005388352
GJA5;	GO:0003105~negative regulation of glomerular filtration	1	5	20	0.418817208391507	0.464230305918988
CYBA;	GO:0003106~negative regulation of glomerular filtration by angiotensin	1	1	100	0.165473244597106	0.290793579171432
GRK2;	GO:0003108~negative regulation of the force of heart contraction by chemical signal	1	1	100	0.165473244597106	0.290793579171432
PKD1L1;	GO:0003127~detection of nodal flow	1	2	50	0.237641246202202	0.335450308169596
BMP2; BMP4;	GO:0003130~BMP signaling pathway involved in heart induction	2	2	100	0.0398567954591653	0.159636954444341
BMP4; ISL1; AXIN2;	GO:0003139~secondary heart field specification	3	8	37.5	0.0629619494176625	0.201790543547764
DAND5;	GO:0003140~determination of left/right asymmetry in lateral mesoderm	1	3	33.3333333333333	0.303569396449876	0.376111938546527
ACVR1; HES1; TEAD2; RYR2;	GO:0003143~embryonic heart tube morphogenesis	4	9	44.4444444444444	0.021140555252589	0.112580526414515
HAND1;	GO:0003144~embryonic heart tube formation	1	1	100	0.165473244597106	0.290793579171432
FOLR1;	GO:0003147~neural crest cell migration involved in heart formation	1	1	100	0.165473244597106	0.290793579171432
RARA; BMP4; TGFBR2; ISL1; TGFB2; ACVR1; ZFPM2;	GO:0003148~outflow tract septum morphogenesis	7	23	30.4347826086957	0.0123931798730994	0.0813035334778332
BMP4; TGFBR2; TGFB2; ID2;	GO:0003149~membranous septum morphogenesis	4	10	40	0.0276110242901249	0.132735238833727
BMP4;	GO:0003150~muscular septum morphogenesis	1	6	16.6666666666667	0.469079872202862	0.505503916382022
TBX3; JUN; ATF2; VEGFA; GJA5; TGFBR2; NEDD4; ISL1; HES1; NIPBL; SFRP2; EYA1; CITED2;	GO:0003151~outflow tract morphogenesis	13	44	29.5454545454545	0.000965622698728352	0.0142533402232554
CITED2;	GO:0003156~regulation of animal organ formation	1	2	50	0.237641246202202	0.335450308169596
GJA1; GJA5; SLC40A1;	GO:0003158~endothelium development	3	6	50	0.0364930457669433	0.158132132412392
GJA5;	GO:0003161~cardiac conduction system development	1	5	20	0.418817208391507	0.464230305918988
MAML1;	GO:0003162~atrioventricular node development	1	2	50	0.237641246202202	0.335450308169596
ID2;	GO:0003166~bundle of His development	1	3	33.3333333333333	0.303569396449876	0.376111938546527
TBX3;	GO:0003167~atrioventricular bundle cell differentiation	1	1	100	0.165473244597106	0.290793579171432
VEGFA;	GO:0003169~coronary vein morphogenesis	1	2	50	0.237641246202202	0.335450308169596
PRDM1; SOX9;	GO:0003170~heart valve development	2	4	50	0.0886966642375693	0.244953005388352
PITX2;	GO:0003171~atrioventricular valve development	1	1	100	0.165473244597106	0.290793579171432
GJA5;	GO:0003174~mitral valve development	1	1	100	0.165473244597106	0.290793579171432
TGFB1; SOX9; TGFB2;	GO:0003179~heart valve morphogenesis	3	6	50	0.0364930457669433	0.158132132412392
BMP4; EFNA1;	GO:0003180~aortic valve morphogenesis	2	6	33.3333333333333	0.147664184171926	0.290793579171432
CYR61; BMP2; TGFBR2; TGFB2; ACVR1;	GO:0003181~atrioventricular valve morphogenesis	5	11	45.4545454545455	0.00936016503241954	0.0692308534633277
EFNA1; ACVR1; SOX4;	GO:0003183~mitral valve morphogenesis	3	7	42.8571428571429	0.0488504327987518	0.181835116434049
BMP4; TGFB2; JAG1; NOTCH2; STRA6; HEY1;	GO:0003184~pulmonary valve morphogenesis	6	10	60	0.00155713712139316	0.0201223248007958
TGFBR2;	GO:0003186~tricuspid valve morphogenesis	1	4	25	0.363797117699189	0.420105624535786
SOX9;	GO:0003188~heart valve formation	1	2	50	0.237641246202202	0.335450308169596
HEY1;	GO:0003190~atrioventricular valve formation	1	3	33.3333333333333	0.303569396449876	0.376111938546527
GJA5;	GO:0003193~pulmonary valve formation	1	2	50	0.237641246202202	0.335450308169596
BMP4; GATA4; NEDD4; CRELD1;	GO:0003197~endocardial cushion development	4	9	44.4444444444444	0.021140555252589	0.112580526414515
SNAI2; BMP4; HEY1;	GO:0003198~epithelial to mesenchymal transition involved in endocardial cushion formation	3	13	23.0769230769231	0.1554698435916	0.290793579171432
EFNA1;	GO:0003199~endocardial cushion to mesenchymal transition involved in heart valve formation	1	3	33.3333333333333	0.303569396449876	0.376111938546527
BMP2; SOX9; ISL1; TGFB2; ACVR1; HEY1;	GO:0003203~endocardial cushion morphogenesis	6	16	37.5	0.00924371143683034	0.0692308534633277
ARID1A;	GO:0003205~cardiac chamber development	1	1	100	0.165473244597106	0.290793579171432
GATA4; HEY1;	GO:0003208~cardiac ventricle morphogenesis	2	9	22.2222222222222	0.245207077927957	0.34023972381049
SOX4;	GO:0003211~cardiac ventricle formation	1	5	20	0.418817208391507	0.464230305918988
TGFBR2; GSK3A; SFRP2;	GO:0003214~cardiac left ventricle morphogenesis	3	10	30	0.095991839959091	0.258329317045114
BMP4; GATA4; ISL1; TGFB2; JAG1; SOX4; PPP1R13L;	GO:0003215~cardiac right ventricle morphogenesis	7	13	53.8461538461538	0.00101426435228014	0.0147175774338277
HAND1;	GO:0003218~cardiac left ventricle formation	1	2	50	0.237641246202202	0.335450308169596
HAND1;	GO:0003219~cardiac right ventricle formation	1	4	25	0.363797117699189	0.420105624535786
RYR2;	GO:0003220~left ventricular cardiac muscle tissue morphogenesis	1	2	50	0.237641246202202	0.335450308169596
ZFPM2;	GO:0003221~right ventricular cardiac muscle tissue morphogenesis	1	2	50	0.237641246202202	0.335450308169596
UBE4B; TGFBR1; TGFB2; CHD7;	GO:0003222~ventricular trabecula myocardium morphogenesis	4	16	25	0.0885950704387393	0.244953005388352
TGFBR1;	GO:0003223~ventricular compact myocardium morphogenesis	1	6	16.6666666666667	0.469079872202862	0.505503916382022
CHD7;	GO:0003226~right ventricular compact myocardium morphogenesis	1	1	100	0.165473244597106	0.290793579171432
PPP1R13L;	GO:0003229~ventricular cardiac muscle tissue development	1	1	100	0.165473244597106	0.290793579171432
S1PR1;	GO:0003245~cardiac muscle tissue growth involved in heart morphogenesis	1	1	100	0.165473244597106	0.290793579171432
FOLR1; PITX2;	GO:0003253~cardiac neural crest cell migration involved in outflow tract morphogenesis	2	4	50	0.0886966642375693	0.244953005388352
NEDD4L;	GO:0003254~regulation of membrane depolarization	1	9	11.1111111111111	0.595261520137901	0.611694846425279
ISL1; HES1;	GO:0003266~regulation of secondary heart field cardioblast proliferation	2	4	50	0.0886966642375693	0.244953005388352
SNAI2;	GO:0003273~cell migration involved in endocardial cushion formation	1	4	25	0.363797117699189	0.420105624535786
TGFBR2; TGFB2; ACVR1;	GO:0003274~endocardial cushion fusion	3	3	100	0.0105822058826927	0.075340465790605
BMP4;	GO:0003277~apoptotic process involved in endocardial cushion morphogenesis	1	1	100	0.165473244597106	0.290793579171432
CYR61;	GO:0003278~apoptotic process involved in heart morphogenesis	1	3	33.3333333333333	0.303569396449876	0.376111938546527
BMP4; PCSK5; CRELD1; ADAMTS6;	GO:0003279~cardiac septum development	4	11	36.3636363636364	0.0351344081010077	0.158132132412392
CYR61; PRDM1; GJA5; GATA4; LRP2; HES1; TRIP11; LUZP1; DAND5; FRS2; STRA6; C5orf42; SALL1;	GO:0003281~ventricular septum development	13	28	46.4285714285714	2.57635455784833e-05	0.000824553848911364
GJA5; DAND5;	GO:0003283~atrial septum development	2	5	40	0.117241225523425	0.288221519601557
GJA5;	GO:0003284~septum primum development	1	1	100	0.165473244597106	0.290793579171432
GATA4; TGFB2; ACVR1; SOX4;	GO:0003289~atrial septum primum morphogenesis	4	5	80	0.00493095719988534	0.0457618530669857
GATA4;	GO:0003290~atrial septum secundum morphogenesis	1	2	50	0.237641246202202	0.335450308169596
GJA1; GJA5;	GO:0003294~atrial ventricular junction remodeling	2	2	100	0.0398567954591653	0.159636954444341
TCAP; TIAM1; RYR2;	GO:0003300~cardiac muscle hypertrophy	3	8	37.5	0.0629619494176625	0.201790543547764
BMP2;	GO:0003308~negative regulation of Wnt signaling pathway involved in heart development	1	2	50	0.237641246202202	0.335450308169596
PAX6; RFX3;	GO:0003309~type B pancreatic cell differentiation	2	7	28.5714285714286	0.179427366573336	0.304559611811842
PAX6;	GO:0003322~pancreatic A cell development	1	1	100	0.165473244597106	0.290793579171432
BMP4; CDK6;	GO:0003323~type B pancreatic cell development	2	11	18.1818181818182	0.311688974789868	0.38374218736937
AGT;	GO:0003331~positive regulation of extracellular matrix constituent secretion	1	3	33.3333333333333	0.303569396449876	0.376111938546527
SLC6A6; PEX3; SLC7A5P1; SLC38A2; SLC6A17; SLC38A10;	GO:0003333~amino acid transmembrane transport	6	25	24	0.046912555255464	0.18040656425866
FLNB; FOSL2; EXPH5; BCL11B;	GO:0003334~keratinocyte development	4	10	40	0.0276110242901249	0.132735238833727
BMP4; SALL1;	GO:0003337~mesenchymal to epithelial transition involved in metanephros morphogenesis	2	7	28.5714285714286	0.179427366573336	0.304559611811842
HYDIN; CCDC40; CCDC63; DNAH5; DNAH7; DNAH11; TMEM141;	GO:0003341~cilium movement	7	27	25.9259259259259	0.0242082831053976	0.127442375856163
TGFBR1;	GO:0003342~proepicardium development	1	3	33.3333333333333	0.303569396449876	0.376111938546527
LRP6;	GO:0003344~pericardium morphogenesis	1	7	14.2857142857143	0.514996399064426	0.542314012483434
FLRT3;	GO:0003345~proepicardium cell migration involved in pericardium morphogenesis	1	1	100	0.165473244597106	0.290793579171432
PITX2;	GO:0003350~pulmonary myocardium development	1	3	33.3333333333333	0.303569396449876	0.376111938546527
TTLL1; NME5; SPA17; CCDC40; ADCY10; DPCD; STK36;	GO:0003351~epithelial cilium movement	7	12	58.3333333333333	0.000712199842116013	0.0110737813130249
CCDC40; DNAH11;	GO:0003356~regulation of cilium beat frequency	2	5	40	0.117241225523425	0.288221519601557
SOX4;	GO:0003357~noradrenergic neuron differentiation	1	5	20	0.418817208391507	0.464230305918988
AMOT;	GO:0003365~establishment of cell polarity involved in ameboidal cell migration	1	2	50	0.237641246202202	0.335450308169596
DNM3;	GO:0003374~dynamin family protein polymerization involved in mitochondrial fission	1	7	14.2857142857143	0.514996399064426	0.542314012483434
S1PR2; EZR; S1PR1; SPHK1;	GO:0003376~sphingosine-1-phosphate signaling pathway	4	12	33.3333333333333	0.0437258224572554	0.1693880984218
FLNB; RILPL1; RILPL2; BCL11B;	GO:0003382~epithelial cell morphogenesis	4	14	28.5714285714286	0.0641021871338923	0.203445727377214
FRMD6;	GO:0003383~apical constriction	1	3	33.3333333333333	0.303569396449876	0.376111938546527
MAGI2;	GO:0003402~planar cell polarity pathway involved in axis elongation	1	4	25	0.363797117699189	0.420105624535786
TGFB2;	GO:0003407~neural retina development	1	14	7.14285714285714	0.742524097711112	0.748424951467757
ARID1A;	GO:0003408~optic cup formation involved in camera-type eye development	1	3	33.3333333333333	0.303569396449876	0.376111938546527
SOX9; TRIP11; AXIN2;	GO:0003413~chondrocyte differentiation involved in endochondral bone morphogenesis	3	3	100	0.0105822058826927	0.075340465790605
SOX9;	GO:0003415~chondrocyte hypertrophy	1	2	50	0.237641246202202	0.335450308169596
DDR2; BNC2;	GO:0003416~endochondral bone growth	2	6	33.3333333333333	0.147664184171926	0.290793579171432
RARA; MMP13;	GO:0003417~growth plate cartilage development	2	5	40	0.117241225523425	0.288221519601557
TGFBR2;	GO:0003430~growth plate cartilage chondrocyte growth	1	2	50	0.237641246202202	0.335450308169596
COL27A1;	GO:0003431~growth plate cartilage chondrocyte development	1	2	50	0.237641246202202	0.335450308169596
CASQ2; SYT1; RYR2; KCNMB3; KCNIP2; KCNMB2;	GO:0005513~detection of calcium ion	6	11	54.5454545454545	0.00223144300073053	0.026765592140111
ST8SIA5; HYAL3; GBA; ALDH2; INSR; GPI; LDHB; SLC3A2; AKR1B1; PHKA2; IDH2; IDH3G; GALC; SLC35A1; GLO1; SLC3A1; OVGP1; GANAB; GGTA1P; MDH1B; GUSBP11; LDHAL6A; CHST3; GPD1L; CHST4; HHIP; NPL; SIAE; B3GAT2; SLC2A8; DPM3; SHPK; DHDH;	GO:0005975~carbohydrate metabolic process	33	139	23.7410071942446	1.14190432791705e-05	0.000420478642037844
PYGL; GSK3A; GSK3B; PPP1R3C;	GO:0005977~glycogen metabolic process	4	28	14.2857142857143	0.298199444292245	0.376111938546527
PER2; UBB; NR1D1; PGM1; PPP1R3C;	GO:0005978~glycogen biosynthetic process	5	23	21.7391304347826	0.0892581713734508	0.245612380770094
PPP1R3F;	GO:0005979~regulation of glycogen biosynthetic process	1	8	12.5	0.556942528125806	0.57821727681274
PYGL; CPS1; PGM1; PHKA2;	GO:0005980~glycogen catabolic process	4	19	21.0526315789474	0.132336041317393	0.290793579171432
DCXR;	GO:0005997~xylulose metabolic process	1	2	50	0.237641246202202	0.335450308169596
PFKFB2; ALDOB; ALDOC; PFKFB3;	GO:0006000~fructose metabolic process	4	9	44.4444444444444	0.021140555252589	0.112580526414515
PFKP;	GO:0006002~fructose 6-phosphate metabolic process	1	8	12.5	0.556942528125806	0.57821727681274
PFKFB2; PFKFB3;	GO:0006003~fructose 2,6-bisphosphate metabolic process	2	5	40	0.117241225523425	0.288221519601557
FPGT; FUCA1; B3GLCT; FUCA2;	GO:0006004~fucose metabolic process	4	7	57.1428571428571	0.0112197218150023	0.0773077210371738
CACNA1A; IGF2; PDHA1; PDHB; AKR1A1; PGM1; PIK3CA; SORD; SLC25A11; PDK1; PDK2; DCXR; GALM; OMA1; HECTD4; IRS2;	GO:0006006~glucose metabolic process	16	63	25.3968253968254	0.00106109861662829	0.015203900471312
LRP5;	GO:0006007~glucose catabolic process	1	3	33.3333333333333	0.303569396449876	0.376111938546527
GALT; GALK1; GALM; PPARGC1A;	GO:0006012~galactose metabolic process	4	9	44.4444444444444	0.021140555252589	0.112580526414515
MAN2A1; PMM1;	GO:0006013~mannose metabolic process	2	9	22.2222222222222	0.245207077927957	0.34023972381049
PYGL;	GO:0006015~5-phosphoribose 1-diphosphate biosynthetic process	1	4	25	0.363797117699189	0.420105624535786
MECP2;	GO:0006020~inositol metabolic process	1	7	14.2857142857143	0.514996399064426	0.542314012483434
AGRN; HS3ST1; GPC4; EXT1; XYLT1; HS3ST5; HS6ST2; EXTL2; HS3ST3B1; HS3ST3A1;	GO:0006024~glycosaminoglycan biosynthetic process	10	41	24.390243902439	0.0110034888314888	0.0773077210371738
AGRN; GPC4; FUCA1; GNS;	GO:0006027~glycosaminoglycan catabolic process	4	25	16	0.239009407172487	0.336964888786406
COL2A1; COL11A1; BMP2;	GO:0006029~proteoglycan metabolic process	3	7	42.8571428571429	0.0488504327987518	0.181835116434049
OVGP1;	GO:0006032~chitin catabolic process	1	7	14.2857142857143	0.514996399064426	0.542314012483434
MGEA5; RENBP; CHST4; EXTL2; NAGK;	GO:0006044~N-acetylglucosamine metabolic process	5	11	45.4545454545455	0.00936016503241954	0.0692308534633277
RENBP; UAP1L1; NAGK;	GO:0006048~UDP-N-acetylglucosamine biosynthetic process	3	11	27.2727272727273	0.114641153323305	0.288221519601557
RENBP; NAGK;	GO:0006051~N-acetylmannosamine metabolic process	2	2	100	0.0398567954591653	0.159636954444341
CMAS;	GO:0006054~N-acetylneuraminate metabolic process	1	4	25	0.363797117699189	0.420105624535786
AKR1B1;	GO:0006061~sorbitol biosynthetic process	1	1	100	0.165473244597106	0.290793579171432
SORD;	GO:0006062~sorbitol catabolic process	1	1	100	0.165473244597106	0.290793579171432
ALDH2; DHRS4;	GO:0006066~alcohol metabolic process	2	6	33.3333333333333	0.147664184171926	0.290793579171432
ALDH2;	GO:0006068~ethanol catabolic process	1	5	20	0.418817208391507	0.464230305918988
ALDH1A1; ALDH2; ADH5;	GO:0006069~ethanol oxidation	3	12	25	0.134517839628876	0.290793579171432
TKFC; DGAT2; COQ3;	GO:0006071~glycerol metabolic process	3	11	27.2727272727273	0.114641153323305	0.288221519601557
ALDH1A1; AKR1A1; ALDH7A1;	GO:0006081~cellular aldehyde metabolic process	3	10	30	0.095991839959091	0.258329317045114
FASN;	GO:0006084~acetyl-CoA metabolic process	1	4	25	0.363797117699189	0.420105624535786
ACAT1;	GO:0006085~acetyl-CoA biosynthetic process	1	4	25	0.363797117699189	0.420105624535786
PDHA1; PDHB;	GO:0006086~acetyl-CoA biosynthetic process from pyruvate	2	6	33.3333333333333	0.147664184171926	0.290793579171432
PFKFB2; LDHB; MTCH2;	GO:0006089~lactate metabolic process	3	5	60	0.0259723495779353	0.128343883303953
LDHB; PDHA1; DLD; PDHB; BSG; SLC16A1; GLO1; HAGH;	GO:0006090~pyruvate metabolic process	8	22	36.3636363636364	0.00321119910947099	0.0341514017092652
UQCR11; SCO1; COX6C; COX8A; COX6A1; COX4I1; COX7C; ENPP1; FDXR; FECH; COX7A1; PHKA2; COX6A2; RUNX1T1; COX17; ACO2; CROT;	GO:0006091~generation of precursor metabolites and energy	17	53	32.0754716981132	7.48870270628199e-05	0.00198798933470253
PER2; PGK1; ALDOB; GPI; ALDOC; GOT1; PGAM1; ATF3; ATF4; GPD1; PGM1; MDH1; MDH2; TPI1; SLC25A11; CRY1; CRTC2; PGAM4; G6PC3; PPARGC1A;	GO:0006094~gluconeogenesis	20	45	44.4444444444444	3.23940942403844e-07	2.07352477992891e-05
PFKFB2; ALDOB; PGAM1; GCK; PGM1; TPI1; HKDC1; PGAM4;	GO:0006096~glycolytic process	8	26	30.7692307692308	0.00730515329926629	0.0599197544271555
IDH2;	GO:0006097~glyoxylate cycle	1	2	50	0.237641246202202	0.335450308169596
TPI1;	GO:0006098~pentose-phosphate shunt	1	11	9.09090909090909	0.662245342918748	0.673955178848515
SDHD; IDH3B; FH; PDHA1; DLD; PDHB; SDHB; SDHA; MDH1; MDH2; IDH2; IDH3G; MDH1B; ACO2; SUCLA2;	GO:0006099~tricarboxylic acid cycle	15	30	50	3.09449829782871e-06	0.000138524306155744
GHR; ACO2;	GO:0006101~citrate metabolic process	2	6	33.3333333333333	0.147664184171926	0.290793579171432
IDH3B; IDH2; IDH3G; ACO2;	GO:0006102~isocitrate metabolic process	4	5	80	0.00493095719988534	0.0457618530669857
IDH3B; DLD; GHR; GOT1; IDH2; ADHFE1; D2HGDH;	GO:0006103~2-oxoglutarate metabolic process	7	18	38.8888888888889	0.00428298414839201	0.0413739893262862
SUCLA2;	GO:0006104~succinyl-CoA metabolic process	1	5	20	0.418817208391507	0.464230305918988
GHR; SDHB; SDHA; SDHAF3; SUCLA2;	GO:0006105~succinate metabolic process	5	10	50	0.006921718810184	0.0582393760822484
FH;	GO:0006106~fumarate metabolic process	1	1	100	0.165473244597106	0.290793579171432
GHR; GOT1; MDH1; MDH2; MDH1B;	GO:0006107~oxaloacetate metabolic process	5	12	41.6666666666667	0.0123304658789197	0.0811252265175036
FH; MDH1; MDH2; MDH1B;	GO:0006108~malate metabolic process	4	8	50	0.0156923979748701	0.0949830075789481
PGAM1; GCK; PRKAG1;	GO:0006110~regulation of glycolytic process	3	7	42.8571428571429	0.0488504327987518	0.181835116434049
PDK2; SDHAF3;	GO:0006111~regulation of gluconeogenesis	2	9	22.2222222222222	0.245207077927957	0.34023972381049
MYC; MT3; PID1; MRAP2;	GO:0006112~energy reserve metabolic process	4	15	26.6666666666667	0.0758501808718258	0.235813839669149
GOT1;	GO:0006114~glycerol biosynthetic process	1	3	33.3333333333333	0.303569396449876	0.376111938546527
ALDOB;	GO:0006116~NADH oxidation	1	2	50	0.237641246202202	0.335450308169596
UQCRH; UQCRB; UQCRC1; MSH2;	GO:0006119~oxidative phosphorylation	4	12	33.3333333333333	0.0437258224572554	0.1693880984218
NDUFS8; NDUFA4; NDUFAB1; NDUFA1; NDUFB5; NDUFB3; NDUFC1; NDUFA2; NDUFS5; NDUFS7; NDUFS2; NDUFS6; NDUFB1; NDUFS3; NDUFB6; NDUFA3; NDUFB4; NDUFB8; NDUFB2; NDUFA7; NDUFC2; NDUFA10; NDUFB10; MT-ND1; MT-ND2; MT-ND3; MT-ND4L; MT-ND4; MT-ND5; MT-ND6; DLD; NDUFB7; NDUFV2; NDUFS1; NDUFV1; NDUFA8; NDUFV3; NDUFA6; NDUFA5; NDUFA9; NDUFA11; NDUFB11; NDUFA13; NDUFA12; NDUFAF1; NDUFB9;	GO:0006120~mitochondrial electron transport, NADH to ubiquinone	46	49	93.8775510204082	2.06501482580279e-13	6.86525122465095e-11
SDHD; SDHA;	GO:0006121~mitochondrial electron transport, succinate to ubiquinone	2	5	40	0.117241225523425	0.288221519601557
UQCRHL; UQCRQ; UQCR11; MT-CYB; UQCRH; CYC1; UQCRB; UQCRC1; MECP2; CYCS; UQCC3; UQCR10;	GO:0006122~mitochondrial electron transport, ubiquinol to cytochrome c	12	15	80	8.69351697407872e-07	4.88048342257911e-05
NDUFA4; COX7A2L; MT-CO1; MT-CO2; MT-CO3; COX6C; COX8A; COX5B; COX6A1; COX4I1; COX6B1; COX7C; COX5A; COX7B; CYCS; COX6A2;	GO:0006123~mitochondrial electron transport, cytochrome c to oxygen	16	21	76.1904761904762	2.09661408234751e-08	1.77280368518495e-06
GPD1;	GO:0006127~glycerophosphate shuttle	1	1	100	0.165473244597106	0.290793579171432
TK2; TK1; ERH; REXO2;	GO:0006139~nucleobase-containing compound metabolic process	4	33	12.1212121212121	0.399304965622649	0.458020383444905
DPYD;	GO:0006145~purine nucleobase catabolic process	1	1	100	0.165473244597106	0.290793579171432
NME1;	GO:0006163~purine nucleotide metabolic process	1	7	14.2857142857143	0.514996399064426	0.542314012483434
AK1; NME1; NME5; NME9;	GO:0006165~nucleoside diphosphate phosphorylation	4	17	23.5294117647059	0.102293009585213	0.272821192620375
APRT;	GO:0006168~adenine salvage	1	3	33.3333333333333	0.303569396449876	0.376111938546527
ADCY9; NPR3; ADCY8; CALCRL; ADCY10;	GO:0006171~cAMP biosynthetic process	5	17	29.4117647058824	0.0365950401333978	0.158132132412392
NPPA; NPR2; AQP1;	GO:0006182~cGMP biosynthetic process	3	16	18.75	0.223270400282465	0.335450308169596
NME1; NME5; NME9;	GO:0006183~GTP biosynthetic process	3	12	25	0.134517839628876	0.290793579171432
CAT; GPX1; NT5E;	GO:0006195~purine nucleotide catabolic process	3	12	25	0.134517839628876	0.290793579171432
NT5E;	GO:0006196~AMP catabolic process	1	2	50	0.237641246202202	0.335450308169596
PDE8A; PDE4B; PDE4D; PDE7A; PDE3A; PDE10A;	GO:0006198~cAMP catabolic process	6	15	40	0.00724436192688038	0.0597071418016892
SAMHD1;	GO:0006203~dGTP catabolic process	1	3	33.3333333333333	0.303569396449876	0.376111938546527
RRM1; UPRT;	GO:0006206~pyrimidine nucleobase metabolic process	2	6	33.3333333333333	0.147664184171926	0.290793579171432
CPS1; DHODH;	GO:0006207~'de novo' pyrimidine nucleobase biosynthetic process	2	6	33.3333333333333	0.147664184171926	0.290793579171432
DPYD;	GO:0006208~pyrimidine nucleobase catabolic process	1	2	50	0.237641246202202	0.335450308169596
ALDH6A1; DPYD;	GO:0006210~thymine catabolic process	2	3	66.6666666666667	0.0626585114526181	0.201790543547764
TET3; TET2;	GO:0006211~5-methylcytosine catabolic process	2	3	66.6666666666667	0.0626585114526181	0.201790543547764
DPYD;	GO:0006212~uracil catabolic process	1	2	50	0.237641246202202	0.335450308169596
ERH;	GO:0006213~pyrimidine nucleoside metabolic process	1	2	50	0.237641246202202	0.335450308169596
DPYD;	GO:0006214~thymidine catabolic process	1	1	100	0.165473244597106	0.290793579171432
NME1; CTPS2;	GO:0006220~pyrimidine nucleotide metabolic process	2	8	25	0.212071600016992	0.335450308169596
ERH;	GO:0006221~pyrimidine nucleotide biosynthetic process	1	2	50	0.237641246202202	0.335450308169596
UPRT;	GO:0006222~UMP biosynthetic process	1	3	33.3333333333333	0.303569396449876	0.376111938546527
NME1; NME5; NME9;	GO:0006228~UTP biosynthetic process	3	11	27.2727272727273	0.114641153323305	0.288221519601557
NME1; NME5; NME9;	GO:0006241~CTP biosynthetic process	3	11	27.2727272727273	0.114641153323305	0.288221519601557
GALT;	GO:0006258~UDP-glucose catabolic process	1	1	100	0.165473244597106	0.290793579171432
DNASE2; TK1; NME1; NT5E;	GO:0006259~DNA metabolic process	4	23	17.3913043478261	0.201247153131156	0.335450308169596
NFIB; MCM3AP; RNASEH2A; RPA2; RRM1; CDK2; MCM3; RPA1; POLD1; CDC25A; RRM2; MCM4; MCM5; RPA3; RFC4; FEN1; RFC3; POLD2; MCM2; NUP98; MCM6; NCOA6; RBBP7; CCDC88A; RAD9B; MCM10; RBBP6; SIRT1; FAM111A; BARD1; RHNO1; REPIN1; CDT1; POLD4; MCM9; DTL; DBF4; REV1; ING4; EXO1; POLH;	GO:0006260~DNA replication	41	143	28.6713286713287	1.48415530976109e-08	1.32012723591607e-06
REV3L; RPA1; RPAIN; MCMBP; POLD4; BAZ1A;	GO:0006261~DNA-dependent DNA replication	6	16	37.5	0.00924371143683034	0.0692308534633277
SLC25A33;	GO:0006264~mitochondrial DNA replication	1	9	11.1111111111111	0.595261520137901	0.611694846425279
MGMT;	GO:0006266~DNA ligation	1	5	20	0.418817208391507	0.464230305918988
MCM4; MCM2; RAD51; MCM6;	GO:0006268~DNA unwinding involved in DNA replication	4	10	40	0.0276110242901249	0.132735238833727
MCM3; MCM4; MCM5; MCM2; MCM6; MCM10;	GO:0006270~DNA replication initiation	6	32	18.75	0.10595409628859	0.282255778094341
PCNA; POLD1; RFC4; RFC3; POLD2; POLD4; GINS2;	GO:0006271~DNA strand elongation involved in DNA replication	7	15	46.6666666666667	0.00191276323374456	0.02364713968938
PCNA;	GO:0006272~leading strand elongation	1	3	33.3333333333333	0.303569396449876	0.376111938546527
PARP1;	GO:0006273~lagging strand elongation	1	6	16.6666666666667	0.469079872202862	0.505503916382022
ANKRD17; CCDC88A; RBBP6; SMC3;	GO:0006275~regulation of DNA replication	4	15	26.6666666666667	0.0758501808718258	0.235813839669149
TEP1;	GO:0006278~RNA-dependent DNA biosynthetic process	1	16	6.25	0.785139427221167	0.788477996633105
BACH1; UBR5; EYA4; ERCC1; PARP1; UNG; RPS3; CDK2; RPA1; POLD1; GTF2H1; FEN1; MSH2; UBE2A; PPP5C; SUMO1; RAD51; NCOA6; PDS5A; EPC2; INO80D; INO80C; RAD9B; RPS27L; TAOK1; EMSY; RPAIN; TTC5; JMY; DOT1L; RAD54L; NABP1; RAD51AP1; SIRT1; SMG1; UHRF1; PAGR1; TAOK3; PIF1; UBE2T; FANCL; NSMCE4A; UVRAG; EXO1; SMC3; RUVBL2; POLH; RUVBL1;	GO:0006281~DNA repair	48	200	24	1.03796188866134e-07	7.30031502830763e-06
POLH;	GO:0006282~regulation of DNA repair	1	6	16.6666666666667	0.469079872202862	0.505503916382022
ERCC1; UBB; PCNA; RPA2; POLR2C; POLR2E; RPA1; POLD1; GTF2H1; RPA3; RFC4; POLR2I; RFC3; POLD2; POLR2J; POLR2K; COPS2; POLR2G; POLR2L; RBX1; EP300; UVSSA; GTF2H5; COPS6; COPS5; USP7; COPS8; POLD4; PPIE;	GO:0006283~transcription-coupled nucleotide-excision repair	29	73	39.7260273972603	6.06414940484967e-09	6.59259671012943e-07
OGG1; UNG; RPA2; RPA1; MPG; RPA3; TDG; SMUG1; NEIL3; USP47; PRMT6; APEX2;	GO:0006284~base-excision repair	12	31	38.7096774193548	0.000206872892186016	0.00437306308204329
NTHL1; TDG;	GO:0006285~base-excision repair, AP site formation	2	2	100	0.0398567954591653	0.159636954444341
POLD1;	GO:0006287~base-excision repair, gap-filling	1	5	20	0.418817208391507	0.464230305918988
ERCC1; RPA2; RPA1; RPA3; CETN2; SLC30A9; GTF2H5; NEIL3;	GO:0006289~nucleotide-excision repair	8	36	22.2222222222222	0.0331225043653278	0.153800699930936
POLH;	GO:0006290~pyrimidine dimer repair	1	4	25	0.363797117699189	0.420105624535786
ERCC1; PARP1; RPA2; RPA1; GTF2H1; RPA3; RBX1; GTF2H5;	GO:0006293~nucleotide-excision repair, preincision complex stabilization	8	21	38.0952380952381	0.00254545164812736	0.0292111146918363
PARP1; UBB; RPA2; RPA1; GTF2H1; RPA3; CETN2; RBX1; GTF2H5;	GO:0006294~nucleotide-excision repair, preincision complex assembly	9	29	31.0344827586207	0.00433214320217623	0.0414976906177692
ERCC1; PARP1; RPA2; RPA1; GTF2H1; RPA3; RBX1; GTF2H5; BIVM;	GO:0006295~nucleotide-excision repair, DNA incision, 3'-to lesion	9	23	39.1304347826087	0.00119589249429741	0.0165134429303286
ERCC1; PARP1; UBB; PCNA; RPA2; RPA1; POLD1; GTF2H1; RPA3; RFC4; RFC3; POLD2; RBX1; NTHL1; GTF2H5; POLD4;	GO:0006296~nucleotide-excision repair, DNA incision, 5'-to lesion	16	37	43.2432432432432	6.32351784424223e-06	0.000260902251296476
UBB; PCNA; RPA2; RPA1; POLD1; RPA3; RFC4; RFC3; POLD2; POLD4;	GO:0006297~nucleotide-excision repair, DNA gap filling	10	24	41.6666666666667	0.000435637899862229	0.00770977771616643
PMS2P1; RNASEH2A; PCNA; RPA2; RPA1; POLD1; RPA3; MSH2; POLD2; TDG; PMS2CL; SETD2; POLD4; EXO1;	GO:0006298~mismatch repair	14	33	42.4242424242424	2.80922112421145e-05	0.000874561612714737
MSH2; UBE2A; NSMCE1;	GO:0006301~postreplication repair	3	13	23.0769230769231	0.1554698435916	0.290793579171432
MEIOC; BACH1; RAD21; CHEK2; ERCC1; PARP1; FEN1; MSH2; RAD52; SETX; EME1; EYA1; CIB1; BABAM1; INO80;	GO:0006302~double-strand break repair	15	63	23.8095238095238	0.00256536267639929	0.0293325024551898
SUMO1; MDC1; RIF1; PAXIP1; SMC5; DCLRE1C; BARD1; BABAM1; KDM2A;	GO:0006303~double-strand break repair via nonhomologous end joining	9	49	18.3673469387755	0.0601908316192117	0.201790543547764
FOS; MGMT; KMT2A; HENMT1; GATAD2A; KMT2E; GATAD2B;	GO:0006306~DNA methylation	7	24	29.1666666666667	0.0148398635682471	0.0935751277658841
MGMT; MPG; FTO;	GO:0006307~DNA dealkylation involved in DNA repair	3	9	33.3333333333333	0.0787184665652477	0.237612506613214
DNASE2; CECR2;	GO:0006309~apoptotic DNA fragmentation	2	15	13.3333333333333	0.439280070313657	0.485505931931854
BACH1; HMGB3; RAD21; ERCC1; RAG1; RPA1; RAD52; RAD51; NCOA6; INO80D; INO80C; PAXIP1; SETX; RPAIN; RAD54L; PAGR1; PIF1; NSMCE4A; APEX2; EXO1; RUVBL2; RUVBL1;	GO:0006310~DNA recombination	22	72	30.5555555555556	1.32595553241632e-05	0.000472727217690051
MSH2; TEX11;	GO:0006311~meiotic gene conversion	2	4	50	0.0886966642375693	0.244953005388352
ERCC1; RAD51;	GO:0006312~mitotic recombination	2	12	16.6666666666667	0.344530278367594	0.420105624535786
KAT6A; ASH1L;	GO:0006323~DNA packaging	2	6	33.3333333333333	0.147664184171926	0.290793579171432
SIRT1; ZNF462; PADI1;	GO:0006325~chromatin organization	3	41	7.31707317073171	0.745082430648222	0.750893108815432
HIRIP3;	GO:0006333~chromatin assembly or disassembly	1	6	16.6666666666667	0.469079872202862	0.505503916382022
HIST1H2BJ; HIST1H1C; BRD2; SOX9; CENPA; MCM2; HIST1H2BD; H3F3A; HIST2H2BE; HIST2H2BF; SPTY2D1; HIST3H2BB; KAT6A; HIST1H2BH; RSF1; NAP1L3; HIST1H2BN; NAP1L2;	GO:0006334~nucleosome assembly	18	87	20.6896551724138	0.0038116833650349	0.0385616238805377
ASF1B;	GO:0006335~DNA replication-dependent nucleosome assembly	1	10	10	0.630266964358897	0.644475729903566
H3F3A; UBN1; ASF1B;	GO:0006336~DNA replication-independent nucleosome assembly	3	12	25	0.134517839628876	0.290793579171432
ARID1A; NFE2; ARID2;	GO:0006337~nucleosome disassembly	3	17	17.6470588235294	0.247036634960803	0.341808871282129
ARID1A; CHD1; MYC; ESR1; SOX9; HDAC4; SUPT4H1; CBX3; MYSM1; INO80C; SMYD1; RSF1; BAZ1A; CHD7; MORF4L1; INO80; SATB2; RUVBL2; RUVBL1;	GO:0006338~chromatin remodeling	19	84	22.6190476190476	0.00125292383548292	0.0172661475839488
MECP2; BAHD1; SIRT1; MORF4L1;	GO:0006342~chromatin silencing	4	38	10.5263157894737	0.497630613124712	0.534656393422538
SIRT1;	GO:0006343~establishment of chromatin silencing	1	1	100	0.165473244597106	0.290793579171432
ARID1A; SIRT1;	GO:0006344~maintenance of chromatin silencing	2	4	50	0.0886966642375693	0.244953005388352
SIRT1;	GO:0006346~methylation-dependent chromatin silencing	1	12	8.33333333333333	0.691458373596169	0.700147605079858
DOT1L; DPY30;	GO:0006348~chromatin silencing at telomere	2	6	33.3333333333333	0.147664184171926	0.290793579171432
IGF2; GSK3B; MECP2; ARID4B; PRMT7;	GO:0006349~regulation of gene expression by genetic imprinting	5	16	31.25	0.0303788290659791	0.142412457407865
E2F8; ZNF316; WTIP; LINC00473; ZNF850; VGLL3; AHRR; ZBTB42; FOXN3; SAP18; DDX3X; ARID1A; BHLHE40; RFXANK; CHD1; CHD2; ZNF263; HNRNPDL; PER2; ZBTB5; TBX3; ATXN7; HMGB3; FOXP2; PER1; ZBTB43; ATMIN; CBFA2T2; SNAI2; TBX19; TBL1X; ZNF217; ZNF254; SAP30; ERN1; ZNF324; MYCBP2; PRDM1; TCEA3; KLF7; PIAS1; ZNF432; FRYL; ZBTB7A; ZBTB11; FSTL3; EYA4; CHEK2; ESR1; NR3C1; ZFY; ZBTB48; TXN; THRB; FGFR1; ETS2; F…	GO:0006351~transcription, DNA-templated	447	1791	24.9581239530988	1.55145896130193e-11	3.12527718410498e-09
TAF4; TCF4; NCOA6; NAT14; RSF1;	GO:0006352~DNA-templated transcription, initiation	5	18	27.7777777777778	0.0435360142681984	0.1693880984218
SETX;	GO:0006353~DNA-templated transcription, termination	1	8	12.5	0.556942528125806	0.57821727681274
ZNF559-ZNF177; SBNO1; ZNF316; WTIP; ZNF850; ARNTL; ELL2; PIR; BHLHE40; BACH1; ZNF263; HNRNPDL; ZBTB5; HMGB3; OGG1; ZBTB43; PDE8A; MITF; TSC22D2; ZNF217; SAP30; ERN1; ZNF324; MYCBP2; RPS6KA4; SNAPC5; ZNF432; FRYL; ZFPL1; ZBTB11; EYA4; ESRRB; CHEK2; IGF2; ESR1; NR3C1; INSR; ZFY; ZBTB48; MYCL; BMP2; IRF2; ATF2; ZNF44; ZNF250; ZNF823; ZFX; ZNF14; ZNF708; ZNF17; ZNF19; ZNF20; ZNF26; ZNF43; ZNF32; ATF4…	GO:0006355~regulation of transcription, DNA-templated	313	1333	23.4808702175544	2.17337259300621e-12	4.98208674315492e-10
POLR2K; POLR2L;	GO:0006356~regulation of transcription from RNA polymerase I promoter	2	8	25	0.212071600016992	0.335450308169596
VGLL3; SAP18; ARID1A; RFXANK; CHD1; CHD2; TBX3; SOX12; MAFG; THAP12; FOXO3; RAD21; MAFK; TBX19; ZBED4; MAF; MED24; TCEA3; KLF7; MED26; FSTL3; ZMYM6; FOS; INHBA; PRKAR1A; ATF2; FOSL1; FOSL2; JUNB; PTAFR; BRD2; YY1; AHR; TXK; STAT2; ZNF131; ZNF143; SUB1; SUPT4H1; HMGN5; SMAD3; ZBED6; FOXK2; FLI1; ARID5A; GLO1; GABPB1; ZNF763; ELP6; DBP; TEF; MAMLD1; KLF9; VEZF1; SAFB2; SIM2; NFE2L1; MTF1; NEDD8; NF…	GO:0006357~regulation of transcription from RNA polymerase II promoter	105	403	26.0545905707196	1.37034827929483e-12	3.47611680181122e-10
BDP1; POLR3G; ZNF143; POLR3GL; TENM1;	GO:0006359~regulation of transcription from RNA polymerase III promoter	5	15	33.3333333333333	0.0248706226043394	0.128343883303953
POLR1C; GTF2H1;	GO:0006360~transcription from RNA polymerase I promoter	2	5	40	0.117241225523425	0.288221519601557
POLR1C; POLR2E; GTF2H1; POLR2K; POLR2L; TAF1B; GTF2H5; TAF1D;	GO:0006361~transcription initiation from RNA polymerase I promoter	8	33	24.2424242424242	0.0224454162103127	0.11898502757309
POLR1C; POLR2E; GTF2H1; POLR2K; POLR2L; TAF1B; GTF2H5; TAF1D;	GO:0006362~transcription elongation from RNA polymerase I promoter	8	30	26.6666666666667	0.0144569840680392	0.0922794817166826
POLR1C; POLR2E; GTF2H1; POLR2K; POLR2L; TAF1B; GTF2H5; TAF1D;	GO:0006363~termination of RNA polymerase I transcription	8	31	25.8064516129032	0.0168441001910786	0.0991889747254091
RIOK3; UTP20; RPP40; POP4; RPS2; RPL35A; RPS3; RPS12; RPS19; RPL21; RPS9; RPL29; RPL34; SNU13; YBEY; RPL37A; RPS4X; RPS15; RPS24; RPS25; RPS26; RPL41; RPL18; C1D; FRG1; RRP1B; WDR43; NOL9; GTF2H5; RPS27L; RBFA; PAPD5; EMG1; ISG20; SIRT1; WDR18; DDX47; EXOSC4; EXOSC5; TEX10; CHD7; RPL26L1; UTP18;	GO:0006364~rRNA processing	43	205	20.9756097560976	9.10445440138741e-06	0.000344510542514378
TAF4; ARNTL; PIR; NFIB; TCERG1; BACH1; KLF11; TRIM24; SOX12; MAFG; RNMT; FOXO3; RAD21; ZNF292; ZEB2; CCNT1; CCNT2; MAFK; MITF; MAF; SNAPC5; NFAT5; ZNF202; HAND1; FOS; MYC; ESR1; NR3C1; JUN; PARP1; GLI2; GLI3; MYBL1; IRF1; EGR2; IRF2; ATF2; FOSL1; HIVEP1; CREB1; JUNB; EGR1; ATF1; ATF3; ATF4; POLR2C; POLR2E; ELK1; TFE3; NFKB1; BTF3; PAX6; HIVEP2; OTX2; GTF2H1; SOX5; AHR; POLR2I; ETV6; ELK3; TXK; ET…	GO:0006366~transcription from RNA polymerase II promoter	145	513	28.2651072124756	9.07052211118753e-13	2.56769085993369e-10
TAF4; E2F3; MED24; MED26; ESRRB; NPPA; ESR1; NR3C1; PGR; RARA; THRB; TCF4; POLR2C; POLR2E; NR1D1; NR4A1; CTGF; GTF2H1; RORA; POLR2I; PPARG; NR4A2; RXRG; NR2C2; POLR2J; POLR2K; POLR2G; POLR2L; NOTCH2; NCOA6; NR1D2; NR6A1; TEAD2; TAF9; TAF3; GTF2H5; NR2C2AP; MAML2; NR4A3; MAML1; TAF4B; RORB; CREBBP; MAML3; MED15; TAF9B; PPARGC1A; MED13;	GO:0006367~transcription initiation from RNA polymerase II promoter	48	152	31.5789473684211	6.05581140789013e-11	1.12097979277404e-08
TAF4; ELL2; CCNT1; CCNT2; POLR2C; POLR2E; GTF2H1; POLR2I; POLR2J; POLR2K; ELL; POLR2G; POLR2L; SUPT4H1; TAF9; TAF3; GTF2H5; TAF4B; SETD2; NELFA; TAF9B; CTDP1;	GO:0006368~transcription elongation from RNA polymerase II promoter	22	83	26.5060240963855	8.0764464211458e-05	0.00209844073896842
ZC3H11A; PCF11; MAGOH; SNRPE; SNRPF; SNRPG; SNRPD3; SRSF3; U2AF1; SRSF11; SRSF9; DDX39B; SETX; PABPN1; THOC6; CPSF7; ZNF473; LSM10; THOC3;	GO:0006369~termination of RNA polymerase II transcription	19	63	30.1587301587302	5.81111972837167e-05	0.00159840799275573
RNMT; POLR2C; POLR2E; GTF2H1; POLR2I; POLR2J; POLR2K; POLR2G; POLR2L; GTF2H5;	GO:0006370~7-methylguanosine mRNA capping	10	33	30.3030303030303	0.00310703871369467	0.033406763186962
SRSF9; SETX; YTHDC1; LUC7L; PTBP2;	GO:0006376~mRNA splice site selection	5	14	35.7142857142857	0.0200472106163954	0.110372464237694
PCF11; PABPC1L; PAPOLG; TUT1; MTPAP;	GO:0006378~mRNA polyadenylation	5	27	18.5185185185185	0.138374449281492	0.290793579171432
ERN1; PCF11; POP4; POLR2I; POLR3K;	GO:0006379~mRNA cleavage	5	13	38.4615384615385	0.0158790398128041	0.0949830075789481
NUDT16;	GO:0006382~adenosine to inosine editing	1	4	25	0.363797117699189	0.420105624535786
POLR1C; POLR2E; ZNF143; POLR2K; POLR2L; SNAPC4; POLR3K; IVNS1ABP;	GO:0006383~transcription from RNA polymerase III promoter	8	32	25	0.0195020363856612	0.109125365363883
POLR3G; SNAPC5; POLR3GL;	GO:0006384~transcription initiation from RNA polymerase III promoter	3	8	37.5	0.0629619494176625	0.201790543547764
POLR3K;	GO:0006386~termination of RNA polymerase III transcription	1	1	100	0.165473244597106	0.290793579171432
TSEN34;	GO:0006388~tRNA splicing, via endonucleolytic cleavage and ligation	1	15	6.66666666666667	0.764794759167791	0.768948811735202
PPARGC1B; SLC25A33;	GO:0006390~transcription from mitochondrial promoter	2	10	20	0.27850480020049	0.376111938546527
U2SURP; ZFC3H1; HNRNPL; NOVA1; RBM5; RBM6; RBM39; RBMS2; SETX; PABPN1; BICD1; DHX36; YTHDC2; CCNL1;	GO:0006396~RNA processing	14	67	20.8955223880597	0.00928847753161299	0.0692308534633277
SAP18; SMNDC1; PTBP3; SON; PTBP1; RBM25; AFF2; LSM3; U2AF1; AKAP17A; SRSF11; SRSF9; RBM39; PAN2; PAN3; RBM20; RBM26; PRPF38B; MBNL2; RBBP6; CLASRP; PAPD5; SREK1; LSM10; USB1; TSEN34; DDX47; AURKAIP1; PPP4R2; CDK12; RBM27; PPARGC1A; NOCT; SCAF8;	GO:0006397~mRNA processing	34	165	20.6060606060606	0.000100076469650268	0.00248341935012566
ZNF473;	GO:0006398~mRNA 3'-end processing by stem-loop binding and cleavage	1	5	20	0.418817208391507	0.464230305918988
DTD2;	GO:0006399~tRNA metabolic process	1	3	33.3333333333333	0.303569396449876	0.376111938546527
RNASEH2A; RNASEH2C; ISG20;	GO:0006401~RNA catabolic process	3	20	15	0.319996075830077	0.393262717272599
ERN1; ZFP36; ZFP36L2; NUDT16; AGO3;	GO:0006402~mRNA catabolic process	5	16	31.25	0.0303788290659791	0.142412457407865
YY1;	GO:0006403~RNA localization	1	2	50	0.237641246202202	0.335450308169596
ZC3H11A; NUP98; MAGOH; SRSF3; U2AF1; SRSF11; SRSF9; DDX39B; THOC6; THOC3; NUP62CL;	GO:0006405~RNA export from nucleus	11	54	20.3703703703704	0.0228652311029194	0.121023159060197
ZC3H11A; NUP153; RANBP2; NUP98; MAGOH; SRSF3; U2AF1; SRSF11; SRSF9; DDX39B; THOC6; NUP43; NUP205; THOC3; SMG1; NUP58; AAAS; NUP50;	GO:0006406~mRNA export from nucleus	18	97	18.5567010309278	0.00992288552050469	0.0731559127340545
TSC1;	GO:0006407~rRNA export from nucleus	1	2	50	0.237641246202202	0.335450308169596
NUP153; RANBP2; NUP98; NUP43; NUP205; NUP58; AAAS; NUP50;	GO:0006409~tRNA export from nucleus	8	32	25	0.0195020363856612	0.109125365363883
RPL17-C18orf32; MRPS12; MRPS14; GATB; EGFR; RPS2; RPL35A; RPS3; RPS12; RPS19; RPL21; RPS9; RPL29; RPL34; SNU13; RPL37A; RPS4X; RPS15; RPS24; RPS25; RPS26; RPL41; MRPS11; MRPS21; MRPS6; RPL18; MRPL28; TNIP1; MRPL23; CPEB4; RPL13AP3; RPS27L; CPEB2; MRPL55; MRPL41; CPEB3; COPS5; MRPL24; MRPS24; MRPL34; MRPL13; COA1; FARSB; MRPS18A; NHP2; MRPL27; AGO2; MRPS33; MRPS17; MRPL11; MRPS16;	GO:0006412~translation	51	186	27.4193548387097	1.02068975493808e-09	1.34436617914825e-07
EIF1AY; RPS2; RPL35A; RPS3; EIF4B; RPS12; RPS19; EIF2S3; EIF1; RPL21; RPS9; RPL29; RPL34; RPL37A; RPS4X; RPS15; RPS24; RPS25; RPS26; RPL41; RPL18; EIF3I; EIF2B1; EIF4H; COPS5; YAE1D1; EIF3K; AGO2; RPL26L1;	GO:0006413~translational initiation	29	133	21.8045112781955	0.000136464977996908	0.0031735320835259
EEF1E1; EEF2; TSFM; EEF1A1; EEF1A1P5; EEF1DP3; ABTB1;	GO:0006414~translational elongation	7	19	36.8421052631579	0.00542953817223946	0.0487377548383592
ETF1; TRMT112;	GO:0006415~translational termination	2	6	33.3333333333333	0.147664184171926	0.290793579171432
FOXO3; CDC123; NEURL1; RGS2; MAGOH; TSC1; ATXN2;	GO:0006417~regulation of translation	7	51	13.7254901960784	0.233237301880413	0.335450308169596
EEF1E1; QARS; MARS; DARS2; FARSB; MRPL39;	GO:0006418~tRNA aminoacylation for protein translation	6	36	16.6666666666667	0.151366939790217	0.290793579171432
QARS;	GO:0006425~glutaminyl-tRNA aminoacylation	1	1	100	0.165473244597106	0.290793579171432
MARS;	GO:0006431~methionyl-tRNA aminoacylation	1	2	50	0.237641246202202	0.335450308169596
FARSB;	GO:0006432~phenylalanyl-tRNA aminoacylation	1	5	20	0.418817208391507	0.464230305918988
MRPL39;	GO:0006433~prolyl-tRNA aminoacylation	1	3	33.3333333333333	0.303569396449876	0.376111938546527
CTIF; HSPB1; EIF4B; EIF1; EIF2B1; EIF4H; EIF3K;	GO:0006446~regulation of translational initiation	7	27	25.9259259259259	0.0242082831053976	0.127442375856163
ETF1;	GO:0006449~regulation of translational termination	1	6	16.6666666666667	0.469079872202862	0.505503916382022
DTD2;	GO:0006450~regulation of translational fidelity	1	16	6.25	0.785139427221167	0.788477996633105
CLGN; CSNK2A2; ERP29; NKTR; PPIC; RANBP2; HSPE1; FKBP1A; GNAI1; GANAB; TXNDC11; NUDCD3; DNAJC19; SIL1; MKKS; SPHK1; HSPBP1; PPIE; RUVBL2;	GO:0006457~protein folding	19	160	11.875	0.20665021818043	0.335450308169596
FKBP1A; ZFYVE21; MKKS; PIKFYVE;	GO:0006458~'de novo' protein folding	4	18	22.2222222222222	0.116892558352302	0.288221519601557
CLGN; MDM4; TCAP; MITF; CD74; APC; OTX2; SOX9; SH3BGR; DLG4; APBA1; KMT2A; TRAF1; PICALM; HES1; HFE; PARD3; SLC7A6; CREBBP; MAGI1; CARD10; IL1RAP; PPARGC1A; ZNF148; NDUFAF1; TRAF6; AFG3L2; NFS1;	GO:0006461~protein complex assembly	28	116	24.1379310344828	3.94559453390508e-05	0.00115980158638266
PLOD2; UBE2L6; ICMT; PLAT; YES1; CHRM3; TGM1; LOX; USP6; ABL2; PHKA2; UBE2L3; SLC35A1; PHEX; TGM3; NEDD8; FBXO11; UBA3; UBL5; PPP4R2; USP25; FBXO2; CSNK1G3;	GO:0006464~cellular protein modification process	23	94	24.468085106383	0.000156093665302892	0.00348236323667592
F10; FURIN; SPCS2; PCSK5; IMMP1L;	GO:0006465~signal peptide processing	5	25	20	0.11252271449403	0.288221519601557
SGK1; BMPR1B; PIK3CD; RIOK3; CASK; DCLK1; CHUK; IRAK2; MAP3K13; NUAK1; CCNT1; CCNT2; JAK2; ERN1; RPS6KA4; TRIO; CDKL5; STK17B; STK10; PRKD3; CDK14; LATS1; CHEK2; TGFB1; FYN; LYN; RARA; PIM1; FGFR1; BMP2; CCL2; BRAF; CREB1; FER; IGFBP3; CSNK2A2; NPR2; MAK; PRKACB; PIK3R1; MAPK4; ACVR1B; TGFBR1; TGFBR2; MAP3K8; PIK3CA; TXK; PHKA2; CLK2; GSK3A; GSK3B; IRAK1; JAK3; LIMK2; PRKAG1; PRKAA2; SIK1; RIPK4;…	GO:0006468~protein phosphorylation	132	450	29.3333333333333	2.1049828546893e-13	6.86525122465095e-11
SOCS3; FLRT2; GADD45B; LRP6; HSPB1; NF1; BGN; CAV3; PAK2; DNAJC3; LRRTM3; PREX1; DUSP19; PPP1R1C; PPM1E; TESC; TRIB1; PARK7; TAOK3; FLRT3;	GO:0006469~negative regulation of protein kinase activity	20	97	20.6185567010309	0.00245799067166907	0.0289755217044088
PPP6C; PPM1D; PHLPP1; SBF1; BCL2; MYH3; MYH6; PTPRB; PTPRD; PTPRZ1; PTPN3; PTPRM; PTPN6; PPP5C; PTEN; PPP2R2A; CYCS; CTDSPL2; PTPN13; MTMR3; PPP2R5D; PTPN14; DUSP5; PPP4R3B; PHLPP2; SSH2; PPTC7; PPP4R1; SSH1; PTPN18; LHPP; PHPT1; CTTNBP2NL; PDP2; DUSP13; FBXW11; PPP1R3C; MTMR7; CTDP1; DUSP10;	GO:0006470~protein dephosphorylation	40	125	32	1.69847091946451e-09	2.15422728285416e-07
PARP1; TIPARP; ART4; SIRT1; ART5; TNKS2; SIRT3;	GO:0006471~protein ADP-ribosylation	7	20	35	0.00679128134725493	0.0582393760822484
EP300; CREBBP; KAT6A; ING4;	GO:0006473~protein acetylation	4	9	44.4444444444444	0.021140555252589	0.112580526414515
NAA16; NAA15;	GO:0006474~N-terminal protein amino acid acetylation	2	9	22.2222222222222	0.245207077927957	0.34023972381049
MDH2; EHHADH; EP300;	GO:0006475~internal protein amino acid acetylation	3	8	37.5	0.0629619494176625	0.201790543547764
SIRT1; SIRT3;	GO:0006476~protein deacetylation	2	10	20	0.27850480020049	0.376111938546527
HS3ST5; CHST4;	GO:0006477~protein sulfation	2	5	40	0.117241225523425	0.288221519601557
PCMT1; PRMT2; SNRPD3; ETF1;	GO:0006479~protein methylation	4	19	21.0526315789474	0.132336041317393	0.290793579171432
ICMT; HENMT1;	GO:0006481~C-terminal protein methylation	2	3	66.6666666666667	0.0626585114526181	0.201790543547764
NPC1; ST8SIA5; MPI; DDOST; LRP2; TRIP11; EXT1; GALNTL6; DHDDS; COG3; B3GNT5; SRD5A3; SDF2L1; B3GAT2; B3GALT1;	GO:0006486~protein glycosylation	15	79	18.9873417721519	0.0148512430838832	0.0935751277658841
DDOST; PMM1; ALG8; MAGT1;	GO:0006487~protein N-linked glycosylation	4	39	10.2564102564103	0.51650011226334	0.543813876847289
ALG8; SRD5A3;	GO:0006488~dolichol-linked oligosaccharide biosynthetic process	2	15	13.3333333333333	0.439280070313657	0.485505931931854
DHDDS; SRD5A3;	GO:0006489~dolichyl diphosphate biosynthetic process	2	7	28.5714285714286	0.179427366573336	0.304559611811842
ALG8;	GO:0006490~oligosaccharide-lipid intermediate biosynthetic process	1	3	33.3333333333333	0.303569396449876	0.376111938546527
MAN2A1; ENGASE; EDEM1; EDEM2;	GO:0006491~N-glycan processing	4	19	21.0526315789474	0.132336041317393	0.290793579171432
TET3; MGEA5; TET2; GALNT10; GALNT9;	GO:0006493~protein O-linked glycosylation	5	33	15.1515151515152	0.228682938065951	0.335450308169596
ATG4A;	GO:0006501~C-terminal protein lipidation	1	7	14.2857142857143	0.514996399064426	0.542314012483434
PGAP3;	GO:0006505~GPI anchor metabolic process	1	2	50	0.237641246202202	0.335450308169596
PIGF; MPPE1; PGAP3; PYURF; PIGU; DPM3; PGAP2;	GO:0006506~GPI anchor biosynthetic process	7	22	31.8181818181818	0.0102507176949242	0.0749276045811485
CAPN9; ADAM12; TLL1; TBL1X; ZFYVE9; PLAT; MMP1; CTSD; CTSL; MMP3; MMP10; DLD; C1S; LTA4H; KEL; PSMB5; LAP3; SRI; CPS1; MMP12; PRCP; CTSO; CTSK; PSMC4; MMP13; PREP; MASP1; MMP16; YBEY; ADAMTS20; ADAM8; PHEX; ADAMTSL3; ACY1; PMPCA; CBLB; PAPPA; WFDC2; CASP8; TNIP1; NEDD8; RHBDD2; ERAP2; PRSS48; AMZ2; SFRP1; MPND; UBA3; ADAM32; ATG4A; NCSTN; PIGK; NUDT16; SCRN2; CNDP2; PARK7; MMP19; SENP7; PRSS16; D…	GO:0006508~proteolysis	73	508	14.3700787401575	0.000860005748944404	0.0129454491747697
NCSTN; ADAM19; PSENEN;	GO:0006509~membrane protein ectodomain proteolysis	3	22	13.6363636363636	0.368894041806767	0.425776085664737
UBA6; PSMD9; USP9Y; RNF40; USP12; USP2; UBR5; USP6; USP5; UBE2A; UBE2D1; USP11; UBE2G2; UBE2L3; SQSTM1; NEDD8; RNF20; USP49; USP34; USP31; USP43; USP37; FBXO11; USP38; USP32; USP9X; USP7; USP47; USP42; SMURF2; CYLD; RLIM; DTL; USP36; USP25; CDC23; USP21; AMFR; ZNRF3; USP24; USP15;	GO:0006511~ubiquitin-dependent protein catabolic process	41	151	27.1523178807947	5.27639661962453e-08	4.06045398289982e-06
NEURL1; UBE4B; NEDD4; RBX1; CUL3; KLHL22; NEDD4L; UBE2O; UBE2T; FANCL; DTL;	GO:0006513~protein monoubiquitination	11	28	39.2857142857143	0.000341050204208937	0.00648848013507502
OMA1;	GO:0006515~misfolded or incompletely synthesized protein catabolic process	1	9	11.1111111111111	0.595261520137901	0.611694846425279
MGEA5; ADAMTS9; FBXO2;	GO:0006516~glycoprotein catabolic process	3	7	42.8571428571429	0.0488504327987518	0.181835116434049
MGEA5; MAN2A1; ENGASE; PARK7;	GO:0006517~protein deglycosylation	4	11	36.3636363636364	0.0351344081010077	0.158132132412392
CPM; MIPEP; DNPEP;	GO:0006518~peptide metabolic process	3	12	25	0.134517839628876	0.290793579171432
SLC7A4; GCAT; QDPR; ATF4; SLC6A6; ACY1; SLC3A1; CLN3; BPHL; SLC7A6; SDSL;	GO:0006520~cellular amino acid metabolic process	11	30	36.6666666666667	0.000547036711038063	0.0090938214415041
PSMD9; PSMD10; OAZ2; ODC1; PSMC3; PSMB1; PSMA2; PSMA5; PSMB6; PSMB5; PSMB10; PSMC4; PSMB3; OAZ1; PSMD4; PSMC1; PSME1; PSMB7; PSME2;	GO:0006521~regulation of cellular amino acid metabolic process	19	51	37.2549019607843	5.13385756972795e-06	0.000217048089475721
ART4;	GO:0006525~arginine metabolic process	1	2	50	0.237641246202202	0.335450308169596
CPS1;	GO:0006526~arginine biosynthetic process	1	6	16.6666666666667	0.469079872202862	0.505503916382022
DDAH1; NOS3;	GO:0006527~arginine catabolic process	2	8	25	0.212071600016992	0.335450308169596
ASPG;	GO:0006530~asparagine catabolic process	1	1	100	0.165473244597106	0.290793579171432
GOT1;	GO:0006531~aspartate metabolic process	1	6	16.6666666666667	0.469079872202862	0.505503916382022
BCAT2; GOT1;	GO:0006532~aspartate biosynthetic process	2	5	40	0.117241225523425	0.288221519601557
GOT1;	GO:0006533~aspartate catabolic process	1	3	33.3333333333333	0.303569396449876	0.376111938546527
CTH; GCLC; CDO1;	GO:0006534~cysteine metabolic process	3	4	75	0.017335261022969	0.0991889747254091
GOT1; GCLC; MTHFS;	GO:0006536~glutamate metabolic process	3	13	23.0769230769231	0.1554698435916	0.290793579171432
ALDH4A1;	GO:0006537~glutamate biosynthetic process	1	6	16.6666666666667	0.469079872202862	0.505503916382022
PHGDH; CPS1; MECP2; CTPS2;	GO:0006541~glutamine metabolic process	4	18	22.2222222222222	0.116892558352302	0.288221519601557
PHGDH; BAAT;	GO:0006544~glycine metabolic process	2	8	25	0.212071600016992	0.335450308169596
DHFR;	GO:0006545~glycine biosynthetic process	1	2	50	0.237641246202202	0.335450308169596
GCSH;	GO:0006546~glycine catabolic process	1	4	25	0.363797117699189	0.420105624535786
GHR;	GO:0006549~isoleucine metabolic process	1	3	33.3333333333333	0.303569396449876	0.376111938546527
BCAT2; ACAT1;	GO:0006550~isoleucine catabolic process	2	2	100	0.0398567954591653	0.159636954444341
IVD; HMGCL; AUH; MCCC1;	GO:0006552~leucine catabolic process	4	5	80	0.00493095719988534	0.0457618530669857
HYKK; DLD; ALDH7A1; CRYM; GCDH; SLC25A21; PIPOX;	GO:0006554~lysine catabolic process	7	12	58.3333333333333	0.000712199842116013	0.0110737813130249
GSTZ1; QDPR;	GO:0006559~L-phenylalanine catabolic process	2	11	18.1818181818182	0.311688974789868	0.38374218736937
ALDH4A1;	GO:0006560~proline metabolic process	1	2	50	0.237641246202202	0.335450308169596
ALDH4A1; PYCR2;	GO:0006561~proline biosynthetic process	2	6	33.3333333333333	0.147664184171926	0.290793579171432
ALDH4A1;	GO:0006562~proline catabolic process	1	3	33.3333333333333	0.303569396449876	0.376111938546527
SRR;	GO:0006563~L-serine metabolic process	1	5	20	0.418817208391507	0.464230305918988
PHGDH;	GO:0006564~L-serine biosynthetic process	1	4	25	0.363797117699189	0.420105624535786
PHGDH;	GO:0006566~threonine metabolic process	1	1	100	0.165473244597106	0.290793579171432
GCDH;	GO:0006568~tryptophan metabolic process	1	2	50	0.237641246202202	0.335450308169596
KYNU;	GO:0006569~tryptophan catabolic process	1	9	11.1111111111111	0.595261520137901	0.611694846425279
GSTZ1;	GO:0006572~tyrosine catabolic process	1	6	16.6666666666667	0.469079872202862	0.505503916382022
GHR; ALDH6A1;	GO:0006573~valine metabolic process	2	4	50	0.0886966642375693	0.244953005388352
HIBADH; ALDH6A1; HIBCH; ACAD8;	GO:0006574~valine catabolic process	4	4	100	0.00294011343136669	0.0325312389199199
MAOA; MECP2;	GO:0006576~cellular biogenic amine metabolic process	2	3	66.6666666666667	0.0626585114526181	0.201790543547764
BCL2;	GO:0006582~melanin metabolic process	1	1	100	0.165473244597106	0.290793579171432
AOC2; SULT1A1; SULT1A2;	GO:0006584~catecholamine metabolic process	3	7	42.8571428571429	0.0488504327987518	0.181835116434049
TPO;	GO:0006590~thyroid hormone generation	1	11	9.09090909090909	0.662245342918748	0.673955178848515
OAZ2; ODC1;	GO:0006595~polyamine metabolic process	2	7	28.5714285714286	0.179427366573336	0.304559611811842
OAZ2; OAZ1;	GO:0006596~polyamine biosynthetic process	2	6	33.3333333333333	0.147664184171926	0.290793579171432
CKM; GHR; CKB; CKMT2; GATM; GAMT;	GO:0006600~creatine metabolic process	6	10	60	0.00155713712139316	0.0201223248007958
GATM; GAMT;	GO:0006601~creatine biosynthetic process	2	2	100	0.0398567954591653	0.159636954444341
RASSF9; YWHAQ; SYNJ2BP; AKAP6; OS9; LTBP2; PAN3; NLGN1; AP1S3; ERBIN;	GO:0006605~protein targeting	10	34	29.4117647058824	0.00371416711067241	0.0376864156162893
MCM3AP; NUP153; NUTF2; HIKESHI; RPAIN; PRICKLE1; PPP1R10; NUP58; NUP62CL; NUP50;	GO:0006606~protein import into nucleus	10	49	20.4081632653061	0.0289292467448685	0.138556930738185
KPNA4; KPNA5; RANBP2; CBLB; TRPS1;	GO:0006607~NLS-bearing protein import into nucleus	5	22	22.7272727272727	0.0786608611144261	0.237612506613214
XPO1; TGFB1; EGR2; GSK3B; NUTF2; XPO6; XPO4; SMURF1;	GO:0006611~protein export from nucleus	8	29	27.5862068965517	0.0123254386226721	0.0811252265175036
ICMT; PARD3; ATG4A; RABGEF1;	GO:0006612~protein targeting to membrane	4	26	15.3846153846154	0.258468898353783	0.35719400420199
SRP14; TRAM1L1;	GO:0006613~cotranslational protein targeting to membrane	2	11	18.1818181818182	0.311688974789868	0.38374218736937
SRP72; RPS2; RPL35A; RPS3; RPS12; SRP14; RPS19; RPL21; RPS9; RPL29; RPL34; SRP9; RPL37A; RPS4X; RPS15; RPS24; RPS25; RPS26; RPL41; RPL18; RPL26L1;	GO:0006614~SRP-dependent cotranslational protein targeting to membrane	21	92	22.8260869565217	0.000647339364622912	0.0103589423091176
SRP72; SRP9;	GO:0006616~SRP-dependent cotranslational protein targeting to membrane, translocation	2	7	28.5714285714286	0.179427366573336	0.304559611811842
OS9; ANKRD13C;	GO:0006621~protein retention in ER lumen	2	9	22.2222222222222	0.245207077927957	0.34023972381049
NEDD4; SNX16;	GO:0006622~protein targeting to lysosome	2	13	15.3846153846154	0.376839884327394	0.432614208474408
PEX19; ZFAND6; PEX16;	GO:0006625~protein targeting to peroxisome	3	7	42.8571428571429	0.0488504327987518	0.181835116434049
TIMM17B; TOMM5; DNAJC19; TOMM22; TOMM7; TIMM8B; TIMM13;	GO:0006626~protein targeting to mitochondrion	7	34	20.5882352941176	0.0599685705286899	0.201790543547764
PMPCA; IMMP1L; MIPEP;	GO:0006627~protein processing involved in protein targeting to mitochondrion	3	4	75	0.017335261022969	0.0991889747254091
MGST3; ZNF202; LDLR; CD36; PTGS1; HMGCL; PPARG; FABP6; SLC16A1; LRP2; HMGCS1; PDE3A; PLCL1; LCN12; LPIN2; OMA1; GDPD2; MID1IP1; PEMT; ACAD8; LIPG;	GO:0006629~lipid metabolic process	21	123	17.0731707317073	0.0125081506409038	0.0819792571670338
PER2; NDUFS6; FABP3; GHR; ACADSB; FASN; BAAT; THEM4; ACSF2; ALKBH7; CROT; CRYL1; MORC2;	GO:0006631~fatty acid metabolic process	13	44	29.5454545454545	0.000965622698728352	0.0142533402232554
HACD1; NDUFAB1; LPL; FASN; PRKAG1; PRKAA2; ACSM6; CBR4; HSD17B8; PECR;	GO:0006633~fatty acid biosynthetic process	10	46	21.7391304347826	0.0207180095402281	0.112580526414515
PEX7; ECI2; ACAA1; ACADM; ACADS; CPT2; ACAT1; ECHS1; ACAA2; HADHB; EHHADH; ECH1; AUH; DECR1; HADH; HIBCH; BDH2; CROT;	GO:0006635~fatty acid beta-oxidation	18	40	45	1.08024481693114e-06	5.91887740092911e-05
ACOT8; HMGCL; ACOT2; BAAT; ACSM6; ACOT1;	GO:0006637~acyl-CoA metabolic process	6	23	26.0869565217391	0.0350425859822603	0.158132132412392
INSIG1; APOC3; CAT; LPL; GPX1; CAV3; SLC22A4; INSIG2;	GO:0006641~triglyceride metabolic process	8	34	23.5294117647059	0.0256881125695455	0.128343883303953
SIRT1;	GO:0006642~triglyceride mobilization	1	4	25	0.363797117699189	0.420105624535786
LCAT; LPL; PLA2G4A; PLCB2; ACP6; PLCE1; PLA2G4C;	GO:0006644~phospholipid metabolic process	7	48	14.5833333333333	0.194982258268468	0.329899576798601
LPIN2;	GO:0006646~phosphatidylethanolamine biosynthetic process	1	14	7.14285714285714	0.742524097711112	0.748424951467757
PLA2G15; PIP5K1A;	GO:0006650~glycerophospholipid metabolic process	2	4	50	0.0886966642375693	0.244953005388352
PLCE1;	GO:0006651~diacylglycerol biosynthetic process	1	4	25	0.363797117699189	0.420105624535786
GPD1; PLA2G4A; GPAT3; GPD1L;	GO:0006654~phosphatidic acid biosynthetic process	4	34	11.7647058823529	0.419378145335149	0.46470165303356
CDS1;	GO:0006655~phosphatidylglycerol biosynthetic process	1	4	25	0.363797117699189	0.420105624535786
APOA1; LCAT; LPIN2; PEMT;	GO:0006656~phosphatidylcholine biosynthetic process	4	25	16	0.239009407172487	0.336964888786406
CDS1;	GO:0006657~CDP-choline pathway	1	7	14.2857142857143	0.514996399064426	0.542314012483434
SERINC1;	GO:0006658~phosphatidylserine metabolic process	1	5	20	0.418817208391507	0.464230305918988
ABHD12;	GO:0006660~phosphatidylserine catabolic process	1	1	100	0.165473244597106	0.290793579171432
PIK3CD; PIK3C2A; PIK3R2; SYNJ2; INPP4B; SYNJ1; FGF2; PIK3R1; PIK3CA; PTEN; MTMR1; MTMR3; FIG4; PIK3R3; CDS1; PIP5K1A; INPP5E; MTMR7; INPP5F; PIKFYVE;	GO:0006661~phosphatidylinositol biosynthetic process	20	58	34.4827586206897	7.53851808465988e-06	0.000299906360323685
TXN; TXN2;	GO:0006662~glycerol ether metabolic process	2	5	40	0.117241225523425	0.288221519601557
PLA2G4A;	GO:0006663~platelet activating factor biosynthetic process	1	4	25	0.363797117699189	0.420105624535786
ARV1; SERINC1;	GO:0006665~sphingolipid metabolic process	2	13	15.3846153846154	0.376839884327394	0.432614208474408
SPHK1;	GO:0006670~sphingosine metabolic process	1	3	33.3333333333333	0.303569396449876	0.376111938546527
CLN3; ASAH1; ORMDL2; PLA2G15; CERK; COL4A3BP;	GO:0006672~ceramide metabolic process	6	17	35.2941176470588	0.0116075332481844	0.0785573075264971
CLN3;	GO:0006678~glucosylceramide metabolic process	1	2	50	0.237641246202202	0.335450308169596
UGCG;	GO:0006679~glucosylceramide biosynthetic process	1	1	100	0.165473244597106	0.290793579171432
GBA;	GO:0006680~glucosylceramide catabolic process	1	2	50	0.237641246202202	0.335450308169596
CLN3;	GO:0006681~galactosylceramide metabolic process	1	2	50	0.237641246202202	0.335450308169596
GALC;	GO:0006683~galactosylceramide catabolic process	1	1	100	0.165473244597106	0.290793579171432
CLN3;	GO:0006684~sphingomyelin metabolic process	1	4	25	0.363797117699189	0.420105624535786
SMPDL3B;	GO:0006685~sphingomyelin catabolic process	1	6	16.6666666666667	0.469079872202862	0.505503916382022
SPTLC2; SGMS2; SAMD8; PEMT;	GO:0006686~sphingomyelin biosynthetic process	4	6	66.6666666666667	0.00765914269275281	0.0606444720262011
GBA; PSAP; KIT; GM2A; ARSD; GALC; ASAH1; UGCG; ARSJ; SUMF1; CERK;	GO:0006687~glycosphingolipid metabolic process	11	45	24.4444444444444	0.00775291125357225	0.0612453162349669
ST8SIA5; UGCG;	GO:0006688~glycosphingolipid biosynthetic process	2	9	22.2222222222222	0.245207077927957	0.34023972381049
GM2A;	GO:0006689~ganglioside catabolic process	1	6	16.6666666666667	0.469079872202862	0.505503916382022
TBXAS1; PLA2G4A; PTGIS;	GO:0006690~icosanoid metabolic process	3	8	37.5	0.0629619494176625	0.201790543547764
LTA4H; ABCC1;	GO:0006691~leukotriene metabolic process	2	15	13.3333333333333	0.439280070313657	0.485505931931854
TNFRSF1A; PTGS2; AKR1C3; AKR1C2;	GO:0006693~prostaglandin metabolic process	4	13	30.7692307692308	0.0533859321736336	0.194282810551125
HSD17B1; FDXR; STAR; HSD17B8; TRERF1; ACBD3;	GO:0006694~steroid biosynthetic process	6	29	20.6896551724138	0.0773220714201495	0.237612506613214
INSIG1; TM7SF2; CYB5R3; APOA1; HMGCR; CFTR; ACAA2; PRKAA2; HMGCS1; MVK; SQLE; PMVK; ARV1; INSIG2;	GO:0006695~cholesterol biosynthetic process	14	38	36.8421052631579	9.62590486264236e-05	0.00241761883662714
ACOT8; SCP2; STAR; AKR1D1; CYP27A1; BAAT; ACOX2; AMACR;	GO:0006699~bile acid biosynthetic process	8	20	40	0.00199264771737662	0.0244143903690741
CYP11A1; AKR1B1; FDXR; STAR;	GO:0006700~C21-steroid hormone biosynthetic process	4	9	44.4444444444444	0.021140555252589	0.112580526414515
SRD5A3;	GO:0006702~androgen biosynthetic process	1	11	9.09090909090909	0.662245342918748	0.673955178848515
HSD17B1; STAR; HSD17B8;	GO:0006703~estrogen biosynthetic process	3	11	27.2727272727273	0.114641153323305	0.288221519601557
CYP11A1;	GO:0006704~glucocorticoid biosynthetic process	1	9	11.1111111111111	0.595261520137901	0.611694846425279
MT3; AKR1D1; TRERF1;	GO:0006707~cholesterol catabolic process	3	11	27.2727272727273	0.114641153323305	0.288221519601557
PHYH;	GO:0006720~isoprenoid metabolic process	1	2	50	0.237641246202202	0.335450308169596
SQLE; CYP1B1;	GO:0006725~cellular aromatic compound metabolic process	2	2	100	0.0398567954591653	0.159636954444341
DHFR; QDPR; GCH1; PCBD2;	GO:0006729~tetrahydrobiopterin biosynthetic process	4	7	57.1428571428571	0.0112197218150023	0.0773077210371738
DHFR; CA3; AHCY;	GO:0006730~one-carbon metabolic process	3	29	10.3448275862069	0.531097339939057	0.558753560866759
IDH3B; MDH1; MDH2; MDH1B; GPD1L;	GO:0006734~NADH metabolic process	5	7	71.4285714285714	0.0022743694952374	0.026996805325617
GCK; TP53I3; DCXR;	GO:0006739~NADP metabolic process	3	6	50	0.0364930457669433	0.158132132412392
NADK; IDH2;	GO:0006741~NADP biosynthetic process	2	4	50	0.0886966642375693	0.244953005388352
HMGCR;	GO:0006743~ubiquinone metabolic process	1	1	100	0.165473244597106	0.290793579171432
COQ8A; COQ10A; COQ3; COQ6; COQ4;	GO:0006744~ubiquinone biosynthetic process	5	14	35.7142857142857	0.0200472106163954	0.110372464237694
FLAD1;	GO:0006747~FAD biosynthetic process	1	1	100	0.165473244597106	0.290793579171432
OPLAH; GSTA4; EEF1E1; GSTZ1; ETHE1; SOD1; GPX1; GSTM1; GSTM3; GSTM2; GSTO1; HMGN5; GSTM4; GLO1; GGTA1P; CLIC5; GSTK1; MMACHC; CLIC4;	GO:0006749~glutathione metabolic process	19	55	34.5454545454545	1.23672658308704e-05	0.000448166157013924
OPLAH; GGCT; GCLC; HAGH; CNDP2; MGST2;	GO:0006750~glutathione biosynthetic process	6	17	35.2941176470588	0.0116075332481844	0.0785573075264971
MT-ATP6; TGFB1; MT-ATP8; UQCC3; ATP5S;	GO:0006754~ATP biosynthetic process	5	29	17.2413793103448	0.166556471438515	0.292423807455111
CYP26B1;	GO:0006766~vitamin metabolic process	1	7	14.2857142857143	0.514996399064426	0.542314012483434
PCCB; BTD; PDZD11; MCCC1;	GO:0006768~biotin metabolic process	4	14	28.5714285714286	0.0641021871338923	0.203445727377214
PTGS2; PTGIS; NAPRT; NAXE;	GO:0006769~nicotinamide metabolic process	4	7	57.1428571428571	0.0112197218150023	0.0773077210371738
ENPP1; FLAD1;	GO:0006771~riboflavin metabolic process	2	5	40	0.117241225523425	0.288221519601557
GPHN; NFS1;	GO:0006777~Mo-molybdopterin cofactor biosynthetic process	2	6	33.3333333333333	0.147664184171926	0.290793579171432
CYP1A1;	GO:0006778~porphyrin-containing compound metabolic process	1	2	50	0.237641246202202	0.335450308169596
PPOX;	GO:0006779~porphyrin-containing compound biosynthetic process	1	4	25	0.363797117699189	0.420105624535786
UROS;	GO:0006780~uroporphyrinogen III biosynthetic process	1	1	100	0.165473244597106	0.290793579171432
SUCLA2;	GO:0006781~succinyl-CoA pathway	1	1	100	0.165473244597106	0.290793579171432
UROD; UROS; ALAS2; PPOX;	GO:0006782~protoporphyrinogen IX biosynthetic process	4	8	50	0.0156923979748701	0.0949830075789481
UROD; UROS; ALAS2; FECH; PPOX; NFE2L1; TMEM14C;	GO:0006783~heme biosynthetic process	7	20	35	0.00679128134725493	0.0582393760822484
CHST3; CHST4; ISCA1;	GO:0006790~sulfur compound metabolic process	3	16	18.75	0.223270400282465	0.335450308169596
TGFB1; ACYP1; ACYP2; ENPP1; PTPRB; PTPRD; INPP1; SLC20A1; LHPP;	GO:0006796~phosphate-containing compound metabolic process	9	17	52.9411764705882	0.00021444418487071	0.00451916376055229
SH3PXD2B; CCS; SOD1; CYBA; PREX1; NOX4;	GO:0006801~superoxide metabolic process	6	20	30	0.021187954233948	0.112580526414515
MGST3; GSTA4; AOC2; AOC1; CYP3A5; PTGS1; EPHX2; RORA; AHR; SULT1A1; SULT1A2; ACY1; AKR1C1; CYP1B1; BPHL; MGST2; CYP26B1;	GO:0006805~xenobiotic metabolic process	17	75	22.6666666666667	0.0021600244527934	0.0262771003147104
TIPARP; NIT1;	GO:0006807~nitrogen compound metabolic process	2	5	40	0.117241225523425	0.288221519601557
BCL2;	GO:0006808~regulation of nitrogen utilization	1	2	50	0.237641246202202	0.335450308169596
NOS3; GCHFR; GCH1; RORA; CYP1B1;	GO:0006809~nitric oxide biosynthetic process	5	13	38.4615384615385	0.0158790398128041	0.0949830075789481
CACNB4; SLC7A4; SEC14L5; ASNA1; SLC24A1; ABCC6; ALB; SLC25A5; DBI; CFTR; ATP1B2; GJA1; GABRB1; GABRB3; CHRNA5; SRI; SLC6A6; ABCC1; SLC16A2; GRIK1; GABRB2; GRIA4; OAZ1; AQP4; UCP2; SMAD3; CACNB1; SLC25A11; GRIN2A; GRIK2; GRIN2B; ITPR2; LAPTM4A; SLC15A2; NNAT; SLC25A53; CREBRF; SLC20A1; SLC7A6; SLC30A3; AKAP9; SLC12A5; ACBD3; DYNLRB1; CLIC5; TMEM9; STX8; MOB4; SLC4A4;	GO:0006810~transport	49	295	16.6101694915254	0.0003910281364079	0.007277586158309
SLC24A1; GABRB1; CLDN15; LASP1; SLC15A2; TMC7; SLC20A1; TMEM109; SLC12A5; ATP11B;	GO:0006811~ion transport	10	106	9.43396226415094	0.551924504227641	0.57821727681274
PKD1L3; PIEZO1; TRPM3; ATP10D;	GO:0006812~cation transport	4	22	18.1818181818182	0.183086220980498	0.310001860938302
KCNQ3; ABCC9; KCNA4; CDK2; AQP1; GJA5; KCNJ6; ATP1A2; KCNJ2; KCNC4; KCNAB1; TSC1; KCNN1; KCNS3; KCNMB3; KCNJ16; KCNIP2; KCND3; KCNMB2;	GO:0006813~potassium ion transport	19	78	24.3589743589744	0.00058704605834925	0.00959589129745588
SGK1; SLC22A5; SCN1A; TRAPPC10; ATP1A2; SLC10A7; NDUFA9; SLC10A5; SLC13A3; FGF13; NEDD4L; SLC38A2; SLC38A3; SLC22A4; SLC38A1; SLC6A15; SLC38A10; COMMD9; SLC4A4;	GO:0006814~sodium ion transport	19	74	25.6756756756757	0.000337459604970114	0.00643805246362203
SLC24A1; NPY; FYN; SLC3A2; TPT1; PLN; SRI; RYR3; CALCRL; BSPRY; RYR2; TRPC4; CAMK2A;	GO:0006816~calcium ion transport	13	73	17.8082191780822	0.0332712438963573	0.154386686616633
LRRC8A; VDAC3;	GO:0006820~anion transport	2	14	14.2857142857143	0.408464175861108	0.464230305918988
FXYD1; CLCN6; ANO4; CLIC5; CLIC4;	GO:0006821~chloride transport	5	31	16.1290322580645	0.196768794751136	0.332840077858861
TCN2; GIF;	GO:0006824~cobalt ion transport	2	5	40	0.117241225523425	0.288221519601557
ATOX1; SLC31A1; SCO1; CP; ATP7B; COX17; HEPH;	GO:0006825~copper ion transport	7	14	50	0.00140850646708868	0.0189822769670433
IREB2; HEPH;	GO:0006826~iron ion transport	2	11	18.1818181818182	0.311688974789868	0.38374218736937
TRPC4;	GO:0006828~manganese ion transport	1	11	9.09090909090909	0.662245342918748	0.673955178848515
MT3; SLC30A9; SLC39A8;	GO:0006829~zinc II ion transport	3	8	37.5	0.0629619494176625	0.201790543547764
AQP1; MIP; AQP4; AQP10;	GO:0006833~water transport	4	21	19.047619047619	0.165500565281098	0.290793579171432
SLC22A1; SYNJ1; SLC6A6; GABRA2; SLC6A17; SLC6A15;	GO:0006836~neurotransmitter transport	6	24	25	0.0407049375095445	0.16246393764736
SLC6A4;	GO:0006837~serotonin transport	1	3	33.3333333333333	0.303569396449876	0.376111938546527
UCP2; SLC25A30;	GO:0006839~mitochondrial transport	2	13	15.3846153846154	0.376839884327394	0.432614208474408
MICU2; SMDT1;	GO:0006851~mitochondrial calcium ion transport	2	12	16.6666666666667	0.344530278367594	0.420105624535786
CPT2; PRKAA2;	GO:0006853~carnitine shuttle	2	9	22.2222222222222	0.245207077927957	0.34023972381049
SLC22A1; SLC31A1; ATP8B1; SLC22A5;	GO:0006855~drug transmembrane transport	4	19	21.0526315789474	0.132336041317393	0.290793579171432
SLC15A2;	GO:0006857~oligopeptide transport	1	3	33.3333333333333	0.303569396449876	0.376111938546527
SLC25A33;	GO:0006864~pyrimidine nucleotide transport	1	2	50	0.237641246202202	0.335450308169596
SLC3A2; SLC6A6; SLC3A1; SLC7A6; SLC38A2; SLC38A3; SLC38A1; SLC6A15;	GO:0006865~amino acid transport	8	34	23.5294117647059	0.0256881125695455	0.128343883303953
SLC38A3; SLC38A1;	GO:0006867~asparagine transport	2	3	66.6666666666667	0.0626585114526181	0.201790543547764
SLC38A3; SLC38A1;	GO:0006868~glutamine transport	2	5	40	0.117241225523425	0.288221519601557
PSAP; GM2A; VLDLR; ANO4; ABCA6; ABCA10; ABCA5; APOLD1; SIGMAR1; APOO; OSBPL3; PCTP;	GO:0006869~lipid transport	12	69	17.3913043478261	0.0454259264249331	0.175675985366667
P2RY2; SLC12A5;	GO:0006873~cellular ion homeostasis	2	5	40	0.117241225523425	0.288221519601557
SLC24A1; STC2; TGFB1; TPT1; TNNI3; KEL; EPHX2; DMPK; GRIK2; RYR2; ATP13A3; STIM2;	GO:0006874~cellular calcium ion homeostasis	12	87	13.7931034482759	0.14667882174844	0.290793579171432
MT3; LETM2;	GO:0006875~cellular metal ion homeostasis	2	6	33.3333333333333	0.147664184171926	0.290793579171432
ATOX1; SLC31A1; CCDC22; SCO1; PRNP; ATP7B;	GO:0006878~cellular copper ion homeostasis	6	13	46.1538461538462	0.00420816156254189	0.0412918317218473
SOD1; CP; MYC; FTH1; ALAS2; IREB2; NUBP1; HFE; SLC22A17; HEPH; EGLN1; ISCU; SLC40A1; GDF2;	GO:0006879~cellular iron ion homeostasis	14	45	31.1111111111111	0.000406820093540317	0.00749008285123018
FTH1; SRI;	GO:0006880~intracellular sequestering of iron ion	2	6	33.3333333333333	0.147664184171926	0.290793579171432
MT3; ATP7B; MT1X; SLC39A4; SLC39A7; SLC39A8;	GO:0006882~cellular zinc ion homeostasis	6	17	35.2941176470588	0.0116075332481844	0.0785573075264971
SGK1; AGT; C7; ATP1A3; ATP1B2; ATP1A2; NEDD4L;	GO:0006883~cellular sodium ion homeostasis	7	19	36.8421052631579	0.00542953817223946	0.0487377548383592
AQP1; CLCN6; LRRC8A;	GO:0006884~cell volume homeostasis	3	10	30	0.095991839959091	0.258329317045114
EDN1; PDK2;	GO:0006885~regulation of pH	2	12	16.6666666666667	0.344530278367594	0.420105624535786
TBC1D12; EVI5; STX11; SEC24A; CD74; SCG5; ERP29; BCAP31; AP3S2; COPZ1; RHOB; CDK5; APBA1; GRIK2; STX3; STX1A; RIC1; TBC1D10B; TBC1D9; HID1; SYTL1; ADPRHL1; EXPH5; TBC1D15; TGFBRAP1; APPBP2; USP6NL; STAM; RUNDC1; AP2M1; SGSM3; COG3; VPS39; SNX18; IFT27; SIL1; KIF13A; VPS11; VPS45; TBC1D22B; VPS29; TLK1; RPH3AL; STX8; AP4E1; RIMS2; COPG1;	GO:0006886~intracellular protein transport	47	210	22.3809523809524	7.78118979138931e-07	4.44111407343545e-05
PIK3C2A; SEC22B; VAMP5; SNAP29; PDZD11; STXBP5; SYTL1; SCRN2; RSG1; LIN7B; RPH3AL; ARFGEF2; ARFGEF1;	GO:0006887~exocytosis	13	75	17.3333333333333	0.0391636120666682	0.159636954444341
COPE; SEC22B; TRAPPC6A; DCTN3; YIF1A; GOSR1; SEC24A; F10; SERPINA1; CD59; FOLR1; AREG; GRIA1; BCAP31; COPZ1; RAB1A; DYNLL1; LMAN2; ANK3; CUL3; MPPE1; YIF1B; ARFGAP2; DYNC2H1; MCFD2; DYNC2LI1; WHAMM; DYNLL2; COG3; TMED9; COG4; CNIH4; TRAPPC8; TRAPPC1; IER3IP1; COPG1;	GO:0006888~ER to Golgi vesicle-mediated transport	36	158	22.7848101265823	1.02251250740926e-05	0.000382687877773005
KIF2A; COPE; KIF1C; SEC22B; COPZ1; RAB1A; CENPE; LMAN2; ARFGAP2; KIF18A; COG3; TMED9; COG4; DNAJC28; UVRAG; KIF26A; COPG1;	GO:0006890~retrograde vesicle-mediated transport, Golgi to ER	17	81	20.9876543209877	0.00427459105158501	0.0413739893262862
COPE; GOSR1; TRAPPC10; COPZ1; COG3;	GO:0006891~intra-Golgi vesicle-mediated transport	5	27	18.5185185185185	0.138374449281492	0.290793579171432
ARL3; VAMP8;	GO:0006892~post-Golgi vesicle-mediated transport	2	19	10.5263157894737	0.552848594346832	0.57821727681274
CCDC22; CCDC93; COMMD1; STXBP6; CHIC2; ARFGEF2;	GO:0006893~Golgi to plasma membrane transport	6	16	37.5	0.00924371143683034	0.0692308534633277
SYS1-DBNDD2;	GO:0006895~Golgi to endosome transport	1	19	5.26315789473684	0.836212065141091	0.838170120613395
VPS54;	GO:0006896~Golgi to vacuole transport	1	6	16.6666666666667	0.469079872202862	0.505503916382022
PIK3C2A; BIN1; NPC1; LY75; LRP5; ZFYVE9; LDLR; GHR; NME1; CAV3; RAB1A; LRP2; EEA1; DGKD; SNX30; DNER; SNX18; RUFY1; SGIP1; CSNK1G1; NECAP2; ITSN2; SH3BP4; RABGEF1; RAB22A; DNM3; CSNK1G3;	GO:0006897~endocytosis	27	129	20.9302325581395	0.000398082085285911	0.00738879187567265
ACKR2; CUBN; LDLR; APOA1; ALB; VTN; ADRB2; SPARC; FCGR1A; FOLR1; CD36; ENPP1; MRC1; TGFBR2; MASP1; PPT1; DAB2; VLDLR; LRP2; LGALS3BP; PLA2R1; CLN3; PICALM; LRP1B; DMBT1; SUSD2; PIKFYVE;	GO:0006898~receptor-mediated endocytosis	27	185	14.5945945945946	0.0276168368138503	0.132735238833727
ANXA2; S100A10;	GO:0006900~membrane budding	2	7	28.5714285714286	0.179427366573336	0.304559611811842
SNAP29;	GO:0006903~vesicle targeting	1	8	12.5	0.556942528125806	0.57821727681274
CFTR; KCNB1; VPS11; VPS45;	GO:0006904~vesicle docking involved in exocytosis	4	27	14.8148148148148	0.278221319915957	0.376111938546527
VAMP5; GOSR1; SYT1; EEA1; SYT16; SYTL1; SYT14; SYT15; VAMP8; RPH3AL; STX8;	GO:0006906~vesicle fusion	11	58	18.9655172413793	0.0340324446811517	0.15770515129987
PPT1;	GO:0006907~pinocytosis	1	4	25	0.363797117699189	0.420105624535786
TUSC2; IRF8; CD302; RUBCN; PIP5K1A;	GO:0006909~phagocytosis	5	45	11.1111111111111	0.436932716614082	0.483996793803954
CD36; MFGE8;	GO:0006910~phagocytosis, recognition	2	25	8	0.69075387636242	0.700147605079858
GSN; FCGR1A; MFGE8;	GO:0006911~phagocytosis, engulfment	3	32	9.375	0.593145504522207	0.611694846425279
NUP98; CDK5; NUP205; AAAS;	GO:0006913~nucleocytoplasmic transport	4	22	18.1818181818182	0.183086220980498	0.310001860938302
NPC1; S100A8; CTSD; TMBIM6; RAB1A; SRPX; SQSTM1; BECN1; DRAM1; RB1CC1; RUBCN; STAM; MVB12A; VPS39; PARK7; VPS11; EVA1A; VTA1; UVRAG; PLEKHM1; TRIM17;	GO:0006914~autophagy	21	121	17.3553719008264	0.0107528190346263	0.0764756568724358
SGK1; TNFRSF10A; TRAF5; KLF11; TRIAP1; RAD21; PHLPP1; JAK2; GADD45B; PPP1R15A; PSMD10; SMNDC1; STK17B; UNC5C; RTN3; GADD45G; TNFAIP8; AIFM1; NR3C1; S100A8; BCL2; IRF1; RALB; PIM1; GJA1; IGFBP3; CSNK2A2; NFKB1; TNFAIP3; RPS3; MT3; NFKBIA; PTPN6; PRDX3; GRK5; AHR; TGFBR1; TGFBR2; MAP3K8; DCC; IER3; MCM2; MAP2K6; RBM5; PTEN; CXCR4; POLR2G; RHOB; DYNLL1; MAP3K9; DAB2; MECOM; KMT2A; NOTCH2; ZBTB16; TN…	GO:0006915~apoptotic process	125	530	23.5849056603774	1.44784184641367e-12	3.54152457360257e-10
TNFRSF10A; JAK2; AIFM1; S100A8; PPARG; IFI27; HSPE1; CRADD; SMAD3; BEX3; RIPK1; PMAIP1; CASP8; RPS27L; FAM162A; DLC1; EIF2AK3; SENP1;	GO:0006919~activation of cysteine-type endopeptidase activity involved in apoptotic process	18	78	23.0769230769231	0.0013695921464415	0.0185749239821343
APC; BCAP31; PTK2; CASP8;	GO:0006921~cellular component disassembly involved in execution phase of apoptosis	4	21	19.047619047619	0.165500565281098	0.290793579171432
DNALI1; JAK2; AKAP3; NPY; HSPB1; TPM1; CXCL8; TXN; ALOX12; ANOS1; PTGS2; ACTG1; PLAUR; CALD1; GNA13; CERCAM; CHST4; AMFR;	GO:0006928~movement of cell or subcellular component	18	85	21.1764705882353	0.00308047744308315	0.033406763186962
ITGA2; ANKS1A; ITGA11;	GO:0006929~substrate-dependent cell migration	3	6	50	0.0364930457669433	0.158132132412392
OPHN1;	GO:0006930~substrate-dependent cell migration, cell extension	1	9	11.1111111111111	0.595261520137901	0.611694846425279
SNAI2;	GO:0006933~negative regulation of cell adhesion involved in substrate-bound cell migration	1	4	25	0.363797117699189	0.420105624535786
ACKR2; CYR61; C5; FGF2; CXCL1; CXCL8; CCL2; FOSL1; FER; CXCL2; S1PR1; ANOS1; PTAFR; CXCL6; PLAUR; AMOT; DOCK2; CMTM7; RARRES2;	GO:0006935~chemotaxis	19	117	16.2393162393162	0.0254418233837378	0.128343883303953
FXYD1; NDUFS6; HSBP1; MYL1; TPM1; MYH7; MYH6; GJA1; CKMT2; DES; HRC; MYL9; LMOD1; OXTR; UTRN; CAV3; MYL6; ACTA2; MYL7; CALD1; ASPH; GAMT; SLMAP; SGCA; PABPN1; ANKRD2; KCNIP2; MYOF; COL4A3BP;	GO:0006936~muscle contraction	29	101	28.7128712871287	1.74426728249966e-06	8.65439669604726e-05
HSPB6; TNNC2; TPM1; MYL9; SSTR2; TNNI2; TNNC1;	GO:0006937~regulation of muscle contraction	7	11	63.6363636363636	0.000485981700477867	0.00834207685857872
CHRM3; PDE4D;	GO:0006939~smooth muscle contraction	2	16	12.5	0.469190888661193	0.505503916382022
TNNI3; ATP1A2; CNN1; PLCE1;	GO:0006940~regulation of smooth muscle contraction	4	14	28.5714285714286	0.0641021871338923	0.203445727377214
CASQ2; KLHL41; MYH7; MYH6; SMPX;	GO:0006941~striated muscle contraction	5	13	38.4615384615385	0.0158790398128041	0.0949830075789481
MYL2; TNNI1; SRI; ATP1A2; MYBPC3;	GO:0006942~regulation of striated muscle contraction	5	8	62.5	0.00343404410012482	0.0355820999118834
ERCC1;	GO:0006949~syncytium formation	1	4	25	0.363797117699189	0.420105624535786
SGK1; THAP12; GADD45B; GADD45G; AHSA1; EGFR; C5; AKR1B1; EIF1; PRKAA2; TRAP1; SQSTM1; JADE1; OMA1; SMG1; ZNF443; DUSP10;	GO:0006950~response to stress	17	55	30.9090909090909	0.000109102470097211	0.00266872434891356
CST3; CD74; INHBA; IL32; CD83; TNIP1; MLF2; IL31RA; MALT1;	GO:0006952~defense response	9	59	15.2542372881356	0.130873515767627	0.290793579171432
SERPINA1; FN1; IL6R; SAA2; HFE;	GO:0006953~acute-phase response	5	37	13.5135135135135	0.296238868451365	0.376111938546527
ODAM; HMGB1P1; TLR4; TNFRSF10A; BMPR1B; TNFRSF11B; PIK3CD; ACKR2; CHUK; IRAK2; HYAL3; LY75; RPS6KA4; TUSC2; C5; KNG1; FOS; TGFB1; S100A8; LYN; THBS1; CXCL1; CSF1; CXCL8; SPP1; KIT; BMP2; CYBA; CCL2; MIF; TNFRSF1A; NFKB1; CXCL2; TNFAIP3; PTGS1; SP100; PTAFR; PTX3; EPHA2; CCR7; EPHX2; PTGS2; HRH1; IL15; BCL6; F2RL1; HDAC4; PLP1; CXCR4; ADAM8; CXCL6; NFKB2; RELB; REL; TNFRSF9; NFE2L1; TNIP1; AGER; N…	GO:0006954~inflammatory response	80	370	21.6216216216216	5.46466205619822e-10	7.48549408458032e-08
TLR4; TNFRSF10A; TNFRSF11B; ACKR2; CHUK; LY75; FTH1; VTN; THBS1; IGF1R; CXCL1; IFI6; CXCL8; FCGR1A; ETS1; LIF; RAG1; CD36; TNFRSF1A; CXCL2; ENPP1; IL32; IL4R; PTAFR; HLA-DMA; CCR7; PTGER4; IL15; OPRK1; CRIP1; GEM; CXCL6; SMAD3; IRF8; TNFRSF9; NFIL3; IRAK1BP1; OTUD7B; CHST4; MARCH1; EDA; TNFRSF25; RELT; MAP3K14; IL1RAP; CD274; TNFRSF10D; SUSD2; TENM1; TNFSF13B; SAMHD1; COL4A3BP;	GO:0006955~immune response	52	385	13.5064935064935	0.0121318755469664	0.0811252265175036
C5; C1S; C7; C6; MASP1;	GO:0006956~complement activation	5	87	5.74712643678161	0.908146994897836	0.909076113425209
C5; C7;	GO:0006957~complement activation, alternative pathway	2	13	15.3846153846154	0.376839884327394	0.432614208474408
C5; SERPING1; C1S; C7; C6;	GO:0006958~complement activation, classical pathway	5	96	5.20833333333333	0.943527996910855	0.944079364622709
GPI; BCL2; CCL2; TFE3; PSMB10; CD83;	GO:0006959~humoral immune response	6	56	10.7142857142857	0.450005603105227	0.496870607072013
CD160; BCL10; FOSL1; LGALS3BP; VEZF1; BECN1; KLRG1; ZNF148;	GO:0006968~cellular defense response	8	59	13.5593220338983	0.220590132788399	0.335450308169596
TSC22D2; NFAT5; EGFR; ATF2; SORD; LRRC8A; MARVELD3; TSC22D3; PLK3;	GO:0006970~response to osmotic stress	9	18	50	0.000297064632962862	0.00589737875699317
ITGA2;	GO:0006971~hypotonic response	1	1	100	0.165473244597106	0.290793579171432
SGK1; CHD2; OGG1; ATMIN; NUAK1; PPP1R15A; UBR5; CHEK2; MYC; LYN; PARP1; BCL2; ATF2; CBL; RPS3; APC; YY1; DDIT3; CDKN1A; BCL6; RAD52; RAD51; NFATC2; PMAIP1; NCOA6; TAF9; ZC3H12A; SPDYA; NIPBL; RPS27L; MCM10; TAOK1; SETX; RBBP6; SMC5; CCDC13; DYRK2; IRF7; NABP1; SIRT1; USP47; BARD1; CIB1; ALKBH7; WAC; TAOK3; PLK3; UBE2T; ZBTB40; FANCL; MCM9; CDKN2AIP; DTL; TLK1; TRAF6;	GO:0006974~cellular response to DNA damage stimulus	55	203	27.0935960591133	3.33384653217195e-10	4.96380758670558e-08
CHEK2; MAP2K6; CRY1;	GO:0006975~DNA damage induced protein phosphorylation	3	8	37.5	0.0629619494176625	0.201790543547764
MDM4; TRIAP1; CNOT4; CHEK2; UBB; PCNA; CDK2; CDKN1A; CRADD; SOX4; EP300; PLK3; PLK2;	GO:0006977~DNA damage response, signal transduction by p53 class mediator resulting in cell cycle arrest	13	60	21.6666666666667	0.00931969526603671	0.0692308534633277
CHEK2; SP100; CDKN1A; HIPK2; RPS6KA6; ING4;	GO:0006978~DNA damage response, signal transduction by p53 class mediator resulting in transcription of p21 class mediator	6	15	40	0.00724436192688038	0.0597071418016892
NDUFS8; ATOX1; OGG1; NDUFS2; STC2; NDUFB4; EGFR; PRNP; TPO; CA3; ERCC1; PTGS1; RPS3; PSMB5; DUSP1; PRDX3; PRDX2; PTGS2; GCLC; NDUFA6; GAB1; MTF1; PON2; ETFDH; MICB; NAPRT; IPCEF1; SIRT1; ALS2; SDHAF3; MSRB1; NDUFA12; MSRB2;	GO:0006979~response to oxidative stress	33	101	32.6732673267327	2.86776797864263e-08	2.33825510544326e-06
GPX3;	GO:0006982~response to lipid hydroperoxide	1	2	50	0.237641246202202	0.335450308169596
WFS1; DDIT3; GSK3B; PPP1R15B; EIF2AK3;	GO:0006983~ER overload response	5	10	50	0.006921718810184	0.0582393760822484
HSPB1; THBS1; HSPA6; HSPA1L; DDIT3; HSPA2; TMBIM6; HSPE1; HSPB3; HSPB2; CREBRF; FAF2; HSPB7;	GO:0006986~response to unfolded protein	13	42	30.952380952381	0.00067368657245348	0.0106807392007729
ERN1; DAB2IP;	GO:0006987~activation of signaling protein activity involved in unfolded protein response	2	8	25	0.212071600016992	0.335450308169596
EP300;	GO:0006990~positive regulation of transcription from RNA polymerase II promoter involved in unfolded protein response	1	4	25	0.363797117699189	0.420105624535786
LYN;	GO:0006991~response to sterol depletion	1	1	100	0.165473244597106	0.290793579171432
BECN1; RB1CC1; NPRL2; MAP1LC3C; GABARAPL1;	GO:0006995~cellular response to nitrogen starvation	5	13	38.4615384615385	0.0158790398128041	0.0949830075789481
BIN1; ATXN7; H3F3A; SYNE1; CHMP5;	GO:0006997~nucleus organization	5	25	20	0.11252271449403	0.288221519601557
DMPK; LEMD3;	GO:0006998~nuclear envelope organization	2	19	10.5263157894737	0.552848594346832	0.57821727681274
NUP98;	GO:0006999~nuclear pore organization	1	6	16.6666666666667	0.469079872202862	0.505503916382022
RPS19;	GO:0007000~nucleolus organization	1	4	25	0.363797117699189	0.420105624535786
NOP10; NHP2;	GO:0007004~telomere maintenance via telomerase	2	18	11.1111111111111	0.526021163697002	0.553583120799134
GBA; PARP1; NOS3; PRDX3; PHB; HMGCL; CYCS; GABPB1; MAN2A1; PPRC1; MTFR2; ADGRG6; PPARGC1B; PARK7; SLC25A33; SIRT3; PPARGC1A; AGTPBP1; CHCHD2;	GO:0007005~mitochondrion organization	19	75	25.3333333333333	0.00038906218089485	0.00726072718514667
CAV3; ANK3; FAT4; BAIAP2L1;	GO:0007009~plasma membrane organization	4	13	30.7692307692308	0.0533859321736336	0.194282810551125
WTIP; AGRN; MAST4; C21orf2; ZMYM6; TPM1; CCL2; DES; KRT4; SOX9; ZNF135; ACTG1; TUBA4A; DST; NEDD9; ZMYM4; MAST2; BRWD3; FGD6; LARP4; TUBA1A; FMNL3; FITM2; PDZD8; MICAL1; PHIP; AJUBA; FGD4; TSPAN32; CECR2; BRWD1; TBCCD1; PLCE1; MAST1; PCLO;	GO:0007010~cytoskeleton organization	35	160	21.875	2.80606015411466e-05	0.000874561612714737
TMSB4Y; CDC42EP2; DIAPH2; TPM1; TMSB15A; TMSB15B; BCL2; LMOD1; CAV3; FAT1; PPARGC1B; WHAMM; BRK1; RND1; SHROOM4;	GO:0007015~actin filament organization	15	63	23.8095238095238	0.00256536267639929	0.0293325024551898
FLNB; EZR; ANK3;	GO:0007016~cytoskeletal anchoring at plasma membrane	3	10	30	0.095991839959091	0.258329317045114
DCTN3; DYNLL1; TUBA1B; TUBA4A; TUBA1A; DYNLL2; TRIM54; EML4;	GO:0007017~microtubule-based process	8	32	25	0.0195020363856612	0.109125365363883
KIF2A; KIF1C; DNAL4; CENPE; KIF7; DNAH12; DYNC2H1; KIF18A; DNAH3; AP2M1; DNAH8; DNHD1; KIFC3; KIF13A; DYNLRB1; ACTR10; STARD9; DNAH17; KIF26A;	GO:0007018~microtubule-based movement	19	77	24.6753246753247	0.000513118248654965	0.00865602681043806
STMN1; KIF18A; NCKAP5L;	GO:0007019~microtubule depolymerization	3	10	30	0.095991839959091	0.258329317045114
AKAP9;	GO:0007020~microtubule nucleation	1	17	5.88235294117647	0.803724635371758	0.806432761157511
ARL2;	GO:0007021~tubulin complex assembly	1	6	16.6666666666667	0.469079872202862	0.505503916382022
MID1; APC; FGF13; CIB1; TRIM54; MAP6D1; MID1IP1;	GO:0007026~negative regulation of microtubule depolymerization	7	18	38.8888888888889	0.00428298414839201	0.0413739893262862
LMAN2; EIF2AK3; COL4A3BP;	GO:0007029~endoplasmic reticulum organization	3	26	11.5384615384615	0.464060736666755	0.505503916382022
ATP8B1; ARL1; RAB1A; ATP8B2; LMAN2; TRIP11; RAB30; HIKESHI; ARHGAP21; PLEKHM2; DYNC2H1; SYNE1; USP6NL; OPTN; COG3; KIFC3; TMED9; COG4; DNAJC28; ARFGEF1;	GO:0007030~Golgi organization	20	76	26.3157894736842	0.000180959815624715	0.00392213220637238
PEX7; PEX11A; PEX11B; SCP2; PEX19; PEX3; PEX16;	GO:0007031~peroxisome organization	7	18	38.8888888888889	0.00428298414839201	0.0413739893262862
ANXA8; FAM109A; ALS2; PLEKHF1; VPS11; RAB22A; ARFGEF2;	GO:0007032~endosome organization	7	31	22.5806451612903	0.0420810669987995	0.166983330170787
NDP; MAN2A1; FIG4;	GO:0007033~vacuole organization	3	6	50	0.0364930457669433	0.158132132412392
RNF103-CHMP3; CLN3;	GO:0007034~vacuolar transport	2	14	14.2857142857143	0.408464175861108	0.464230305918988
ATP6V0E2; ATP6V0B; DMXL1; CLIC4;	GO:0007035~vacuolar acidification	4	14	28.5714285714286	0.0641021871338923	0.203445727377214
FGFR1;	GO:0007037~vacuolar phosphate transport	1	1	100	0.165473244597106	0.290793579171432
ACP2; CLN3; BECN1; LYST; VPS11; TMEM106B; CHMP5;	GO:0007040~lysosome organization	7	34	20.5882352941176	0.0599685705286899	0.201790543547764
NPC1; NEDD4; TMEM106B; VPS54;	GO:0007041~lysosomal transport	4	12	33.3333333333333	0.0437258224572554	0.1693880984218
PPT1; CLN3;	GO:0007042~lysosomal lumen acidification	2	6	33.3333333333333	0.147664184171926	0.290793579171432
CDH5; TJP1; FLCN; HDAC7; PKP4;	GO:0007043~cell-cell junction assembly	5	17	29.4117647058824	0.0365950401333978	0.158132132412392
FN1;	GO:0007044~cell-substrate junction assembly	1	7	14.2857142857143	0.514996399064426	0.542314012483434
E2F3; EVI5; CCNT1; CCNT2; TACC1; USP2; TUSC2; STK10; CCNDBP1; PIM1; SRC; CCND2; MAPK4; AHR; ARL2; RGS2; MAP3K8; SIK1; GNAI1; ERH; CDK5; PIN1; TP53BP2; RPS6KA1; RIF1; DAB2IP; LIN54; TET2; PIM3; CCAR1; MRPL41; BANP; CABLES1; RB1CC1; PARD3; PPP1R1C; CCDC124; ERBIN; HMCN1; UHRF1; SPIN2A; SPAG8; SPIN2B; RHNO1; BEX2; RASSF4; CYLD; TXLNG; THAP1; HMG20B; APEX2; TLK1; JAG2; FAM32A; EID1;	GO:0007049~cell cycle	55	196	28.0612244897959	1.11129550006694e-10	1.90281571998963e-08
LAMTOR5; ERN1; CDC123; PPP1R15A; AK1; MYC; TGFB1; PRNP; INHA; THBS1; INHBA; CXCL8; IRF1; APC; DDIT3; TGFBR1; CDKN1A; CDKN2A; CDKN2B; MSH2; MAP2K6; PRKAG1; PRKAA2; MLF1; TGFB2; SMAD3; CDK6; NOTCH2; LAMTOR4; CUL3; ZFHX3; ZBTB49; KMT2E; JMY; TSC1; SGSM3; BARD1; CAB39L; RRAGC; ING4; LAMTOR2;	GO:0007050~cell cycle arrest	41	138	29.7101449275362	6.39286890091739e-09	6.84136860974738e-07
ASPM; UVRAG;	GO:0007051~spindle organization	2	16	12.5	0.469190888661193	0.505503916382022
KIF2A; STMN1; STIL; SPC25; PLK2; SMC3;	GO:0007052~mitotic spindle organization	6	31	19.3548387096774	0.0958688811376416	0.258329317045114
DDX3X; RIOK3; NR3C1; SLC25A5; RPS3; CENPF; CENPE; PHF13; USP9X; SETDB2; FAM96A; SPC25; MIS18A; UVRAG; FAM96B;	GO:0007059~chromosome segregation	15	64	23.4375	0.00291792456524009	0.0325312389199199
TEX11;	GO:0007060~male meiosis chromosome segregation	1	3	33.3333333333333	0.303569396449876	0.376111938546527
KIF2A; XPO1; RAD21; ZWINT; CLIP1; CENPA; CENPF; RANBP2; NUP98; CENPE; MAD2L1; PDS5A; CENPU; TAOK1; SMC5; CENPL; STAG2; SPC24; NUP43; KIF18A; STAG1; AHCTF1; FBXW7; NSL1; B9D2; CENPK; MCMBP; CENPH; DSN1; SPC25; CENPM; SMC3;	GO:0007062~sister chromatid cohesion	32	101	31.6831683168317	8.29225481613349e-08	6.2074736760574e-06
PDS5A; NIPBL; POGZ; SMC3;	GO:0007064~mitotic sister chromatid cohesion	4	10	40	0.0276110242901249	0.132735238833727
CETN3; RAD21; SSSCA1; DCTN3; LATS1; NR3C1; RPS3; CDK2; CDC25A; CLIP1; CETN2; CENPF; PPP5C; GEM; ANAPC15; DYNLT1; NEDD9; SEPT2; FIGN; PPP2R2D; CENPV; USP37; ANKLE2; SMC5; ASPM; STAG2; SPC24; PAPD5; NUP43; STAG1; USP9X; HAUS1; ANAPC16; VCPIP1; PBK; MARK4; SNX18; SETDB2; ANAPC13; MCMBP; USP44; SPC25; EML4; BIRC6; LATS2; BABAM1; ANAPC11; MIS18A; CDC23; ANAPC5; MAPRE3; SMC3; RUVBL1;	GO:0007067~mitotic nuclear division	53	238	22.2689075630252	1.83882807425206e-07	1.21097437313004e-05
PHF13;	GO:0007076~mitotic chromosome condensation	1	14	7.14285714285714	0.742524097711112	0.748424951467757
BANF1; NUP153; RANBP2; NUP98; NUP43; NUP205; NUP58; AAAS; NUP50;	GO:0007077~mitotic nuclear envelope disassembly	9	44	20.4545454545455	0.0367245284664659	0.158491679563217
CENPE;	GO:0007079~mitotic chromosome movement towards spindle pole	1	3	33.3333333333333	0.303569396449876	0.376111938546527
RAB11A; CENPE; CUL3; BECN1; KIF18A; PIBF1; CHMP5; CDC23;	GO:0007080~mitotic metaphase plate congression	8	37	21.6216216216216	0.0373371932411617	0.159636954444341
BANF1; PPP2R2A; ANKLE2;	GO:0007084~mitotic nuclear envelope reassembly	3	10	30	0.095991839959091	0.258329317045114
PIN1; CDK13; CCDC8;	GO:0007088~regulation of mitotic nuclear division	3	24	12.5	0.417115180947328	0.464230305918988
CDC23;	GO:0007091~metaphase/anaphase transition of mitotic cell cycle	1	4	25	0.363797117699189	0.420105624535786
ZWINT; TGFB1; CDKN2B; MAD2L1; NABP1; PLK3; PLK2;	GO:0007093~mitotic cell cycle checkpoint	7	30	23.3333333333333	0.036992420143209	0.159046506943401
APC; CENPF; MAD2L1; KLHL22;	GO:0007094~mitotic spindle assembly checkpoint	4	17	23.5294117647059	0.102293009585213	0.272821192620375
FOXN3; CDK5RAP3; TAOK3; FANCI;	GO:0007095~mitotic G2 DNA damage checkpoint	4	15	26.6666666666667	0.0758501808718258	0.235813839669149
CDC23; CDC14A;	GO:0007096~regulation of exit from mitosis	2	11	18.1818181818182	0.311688974789868	0.38374218736937
WDR43; WDR81; FHOD1;	GO:0007097~nuclear migration	3	9	33.3333333333333	0.0787184665652477	0.237612506613214
CETN3;	GO:0007098~centrosome cycle	1	6	16.6666666666667	0.469079872202862	0.505503916382022
CDK2; CETN2; CEP135; SASS6;	GO:0007099~centriole replication	4	16	25	0.0885950704387393	0.244953005388352
UBA3; CIB1; PLK3;	GO:0007113~endomitotic cell cycle	3	3	100	0.0105822058826927	0.075340465790605
CDK2; RAD51; RAD54L; DUSP13; SMC3;	GO:0007126~meiotic nuclear division	5	24	20.8333333333333	0.10055308499662	0.26943978057193
MEIOC; SYCE1L; SYCE2; TEX11; STAG3;	GO:0007130~synaptonemal complex assembly	5	20	25	0.0596272464922405	0.201790543547764
RAD21; MSH2; RAD51; TEX11; KLHDC3; CCNB1IP1;	GO:0007131~reciprocal meiotic recombination	6	30	20	0.0863213469223689	0.244953005388352
HSPA2; SPDYA; KIF18A; CYP26B1;	GO:0007140~male meiosis	4	23	17.3913043478261	0.201247153131156	0.335450308169596
MEIOC; HSPA2; SYCP3; SLC2A8;	GO:0007141~male meiosis I	4	18	22.2222222222222	0.116892558352302	0.288221519601557
PRKAR1A;	GO:0007143~female meiotic division	1	9	11.1111111111111	0.595261520137901	0.611694846425279
MEIOC;	GO:0007144~female meiosis I	1	5	20	0.418817208391507	0.464230305918988
NF1; GJB7; ENPP5;	GO:0007154~cell communication	3	29	10.3448275862069	0.531097339939057	0.558753560866759
CYR61; PCDH17; CASK; PDZD2; ADAM12; SUSD5; NUAK1; NRP2; CNTN5; PCDH8; FN1; VTN; ICAM1; THBS1; SPP1; HAPLN1; COL6A3; CCL2; NCAM1; ATP1B2; FER; CD36; ITGA2; VCAM1; S1PR1; CDH3; ANOS1; OMG; IL32; TNC; APC; ITGB8; COL8A1; CTGF; EPHA3; THBS2; ITGAE; ABL2; EFNB2; EPHB4; MFAP4; LAMB2; CDH6; CDH11; RND3; RHOB; SRPX; CNTN2; APBA1; DST; TYRO3; LGALS3BP; MFGE8; CNTN1; ARHGAP5; DGCR6; HES1; NEDD9; FAT1; DSC3…	GO:0007155~cell adhesion	92	452	20.353982300885	4.42276104628547e-10	6.44499795872536e-08
PCDH17; PCDH8; CDH3; PTPRM; CDH5; CDH6; CDH11; SMAGP; TRO; FAT1; DSC3; FAT4; CADM2; PCDH19; FAT3; ESAM; PCDH15; PCDH11Y; PCDHAC1; CLSTN2; PCDH9; ROBO2; PCDH18; CELSR3; TENM3; PCDH10; IGSF9; PCDHB10; PCDHB5; PCDHB2; PCDHAC2; NPTN;	GO:0007156~homophilic cell adhesion via plasma membrane adhesion molecules	32	155	20.6451612903226	0.000152703488292993	0.00341786337032259
ICAM1; VCAM1; PTPRD; SMAGP; TENM4; FAT4; NLGN1; CADM2; IL1RAPL1; TENM3; TENM1;	GO:0007157~heterophilic cell-cell adhesion via plasma membrane cell adhesion molecules	11	47	23.4042553191489	0.0101140204905503	0.0744286912038071
CDK5R1; NLGN1; NRXN3;	GO:0007158~neuron cell-cell adhesion	3	16	18.75	0.223270400282465	0.335450308169596
ICAM1; EZR; VCAM1; NT5E; TNIP1; CERCAM; FERMT3;	GO:0007159~leukocyte cell-cell adhesion	7	24	29.1666666666667	0.0148398635682471	0.0935751277658841
TMEM8B; TECTA; VTN; CD63; ITGA2; VCAM1; ITGA3; ITGB8; CTGF; ITGA8; CDK5; TIAM1; PPFIA1; TSC1; EDA; MUC4; FBLN5; ITGA11; MKLN1; EPDR1;	GO:0007160~cell-matrix adhesion	20	91	21.978021978022	0.0012797727728403	0.0175654583590847
FN1;	GO:0007161~calcium-independent cell-matrix adhesion	1	4	25	0.363797117699189	0.420105624535786
KNG1; TNC; TGFBI; RND1; ADAM22;	GO:0007162~negative regulation of cell adhesion	5	36	13.8888888888889	0.278992210277357	0.376111938546527
CAP2; FAT1; PARD3;	GO:0007163~establishment or maintenance of cell polarity	3	27	11.1111111111111	0.486904274257082	0.524340782136282
ARHGAP42; TNFRSF10A; TNFRSF11B; PIK3CD; TRAF5; AGRN; CLDN4; MGST3; NPC1; ANGPT2; NPHP1; INPP4B; THAP12; LY75; ADCY9; PDE8A; JAK2; ABCC9; OPHN1; PEX11A; ZNF217; FLNB; BCAR3; RASSF9; PDE5A; PLEKHG5; NFAT5; RAPGEF3; PEX11B; EGFR; TG; ESR1; NR3C1; CD74; INHA; PGR; S100A6; THBD; LYN; IGF1R; FGF2; CXCL1; SPARC; CXCL8; RARA; TXN; KIT; RALB; FCGR1A; SRC; CCL2; HIVEP1; CREB1; STMN1; GJA1; GABRB1; PLCG1; C…	GO:0007165~signal transduction	217	1073	20.2236719478099	0	0
TSPAN11; TNFRSF10A; TSPAN6; ADGRB3; ADGRL2; CD160; EGFR; AGT; C5; INHA; EDN1; ADRB2; INHBA; IFITM1; CCL2; CD59; MIF; CD36; EDN2; CBL; CD82; OXTR; CCKBR; BSG; IFNGR2; TSPAN7; LIFR; GEM; KLRD1; BIRC3; CASP8; AGER; GPR19; LY6E; CALCRL; CTF1; ADGRG6; CD101; TNFRSF25; KLRG1; TSPAN32; MAGI1; IL12RB2; BRD8; TSPAN10; ADGRL3; CD274; CLEC4A;	GO:0007166~cell surface receptor signaling pathway	48	269	17.8438661710037	0.000105042420633916	0.00259724021271369
JAK2; JAK3; GP6;	GO:0007167~enzyme linked receptor protein signaling pathway	3	9	33.3333333333333	0.0787184665652477	0.237612506613214
NPPA; NPR2;	GO:0007168~receptor guanylyl cyclase signaling pathway	2	10	20	0.27850480020049	0.376111938546527
FYN; YES1; LYN; CSF1; NTF3; PTPRG; NTF4; TXK; ABL2; ROR1; ERBB4; NTRK3; AHI1; IL31RA; SHC3; PAG1; PILRB; NPTN;	GO:0007169~transmembrane receptor protein tyrosine kinase signaling pathway	18	87	20.6896551724138	0.0038116833650349	0.0385616238805377
ADRB2; PDGFC; PILRB;	GO:0007171~activation of transmembrane receptor protein tyrosine kinase activity	3	13	23.0769230769231	0.1554698435916	0.290793579171432
SRC; PTK2;	GO:0007172~signal complex assembly	2	8	25	0.212071600016992	0.335450308169596
PIK3C2A; SOCS5; EGFR; TGFB1; SRC; TDGF1; AREG; PLCG1; CBL; PIK3R1; PIK3CA; IQGAP1; SOX9; PTK2; EFEMP1; CBLB; GAB1; GRB7; DGKD; FAM83B; SHC3; ERBIN; PAG1; PLCE1;	GO:0007173~epidermal growth factor receptor signaling pathway	24	55	43.6363636363636	2.93315448596232e-08	2.36343236168893e-06
SOCS5; CBL; CBLB;	GO:0007175~negative regulation of epidermal growth factor-activated receptor activity	3	11	27.2727272727273	0.114641153323305	0.288221519601557
AKAP3; ACVR2A; ACVR1B; IRAK1;	GO:0007178~transmembrane receptor protein serine/threonine kinase signaling pathway	4	10	40	0.0276110242901249	0.132735238833727
LEFTY2; USP9Y; GDF9; ZFYVE9; FOS; TGFB1; APOA1; JUN; PARP1; FURIN; UBB; TGFB3; SRC; CREB1; CBL; CDH5; TGFBR1; TGFBR2; ID1; TGFB2; FKBP1A; SMAD3; ACVR1; PTK2; KLF10; LTBP2; SMAD2; NEDD8; ARHGEF18; PARD3; TGFBRAP1; USP9X; HIPK2; SMURF1; USP15; F11R;	GO:0007179~transforming growth factor beta receptor signaling pathway	36	90	40	8.22775181319457e-11	1.44491979919409e-08
TGFB1; BMP4; TGFBR2; SMAD2;	GO:0007182~common-partner SMAD protein phosphorylation	4	6	66.6666666666667	0.00765914269275281	0.0606444720262011
ZFYVE9; TGFB1; FKBP1A; SMAD3; SMAD2;	GO:0007183~SMAD protein complex assembly	5	8	62.5	0.00343404410012482	0.0355820999118834
ZFYVE9; TGFB1; JUN; TGFB3; TGFB2;	GO:0007184~SMAD protein import into nucleus	5	9	55.5555555555556	0.00496438265860277	0.0457618530669857
TRIO; PTPRD; FRS2;	GO:0007185~transmembrane receptor protein tyrosine phosphatase signaling pathway	3	7	42.8571428571429	0.0488504327987518	0.181835116434049
ACKR2; RGS16; LANCL1; ADGRB3; GNG7; JAK2; S1PR2; ADGRL2; AGT; C5; APOA1; APOC3; EDN1; INSR; CXCL1; CXCL8; CCL2; AREG; CXCL2; CHRM3; S1PR1; PTAFR; PTPN6; OXTR; CCR7; HRH1; ADRA1B; PPARG; AKR1C3; GPR1; AKR1C2; F2RL1; TAS2R19; GPR85; CXCR4; GNAI1; CXCL6; APLP2; GPR176; ITPR3; GPR19; GPR162; RGS7BP; GPR153; TAPT1; ADGRG6; SFRP1; PREX1; FRS2; FRZB; SFRP2; VN1R1; ADGRL3; CELSR3; RAPGEFL1; GPR160; RAPGE…	GO:0007186~G-protein coupled receptor signaling pathway	58	873	6.64375715922108	0.997586401990038	0.997732077574441
NPY; CCL2; SSTR2; GPR1; CALCRL;	GO:0007187~G-protein coupled receptor signaling pathway, coupled to cyclic nucleotide second messenger	5	45	11.1111111111111	0.436932716614082	0.483996793803954
ADRB2; PRKACB; GRK5; ADRA1B; PTGER4; GNAI1;	GO:0007188~adenylate cyclase-modulating G-protein coupled receptor signaling pathway	6	36	16.6666666666667	0.151366939790217	0.290793579171432
ADCY9; GHRH; PTHLH; NPR3; PTGER4; ADCY8; GPR3; GNA13; CALCRL;	GO:0007189~adenylate cyclase-activating G-protein coupled receptor signaling pathway	9	47	19.1489361702128	0.0498848414314627	0.185483864801351
ADCY9; ADRB2; CAP2; ADCY8;	GO:0007190~activation of adenylate cyclase activity	4	36	11.1111111111111	0.458991106800671	0.505503916382022
ADCY9; PSAP; NPR3; S1PR1; SSTR2; ADCY8; OPRK1; OPRL1; GNAI1;	GO:0007193~adenylate cyclase-inhibiting G-protein coupled receptor signaling pathway	9	47	19.1489361702128	0.0498848414314627	0.185483864801351
NPR3; AKAP9;	GO:0007194~negative regulation of adenylate cyclase activity	2	23	8.69565217391304	0.649149381919026	0.663387662901135
GRM8;	GO:0007196~adenylate cyclase-inhibiting G-protein coupled glutamate receptor signaling pathway	1	7	14.2857142857143	0.514996399064426	0.542314012483434
CHRM3;	GO:0007197~adenylate cyclase-inhibiting G-protein coupled acetylcholine receptor signaling pathway	1	7	14.2857142857143	0.514996399064426	0.542314012483434
AGT;	GO:0007199~G-protein coupled receptor signaling pathway coupled to cGMP nucleotide second messenger	1	2	50	0.237641246202202	0.335450308169596
AGT; ESR1; NPR3; CCKBR; HRH1; ADRA1B; OPRK1; P2RY2; PLCE1;	GO:0007200~phospholipase C-activating G-protein coupled receptor signaling pathway	9	66	13.6363636363636	0.198261455618629	0.335199385221424
EGFR; AGT; TXK; PLCB2;	GO:0007202~activation of phospholipase C activity	4	25	16	0.239009407172487	0.336964888786406
CACNA1A; JAK2; LRP6; AGT; KNG1; ESR1; EDN1; CD36; GJA1; EDN2; CD24; OXTR; CCKBR; CCR7; ADRA1B; PTGER4; OPRL1; ABL2; BCAP31; F2RL1; CAV3; CXCR4; DLG4; GNA13; ITPR3; TRPM4; CHRNA10; PLCE1; SWAP70; NPTN;	GO:0007204~positive regulation of cytosolic calcium ion concentration	30	133	22.5563909774436	6.26125226962371e-05	0.00171533267178611
PRKD3; EDN1; DGKE; DGKD; PARD3; PLCE1;	GO:0007205~protein kinase C-activating G-protein coupled receptor signaling pathway	6	31	19.3548387096774	0.0958688811376416	0.258329317045114
HOMER1;	GO:0007206~phospholipase C-activating G-protein coupled glutamate receptor signaling pathway	1	2	50	0.237641246202202	0.335450308169596
CHRM3;	GO:0007207~phospholipase C-activating G-protein coupled acetylcholine receptor signaling pathway	1	8	12.5	0.556942528125806	0.57821727681274
NSG1; GSK3A; GSK3B;	GO:0007212~dopamine receptor signaling pathway	3	13	23.0769230769231	0.1554698435916	0.290793579171432
AGRN; CHRM3; GRK2; CDK5R1; PLCB1;	GO:0007213~G-protein coupled acetylcholine receptor signaling pathway	5	15	33.3333333333333	0.0248706226043394	0.128343883303953
CACNA1A; GABRB1; ATF4; GABRB3; GABRA2; GABRB2; PLCL1; PHF24;	GO:0007214~gamma-aminobutyric acid signaling pathway	8	25	32	0.0060356040084365	0.0526596838901676
GRIK1; GRIA4; GRIN2A; GRIK2; GRIN2B; KCNB1; PLCB1;	GO:0007215~glutamate receptor signaling pathway	7	15	46.6666666666667	0.00191276323374456	0.02364713968938
GRK2; GRK5;	GO:0007217~tachykinin receptor signaling pathway	2	8	25	0.212071600016992	0.335450308169596
NPPA; NPY; SCG5; SSTR2; OPRK1; OPRL1; GPR1; TENM1; RAPGEF2; NPFFR2;	GO:0007218~neuropeptide signaling pathway	10	99	10.1010101010101	0.47102997555675	0.507405521011039
SNAI2; SUSD5; PTP4A3; NEURL1; MYC; TGFB1; UBB; BMP2; GOT1; MDK; PLN; TGFBR2; RPS19; SOX9; CDH6; JAG1; CDK6; NOTCH2; EP300; CNTN1; HES1; RIPPLY2; FAT4; NOTCH2NL; MAML2; DNER; NCSTN; MAML1; CREBBP; MAML3; RITA1; SPEN; FOXC2; PSENEN; JAG2; HEY1;	GO:0007219~Notch signaling pathway	36	112	32.1428571428571	9.79591807670488e-09	9.86650630990466e-07
JAG1; DNER; NCSTN; PSENEN; JAG2;	GO:0007220~Notch receptor processing	5	17	29.4117647058824	0.0365950401333978	0.158132132412392
MAML2; MAML1; MAML3; RBM15;	GO:0007221~positive regulation of transcription of Notch receptor target	4	7	57.1428571428571	0.0112197218150023	0.0773077210371738
PDE6G; PDE6B; PLCB2; TNRC6A; AGO3; TNRC6C; PLCB1; AGO2; CAMK2A;	GO:0007223~Wnt signaling pathway, calcium modulating pathway	9	37	24.3243243243243	0.0156780934994193	0.0949830075789481
C21orf2; GLI2; GLI3; BMP4; PAX6; ARL3; TGFBR2; PTCH1; HES1; SEPT2; STIL; ARL13B; TTBK2; EVC2; IQUB; DYRK2; PTCHD1; HHIP; IFT27; BOC; HIPK2; B9D1; HSPB11;	GO:0007224~smoothened signaling pathway	23	67	34.3283582089552	1.71668147797011e-06	8.64525841368916e-05
IFT122;	GO:0007227~signal transduction downstream of smoothened	1	1	100	0.165473244597106	0.290793579171432
STK36;	GO:0007228~positive regulation of hh target transcription factor activity	1	3	33.3333333333333	0.303569396449876	0.376111938546527
APOA1; SRC; ITGA2; ITGA3; ITGB8; CTGF; ITGAE; TXK; ITGA8; PLP1; DAB2; DST; PTK2; CUL3; NEDD9; FERMT3; TSPAN32; ERBIN; ITGA11;	GO:0007229~integrin-mediated signaling pathway	19	83	22.8915662650602	0.0011104299132545	0.015856173047968
TLR4; CHUK; IRAK2; BCL10; UBB; TNFRSF1A; NFKB1; NFKB2; RELB; REL; BIRC3; RIPK1; IRAK1BP1; TAB3; SNIP1; ZNF675; MAP3K14; TAB2; TRAF6;	GO:0007249~I-kappaB kinase/NF-kappaB signaling	19	59	32.2033898305085	2.76896329747256e-05	0.000869937138733466
TNFRSF10A; IRAK1; ZFP91; COPS8; TRAF4; CARD10; CARD14; MALT1; TRAF6;	GO:0007250~activation of NF-kappaB-inducing kinase activity	9	18	50	0.000297064632962862	0.00589737875699317
TLR4; CHUK; PRDX4; DAB2IP; ERC1;	GO:0007252~I-kappaB phosphorylation	5	12	41.6666666666667	0.0123304658789197	0.0811252265175036
CCDC22; PSMD10; NFKBIA;	GO:0007253~cytoplasmic sequestering of NF-kappaB	3	6	50	0.0364930457669433	0.158132132412392
IRAK2; MAP3K13; UBB; PTGER4; CRKL; IRAK1; MAP3K12; ARHGEF6; MAP4K3; TAB3; SH2D3C; TRIB1; TAB2; TRAF6; DUSP10;	GO:0007254~JNK cascade	15	46	32.6086956521739	0.000167720823609385	0.00369363318617582
MAP3K9;	GO:0007256~activation of JNKK activity	1	7	14.2857142857143	0.514996399064426	0.542314012483434
ERN1; MAP3K9; GAB1; RIPK1; DAB2IP; MAP3K2;	GO:0007257~activation of JUN kinase activity	6	36	16.6666666666667	0.151366939790217	0.290793579171432
SOCS3; JAK2; SOCS5; PIAS1; GHR; CCL2; STAT2; IL31RA;	GO:0007259~JAK-STAT cascade	8	30	26.6666666666667	0.0144569840680392	0.0922794817166826
JAK2; JAK3;	GO:0007260~tyrosine phosphorylation of STAT protein	2	4	50	0.0886966642375693	0.244953005388352
JAK2; JAK3; HES1;	GO:0007262~STAT protein import into nucleus	3	5	60	0.0259723495779353	0.128343883303953
DDAH1; AGT; CD36; NOS3; MT1X; NDNF;	GO:0007263~nitric oxide mediated signal transduction	6	19	31.5789473684211	0.0175513966811789	0.0993590747398089
ARHGAP32; RASGRF2; BCAR3; RHOBTB3; RAB3B; YWHAQ; ARL2; ARL3; ARL1; RND2; GEM; ARL4C; RND3; RAB11A; RAB1A; RASGEF1B; RAB40B; RAB30; ARL13B; RASL11A; DNMBP; ARHGEF18; ARL17A; DOCK3; DOCK4; SH2D3C; DOCK2; RND1; RAB7B; RAB39B; DOCK6; DIRAS2; DOCK7; RSG1; IFT27; RAB17; RRAGC; RAB18; ARHGAP35; RGL1; RABL2A; RAPGEFL1; RAB22A; RABL2B; MFHAS1; RAPGEF2;	GO:0007264~small GTPase mediated signal transduction	46	225	20.4444444444444	8.0816142722373e-06	0.000314494182673598
JUN; FGF2; RALB; NF1; CDK2; CDKN1A; CDKN2A; CRKL; SETDB1; KSR2; KSR1; RAPGEF6; SHC3; RREB1; SYNGAP1; PARK7; PLK2; PLCE1;	GO:0007265~Ras protein signal transduction	18	70	25.7142857142857	0.000470679195310963	0.00809970303689645
CDC42EP2; CHUK; BCL6; SYNJ2BP; RHOB; CDC42EP1; ARHGAP5; MYO9B; GNA13; ARHGAP29; PHACTR4; RHOJ; CDC42EP3;	GO:0007266~Rho protein signal transduction	13	48	27.0833333333333	0.00187062995239917	0.0235513686470256
CYR61; PCDH17; ECE2; TUSC2; PCDH8; SEMA4F; AGT; GHRH; INHA; EDN1; PGR; ADRB2; INHBA; WNT2; TXN; PTHLH; BMP2; BMP3; AREG; GJA1; NTF3; EFNA1; BDNF; CTGF; SSTR2; NTF4; ADRA1B; IL15; GATA4; LHX1; NOV; PGF; EFNB2; TGFB2; PHEX; CXCL6; NDP; KLF10; TMED1; FAT1; GPNMB; CTF1; FJX1; CHST4; PCDH19; PCSK5; FGF13; SFRP2; TSPAN32; PCDH15; PKP4; PCDHAC1; PCDH18; ASH1L; PCDH10; TRHDE; PCDHAC2;	GO:0007267~cell-cell signaling	57	298	19.1275167785235	4.35068845838771e-06	0.000186236657821859
CACNB4; KCNQ3; SCN2B; LRP6; SNCG; SLITRK5; RTN3; PCDH8; NPY; SYT1; PTPRD; CHRNA5; SSTR2; SLC6A4; GRIK1; OPRK1; OPRL1; GRIA1; GPR1; GABRB2; GRIA4; PPT1; NOVA1; PLP1; DLG4; CDK5; APBA1; CACNB1; KCNC4; GRIN2A; GRIK2; GRIN2B; GPR176; TPGS1; HOMER1; KCNN1; LRFN5; AKAP9; SLC12A5; KCNMB3; KCNIP2; KCND2; PCDHB10; PCDHB5; PCDHB2; NPFFR2; KCNMB2;	GO:0007268~chemical synaptic transmission	47	243	19.3415637860082	2.23677398366595e-05	0.000739605008571825
CASK; SYT1; PPT1; APBA1; PPFIA1; STX1A; PDZD11; LIN7B; NRXN3;	GO:0007269~neurotransmitter secretion	9	50	18	0.0658179168966928	0.208697644826597
PTEN; ARID1B;	GO:0007270~neuron-neuron synaptic transmission	2	7	28.5714285714286	0.179427366573336	0.304559611811842
CHRM3; CHRNA5; LYPD1; LYNX1; CHRNA10;	GO:0007271~synaptic transmission, cholinergic	5	37	13.5135135135135	0.296238868451365	0.376111938546527
CACNA1A; CHRNA5; EGR3;	GO:0007274~neuromuscular synaptic transmission	3	26	11.5384615384615	0.464060736666755	0.505503916382022
HACD1; TNFRSF10A; LEFTY2; ACKR2; HMGB3; EVI5; TDRD6; DIAPH2; MITF; GADD45B; GADD45G; ZBTB7A; EYA4; ZMYM6; IGF2; ZFY; PIM1; LIF; HIVEP1; ZFX; MAK; EPHA2; HIVEP2; ADRA1B; SERPINF1; KLF3; TPI1; RPS4X; DAB2; BEX3; CENPE; ID2; NOTCH2; TLE1; MXD1; TNFRSF9; MCL1; MN1; DBP; TEF; CDK13; TGIF1; ALX1; ELAVL1; CSRP2; RBBP7; NFE2; DGKD; SPRED3; PRTG; LBH; TAF7L; SPDYA; HIVEP3; ZMYM4; MCTP2; GTF2IRD2B; TMEM88;…	GO:0007275~multicellular organism development	106	462	22.9437229437229	0	0
NR6A1; SPIN4; SPIN2A; SPIN2B; FANCL; ZNF148;	GO:0007276~gamete generation	6	17	35.2941176470588	0.0116075332481844	0.0785573075264971
ANGPT2; PRDM1; RARA; BMP4; MSH2; ACVR1; WDR81; LIN28A;	GO:0007281~germ cell development	8	30	26.6666666666667	0.0144569840680392	0.0922794817166826
MEIOC; ARNTL; USP9Y; TDRD6; CTSV; PIAS1; SBF1; FSTL3; SOD1; ERCC1; RARA; KIT; MAK; BRD2; YY1; ACVR2A; SSTR2; BCL6; CETN2; RGS2; SOX9; NR2C2; BCAP31; LIMK2; PRKAG1; HSPA2; NME5; ACTR1A; TYRO3; PRDX4; BIRC3; CCNI; FAM50A; GAMT; WFDC2; NR6A1; SPA17; MEA1; ARID4B; MORN2; HERC4; TAF7L; TSSK4; SETX; ASPM; KDM2B; TDRD7; ZNF519; CREB3L4; TAF4B; SIRT1; CFAP54; ADCY10; TESK2; SPAG8; PAIP2; DPCD; USP42; CYP…	GO:0007283~spermatogenesis	69	371	18.5983827493261	1.10666893604616e-06	6.01553614522235e-05
KIT; HSPA2; NME5; H3F3A; NUP210L; DPY19L2P2; SIX5; CCDC63; BBS4; CIB1; SLIRP; CCNB1IP1; MKKS; AFF4; FNDC3A;	GO:0007286~spermatid development	15	74	20.2702702702703	0.00914381980677592	0.0692308534633277
NEURL1; TTLL1; TPGS1; SPAG16; BBS2;	GO:0007288~sperm axoneme assembly	5	9	55.5555555555556	0.00496438265860277	0.0457618530669857
GDF9; DIAPH2; DYNLL1; USP9X; MCM9;	GO:0007292~female gamete generation	5	16	31.25	0.0303788290659791	0.142412457407865
FOSL1; ETV6; ZMIZ1;	GO:0007296~vitellogenesis	3	4	75	0.017335261022969	0.0991889747254091
DNALI1; CLGN; AKAP3; SNU13; H3F3A; SPAG1; MFGE8; SPA17; PARK7; SPAG8; SLIRP; ASH1L;	GO:0007338~single fertilization	12	56	21.4285714285714	0.0130879286713668	0.0854520719448913
CLGN; HSPA1L; OVGP1; SPA17;	GO:0007339~binding of sperm to zona pellucida	4	34	11.7647058823529	0.419378145335149	0.46470165303356
AKAP3;	GO:0007340~acrosome reaction	1	15	6.66666666666667	0.764794759167791	0.768948811735202
TMEM8B; RNF40; CDC123; RPA3; SIK1; CKS1B; PTCH1; RNF20; PIM3; NEK7; SIRT1; CYLD; THAP1;	GO:0007346~regulation of mitotic cell cycle	13	36	36.1111111111111	0.000199067708096634	0.00424739792135155
SMAD2;	GO:0007352~zygotic specification of dorsal/ventral axis	1	3	33.3333333333333	0.303569396449876	0.376111938546527
ACVR2A; ACVR1; STIL; RIPPLY2; DAW1; DYNC2LI1; DNAH5; PCSK5; DNAH11; PITX2; CITED2; DPCD; MKKS; MKS1;	GO:0007368~determination of left/right symmetry	14	54	25.9259259259259	0.00180458111894488	0.023015970360621
DLD; TGFBR2; CUL3; SMAD2; EXT1; NR4A3;	GO:0007369~gastrulation	6	21	28.5714285714286	0.0253012893444799	0.128343883303953
BMI1; MTF2;	GO:0007379~segment specification	2	7	28.5714285714286	0.179427366573336	0.304559611811842
MID1; GLI2; APC; LHX1; RNF111; SHROOM3; SYNGAP1; EYA1;	GO:0007389~pattern specification process	8	29	27.5862068965517	0.0123254386226721	0.0811252265175036
ZBTB17; SMURF1;	GO:0007398~ectoderm development	2	13	15.3846153846154	0.376839884327394	0.432614208474408
KIF2A; DCLK1; MSI1; DCX; ITM2A; ZEB2; MAFK; OPHN1; SCN2B; NEURL1; PCDH8; SEMA4F; FOS; INHA; INHBA; FGF2; CXCL1; VEGFA; NDUFV2; CHRM3; NTF3; MDK; BDNF; SDHA; GRIK1; LHX1; NR2C2; GSK3A; PPT1; HDAC4; DLG4; JAG1; VLDLR; NDP; APBA1; NOTCH2; EP300; GPM6B; DYRK1A; SIM2; HES1; PPP2R5D; MEF2D; ERBB4; CTF1; ZC3H12A; TTLL7; NLGN1; PCDH19; DPF3; FGF13; MARK4; PCDH15; SIGMAR1; PCDHAC1; BEX1; HES4; PCDH18; CRI…	GO:0007399~nervous system development	67	311	21.5434083601286	1.48261780630321e-08	1.32012723591607e-06
NTF4; POU6F2;	GO:0007402~ganglion mother cell fate determination	2	2	100	0.0398567954591653	0.159636954444341
DAGLB; FRS2; HHIP;	GO:0007405~neuroblast proliferation	3	16	18.75	0.223270400282465	0.335450308169596
TGFB1; NF1;	GO:0007406~negative regulation of neuroblast proliferation	2	5	40	0.117241225523425	0.288221519601557
SLITRK5; S100A6; BCL2; STMN1; PTPRZ1; OMG; DCC; GSK3B; ANK3; PICALM; LRRN1; PARD3; DOCK7; LRFN5; ALS2; AFG3L2;	GO:0007409~axonogenesis	16	95	16.8421052631579	0.0294601688021509	0.140510234070983
MATN2; FLRT2; B4GAT1; NRP2; OPHN1; KLF7; UNC5C; SEMA4F; FYN; GLI2; GLI3; NCAM1; EZR; CREB1; EFNA1; ANOS1; BDNF; PAX6; OTX2; DCC; EFNB2; EPHA5; EPHB1; LAMB2; TGFB2; CNTN2; PTK2; SEMA3A; CDK5R1; EXT1; NR4A3; NEO1; BOC; NTN4; ROBO2; ARHGAP35; FLRT3; KIF26A; NRXN3;	GO:0007411~axon guidance	39	156	25	6.54571690295036e-07	3.83176197165017e-05
UCHL1;	GO:0007412~axon target recognition	1	3	33.3333333333333	0.303569396449876	0.376111938546527
CNTN2; SEMA3A; CDK5R1; ARHGAP35; CELSR3;	GO:0007413~axonal fasciculation	5	18	27.7777777777778	0.0435360142681984	0.1693880984218
CACNA1A; PCDH17; BDNF; MECP2; PTEN; CDK5; NLGN1; DNER; SPOCK2; ADGRL3; FLRT3; PCDHB10; DNM3; NRXN3; PCDHB5; PCDHB2; PCLO;	GO:0007416~synapse assembly	17	63	26.984126984127	0.000419813982941775	0.00758655928540426
DCLK1; DCX; COL2A1; FYN; LYN; HAPLN1; SRC; PTPRZ1; COX7B; PAX6; ACVR1B; GRIK1; BTD; RCAN1; PTEN; POU6F2; ZBTB16; MOG; THOC6; ANKLE2; AHI1; DNER; SHC3; JARID2; KLK6; SERPINI1; B3GNT5; ROBO2; PDGFC; ADAM22; CHD7; TAGLN3; RPS6KA6;	GO:0007417~central nervous system development	33	117	28.2051282051282	4.91113955947142e-07	2.97667210998405e-05
GLI2;	GO:0007418~ventral midline development	1	3	33.3333333333333	0.303569396449876	0.376111938546527
PHGDH; ECE2; NEURL1; UNC5C; EGR2; STMN1; NF1; S1PR1; SYT1; PTPRG; ACAT1; MT3; TGFBR2; ID1; QARS; STAR; PPT1; AFF2; ITGA8; HMGCS1; PTCH1; SHROOM2; COX17; NCOA6; KCNAB1; CDK5R1; ZFHX3; NNAT; PFKFB3; C2CD3; NIPBL; PCDH19; CTTNBP2; CDK5RAP3; SLC38A3; B3GNT5; ROGDI; SRR; SLC6A17; ZNF335; ROBO2; CHD8; PCDH18; RAB18; STK36; SPHK1; CNTNAP2; SHROOM4; PHF8; IRS2;	GO:0007420~brain development	50	183	27.3224043715847	1.63566937771975e-09	2.11371689962313e-07
EGR2; NF1; EGR3; SERPINI1;	GO:0007422~peripheral nervous system development	4	23	17.3913043478261	0.201247153131156	0.335450308169596
EGFR; TGFB1; TGFB3; PAX6; TGFB2;	GO:0007435~salivary gland morphogenesis	5	7	71.4285714285714	0.0022743694952374	0.026996805325617
GLI2; GLI3;	GO:0007442~hindgut morphogenesis	2	4	50	0.0886966642375693	0.244953005388352
TGFB1; BMP4; GATA4; SMAD3; EXT1;	GO:0007492~endoderm development	5	22	22.7272727272727	0.0786608611144261	0.237612506613214
EGFR; CPS1;	GO:0007494~midgut development	2	9	22.2222222222222	0.245207077927957	0.34023972381049
JAK2; ETS2; VEGFA; ACVR2A; EXT1; FOXC2;	GO:0007498~mesoderm development	6	32	18.75	0.10595409628859	0.282255778094341
BMP4;	GO:0007500~mesodermal cell fate determination	1	3	33.3333333333333	0.303569396449876	0.376111938546527
EYA1;	GO:0007501~mesodermal cell fate specification	1	5	20	0.418817208391507	0.464230305918988
ZFPM2;	GO:0007506~gonadal mesoderm development	1	8	12.5	0.556942528125806	0.57821727681274
SH3PXD2B; ECE2; MOSPD3; HAND1; TGFB1; MB; EDN1; SPARC; GLI2; GLI3; MYL2; PCNA; BMP2; TDGF1; GJA1; TNNI3; NF1; GRK2; ITGA3; LOX; OXTR; SRI; FBN1; TGFBR1; TGFBR2; PPARG; ID1; CRKL; CRIP1; PTEN; TGFB2; CDKL1; SOX4; EP300; GAB1; COX17; NCOA6; KCNAB1; ERBB4; NTRK3; CALCRL; RBM20; BCOR; XIRP1; DAW1; SMYD1; RB1CC1; DNAH5; PCSK5; DNAH11; BORCS8; FOXC2; CITED2; STRA6; ADAM19; MKKS; SALL1; TAB2; FLRT3; PLC…	GO:0007507~heart development	63	172	36.6279069767442	0	0
TCAP; MYH7; MYH6; GJA1; MEF2D; CHD7;	GO:0007512~adult heart development	6	13	46.1538461538462	0.00420816156254189	0.0412918317218473
ZBTB42; CHD2; USP2; VAMP5; MYH3; COL6A3; NEB; SRI; SOX6; UTRN; CENPF; CAV3; EGR3; FRG1; MEF2D; ZFHX3; SGCB; SGCA; CTF1; UNC45B; SIRT1; ANKRD2; ITGB1BP2; ITGA11; PAXBP1;	GO:0007517~muscle organ development	25	86	29.0697674418605	7.31693290789703e-06	0.000298295675513017
IFRD1;	GO:0007518~myoblast fate determination	1	2	50	0.237641246202202	0.335450308169596
FOXP2; CCNT2; FLNB; NEURL1; VAMP5; NF1; MYL6; CDK5; EP300; KCNAB1; ZBTB18; GPCPD1; SIX4; SRPK3;	GO:0007519~skeletal muscle tissue development	14	44	31.8181818181818	0.000336844254419044	0.00643805246362203
ADAM12; ADGRB3; GSK3B; CAV3; PITX2; TANC1;	GO:0007520~myoblast fusion	6	19	31.5789473684211	0.0175513966811789	0.0993590747398089
MYH6;	GO:0007522~visceral muscle development	1	1	100	0.165473244597106	0.290793579171432
NEB;	GO:0007525~somatic muscle development	1	2	50	0.237641246202202	0.335450308169596
CACNB4; TNC; NEDD4; UTRN; LAMB2; CACNB1; ANK3; ALS2; CACNA2D2; AFG3L2;	GO:0007528~neuromuscular junction development	10	28	35.7142857142857	0.00114056287766207	0.0160232172600115
CITED2;	GO:0007530~sex determination	1	6	16.6666666666667	0.469079872202862	0.505503916382022
CLDN4; AGT; FOS; TGFB1; NPPA; THBD; RARA; BCL2; TGFB3; PTHLH; ETS1; FOSL1; ITGA2; OXTR; PGF; FOSB; UCP2; PSG4; DHODH; OVGP1; PAPPA; HFE; UPRT; SLC38A2; SLC38A3; CLIC5; MAGED2; CORIN;	GO:0007565~female pregnancy	28	84	33.3333333333333	2.21995709814848e-07	1.43438548728481e-05
ARID1A; STC2; SOD1; SPP1; LIF; PTGS2; BSG; TGFBR2; RPL29; H3F3A; TRO; IL11RA; PTGIS; UBE2Q1; PCSK5;	GO:0007566~embryo implantation	15	40	37.5	4.6497996555539e-05	0.00133248861258948
PTAFR; MAFF; PLA2G4C;	GO:0007567~parturition	3	10	30	0.095991839959091	0.258329317045114
OGG1; FOXO3; AGT; FOS; TGFB1; HMGCR; CAT; CYP1A1; SERPING1; JUN; DLD; TGFB3; EEF2; CREB1; ALOX12; VCAM1; CTGF; SERPINF1; TGFBR2; IL15; GCLC; IRAK1; UCP2; PTEN; ABAT; NFKB2; PDE4D; BECN1; NFE2L2; SRR; CACYBP; SIRT3; PPARGC1A; FBXO4; AMFR;	GO:0007568~aging	35	159	22.0125786163522	2.50892752179377e-05	0.0008143907391832
TBX3; SOD1; ICAM1; BCL2; MIF; MORC3; SIRT1; MNT; NOX4; ZMIZ1;	GO:0007569~cell aging	10	24	41.6666666666667	0.000435637899862229	0.00770977771616643
TNFRSF11B; APOA1; HMGCR; ERCC1; COX4I1; VCAM1; AHCY; SSTR2; SLC6A4; HMGCL; TGFBR2; PPARG; AKR1C3; GCLC; STAR; PTEN; SFRP2; TXN2; LIPG;	GO:0007584~response to nutrient	19	72	26.3888888888889	0.000251820025337857	0.0051638184237694
EDN1; COX5B; CFTR; MECP2; MAN2A1; TRAF4; NDUFA12; COX11;	GO:0007585~respiratory gaseous exchange	8	34	23.5294117647059	0.0256881125695455	0.128343883303953
CAPN9; NPY; SSTR2; CCKBR; AKR1D1; AKR1C2; AKR1C1; PPARGC1A;	GO:0007586~digestion	8	57	14.0350877192982	0.197389973150088	0.333808376816037
NPHP1; NFAT5; NEDD4L;	GO:0007588~excretion	3	36	8.33333333333333	0.667124598682731	0.678819844952909
EDN1; ANXA2; SLC22A4;	GO:0007589~body fluid secretion	3	9	33.3333333333333	0.0787184665652477	0.237612506613214
NEURL1; APRT; NME1; VEGFA; CREB1; OXTR; ATP7B; DHODH; ERBB4; NCOA1; CDO1; UPRT;	GO:0007595~lactation	12	42	28.5714285714286	0.00189569393488143	0.02364713968938
MAFG; JAK2; MAFK; PAPSS2; F10; PLAT; SERPINA1; HBD; FYN; THBD; LYN; PRKAR1A; IRF1; ANXA8; CD59; IRF2; CD36; ITGA2; PRKACB; GATA4; TFPI2; F2RL1; H3F3A; PLAUR; JMJD1C; NFE2; ZFPM2; PHF21A; DOCK6; PDGFD; GP6; PDGFC; SH2B1; VPS45; HMG20B; MAFF; SH2B3;	GO:0007596~blood coagulation	37	169	21.8934911242604	1.66072797869177e-05	0.000568716296302996
F10; KNG1; SERPING1; PRCP;	GO:0007597~blood coagulation, intrinsic pathway	4	18	22.2222222222222	0.116892558352302	0.288221519601557
F10;	GO:0007598~blood coagulation, extrinsic pathway	1	5	20	0.418817208391507	0.464230305918988
GPI; FLI1; NFE2;	GO:0007599~hemostasis	3	9	33.3333333333333	0.0787184665652477	0.237612506613214
CCKBR; OPRK1; OPRL1;	GO:0007600~sensory perception	3	12	25	0.134517839628876	0.290793579171432
GRM8; ATXN7; RGS16; PDE6D; SLC24A1; AOC2; USH2A; WFS1; ABCC6; EYA4; OLFM2; COL2A1; OAT; COL11A1; PDE6G; CDH3; PAX6; MIP; PDE6B; PPT1; CRYBB1; LAMB2; POU6F2; NDP; PRCD; CRYZ; EFEMP1; TGFBI; CYP1B1; ZNF513; BBS10; RORB; DNAJC19; BBS4; HMCN1; KIFC3; BBS2; IMPG2; MKKS; SLC45A2;	GO:0007601~visual perception	40	198	20.2020202020202	3.81046267288188e-05	0.00112490770890379
CDS1; PLEKHB1;	GO:0007602~phototransduction	2	25	8	0.69075387636242	0.700147605079858
PDE6B;	GO:0007603~phototransduction, visible light	1	9	11.1111111111111	0.595261520137901	0.611694846425279
ATP8B1; SNAI2; TBL1X; TECTA; USH2A; WFS1; CNTN5; LRIG2; EYA4; SOD1; COL2A1; ICAM1; GPX1; THRB; FGFR1; COL11A1; GABRB3; GABRB2; ALDH7A1; NDP; TJP1; CRYM; OTOGL; NIPBL; USP53; FBXO11; CEMIP; PCDH15; EYA1; CLIC5; CHD7; TIMM8B; TIMM13; NDUFB9;	GO:0007605~sensory perception of sound	34	132	25.7575757575758	1.88605445450296e-06	9.22684782777913e-05
GFY; GRM8; BBS4; MKKS;	GO:0007608~sensory perception of smell	4	154	2.5974025974026	0.999585591091529	0.999585591091529
NPY; OPRK1;	GO:0007610~behavior	2	5	40	0.117241225523425	0.288221519601557
EGFR; PRNP; GPI; EGR2; GM2A; PTPRZ1; ADCY8; AFF2; PTEN; GRIN2A; GRIN2B; KCNAB1; LHX8; SHC3; AMFR;	GO:0007611~learning or memory	15	36	41.6666666666667	1.73665088195607e-05	0.000591757307985927
UBA6; SYNJ1; JUN; FYN; FOSL1; PTGS2; DLG4; CNTN2; FGF13; STRA6; SLC12A5; AAAS; CNTNAP2; ATP8A1; NRXN3;	GO:0007612~learning	15	55	27.2727272727273	0.000816771140591532	0.012376251198919
ATP1A3; CREB1; ITGA3; OXTR; SLC6A4; PTGS2; HRH1; FEN1; ITGA8; PTEN; VLDLR; GRIN2A; ITPR3; FGF13; PAIP2; PLCB1; PLK2; KMT2B;	GO:0007613~memory	18	61	29.5081967213115	0.000113477222216329	0.0027366390667593
MDK; SERPINF1;	GO:0007614~short-term memory	2	9	22.2222222222222	0.245207077927957	0.34023972381049
SGK1; CCND2; NTF4; ADCY8; GRIA1; MECP2; CAMK4; CPEB3;	GO:0007616~long-term memory	8	29	27.5862068965517	0.0123254386226721	0.0811252265175036
UBE2Q1;	GO:0007617~mating behavior	1	7	14.2857142857143	0.514996399064426	0.542314012483434
ABAT;	GO:0007620~copulation	1	2	50	0.237641246202202	0.335450308169596
THRB;	GO:0007621~negative regulation of female receptivity	1	4	25	0.363797117699189	0.420105624535786
EGR2;	GO:0007622~rhythmic behavior	1	1	100	0.165473244597106	0.290793579171432
ARNTL; CLDN4; PER2; PER1; EGFR; SERPINE1; JUN; CREB1; TPH1; NR1D1; SLC6A4; ID1; NRIP1; GSK3B; EGR3; EP300; DBP; KLF10; DYRK1A; KLF9; NTRK3; NFIL3; SETX; TPH2; ARNTL2; PPARGC1A; NOCT; ATF5;	GO:0007623~circadian rhythm	28	76	36.8421052631579	4.04543769594312e-08	3.18473595166833e-06
SLITRK5; APRT; PPT1;	GO:0007625~grooming behavior	3	14	21.4285714285714	0.177344967466852	0.304559611811842
UBA6; STRN; OLFM2; SOD1; OPRK1; NOVA1; MECP2; PTEN; ABAT; APBA1; FIG4; ALS2;	GO:0007626~locomotory behavior	12	82	14.6341463414634	0.11135846111288	0.288221519601557
CACNA1A; NPC1; UCHL1; CNTN2; CEND1; ABHD12; HIPK2; CHD7;	GO:0007628~adult walking behavior	8	27	29.6296296296296	0.00876573026874095	0.0677612715695336
NPY; FYN; CCKBR; GIGYF2; MRAP2; STRA6;	GO:0007631~feeding behavior	6	35	17.1428571428571	0.139289471551629	0.290793579171432
NPHP1; DYNLRB1;	GO:0007632~visual behavior	2	4	50	0.0886966642375693	0.244953005388352
CYB5R3; NPY; SERPING1; PLN; RCAN1; FLI1; NFE2; MYOF; CHD7;	GO:0008015~blood circulation	9	43	20.9302325581395	0.0329251077353971	0.153404124407983
FXYD1; TPM1; THRB; MYH6; DES; PLN; SRI; TNNT2; CAV3; DMPK; KCNIP2; HSPB7;	GO:0008016~regulation of heart contraction	12	30	40	0.00016180169184643	0.00358634235422719
POP4; TRUB2; LAGE3; TRMT2B;	GO:0008033~tRNA processing	4	27	14.8148148148148	0.278221319915957	0.376111938546527
SMAGP; CADM2;	GO:0008037~cell recognition	2	22	9.09090909090909	0.626728954710061	0.64345174798519
CNTNAP2;	GO:0008038~neuron recognition	1	4	25	0.363797117699189	0.420105624535786
DYNLL2;	GO:0008039~synaptic target recognition	1	1	100	0.165473244597106	0.290793579171432
EGR2; ETV4; LHX1; CDK5; LHX4;	GO:0008045~motor neuron axon guidance	5	18	27.7777777777778	0.0435360142681984	0.1693880984218
THRB;	GO:0008050~female courtship behavior	1	2	50	0.237641246202202	0.335450308169596
NTF4;	GO:0008052~sensory organ boundary specification	1	1	100	0.165473244597106	0.290793579171432
ST20; AFG3L2;	GO:0008053~mitochondrial fusion	2	18	11.1111111111111	0.526021163697002	0.553583120799134
SHROOM2;	GO:0008057~eye pigment granule organization	1	1	100	0.165473244597106	0.290793579171432
TRAF3; PELI2;	GO:0008063~Toll signaling pathway	2	5	40	0.117241225523425	0.288221519601557
TMSB4Y; SSH2; SSH1; ARHGAP35;	GO:0008064~regulation of actin polymerization or depolymerization	4	7	57.1428571428571	0.0112197218150023	0.0773077210371738
GSTM3;	GO:0008065~establishment of blood-nerve barrier	1	3	33.3333333333333	0.303569396449876	0.376111938546527
APBA1;	GO:0008088~axo-dendritic transport	1	4	25	0.363797117699189	0.420105624535786
SOD1; AP3S2;	GO:0008089~anterograde axonal transport	2	25	8	0.69075387636242	0.700147605079858
SOD1; WDR81;	GO:0008090~retrograde axonal transport	2	8	25	0.212071600016992	0.335450308169596
AKAP3; MECP2; CAV3; GRIN2A; SQSTM1; NEDD8; ALS2; BBS2; KIF26A; CBY1; GRIP1;	GO:0008104~protein localization	11	58	18.9655172413793	0.0340324446811517	0.15770515129987
COLQ;	GO:0008105~asymmetric protein localization	1	3	33.3333333333333	0.303569396449876	0.376111938546527
SBNO1; MATN2; NCKAP5; C2CD2L; NBR2; FLRT2; CALU; ZBTB11; ASMTL; NUDT7; BGN; TM4SF1; PNPLA4; MAGEA12; NUDT6; MRPS10; SERF2; TLE4; ELP6; MN1; HMGXB3; TMEM187; LAGE3; HMGN3; ZNF77; ZNF79; FILIP1L; ARID4B; LRRC23; ANKRD39; BOLA3; NOM1; TAF7L; SLC25A30; CFAP70; MINOS1; EEF1A1P5; LYPLAL1; ZKSCAN2; MBLAC2; INO80C; TMEM107; USP53; SLC46A3; NIT1; CPNE8; ARID3B; THNSL1; RBFA; BEST3; TMEM256; KRTCAP2; FNDC5…	GO:0008150~biological_process	121	638	18.9655172413793	4.8309023448212e-11	9.19079171102233e-09
INSIG1; PRNP; IREB2; FAHD2B; FAHD1; CENPV; ISOC2; ISOC1; DIP2B; STARD9; ENPP5; DIP2C;	GO:0008152~metabolic process	12	46	26.0869565217391	0.00357032874428553	0.0366671939537428
CAP2;	GO:0008154~actin polymerization or depolymerization	1	12	8.33333333333333	0.691458373596169	0.700147605079858
TGFB1; TGFB3; PDS5A; GDF2;	GO:0008156~negative regulation of DNA replication	4	19	21.0526315789474	0.132336041317393	0.290793579171432
CYP1A1; CYP3A5; AKR1C3; SULT1A1; SULT1A2; AKR1C2; CYP1B1; DHRS4; WWOX;	GO:0008202~steroid metabolic process	9	40	22.5	0.0231727347191634	0.122461466120023
NPC1; MBTPS2; CUBN; LRP5; LDLR; APOA1; CAT; LCAT; CYP11A1; FDXR; STAR; NPC2; VLDLR; SQLE;	GO:0008203~cholesterol metabolic process	14	65	21.5384615384615	0.00745139925329441	0.0604675752201581
NPC1; ATP8B1; ACAA1; FABP6; AKR1C1; BAAT; ARV1; AMACR;	GO:0008206~bile acid metabolic process	8	16	50	0.00064468453931732	0.0103406192266612
AKR1D1; DHRS2;	GO:0008207~C21-steroid hormone metabolic process	2	2	100	0.0398567954591653	0.159636954444341
ESR1; AKR1D1; TIPARP; HSD17B8; PPARGC1A;	GO:0008209~androgen metabolic process	5	16	31.25	0.0303788290659791	0.142412457407865
HSD17B1; SULT1A1; CYP1B1; TIPARP;	GO:0008210~estrogen metabolic process	4	12	33.3333333333333	0.0437258224572554	0.1693880984218
APOA1; STAR; MECP2;	GO:0008211~glucocorticoid metabolic process	3	4	75	0.017335261022969	0.0991889747254091
SGK1; LRP5; SOD1; AGT; NPPA; NPY; MYH6; NPR3; NPR2; PTGS1; NOS3; GCH1; EPHX2; PTGS2; PPARG; ATP1A2; RENBP; ACTA2; ERAP2; AGTRAP; TRHDE; CORIN;	GO:0008217~regulation of blood pressure	22	63	34.9206349206349	2.27546887410224e-06	0.000107286709768564
CACNA1A; BCL10; FOSL2; TGFB2; OPTN; ALS2; PRKD2;	GO:0008219~cell death	7	36	19.4444444444444	0.0741321819994636	0.232904272712994
PTX3;	GO:0008228~opsonization	1	9	11.1111111111111	0.595261520137901	0.611694846425279
RGS16; GNG7; GRK5; RGS2; RGS4; DYNLT1; KCTD16; PLCB1; RIC8B; PLCE1; PHF24;	GO:0008277~regulation of G-protein coupled receptor protein signaling pathway	11	40	27.5	0.00369411226140326	0.0375943163125571
E2F8; BIN1; CYR61; MDM4; POLR3G; INSIG1; DNPH1; EVI5; TACC1; GPC4; TUSC2; UBR5; RAPGEF3; CD160; EGFR; NPY; CD74; CYP1A1; ERCC1; CXCL1; CSF1; UCHL1; FURIN; GLI2; TXN; PIM1; PCNA; SRC; MIF; IRF2; AREG; FER; ITGA2; CHRM3; MT3; PTPN6; CDC25A; CCKBR; ADRA1B; SERPINF1; ZFP36L2; CENPF; CLK1; CRIP1; PTEN; CKS1B; COPS2; TGFB2; UBE2L3; H3F3A; DAB2; LRP2; CDK5; NDP; MXD1; PRDX1; KLF10; GAB1; PICALM; CDK5R1;…	GO:0008283~cell proliferation	89	358	24.8603351955307	0	0
E2F3; TBX3; GDF9; LRP5; CDC123; S1PR2; EGFR; MYC; TGFB1; GHRH; IGF2; FN1; SLC25A5; EDN1; INSR; LYN; THBS1; IGF1R; IL6R; FGF2; WNT2; CSF1; RARA; KIT; FGFR1; ODC1; PTHLH; TDGF1; ETS1; LIF; FOSL1; AREG; VEGFA; FER; ALOX12; ATF3; NTF3; EDN2; TNC; CDK2; CNTF; CTGF; PTPN6; PRDX3; CCND2; CCKBR; GRK5; IRS1; TGFBR1; TGFBR2; IL15; AKR1C3; LIFR; NOP2; CRKL; RPS9; SOX9; UBE2A; PGF; MECP2; EFNB2; AKR1C2; CRIP…	GO:0008284~positive regulation of cell proliferation	114	454	25.1101321585903	0	0
IFIT3; KLF11; MDM4; TRIM24; PPM1D; EEF1E1; THAP12; SPRY1; STRN; JAK2; UTP20; NEURL1; TGFB1; FTH1; JUN; FABP3; LYN; INHBA; CXCL1; GLI3; CXCL8; RARA; TGFB3; IRF1; PTHLH; BMP2; BMP4; IFITM1; ETS1; LIF; FOSL1; NME1; PTPN2; IGFBP3; IGFBP6; APC; PTPN6; NOS3; SSTR2; CDH5; PHB; PTGS2; CDKN1A; BCL6; CDKN2A; CDKN2B; FABP6; RBM5; HDAC4; PTEN; TGFB2; CDK6; KMT2A; NOTCH2; ZBTB16; SOX4; TNFRSF9; PTPRJ; KLF10; …	GO:0008285~negative regulation of cell proliferation	96	377	25.4641909814324	0	0
PIK3C2A; PIK3R2; ATP6V1G2; IGF2; INSR; IGF1R; PTPN2; PIK3R1; IRS1; ATP6V1E1; GSK3A; GAB1; EIF4EBP1; PDK2; ATP6AP1; ATP6V1F; ATP6V0E2; PHIP; PIK3R3; ATP6V0B; FOXC2; SLC2A8; BAIAP2L1; IRS2;	GO:0008286~insulin receptor signaling pathway	24	77	31.1688311688312	4.13704150870053e-06	0.000178205014421949
BICD1;	GO:0008298~intracellular mRNA localization	1	3	33.3333333333333	0.303569396449876	0.376111938546527
HMGCR; HMGCS1; MVK;	GO:0008299~isoprenoid biosynthetic process	3	11	27.2727272727273	0.114641153323305	0.288221519601557
PPT1; CLN3;	GO:0008306~associative learning	2	22	9.09090909090909	0.626728954710061	0.64345174798519
DENND3; ADRB2; SNX16; RHOB; SCYL2; ATG14; TGFBRAP1; VPS39; KIF13A; VPS11; CHMP5; STX8;	GO:0008333~endosome to lysosome transport	12	40	30	0.00134067201093258	0.0182549952343483
SNRPE; SNRPF; SNRPG; SNRPD3; ZNF473; LSM10;	GO:0008334~histone mRNA metabolic process	6	12	50	0.00310417365088367	0.033406763186962
MSH2; RAD54L;	GO:0008340~determination of adult lifespan	2	12	16.6666666666667	0.344530278367594	0.420105624535786
NPY;	GO:0008343~adult feeding behavior	1	10	10	0.630266964358897	0.644475729903566
SNCG; ATP1A3; CCND2; NTF4; NR4A2; PPT1; ATP1A2; MECP2; ID2; GIGYF2; TSC1; PARK7; ADAM22; INPP5F;	GO:0008344~adult locomotory behavior	14	52	26.9230769230769	0.0013347392739913	0.0182104169075029
MATN2; TGFB2;	GO:0008347~glial cell migration	2	9	22.2222222222222	0.245207077927957	0.34023972381049
TGFB1; KIT; TGFBR1;	GO:0008354~germ cell migration	3	9	33.3333333333333	0.0787184665652477	0.237612506613214
PARD3;	GO:0008356~asymmetric cell division	1	4	25	0.363797117699189	0.420105624535786
CDC42EP2; SEMA3E; C21orf2; FN1; ICAM1; FYN; TPM1; KIT; CCL2; EZR; VEGFA; CDC42EP1; PTK2; GNA13; TTBK2; BRWD3; ARHGEF18; FGD6; FMNL3; SHROOM3; PHIP; FGD4; DLC1; S100A13; RHOJ; CSNK1G1; ARHGAP35; BRWD1; TBCCD1; CDC42EP3; MKLN1; CSNK1G3;	GO:0008360~regulation of cell shape	32	137	23.3576642335766	2.02653049554691e-05	0.000683729426798068
LAMTOR5; EZR; CREB1; KEL; LAMTOR4;	GO:0008361~regulation of cell size	5	20	25	0.0596272464922405	0.201790543547764
PLP1;	GO:0008366~axon ensheathment	1	7	14.2857142857143	0.514996399064426	0.542314012483434
SAP18; BCAS2; PTBP3; SON; PTBP1; RBM25; NOVA1; AFF2; SNRPF; SNRPG; SNRPD2; SNRPD3; U2AF1; AKAP17A; SRSF11; DDX39B; RBM39; ZNF638; RBM20; PRPF38B; MBNL2; SNRNP48; THOC6; CLASRP; SREK1; LSM10; THOC3; USB1; SNRNP25; DDX47; RRAGC; PPP4R2; CDK12; PPARGC1A; ZMAT5; SCAF8; LSM4; IVNS1ABP;	GO:0008380~RNA splicing	38	158	24.0506329113924	1.99857777294365e-06	9.63961913161345e-05
MKKS; SALL1;	GO:0008406~gonad development	2	11	18.1818181818182	0.311688974789868	0.38374218736937
SCO1; MT-CO3; COA6; COX11;	GO:0008535~respiratory chain complex IV assembly	4	10	40	0.0276110242901249	0.132735238833727
PIAS1; HMGCR; KIT; ATP1A3; BRAF; CREB1; NF1; HRH1; ATP1A2; MECP2; CDK5; KMT2A; GRIN2A; SYNGAP1; TANC1; NPTN;	GO:0008542~visual learning	16	45	35.5555555555556	4.43363090383286e-05	0.00129768966069877
FLRT2; FGF2; UBB; FGFR1; POLR2C; POLR2E; CBL; ANOS1; PTBP1; CTGF; POLR2I; IQGAP1; POLR2J; POLR2K; POLR2G; POLR2L; FAT4; SETX; SPRED2; SPRED1; FRS2; FLRT3;	GO:0008543~fibroblast growth factor receptor signaling pathway	22	82	26.8292682926829	6.94644092236185e-05	0.001873077711703
INSR; PTHLH; CTGF; NTF4; GAB1; UGCG; LAMA3; GRHL1; EDAR;	GO:0008544~epidermis development	9	80	11.25	0.363049507129851	0.420105624535786
SIX4; COLQ;	GO:0008582~regulation of synaptic growth at neuromuscular junction	2	4	50	0.0886966642375693	0.244953005388352
RHOBTB3; FSTL3; ESR1; INHA; INSR; ERCC1; INHBA; BCL2; KIT; RRM1; TGFBR1; AKR1C3; MSH2; GATA4; SOX9; STAR; TGFB2; H3F3A; HMGCS1; PRDX4; MAMLD1; ARID5B; NCOA1; MEA1; TEX11; ASPM; SFRP1; WNT2B; TESC; SFRP2; PITX2; SIX4;	GO:0008584~male gonad development	32	92	34.7826086956522	1.3831751188853e-08	1.28018464719533e-06
ARID5B; LHX8; TIPARP; SFRP1; PITX2;	GO:0008585~female gonad development	5	16	31.25	0.0303788290659791	0.142412457407865
GLI2; OTX2; RORA; PTCH1; TCTN1; C2CD3; CREBBP;	GO:0008589~regulation of smoothened signaling pathway	7	19	36.8421052631579	0.00542953817223946	0.0487377548383592
SYNJ2BP;	GO:0008593~regulation of Notch signaling pathway	1	10	10	0.630266964358897	0.644475729903566
TBX3; TDGF1; FRS2;	GO:0008595~anterior/posterior axis specification, embryo	3	7	42.8571428571429	0.0488504327987518	0.181835116434049
PRKAA2;	GO:0008610~lipid biosynthetic process	1	12	8.33333333333333	0.691458373596169	0.700147605079858
PEX7;	GO:0008611~ether lipid biosynthetic process	1	4	25	0.363797117699189	0.420105624535786
PNPO;	GO:0008615~pyridoxine biosynthetic process	1	2	50	0.237641246202202	0.335450308169596
DGUOK;	GO:0008617~guanosine metabolic process	1	1	100	0.165473244597106	0.290793579171432
TNFRSF10A; DDX3X; BCL2; TNFRSF1A; NF1; PIK3R1; CRADD; BEX3; TNFRSF9; KIAA0141; DAB2IP; MOAP1; DDX47; TNFRSF10D;	GO:0008625~extrinsic apoptotic signaling pathway via death domain receptors	14	38	36.8421052631579	9.62590486264236e-05	0.00241761883662714
UBE4B; SRGN;	GO:0008626~granzyme-mediated apoptotic signaling pathway	2	4	50	0.0886966642375693	0.244953005388352
CHEK2; BCL2; TNFRSF1A; PIK3R1; EPHA2; CRIP1; MCL1; MOAP1; ST20; FNIP2;	GO:0008630~intrinsic apoptotic signaling pathway in response to DNA damage	10	43	23.2558139534884	0.014350161939805	0.0922794817166826
JAK2; ARL6IP5; GPX1; BCL2; PDK1; CYP1B1;	GO:0008631~intrinsic apoptotic signaling pathway in response to oxidative stress	6	14	42.8571428571429	0.00557697465270568	0.0492225507685325
CYCS;	GO:0008635~activation of cysteine-type endopeptidase activity involved in apoptotic process by cytochrome c	1	9	11.1111111111111	0.595261520137901	0.611694846425279
IFIT2; NDUFS1; GCLC; MCL1;	GO:0008637~apoptotic mitochondrial changes	4	18	22.2222222222222	0.116892558352302	0.288221519601557
SLC35A1;	GO:0008643~carbohydrate transport	1	18	5.55555555555556	0.82070252006888	0.822985587108603
OAT; GOT1; ASPG; PYCR2;	GO:0008652~cellular amino acid biosynthetic process	4	22	18.1818181818182	0.183086220980498	0.310001860938302
FITM1; DGKE; LPCAT3; FITM2; LPGAT1; PIP5K1A; SERINC1;	GO:0008654~phospholipid biosynthetic process	7	26	26.9230769230769	0.0207282269688732	0.112580526414515
EIF1;	GO:0009048~dosage compensation by inactivation of X chromosome	1	4	25	0.363797117699189	0.420105624535786
SHPK;	GO:0009052~pentose-phosphate shunt, non-oxidative branch	1	6	16.6666666666667	0.469079872202862	0.505503916382022
TMEM150A;	GO:0009056~catabolic process	1	7	14.2857142857143	0.514996399064426	0.542314012483434
GCAT; GMPPA;	GO:0009058~biosynthetic process	2	12	16.6666666666667	0.344530278367594	0.420105624535786
UQCRHL; MT-CO1; CAT; UQCRH; COX6A1; UQCRB; SDHB; UQCRC1; NDUFV1; COX6A2; MTFR2; MTFR1L; SIRT3; UQCR10; COX11;	GO:0009060~aerobic respiration	15	33	45.4545454545455	7.64127877694865e-06	0.000299906360323685
SDHA;	GO:0009061~anaerobic respiration	1	1	100	0.165473244597106	0.290793579171432
ACOT8; ECH1; PLA2G15; LPIN2;	GO:0009062~fatty acid catabolic process	4	9	44.4444444444444	0.021140555252589	0.112580526414515
SRR;	GO:0009069~serine family amino acid metabolic process	1	2	50	0.237641246202202	0.335450308169596
PHGDH;	GO:0009070~serine family amino acid biosynthetic process	1	2	50	0.237641246202202	0.335450308169596
TPH1; TPH2;	GO:0009072~aromatic amino acid family metabolic process	2	2	100	0.0398567954591653	0.159636954444341
BCAT2;	GO:0009082~branched-chain amino acid biosynthetic process	1	2	50	0.237641246202202	0.335450308169596
BCAT2; DLD; DBT; BCKDHB; ACAT1; IVD; HIBADH; ACADSB; ALDH6A1; AUH; HIBCH; MCCC1; ACAD8;	GO:0009083~branched-chain amino acid catabolic process	13	19	68.4210526315789	1.06757734230634e-06	5.8966429173033e-05
THNSL1;	GO:0009088~threonine biosynthetic process	1	2	50	0.237641246202202	0.335450308169596
BCAT2;	GO:0009098~leucine biosynthetic process	1	2	50	0.237641246202202	0.335450308169596
BCAT2;	GO:0009099~valine biosynthetic process	1	2	50	0.237641246202202	0.335450308169596
TNIP1;	GO:0009101~glycoprotein biosynthetic process	1	6	16.6666666666667	0.469079872202862	0.505503916382022
DLD;	GO:0009106~lipoate metabolic process	1	1	100	0.165473244597106	0.290793579171432
LIPT2;	GO:0009107~lipoate biosynthetic process	1	2	50	0.237641246202202	0.335450308169596
PPCDC; PPCS;	GO:0009108~coenzyme biosynthetic process	2	7	28.5714285714286	0.179427366573336	0.304559611811842
NME5;	GO:0009116~nucleoside metabolic process	1	9	11.1111111111111	0.595261520137901	0.611694846425279
DNPH1; REXO2;	GO:0009117~nucleotide metabolic process	2	11	18.1818181818182	0.311688974789868	0.38374218736937
NUDT7;	GO:0009132~nucleoside diphosphate metabolic process	1	1	100	0.165473244597106	0.290793579171432
AK1; NME1;	GO:0009142~nucleoside triphosphate biosynthetic process	2	13	15.3846153846154	0.376839884327394	0.432614208474408
ENPP1; DCTPP1;	GO:0009143~nucleoside triphosphate catabolic process	2	6	33.3333333333333	0.147664184171926	0.290793579171432
TK2; TK1; DGUOK;	GO:0009157~deoxyribonucleoside monophosphate biosynthetic process	3	4	75	0.017335261022969	0.0991889747254091
DNPH1;	GO:0009159~deoxyribonucleoside monophosphate catabolic process	1	1	100	0.165473244597106	0.290793579171432
TK2; DHFR; TK1; DGUOK;	GO:0009165~nucleotide biosynthetic process	4	11	36.3636363636364	0.0351344081010077	0.158132132412392
LHPP;	GO:0009168~purine ribonucleoside monophosphate biosynthetic process	1	13	7.69230769230769	0.718145150152199	0.725774846302554
PDE8A;	GO:0009187~cyclic nucleotide metabolic process	1	3	33.3333333333333	0.303569396449876	0.376111938546527
NPR3;	GO:0009190~cyclic nucleotide biosynthetic process	1	2	50	0.237641246202202	0.335450308169596
CUBN; TCN2; MUT; GIF; ABCC1; CD320; MMACHC;	GO:0009235~cobalamin metabolic process	7	21	33.3333333333333	0.00839082589052076	0.0656785903133448
MMACHC;	GO:0009236~cobalamin biosynthetic process	1	3	33.3333333333333	0.303569396449876	0.376111938546527
B3GNT5;	GO:0009247~glycolipid biosynthetic process	1	9	11.1111111111111	0.595261520137901	0.611694846425279
LIPT2; NDUFAB1; NNAT; POP5;	GO:0009249~protein lipoylation	4	7	57.1428571428571	0.0112197218150023	0.0773077210371738
LYG2; LYG1;	GO:0009253~peptidoglycan catabolic process	2	7	28.5714285714286	0.179427366573336	0.304559611811842
RRM1; RRM2;	GO:0009263~deoxyribonucleotide biosynthetic process	2	3	66.6666666666667	0.0626585114526181	0.201790543547764
PPM1D; CTSV; ALB; GBA; RALB; AKR1C3; KLF10; ATG14; SFRP1; FNIP1; WNT2B; SIRT1; AMBRA1;	GO:0009267~cellular response to starvation	13	48	27.0833333333333	0.00187062995239917	0.0235513686470256
GBA; GJA1;	GO:0009268~response to pH	2	11	18.1818181818182	0.311688974789868	0.38374218736937
MPI; PMM1;	GO:0009298~GDP-mannose biosynthetic process	2	4	50	0.0886966642375693	0.244953005388352
SNAPC4;	GO:0009301~snRNA transcription	1	4	25	0.363797117699189	0.420105624535786
SNCG; OLFM2; ERP29; LTBP2; TMEM167A;	GO:0009306~protein secretion	5	30	16.6666666666667	0.181428871441498	0.307728167534131
AOC2; VCAM1; AOC1; SULT1A1;	GO:0009308~amine metabolic process	4	7	57.1428571428571	0.0112197218150023	0.0773077210371738
SULT1A2;	GO:0009309~amine biosynthetic process	1	1	100	0.165473244597106	0.290793579171432
ST6GAL2;	GO:0009311~oligosaccharide metabolic process	1	25	4	0.904826915857311	0.905885038255624
B3GALT1;	GO:0009312~oligosaccharide biosynthetic process	1	11	9.09090909090909	0.662245342918748	0.673955178848515
GM2A;	GO:0009313~oligosaccharide catabolic process	1	11	9.09090909090909	0.662245342918748	0.673955178848515
ANGPT2; PPM1D; OGG1; JUN; BCL2; TXN; JUNB; CDC25A; OPRK1; MECP2; PLK3; F11R;	GO:0009314~response to radiation	12	29	41.3793103448276	0.000125391235231032	0.00296720555454699
TRAP1;	GO:0009386~translational attenuation	1	2	50	0.237641246202202	0.335450308169596
PLCG1; PLA2G4A; LIPG;	GO:0009395~phospholipid catabolic process	3	13	23.0769230769231	0.1554698435916	0.290793579171432
MTHFS;	GO:0009396~folic acid-containing compound biosynthetic process	1	4	25	0.363797117699189	0.420105624535786
ISCU;	GO:0009399~nitrogen fixation	1	1	100	0.165473244597106	0.290793579171432
ARL1; CYP1B1;	GO:0009404~toxin metabolic process	2	6	33.3333333333333	0.147664184171926	0.290793579171432
MECP2;	GO:0009405~pathogenesis	1	2	50	0.237641246202202	0.335450308169596
SOD1; NOS3; GCLC; HSPA2; EIF2B1; MICB; LRP11; TRPV3; DNAJA4;	GO:0009408~response to heat	9	45	20	0.0408127600932174	0.162704653014229
FOS; LPL; ADRB2; PPARG; HSPA2; CIRBP; CASP8; LRP11; PPARGC1A;	GO:0009409~response to cold	9	35	25.7142857142857	0.0117859525878827	0.0794507768448906
AHRR; SLITRK5; GPX1; AHR; GCLC;	GO:0009410~response to xenobiotic stimulus	5	10	50	0.006921718810184	0.0582393760822484
UBE4B; POLD1; UBE2A; CIRBP; UVSSA; MAP4K3; DTL; REV1;	GO:0009411~response to UV	8	39	20.5128205128205	0.0468105120722764	0.18040656425866
AKR1B1; ATF2; LRP11;	GO:0009414~response to water deprivation	3	5	60	0.0259723495779353	0.128343883303953
OGG1; FOS; ELK1; FECH; DUSP1;	GO:0009416~response to light stimulus	5	17	29.4117647058824	0.0365950401333978	0.158132132412392
QPRT; KYNU; NAPRT; NMNAT2;	GO:0009435~NAD biosynthetic process	4	13	30.7692307692308	0.0533859321736336	0.194282810551125
HOGA1;	GO:0009436~glyoxylate catabolic process	1	3	33.3333333333333	0.303569396449876	0.376111938546527
SLC22A5; SLC22A4; CROT;	GO:0009437~carnitine metabolic process	3	6	50	0.0364930457669433	0.158132132412392
GLO1; PARK7;	GO:0009438~methylglyoxal metabolic process	2	2	100	0.0398567954591653	0.159636954444341
TST;	GO:0009440~cyanate catabolic process	1	2	50	0.237641246202202	0.335450308169596
NR4A3;	GO:0009444~pyruvate oxidation	1	1	100	0.165473244597106	0.290793579171432
PHGDH;	GO:0009448~gamma-aminobutyric acid metabolic process	1	1	100	0.165473244597106	0.290793579171432
ABAT;	GO:0009449~gamma-aminobutyric acid biosynthetic process	1	3	33.3333333333333	0.303569396449876	0.376111938546527
ABAT;	GO:0009450~gamma-aminobutyric acid catabolic process	1	2	50	0.237641246202202	0.335450308169596
TGS1;	GO:0009452~7-methylguanosine RNA capping	1	1	100	0.165473244597106	0.290793579171432
UBE2Q1; TEX11; AAAS; FNDC3A; CLIC4;	GO:0009566~fertilization	5	36	13.8888888888889	0.278992210277357	0.376111938546527
NPFFR2;	GO:0009582~detection of abiotic stimulus	1	4	25	0.363797117699189	0.420105624535786
DDX58;	GO:0009597~detection of virus	1	5	20	0.418817208391507	0.464230305918988
INHA;	GO:0009605~response to external stimulus	1	4	25	0.363797117699189	0.420105624535786
SYNDIG1L; PRRT1;	GO:0009607~response to biotic stimulus	2	15	13.3333333333333	0.439280070313657	0.485505931931854
GPX1; PTAFR;	GO:0009609~response to symbiotic bacterium	2	2	100	0.0398567954591653	0.159636954444341
TGFB1; FN1; CYP1A1; MDK; TNC; PAX6; ZFP36; CTGF; ZFP36L2; TGFB2; CDK5; DST; GRIN2A; AGER; KLK6;	GO:0009611~response to wounding	15	61	24.5901639344262	0.00196521312198994	0.0242517922027191
ANGPT2; JUN; THBS1; GLI2; SRC; ETS1; FOSL1; JUNB; TNC; PTGER4; TGFBR2; PPARG; GATA4; CLCN6; FOSB; ACTG1; PTCH1; LRP11;	GO:0009612~response to mechanical stimulus	18	54	33.3333333333333	3.06786565088535e-05	0.000938027314415793
DDX3X; IFIT3; DCLK1; CHUK; LAMTOR5; HYAL3; BANF1; DDX58; HSPB1; CYP1A1; IFIT2; IFIT1; ODC1; SRC; IFITM1; TPT1; FOSL1; STMN1; PSMA2; IFNGR2; CXCR4; NPC2; ACTA2; CDK6; IRF7; ISG20; DHX36; IVNS1ABP;	GO:0009615~response to virus	28	108	25.9259259259259	1.31875231198508e-05	0.000472727217690051
PPM1D; SNX3; CCL2; RNF5; FUCA2; BAIAP2L1;	GO:0009617~response to bacterium	6	23	26.0869565217391	0.0350425859822603	0.158132132412392
BCL10; MALT1;	GO:0009620~response to fungus	2	6	33.3333333333333	0.147664184171926	0.290793579171432
CYP1A1; ITLN1;	GO:0009624~response to nematode	2	3	66.6666666666667	0.0626585114526181	0.201790543547764
FOS; SPARC; FOSL1; STX1A;	GO:0009629~response to gravity	4	8	50	0.0156923979748701	0.0949830075789481
CYP1A1; STAR;	GO:0009635~response to herbicide	2	7	28.5714285714286	0.179427366573336	0.304559611811842
CHUK; AIFM1; FOS; LYN; BCL2; MGMT; GABRB1; MAOB; CPS1; SLC6A4; EPHX2; AHR; CDKN1A; RAD51; SRSF9; DHRS2; PON2; CYP1B1; BPHL; AQP10; WDR35;	GO:0009636~response to toxic substance	21	85	24.7058823529412	0.000264122427990454	0.00531644101811151
SLC24A1; CAT;	GO:0009642~response to light intensity	2	6	33.3333333333333	0.147664184171926	0.290793579171432
HMGCS1;	GO:0009645~response to low light intensity stimulus	1	1	100	0.165473244597106	0.290793579171432
PER1; PHLPP1; ARNTL2;	GO:0009649~entrainment of circadian clock	3	7	42.8571428571429	0.0488504327987518	0.181835116434049
CAT; GPX1; ERCC1; FEN1; MFAP4;	GO:0009650~UV protection	5	12	41.6666666666667	0.0123304658789197	0.0811252265175036
CYR61; CHUK; TBX19; GPC4; EYA4; PTBP3; CPM; IER3; LHX1; EFNB2; DYNLL1; NFE2L1; FAT1; NEDD8; BICD1; EYA1; MRPL40; DKK3; SIX4; IGF2BP2;	GO:0009653~anatomical structure morphogenesis	20	93	21.505376344086	0.00160244488570382	0.0205142897610944
CYP1A1;	GO:0009692~ethylene metabolic process	1	1	100	0.165473244597106	0.290793579171432
MB; LYN; ACAT1; GCLC; SORD; NCOA6; MMP19; PITX2; TXN2; FOXC2;	GO:0009725~response to hormone	10	38	26.3157894736842	0.00713456109392374	0.0597071418016892
LYN;	GO:0009743~response to carbohydrate	1	7	14.2857142857143	0.514996399064426	0.542314012483434
ERCC1; KHK;	GO:0009744~response to sucrose	2	5	40	0.117241225523425	0.288221519601557
ANGPT2; PFKFB2; CTSV; APOM; TGFB1; LPL; THBS1; GJA1; EGR1; CTGF; TGFBR2; KHK; PTEN; EIF2B1; SMAD2; SARM1; ILDR2; ACVR1C; TXN2; IRS2;	GO:0009749~response to glucose	20	66	30.3030303030303	3.54816780846479e-05	0.00105658266609458
PTGS2; KHK;	GO:0009750~response to fructose	2	4	50	0.0886966642375693	0.244953005388352
LATS1; LATS2;	GO:0009755~hormone-mediated signaling pathway	2	27	7.40740740740741	0.728199109045446	0.735827043058758
CRY1;	GO:0009785~blue light signaling pathway	1	2	50	0.237641246202202	0.335450308169596
PAX6;	GO:0009786~regulation of asymmetric cell division	1	3	33.3333333333333	0.303569396449876	0.376111938546527
BMP2; TDGF1; TGFB2; PTK2; TDG; CDK5R1; RICTOR; PDGFC;	GO:0009790~embryo development	8	38	21.0526315789474	0.041897003713108	0.166735954927993
FOXP2; PRDM1; BCL2; MYL2; BMP4; MUT; SOX6; TGFBR1; NR4A2; LHX1; MECP2; KMT2A; MORC3; ARID5B; SMAD2; TET2; TAPT1; GIGYF2; TIPARP; PPP1R13L; ASH1L; STK36; AGO2; ATF5;	GO:0009791~post-embryonic development	24	71	33.8028169014084	1.29007419258365e-06	6.7448230114545e-05
CYP1A1;	GO:0009792~embryo development ending in birth or egg hatching	1	3	33.3333333333333	0.303569396449876	0.376111938546527
CYP1A1;	GO:0009804~coumarin metabolic process	1	6	16.6666666666667	0.469079872202862	0.505503916382022
CYP1A1; SULT1A1;	GO:0009812~flavonoid metabolic process	2	5	40	0.117241225523425	0.288221519601557
UGT3A2;	GO:0009813~flavonoid biosynthetic process	1	19	5.26315789473684	0.836212065141091	0.838170120613395
TGFB1;	GO:0009817~defense response to fungus, incompatible interaction	1	1	100	0.165473244597106	0.290793579171432
CYP3A5;	GO:0009822~alkaloid catabolic process	1	3	33.3333333333333	0.303569396449876	0.376111938546527
LRP6; LHX1; SMAD3; ZBTB16; SIM2; ERBB4; RIPPLY2; SATB2;	GO:0009880~embryonic pattern specification	8	22	36.3636363636364	0.00321119910947099	0.0341514017092652
TBX3; FGF2; THRB; BMP2; CCL2; BRAF; ITGA2; COL9A1; PAX6; CRKL; LHX1; GSK3B; EFNB2; FLI1; NOTCH2; TLE1; TLE3; EP300; PTCH1; DGCR6; GAMT; TMEM176B; PHLDA2; LHX4; BHLHE41; PDGFC; TRPS1; ETV7;	GO:0009887~animal organ morphogenesis	28	90	31.1111111111111	7.02307504263366e-07	4.07635940398288e-05
TRPS1;	GO:0009888~tissue development	1	16	6.25	0.785139427221167	0.788477996633105
GCHFR;	GO:0009890~negative regulation of biosynthetic process	1	2	50	0.237641246202202	0.335450308169596
PYURF;	GO:0009893~positive regulation of metabolic process	1	2	50	0.237641246202202	0.335450308169596
JAG2;	GO:0009912~auditory receptor cell fate commitment	1	3	33.3333333333333	0.303569396449876	0.376111938546527
BMP4; LHX1;	GO:0009948~anterior/posterior axis specification	2	17	11.7647058823529	0.498122710823363	0.534656393422538
PAX6; SFRP1; AXIN2;	GO:0009950~dorsal/ventral axis specification	3	12	25	0.134517839628876	0.290793579171432
LRP5; GLI2; GLI3; YY1; ACVR2A; TGFBR1; CRKL; LHX1; KMT2A; ZBTB16; ALX1; SMAD2; PCSK5; HIPK2;	GO:0009952~anterior/posterior pattern specification	14	77	18.1818181818182	0.0243364776945261	0.128018844646551
BMPR1B; EDN1; LHX1; PTCH1; DUSP6; ARL13B; HHIP; FBXL15;	GO:0009953~dorsal/ventral pattern formation	8	30	26.6666666666667	0.0144569840680392	0.0922794817166826
GLI2; GLI3; CYP26B1;	GO:0009954~proximal/distal pattern formation	3	24	12.5	0.417115180947328	0.464230305918988
PTCH1;	GO:0009957~epidermal cell fate specification	1	3	33.3333333333333	0.303569396449876	0.376111938546527
FURIN; TDGF1; SPRED3; CNKSR2; VWCE;	GO:0009966~regulation of signal transduction	5	26	19.2307692307692	0.125140052809146	0.290793579171432
SH3BGRL; BCAR3; SH3BGR; ADAMTS20; GRB7; LASP1; HOMER1; SH2D3C; STAM; SH2B1; PAG1; CDKN2AIP; ITSN2; SH2B3;	GO:0009967~positive regulation of signal transduction	14	59	23.728813559322	0.00360275618972283	0.0367738854596299
RGS16; SOCS5; BRAF; IGFBP3; ACVR1; PRR5L; RGS7BP; HHIP; PAK1IP1; RGS17; KIF26A;	GO:0009968~negative regulation of signal transduction	11	37	29.7297297297297	0.00222822885953633	0.026765592140111
APOBEC3F; APOBEC3C;	GO:0009972~cytidine deamination	2	9	22.2222222222222	0.245207077927957	0.34023972381049
RPS19; NOCT;	GO:0009991~response to extracellular stimulus	2	4	50	0.0886966642375693	0.244953005388352
AQP1; MIP; AQP4; AQP10;	GO:0009992~cellular water homeostasis	4	14	28.5714285714286	0.0641021871338923	0.203445727377214
KMT2B;	GO:0009994~oocyte differentiation	1	3	33.3333333333333	0.303569396449876	0.376111938546527
NFIB; DNER;	GO:0010001~glial cell differentiation	2	13	15.3846153846154	0.376839884327394	0.432614208474408
ECE2; TGFB2;	GO:0010002~cardioblast differentiation	2	3	66.6666666666667	0.0626585114526181	0.201790543547764
SOD1; CREB1; CRIP1; SQLE; DGKD;	GO:0010033~response to organic substance	5	27	18.5185185185185	0.138374449281492	0.290793579171432
CHUK;	GO:0010034~response to acetate	1	1	100	0.165473244597106	0.290793579171432
MT3; TNNC1; MT1X; MTF1; NEDD4L;	GO:0010038~response to metal ion	5	10	50	0.006921718810184	0.0582393760822484
BCL2; ABAT; HFE;	GO:0010039~response to iron ion	3	17	17.6470588235294	0.247036634960803	0.341808871282129
BECN1;	GO:0010040~response to iron(II) ion	1	5	20	0.418817208391507	0.464230305918988
CYP1A1;	GO:0010041~response to iron(III) ion	1	3	33.3333333333333	0.303569396449876	0.376111938546527
PTGS2; D2HGDH;	GO:0010042~response to manganese ion	2	6	33.3333333333333	0.147664184171926	0.290793579171432
S100A8; VCAM1; PLN; CPS1; KHK; CRIP1; PTEN; D2HGDH; SLC30A7; SLC30A3;	GO:0010043~response to zinc ion	10	36	27.7777777777778	0.00520785366452847	0.0473686450841375
QDPR; MAOB;	GO:0010044~response to aluminum ion	2	4	50	0.0886966642375693	0.244953005388352
SIRT1;	GO:0010046~response to mycotoxin	1	4	25	0.363797117699189	0.420105624535786
HFE;	GO:0010106~cellular response to iron ion starvation	1	1	100	0.165473244597106	0.290793579171432
ABCC9; ATP1A3; ATP1B2; KCNJ6; ATP1A2; KCNJ2; KCNJ16; KCNJ14;	GO:0010107~potassium ion import	8	27	29.6296296296296	0.00876573026874095	0.0677612715695336
OAT;	GO:0010121~arginine catabolic process to proline via ornithine	1	1	100	0.165473244597106	0.290793579171432
ALDH4A1;	GO:0010133~proline catabolic process to glutamate	1	3	33.3333333333333	0.303569396449876	0.376111938546527
PTCH1;	GO:0010157~response to chlorate	1	2	50	0.237641246202202	0.335450308169596
TBX3; BMP4;	GO:0010159~specification of animal organ position	2	3	66.6666666666667	0.0626585114526181	0.201790543547764
THBD; ERCC1; CDKN1A; MSH2; RAD51;	GO:0010165~response to X-ray	5	21	23.8095238095238	0.0687794589347709	0.216796893383088
IFT122; ZNF281;	GO:0010172~embryonic body morphogenesis	2	6	33.3333333333333	0.147664184171926	0.290793579171432
CAT; EDN1;	GO:0010193~response to ozone	2	5	40	0.117241225523425	0.288221519601557
ICAM1; VCAM1; RRM1; STAR; CLK2; PAXIP1; AEN; RAD54L; NABP1; DCLRE1C; EYA1; BABAM1;	GO:0010212~response to ionizing radiation	12	50	24	0.00627196740669911	0.0544444927357189
USP7; UHRF1;	GO:0010216~maintenance of DNA methylation	2	6	33.3333333333333	0.147664184171926	0.290793579171432
BCL2; MSH2;	GO:0010224~response to UV-B	2	9	22.2222222222222	0.245207077927957	0.34023972381049
YY1; DCUN1D3; POLH; MAP3K4;	GO:0010225~response to UV-C	4	10	40	0.0276110242901249	0.132735238833727
PTGS2; ARL13B;	GO:0010226~response to lithium ion	2	10	20	0.27850480020049	0.376111938546527
GJA1;	GO:0010232~vascular transport	1	1	100	0.165473244597106	0.290793579171432
MGST3; CDKN1A; NNMT; MGST2;	GO:0010243~response to organonitrogen compound	4	13	30.7692307692308	0.0533859321736336	0.194282810551125
SLC22A1; ATP1A3; ATP1B2; ATP1A2;	GO:0010248~establishment or maintenance of transmembrane electrochemical gradient	4	13	30.7692307692308	0.0533859321736336	0.194282810551125
ARFGEF2; ARFGEF1;	GO:0010256~endomembrane system organization	2	2	100	0.0398567954591653	0.159636954444341
CTSV; NDUFS6; EDN1; ERCC1;	GO:0010259~multicellular organism aging	4	16	25	0.0885950704387393	0.244953005388352
GPX1; MAOB;	GO:0010269~response to selenium ion	2	6	33.3333333333333	0.147664184171926	0.290793579171432
MT1X; PARK7;	GO:0010273~detoxification of copper ion	2	3	66.6666666666667	0.0626585114526181	0.201790543547764
CAT; QDPR; SPARC; FECH; STAR; PPP5C; BECN1;	GO:0010288~response to lead ion	7	15	46.6666666666667	0.00191276323374456	0.02364713968938
SNX3; FCHO2;	GO:0010324~membrane invagination	2	6	33.3333333333333	0.147664184171926	0.290793579171432
MYC; GPX1; PARP1; BCL2; DCUN1D3;	GO:0010332~response to gamma radiation	5	26	19.2307692307692	0.125140052809146	0.290793579171432
COPS8;	GO:0010387~COP9 signalosome assembly	1	4	25	0.363797117699189	0.420105624535786
COPS2; COPS6; COPS5; COPS8;	GO:0010388~cullin deneddylation	4	9	44.4444444444444	0.021140555252589	0.112580526414515
CENPF; PKIA;	GO:0010389~regulation of G2/M transition of mitotic cell cycle	2	9	22.2222222222222	0.245207077927957	0.34023972381049
RNF40; RAG1; RNF20; UHRF1; WAC;	GO:0010390~histone monoubiquitination	5	11	45.4545454545455	0.00936016503241954	0.0692308534633277
SRC; SERPINF1;	GO:0010447~response to acidic pH	2	12	16.6666666666667	0.344530278367594	0.420105624535786
SETD3;	GO:0010452~histone H3-K36 methylation	1	5	20	0.418817208391507	0.464230305918988
BMP4;	GO:0010453~regulation of cell fate commitment	1	4	25	0.363797117699189	0.420105624535786
CEP135;	GO:0010457~centriole-centriole cohesion	1	8	12.5	0.556942528125806	0.57821727681274
PPP2R2D; CTDP1;	GO:0010458~exit from mitosis	2	12	16.6666666666667	0.344530278367594	0.420105624535786
PLN; SRI; SPX;	GO:0010459~negative regulation of heart rate	3	9	33.3333333333333	0.0787184665652477	0.237612506613214
NPPA; EDN1; EDN2; HRC; GCH1; TRPM4; RYR2; SIRT1;	GO:0010460~positive regulation of heart rate	8	19	42.1052631578947	0.00153884338662758	0.0201223248007958
CST3;	GO:0010466~negative regulation of peptidase activity	1	16	6.25	0.785139427221167	0.788477996633105
HNRNPL; POLR2C; POLR2E; PTBP1; POLR2I; POLR2J; POLR2K; HNRNPH2; POLR2G; POLR2L; FMN1; EDA; NOX4; IGF2BP2;	GO:0010467~gene expression	14	48	29.1666666666667	0.00069552935349515	0.0109203267679227
UTY; PHGDH; MYC; COL2A1; BCL2; PTHLH; NF1; BMI1; AHR; TGFBR2; PIK3CA; LHX1; NOV; CRIP1; AFF2; CDK6; APBA1; NPAT; PHLDA2; LBH; ZC3H12A; STXBP5; RICTOR; ATRAID; FAM46A; MAP3K4;	GO:0010468~regulation of gene expression	26	92	28.2608695652174	7.40980358915344e-06	0.000299906360323685
SERPINE1; PDE4D;	GO:0010469~regulation of receptor activity	2	9	22.2222222222222	0.245207077927957	0.34023972381049
ICAM1;	GO:0010477~response to sulfur dioxide	1	1	100	0.165473244597106	0.290793579171432
MARCH6; NR1D1; PMAIP1;	GO:0010498~proteasomal protein catabolic process	3	8	37.5	0.0629619494176625	0.201790543547764
NFE2L2;	GO:0010499~proteasomal ubiquitin-independent protein catabolic process	1	4	25	0.363797117699189	0.420105624535786
DDX3X; DDX39B; DDX55; DDX47; DHX36; AGO3; AGO2;	GO:0010501~RNA secondary structure unwinding	7	44	15.9090909090909	0.148383915263557	0.290793579171432
PIK3R2; HSPB1; PSAP; ABL2; EP300; DRAM1; RRAGC; LAMP3; MTCL1;	GO:0010506~regulation of autophagy	9	50	18	0.0658179168966928	0.208697644826597
BCL2; MT3; GATA4; MCL1; TAB3; RUBCN; RNF5; TAB2;	GO:0010507~negative regulation of autophagy	8	35	22.8571428571429	0.0292431313148902	0.139572269251347
PRKAA2; BECN1; ZC3H12A; ATG14; RNF152; FLCN; NPRL2; PLEKHF1; PLK2; SH3BP4;	GO:0010508~positive regulation of autophagy	10	38	26.3157894736842	0.00713456109392374	0.0597071418016892
PDHA1; DLD; PDHB; PDK1; PDK2; PDP2;	GO:0010510~regulation of acetyl-CoA biosynthetic process from pyruvate	6	12	50	0.00310417365088367	0.033406763186962
CYR61; FGFR1;	GO:0010518~positive regulation of phospholipase activity	2	7	28.5714285714286	0.179427366573336	0.304559611811842
RGS2;	GO:0010519~negative regulation of phospholipase activity	1	2	50	0.237641246202202	0.335450308169596
BCL2;	GO:0010523~negative regulation of calcium ion transport into cytosol	1	3	33.3333333333333	0.303569396449876	0.376111938546527
APOBEC3F; APOBEC3C;	GO:0010529~negative regulation of transposition	2	8	25	0.212071600016992	0.335450308169596
PIBF1;	GO:0010531~activation of JAK1 kinase activity	1	1	100	0.165473244597106	0.290793579171432
AGT;	GO:0010535~positive regulation of activation of JAK2 kinase activity	1	6	16.6666666666667	0.469079872202862	0.505503916382022
TXK;	GO:0010543~regulation of platelet activation	1	5	20	0.418817208391507	0.464230305918988
THBD; NOS3;	GO:0010544~negative regulation of platelet activation	2	8	25	0.212071600016992	0.335450308169596
BCL2;	GO:0010559~regulation of glycoprotein biosynthetic process	1	2	50	0.237641246202202	0.335450308169596
SOX9; SFRP1; TXLNG;	GO:0010564~regulation of cell cycle process	3	6	50	0.0364930457669433	0.158132132412392
PDK2;	GO:0010565~regulation of cellular ketone metabolic process	1	2	50	0.237641246202202	0.335450308169596
RPA2; RAD51; FIGN; RAD51AP1; PPP4R2;	GO:0010569~regulation of double-strand break repair via homologous recombination	5	16	31.25	0.0303788290659791	0.142412457407865
INO80;	GO:0010571~positive regulation of nuclear cell cycle DNA replication	1	5	20	0.418817208391507	0.464230305918988
TLR4;	GO:0010572~positive regulation of platelet activation	1	3	33.3333333333333	0.303569396449876	0.376111938546527
ADAMTS3;	GO:0010573~vascular endothelial growth factor production	1	3	33.3333333333333	0.303569396449876	0.376111938546527
NDRG2;	GO:0010574~regulation of vascular endothelial growth factor production	1	3	33.3333333333333	0.303569396449876	0.376111938546527
C5; TGFB1; ATF4; PTGS2; RORA; GATA4; ISL1; CYP1B1; EIF2AK3;	GO:0010575~positive regulation of vascular endothelial growth factor production	9	27	33.3333333333333	0.00292776423734087	0.0325312389199199
ADGRG6;	GO:0010579~positive regulation of adenylate cyclase activity involved in G-protein coupled receptor signaling pathway	1	9	11.1111111111111	0.595261520137901	0.611694846425279
AGO2;	GO:0010586~miRNA metabolic process	1	7	14.2857142857143	0.514996399064426	0.542314012483434
LIN28B; LIN28A;	GO:0010587~miRNA catabolic process	2	4	50	0.0886966642375693	0.244953005388352
FER; EPHA2; SSH2; SSH1;	GO:0010591~regulation of lamellipodium assembly	4	8	50	0.0156923979748701	0.0949830075789481
HDAC4; BRK1;	GO:0010592~positive regulation of lamellipodium assembly	2	16	12.5	0.469190888661193	0.505503916382022
PTK2;	GO:0010594~regulation of endothelial cell migration	1	6	16.6666666666667	0.469079872202862	0.505503916382022
NRP2; SASH1; AGT; EDN1; THBS1; SPARC; BMP4; TDGF1; ETS1; VEGFA; ALOX12; RHOB; AAMP; ZC3H12A; FOXC2; PRKD2; FOXP1;	GO:0010595~positive regulation of endothelial cell migration	17	45	37.7777777777778	1.37173456582484e-05	0.000479337247006855
THBS1; SP100; PTPRM; SERPINF1; SYNJ2BP; DAB2IP; GDF2;	GO:0010596~negative regulation of endothelial cell migration	7	18	38.8888888888889	0.00428298414839201	0.0413739893262862
ATXN2L; ATXN2;	GO:0010603~regulation of cytoplasmic mRNA processing body assembly	2	2	100	0.0398567954591653	0.159636954444341
PAN3;	GO:0010606~positive regulation of cytoplasmic mRNA processing body assembly	1	5	20	0.418817208391507	0.464230305918988
PER1; RC3H1; ATG14; TDRD7; PUM2; FBXO4;	GO:0010608~posttranscriptional regulation of gene expression	6	16	37.5	0.00924371143683034	0.0692308534633277
PDE5A; AGT; EDN1; PARP1; NR4A3;	GO:0010613~positive regulation of cardiac muscle hypertrophy	5	16	31.25	0.0303788290659791	0.142412457407865
RGS2; GSK3B; CAV3; JARID2;	GO:0010614~negative regulation of cardiac muscle hypertrophy	4	9	44.4444444444444	0.021140555252589	0.112580526414515
ID1;	GO:0010621~negative regulation of transcription by transcription factor localization	1	3	33.3333333333333	0.303569396449876	0.376111938546527
ODAM; SH3PXD2B; TLR4; PIK3CD; DDX3X; MITF; NOS1AP; PRDM1; UBR5; DDX58; MYC; LDLR; TGFB1; FN1; GSN; INHBA; CSF1; KIT; BMP2; BRAF; EZR; VEGFA; GJA1; ALOX12; ATF4; CDH3; RPS3; TNC; MT3; ITGA3; ITGB8; PAX6; CNTF; CTGF; ERP29; SLC6A4; EPHX2; PHB; ID1; STAR; PRKAG1; PLP1; TGFB2; ACTA2; HMGN5; SMAD3; CDK6; ID2; TLE1; CNTN1; ANK3; NFE2L2; NTRK3; NFIL3; HFE; ZC3H12A; PID1; EDA; TESC; PARK7; CITED2; TRIM6;…	GO:0010628~positive regulation of gene expression	71	250	28.4	0	0
STC2; LDLR; TGFB1; ESR1; FYN; PGR; MIF; NME1; GJA1; NFKB1; YY1; ITGB8; CTGF; ERP29; ACVR1B; SERPINF1; CDKN1A; TGFB2; ID2; REL; PICALM; ZC3H12A; SFMBT2; TIPARP; SFRP1; FLCN; SIRT1; SFRP2; BBS4; PARK7; CITED2; BBS2; TRIM6; MKKS; SLC35C2; WDR35; NOCT; ZNF148; ZNF281;	GO:0010629~negative regulation of gene expression	39	131	29.7709923664122	1.40872111753509e-08	1.28644412453305e-06
PKN3;	GO:0010631~epithelial cell migration	1	6	16.6666666666667	0.469079872202862	0.505503916382022
SRC; PTK2; MACF1;	GO:0010632~regulation of epithelial cell migration	3	5	60	0.0259723495779353	0.128343883303953
PTPRG; SEMA3A; DAB2IP; MARVELD3;	GO:0010633~negative regulation of epithelial cell migration	4	15	26.6666666666667	0.0758501808718258	0.235813839669149
JUN; PFN1; SRC; ITGA2; PLCG1; ITGA3; TGFBR2; SOX9; TGFB2; RAB11A; RREB1; CAPN7;	GO:0010634~positive regulation of epithelial cell migration	12	34	35.2941176470588	0.000411134188636253	0.00754921731359168
PID1;	GO:0010635~regulation of mitochondrial fusion	1	1	100	0.165473244597106	0.290793579171432
OMA1;	GO:0010637~negative regulation of mitochondrial fusion	1	5	20	0.418817208391507	0.464230305918988
TMED9;	GO:0010638~positive regulation of organelle organization	1	4	25	0.363797117699189	0.420105624535786
LRIG2;	GO:0010640~regulation of platelet-derived growth factor receptor signaling pathway	1	1	100	0.165473244597106	0.290793579171432
SRC;	GO:0010641~positive regulation of platelet-derived growth factor receptor signaling pathway	1	3	33.3333333333333	0.303569396449876	0.376111938546527
PTPRJ;	GO:0010642~negative regulation of platelet-derived growth factor receptor signaling pathway	1	7	14.2857142857143	0.514996399064426	0.542314012483434
GJA1; GJA5;	GO:0010643~cell communication by chemical coupling	2	3	66.6666666666667	0.0626585114526181	0.201790543547764
GJA1;	GO:0010644~cell communication by electrical coupling	1	3	33.3333333333333	0.303569396449876	0.376111938546527
CASQ2; SRI;	GO:0010649~regulation of cell communication by electrical coupling	2	5	40	0.117241225523425	0.288221519601557
ANK3;	GO:0010650~positive regulation of cell communication by electrical coupling	1	1	100	0.165473244597106	0.290793579171432
GJA1; GJA5;	GO:0010652~positive regulation of cell communication by chemical coupling	2	2	100	0.0398567954591653	0.159636954444341
ALOX12; ZC3H12A;	GO:0010656~negative regulation of muscle cell apoptotic process	2	5	40	0.117241225523425	0.288221519601557
DMPK;	GO:0010657~muscle cell apoptotic process	1	1	100	0.165473244597106	0.290793579171432
HMGCR;	GO:0010664~negative regulation of striated muscle cell apoptotic process	1	3	33.3333333333333	0.303569396449876	0.376111938546527
AGT; HMGCR; CAMK2A;	GO:0010666~positive regulation of cardiac muscle cell apoptotic process	3	8	37.5	0.0629619494176625	0.201790543547764
JAK2; NFE2L2; SIRT1; SFRP2; AMBRA1;	GO:0010667~negative regulation of cardiac muscle cell apoptotic process	5	17	29.4117647058824	0.0365950401333978	0.158132132412392
MKS1;	GO:0010669~epithelial structure maintenance	1	7	14.2857142857143	0.514996399064426	0.542314012483434
TGFB2;	GO:0010693~negative regulation of alkaline phosphatase activity	1	3	33.3333333333333	0.303569396449876	0.376111938546527
ITGA2; SMAD3; PPARGC1B;	GO:0010694~positive regulation of alkaline phosphatase activity	3	6	50	0.0364930457669433	0.158132132412392
OXTR; KCNB1; STX1A;	GO:0010701~positive regulation of norepinephrine secretion	3	4	75	0.017335261022969	0.0991889747254091
CST3;	GO:0010711~negative regulation of collagen catabolic process	1	1	100	0.165473244597106	0.290793579171432
MFAP4;	GO:0010712~regulation of collagen metabolic process	1	1	100	0.165473244597106	0.290793579171432
ETS1; DDR2;	GO:0010715~regulation of extracellular matrix disassembly	2	5	40	0.117241225523425	0.288221519601557
CST3; TGFB1;	GO:0010716~negative regulation of extracellular matrix disassembly	2	4	50	0.0886966642375693	0.244953005388352
EPHA3; TGFBR1;	GO:0010717~regulation of epithelial to mesenchymal transition	2	12	16.6666666666667	0.344530278367594	0.420105624535786
TGFB1; TGFB3; BMP2; TGFBR1; TGFBR2; TGFB2; SMAD3; DAB2; ALX1; SMAD2; BCL9L; AXIN2;	GO:0010718~positive regulation of epithelial to mesenchymal transition	12	33	36.3636363636364	0.000329618326306402	0.00635931244189451
EFNA1; DAB2IP; SFRP1; SFRP2;	GO:0010719~negative regulation of epithelial to mesenchymal transition	4	23	17.3913043478261	0.201247153131156	0.335450308169596
FRZB;	GO:0010721~negative regulation of cell development	1	2	50	0.237641246202202	0.335450308169596
SENP1;	GO:0010724~regulation of definitive erythrocyte differentiation	1	4	25	0.363797117699189	0.420105624535786
MMP3;	GO:0010727~negative regulation of hydrogen peroxide metabolic process	1	2	50	0.237641246202202	0.335450308169596
EZR;	GO:0010737~protein kinase A signaling	1	9	11.1111111111111	0.595261520137901	0.611694846425279
AKAP3; AKAP6; PDE10A;	GO:0010738~regulation of protein kinase A signaling	3	14	21.4285714285714	0.177344967466852	0.304559611811842
MIF;	GO:0010739~positive regulation of protein kinase A signaling	1	5	20	0.418817208391507	0.464230305918988
TGFB1; PPARG; EP300;	GO:0010742~macrophage derived foam cell differentiation	3	6	50	0.0364930457669433	0.158132132412392
CSF1;	GO:0010743~regulation of macrophage derived foam cell differentiation	1	1	100	0.165473244597106	0.290793579171432
AGT; LPL; CSF1; CD36; NFKB1;	GO:0010744~positive regulation of macrophage derived foam cell differentiation	5	16	31.25	0.0303788290659791	0.142412457407865
NFKBIA; PPARG; ABCA5;	GO:0010745~negative regulation of macrophage derived foam cell differentiation	3	13	23.0769230769231	0.1554698435916	0.290793579171432
THBS1; IRS2;	GO:0010748~negative regulation of plasma membrane long-chain fatty acid transport	2	4	50	0.0886966642375693	0.244953005388352
NOS1AP;	GO:0010750~positive regulation of nitric oxide mediated signal transduction	1	1	100	0.165473244597106	0.290793579171432
SPINK1; THBS1;	GO:0010751~negative regulation of nitric oxide mediated signal transduction	2	3	66.6666666666667	0.0626585114526181	0.201790543547764
THBS1;	GO:0010754~negative regulation of cGMP-mediated signaling	1	1	100	0.165473244597106	0.290793579171432
SERPINE1; THBS1;	GO:0010757~negative regulation of plasminogen activation	2	5	40	0.117241225523425	0.288221519601557
THBS1; CSF1; RARRES2;	GO:0010759~positive regulation of macrophage chemotaxis	3	11	27.2727272727273	0.114641153323305	0.288221519601557
C5;	GO:0010760~negative regulation of macrophage chemotaxis	1	4	25	0.363797117699189	0.420105624535786
NOV; ARID5B; PIP5K1A;	GO:0010761~fibroblast migration	3	10	30	0.095991839959091	0.258329317045114
FER; PRR5L;	GO:0010762~regulation of fibroblast migration	2	10	20	0.27850480020049	0.376111938546527
TGFB1; THBS1; DDR2;	GO:0010763~positive regulation of fibroblast migration	3	12	25	0.134517839628876	0.290793579171432
FGF2; BRAF;	GO:0010764~negative regulation of fibroblast migration	2	8	25	0.212071600016992	0.335450308169596
SGK1; CNTN1; ANK3; GPD1L; WNK3;	GO:0010765~positive regulation of sodium ion transport	5	18	27.7777777777778	0.0435360142681984	0.1693880984218
NEDD4;	GO:0010766~negative regulation of sodium ion transport	1	3	33.3333333333333	0.303569396449876	0.376111938546527
NEDD4;	GO:0010768~negative regulation of transcription from RNA polymerase II promoter in response to UV-induced DNA damage	1	1	100	0.165473244597106	0.290793579171432
RAD52; RNF138;	GO:0010792~DNA double-strand break processing involved in repair via single-strand annealing	2	5	40	0.117241225523425	0.288221519601557
SETD2;	GO:0010793~regulation of mRNA export from nucleus	1	6	16.6666666666667	0.469079872202862	0.505503916382022
COQ3;	GO:0010795~regulation of ubiquinone biosynthetic process	1	1	100	0.165473244597106	0.290793579171432
RAB11A;	GO:0010796~regulation of multivesicular body size	1	2	50	0.237641246202202	0.335450308169596
S1PR2; TGFB1; GSK3B; CEMIP; WNK3; TRIM6; SPHK1;	GO:0010800~positive regulation of peptidyl-threonine phosphorylation	7	25	28	0.0176116099772416	0.0993590747398089
SPRED2; SPRED1; PARD3;	GO:0010801~negative regulation of peptidyl-threonine phosphorylation	3	13	23.0769230769231	0.1554698435916	0.290793579171432
CHUK; UBB; TNFRSF1A; TNFAIP3; TRAF1; BIRC3; RIPK1; CASP8; TAX1BP1; CYLD; SPHK1;	GO:0010803~regulation of tumor necrosis factor-mediated signaling pathway	11	30	36.6666666666667	0.000547036711038063	0.0090938214415041
APOA1; PTPN2; F2RL1; ZNF675;	GO:0010804~negative regulation of tumor necrosis factor-mediated signaling pathway	4	16	25	0.0885950704387393	0.244953005388352
STX1A;	GO:0010807~regulation of synaptic vesicle priming	1	4	25	0.363797117699189	0.420105624535786
RSU1;	GO:0010810~regulation of cell-substrate adhesion	1	4	25	0.363797117699189	0.420105624535786
CYR61; JAK2; VTN; ITGA3; COL8A1; ARL2; RSU1; NDNF; SPOCK2;	GO:0010811~positive regulation of cell-substrate adhesion	9	36	25	0.0136295683143315	0.0883985922205079
ANGPT2;	GO:0010812~negative regulation of cell-substrate adhesion	1	14	7.14285714285714	0.742524097711112	0.748424951467757
BCAT2;	GO:0010817~regulation of hormone levels	1	3	33.3333333333333	0.303569396449876	0.376111938546527
PIK3CD;	GO:0010818~T cell chemotaxis	1	8	12.5	0.556942528125806	0.57821727681274
SQSTM1;	GO:0010821~regulation of mitochondrion organization	1	13	7.69230769230769	0.718145150152199	0.725774846302554
GSK3B; PPARGC1A;	GO:0010822~positive regulation of mitochondrion organization	2	4	50	0.0886966642375693	0.244953005388352
FLCN;	GO:0010823~negative regulation of mitochondrion organization	1	1	100	0.165473244597106	0.290793579171432
XPO1; CHMP5; CEP131;	GO:0010824~regulation of centrosome duplication	3	18	16.6666666666667	0.271160572523356	0.374129484531117
NUBP1;	GO:0010826~negative regulation of centrosome duplication	1	4	25	0.363797117699189	0.420105624535786
GCK; NUP153; RANBP2; NUP98; NUP43; NUP205; NUP58; AAAS; NUP50;	GO:0010827~regulation of glucose transport	9	33	27.2727272727273	0.00866395668401287	0.0675078945720184
NR4A3;	GO:0010828~positive regulation of glucose transport	1	5	20	0.418817208391507	0.464230305918988
SIK1; DMPK;	GO:0010830~regulation of myotube differentiation	2	5	40	0.117241225523425	0.288221519601557
CAV3; MAMSTR; SMYD1; MAML1;	GO:0010831~positive regulation of myotube differentiation	4	9	44.4444444444444	0.021140555252589	0.112580526414515
BDNF; NOV; HDAC4; BHLHE41; ANKRD2;	GO:0010832~negative regulation of myotube differentiation	5	16	31.25	0.0303788290659791	0.142412457407865
RAD51;	GO:0010833~telomere maintenance via telomere lengthening	1	6	16.6666666666667	0.469079872202862	0.505503916382022
ZFP36; BCL11B;	GO:0010837~regulation of keratinocyte proliferation	2	8	25	0.212071600016992	0.335450308169596
CDH3; TGM1; HAS2;	GO:0010838~positive regulation of keratinocyte proliferation	3	9	33.3333333333333	0.0787184665652477	0.237612506613214
CASK; SNAI2; CTSV; EFNB2; KLF9;	GO:0010839~negative regulation of keratinocyte proliferation	5	14	35.7142857142857	0.0200472106163954	0.110372464237694
NLGN1;	GO:0010841~positive regulation of circadian sleep/wake cycle, wakefulness	1	5	20	0.418817208391507	0.464230305918988
MEGF11; PTPRM; LHX1; FJX1; AHI1; HIPK2;	GO:0010842~retina layer formation	6	22	27.2727272727273	0.0299132339228073	0.141782518434123
SPTY2D1;	GO:0010847~regulation of chromatin assembly	1	2	50	0.237641246202202	0.335450308169596
LEFTY2; GDF9; TGFB1; INHA; INHBA; TGFB3; BMP2; BMP4; BMP3; ACVR2A; ACVR1B; TGFBR1; TGFB2; DAB2; ACVR1; HFE; GDF6; GDF2;	GO:0010862~positive regulation of pathway-restricted SMAD protein phosphorylation	18	48	37.5	8.38937286984365e-06	0.00032280233025595
ESR1; FGF2; KIT; FGFR1; PTAFR; ABL2;	GO:0010863~positive regulation of phospholipase C activity	6	9	66.6666666666667	0.00104971035542967	0.0151039206393651
FITM2;	GO:0010866~regulation of triglyceride biosynthetic process	1	3	33.3333333333333	0.303569396449876	0.376111938546527
LDLR; PLIN5; DGAT2;	GO:0010867~positive regulation of triglyceride biosynthetic process	3	11	27.2727272727273	0.114641153323305	0.288221519601557
SIK1; FBXW7;	GO:0010868~negative regulation of triglyceride biosynthetic process	2	2	100	0.0398567954591653	0.159636954444341
ANKRD13C;	GO:0010869~regulation of receptor biosynthetic process	1	1	100	0.165473244597106	0.290793579171432
EDN1;	GO:0010870~positive regulation of receptor biosynthetic process	1	7	14.2857142857143	0.514996399064426	0.542314012483434
NR1D1; PPARG;	GO:0010871~negative regulation of receptor biosynthetic process	2	3	66.6666666666667	0.0626585114526181	0.201790543547764
AGT; APOA1;	GO:0010873~positive regulation of cholesterol esterification	2	9	22.2222222222222	0.245207077927957	0.34023972381049
NFKBIA; PTCH1; SIRT1;	GO:0010875~positive regulation of cholesterol efflux	3	14	21.4285714285714	0.177344967466852	0.304559611811842
CASQ2; HRC; GSTM2; SRI; GSTO1; PDE4D; AKAP6; CHD7;	GO:0010880~regulation of release of sequestered calcium ion into cytosol by sarcoplasmic reticulum	8	15	53.3333333333333	0.000464870500137993	0.00804014660465937
CASQ2; HRC; PLN; GSTM2; ATP1A2; GSTO1; RYR2;	GO:0010881~regulation of cardiac muscle contraction by regulation of the release of sequestered calcium ion	7	16	43.75	0.00254621630471985	0.0292111146918363
HDAC4; RYR2;	GO:0010882~regulation of cardiac muscle contraction by calcium ion signaling	2	7	28.5714285714286	0.179427366573336	0.304559611811842
FBXW7; SIRT1; ALKBH7; FTO;	GO:0010883~regulation of lipid storage	4	5	80	0.00493095719988534	0.0457618530669857
NFKB1; PLIN5; ZC3H12A;	GO:0010884~positive regulation of lipid storage	3	10	30	0.095991839959091	0.258329317045114
LPL; CD36;	GO:0010886~positive regulation of cholesterol storage	2	7	28.5714285714286	0.179427366573336	0.304559611811842
PPARG;	GO:0010887~negative regulation of cholesterol storage	1	6	16.6666666666667	0.469079872202862	0.505503916382022
PTPN2; NFKBIA;	GO:0010888~negative regulation of lipid storage	2	8	25	0.212071600016992	0.335450308169596
FITM1; LPL; PLIN5; FITM2;	GO:0010890~positive regulation of sequestering of triglyceride	4	7	57.1428571428571	0.0112197218150023	0.0773077210371738
PPARG;	GO:0010891~negative regulation of sequestering of triglyceride	1	5	20	0.418817208391507	0.464230305918988
INSIG1; BMP2; INSIG2;	GO:0010894~negative regulation of steroid biosynthetic process	3	5	60	0.0259723495779353	0.128343883303953
APOC3; PLIN5;	GO:0010897~negative regulation of triglyceride catabolic process	2	4	50	0.0886966642375693	0.244953005388352
APOA1;	GO:0010898~positive regulation of triglyceride catabolic process	1	8	12.5	0.556942528125806	0.57821727681274
LDLR;	GO:0010899~regulation of phosphatidylcholine catabolic process	1	2	50	0.237641246202202	0.335450308169596
APOA1; APOC3;	GO:0010903~negative regulation of very-low-density lipoprotein particle remodeling	2	3	66.6666666666667	0.0626585114526181	0.201790543547764
GSK3A;	GO:0010905~negative regulation of UDP-glucose catabolic process	1	1	100	0.165473244597106	0.290793579171432
IGFBP3; RORA; PDK1; PDK2; NCOA2; SIRT1; PASK; SIK3;	GO:0010906~regulation of glucose metabolic process	8	21	38.0952380952381	0.00254545164812736	0.0292111146918363
SRC; IRS1; PMAIP1; IRS2;	GO:0010907~positive regulation of glucose metabolic process	4	9	44.4444444444444	0.021140555252589	0.112580526414515
APOC3; LRPAP1;	GO:0010916~negative regulation of very-low-density lipoprotein particle clearance	2	4	50	0.0886966642375693	0.244953005388352
ARL6IP5; PMAIP1; MTCH2;	GO:0010917~negative regulation of mitochondrial membrane potential	3	9	33.3333333333333	0.0787184665652477	0.237612506613214
CDK5RAP3;	GO:0010921~regulation of phosphatase activity	1	3	33.3333333333333	0.303569396449876	0.376111938546527
BMP2;	GO:0010922~positive regulation of phosphatase activity	1	4	25	0.363797117699189	0.420105624535786
ELFN1; ELL; RRP1B; WDR81; RBM26; ARFGEF3; CNST; SPOCD1; SPRED1; SLC7A14; CCDC8; UBN1; GPATCH2;	GO:0010923~negative regulation of phosphatase activity	13	51	25.4901960784314	0.00293422682154099	0.0325312389199199
SIRT1;	GO:0010934~macrophage cytokine production	1	2	50	0.237641246202202	0.335450308169596
TGFB1; TGFB3; TGFB2; CUEDC2;	GO:0010936~negative regulation of macrophage cytokine production	4	5	80	0.00493095719988534	0.0457618530669857
UBB; BIRC3; RIPK1; CASP8;	GO:0010939~regulation of necrotic cell death	4	12	33.3333333333333	0.0437258224572554	0.1693880984218
MT3; RIPK1;	GO:0010940~positive regulation of necrotic cell death	2	5	40	0.117241225523425	0.288221519601557
JUN; JUNB;	GO:0010941~regulation of cell death	2	9	22.2222222222222	0.245207077927957	0.34023972381049
BMP4; MT3; PHB; AKR1C3; UCP2; ZC3H12A; AXIN2;	GO:0010942~positive regulation of cell death	7	26	26.9230769230769	0.0207282269688732	0.112580526414515
CREB1; PHB; BHLHE41;	GO:0010944~negative regulation of transcription by competitive promoter binding	3	9	33.3333333333333	0.0787184665652477	0.237612506613214
PSME1; SFRP2; PSME2;	GO:0010950~positive regulation of endopeptidase activity	3	9	33.3333333333333	0.0787184665652477	0.237612506613214
SERPINE3; SERPINA1; AGT; C5; KNG1; VTN; SERPINE1; SERPING1; FURIN; COL6A3; ITIH2; ANOS1; PEBP1; SERPINF1; TFPI2; RENBP; APLP2; WFDC2; SPOCK2; SERPINI1; BIRC6; CRIM1;	GO:0010951~negative regulation of endopeptidase activity	22	124	17.741935483871	0.0074154207231758	0.0602469947011045
FN1; NDUFA13;	GO:0010952~positive regulation of peptidase activity	2	13	15.3846153846154	0.376839884327394	0.432614208474408
SRC; ADAM8; CNTN2;	GO:0010954~positive regulation of protein processing	3	8	37.5	0.0629619494176625	0.201790543547764
NFKB1;	GO:0010956~negative regulation of calcidiol 1-monooxygenase activity	1	3	33.3333333333333	0.303569396449876	0.376111938546527
SNAI2; NFKB1;	GO:0010957~negative regulation of vitamin D biosynthetic process	2	4	50	0.0886966642375693	0.244953005388352
EGFR; ANK3; CNNM2;	GO:0010960~magnesium ion homeostasis	3	6	50	0.0364930457669433	0.158132132412392
KEL; TRPM7;	GO:0010961~cellular magnesium ion homeostasis	2	5	40	0.117241225523425	0.288221519601557
RAB11A;	GO:0010971~positive regulation of G2/M transition of mitotic cell cycle	1	17	5.88235294117647	0.803724635371758	0.806432761157511
MIIP; USP47;	GO:0010972~negative regulation of G2/M transition of mitotic cell cycle	2	4	50	0.0886966642375693	0.244953005388352
PTEN; CCDC88A; SFRP1; KLK6; SFRP2; IL1RAPL1;	GO:0010975~regulation of neuron projection development	6	17	35.2941176470588	0.0116075332481844	0.0785573075264971
CBFA2T2; SNX3; FYN; LYN; FGFR1; NME1; ATF1; ITGA3; EPHA3; SERPINF1; ABL2; CNTN1; DPYSL3; NFE2L2; DAB2IP; FBXO38; MOB2; SETX; MAGI2; NDNF; FIG4; SIRT1; SERPINI1; ARHGAP35; TENM3; RAPGEF2; NPTN;	GO:0010976~positive regulation of neuron projection development	27	88	30.6818181818182	1.37309580716671e-06	7.07092720547731e-05
CBFA2T2; PTPRG; DCC; GSK3B; DPYSL3; SEMA3A; DGUOK; CIB1;	GO:0010977~negative regulation of neuron projection development	8	41	19.5121951219512	0.0577264216152652	0.201790543547764
LIPG;	GO:0010983~positive regulation of high-density lipoprotein particle clearance	1	2	50	0.237641246202202	0.335450308169596
APOC3;	GO:0010987~negative regulation of high-density lipoprotein particle clearance	1	1	100	0.165473244597106	0.290793579171432
APOC3;	GO:0010989~negative regulation of low-density lipoprotein particle clearance	1	4	25	0.363797117699189	0.420105624535786
PARP1;	GO:0010990~regulation of SMAD protein complex assembly	1	1	100	0.165473244597106	0.290793579171432
TRIM6;	GO:0010994~free ubiquitin chain polymerization	1	5	20	0.418817208391507	0.464230305918988
USP53; ABHD12;	GO:0010996~response to auditory stimulus	2	11	18.1818181818182	0.311688974789868	0.38374218736937
EIF2AK3;	GO:0010998~regulation of translational initiation by eIF2 alpha phosphorylation	1	4	25	0.363797117699189	0.420105624535786
GSDMB;	GO:0012501~programmed cell death	1	6	16.6666666666667	0.469079872202862	0.505503916382022
TLR4; S100A8; MT3; LAMB2; PLP1; CDK6; ROR1; AGER;	GO:0014002~astrocyte development	8	18	44.4444444444444	0.00117090894105909	0.0162668465259913
TGFB1; LYN; ID2; EIF2B1;	GO:0014003~oligodendrocyte development	4	23	17.3913043478261	0.201247153131156	0.335450308169596
EEF2; AREG; SOX4;	GO:0014009~glial cell proliferation	3	7	42.8571428571429	0.0488504327987518	0.181835116434049
APOA1; TNC;	GO:0014012~peripheral nervous system axon regeneration	2	5	40	0.117241225523425	0.288221519601557
EFNA1; EPHA2;	GO:0014028~notochord formation	2	4	50	0.0886966642375693	0.244953005388352
LRP6;	GO:0014029~neural crest formation	1	2	50	0.237641246202202	0.335450308169596
BCL2;	GO:0014031~mesenchymal cell development	1	5	20	0.418817208391507	0.464230305918988
SNAI2; EDN1; SOX9; TAPT1; FOXC2;	GO:0014032~neural crest cell development	5	13	38.4615384615385	0.0158790398128041	0.0949830075789481
LRP6; FRZB;	GO:0014033~neural crest cell differentiation	2	6	33.3333333333333	0.147664184171926	0.290793579171432
SFRP1;	GO:0014034~neural crest cell fate commitment	1	2	50	0.237641246202202	0.335450308169596
EGR2; ADGRG6;	GO:0014037~Schwann cell differentiation	2	7	28.5714285714286	0.179427366573336	0.304559611811842
BCL2;	GO:0014042~positive regulation of neuron maturation	1	4	25	0.363797117699189	0.420105624535786
GSK3B;	GO:0014043~negative regulation of neuron maturation	1	3	33.3333333333333	0.303569396449876	0.376111938546527
NF1; LAMB2; CDK5;	GO:0014044~Schwann cell development	3	4	75	0.017335261022969	0.0991889747254091
SYT1; APBA1; PPFIA1; STX1A; SLC38A2;	GO:0014047~glutamate secretion	5	28	17.8571428571429	0.152192089500416	0.290793579171432
CACNA1A; APBA1; TRPC4;	GO:0014051~gamma-aminobutyric acid secretion	3	3	100	0.0105822058826927	0.075340465790605
ABAT;	GO:0014053~negative regulation of gamma-aminobutyric acid secretion	1	1	100	0.165473244597106	0.290793579171432
CACNA1A;	GO:0014056~regulation of acetylcholine secretion, neurotransmission	1	2	50	0.237641246202202	0.335450308169596
SNCG; SYT1;	GO:0014059~regulation of dopamine secretion	2	16	12.5	0.469190888661193	0.505503916382022
AGT;	GO:0014061~regulation of norepinephrine secretion	1	4	25	0.363797117699189	0.420105624535786
MAOB;	GO:0014063~negative regulation of serotonin secretion	1	4	25	0.363797117699189	0.420105624535786
SLC6A4;	GO:0014064~positive regulation of serotonin secretion	1	1	100	0.165473244597106	0.290793579171432
PIK3CD; PIK3R2; EDN1; IGF1R; NF1; PIK3R1; IRS1; TYRO3;	GO:0014065~phosphatidylinositol 3-kinase signaling	8	26	30.7692307692308	0.00730515329926629	0.0599197544271555
PIK3CD; PIK3R2; EGFR; FYN; FGF2; KIT; FGFR1; PIK3R1; IRS1; PIK3CA; IER3; PTPN13; GAB1; ERBB4; FRS2; PIP5K1A; IRS2;	GO:0014066~regulation of phosphatidylinositol 3-kinase signaling	17	78	21.7948717948718	0.0030691474069735	0.033406763186962
PTEN; DAB2IP; PIK3IP1;	GO:0014067~negative regulation of phosphatidylinositol 3-kinase signaling	3	10	30	0.095991839959091	0.258329317045114
JAK2; AGT; CAT; FYN; KIT; FGFR1; CBL; PTPN6; NEDD4; SOX9; F2RL1; TGFB2; PTK2; BECN1; ERBB4; PRR5L; SIRT1; PDGFD; PDGFC; HCST;	GO:0014068~positive regulation of phosphatidylinositol 3-kinase signaling	20	64	31.25	2.46426723725657e-05	0.000803703157522392
ANGPT2; LYN; ATF1; ACAT1; CD83; NEDD8; DUSP6; TET2; SFRP1; TXN2;	GO:0014070~response to organic cyclic compound	10	44	22.7272727272727	0.0162833703329158	0.0971470412980318
HMGCS1;	GO:0014074~response to purine-containing compound	1	5	20	0.418817208391507	0.464230305918988
NME1; ITGA2; CPS1;	GO:0014075~response to amine	3	11	27.2727272727273	0.114641153323305	0.288221519601557
IFRD1; EYA1;	GO:0014706~striated muscle tissue development	2	4	50	0.0886966642375693	0.244953005388352
DMPK;	GO:0014722~regulation of skeletal muscle contraction by calcium ion signaling	1	1	100	0.165473244597106	0.290793579171432
MYH7;	GO:0014728~regulation of the force of skeletal muscle contraction	1	2	50	0.237641246202202	0.335450308169596
IL15; PPARGC1A;	GO:0014732~skeletal muscle atrophy	2	8	25	0.212071600016992	0.335450308169596
NOS3;	GO:0014740~negative regulation of muscle hyperplasia	1	2	50	0.237641246202202	0.335450308169596
NOS3;	GO:0014806~smooth muscle hyperplasia	1	2	50	0.237641246202202	0.335450308169596
RYR2;	GO:0014808~release of sequestered calcium ion into cytosol by sarcoplasmic reticulum	1	7	14.2857142857143	0.514996399064426	0.542314012483434
GSTM2;	GO:0014809~regulation of skeletal muscle contraction by regulation of release of sequestered calcium ion	1	3	33.3333333333333	0.303569396449876	0.376111938546527
GSTO1;	GO:0014810~positive regulation of skeletal muscle contraction by regulation of release of sequestered calcium ion	1	1	100	0.165473244597106	0.290793579171432
CAV3;	GO:0014819~regulation of skeletal muscle contraction	1	3	33.3333333333333	0.303569396449876	0.376111938546527
ANGPT2; CAT; EDN1; CYBA; CREB1; CBL; UQCRC1; GCLC; STAR; HADH; SLC25A25; TPH2;	GO:0014823~response to activity	12	38	31.5789473684211	0.000927215422882544	0.0137754846666433
AGT; EDN1; EDN2; BBS2; MKKS;	GO:0014824~artery smooth muscle contraction	5	8	62.5	0.00343404410012482	0.0355820999118834
EDN1; EDN2;	GO:0014826~vein smooth muscle contraction	2	4	50	0.0886966642375693	0.244953005388352
PIK3C2A; ACTA2;	GO:0014829~vascular smooth muscle contraction	2	4	50	0.0886966642375693	0.244953005388352
PAXBP1;	GO:0014842~regulation of skeletal muscle satellite cell proliferation	1	6	16.6666666666667	0.469079872202862	0.505503916382022
FGF2;	GO:0014843~growth factor dependent regulation of skeletal muscle satellite cell proliferation	1	1	100	0.165473244597106	0.290793579171432
ITGA2; PRKAA2; FNDC5; RYR2; PPARGC1A;	GO:0014850~response to muscle activity	5	15	33.3333333333333	0.0248706226043394	0.128343883303953
DMPK;	GO:0014853~regulation of excitatory postsynaptic membrane potential involved in skeletal muscle contraction	1	1	100	0.165473244597106	0.290793579171432
CAT;	GO:0014854~response to inactivity	1	3	33.3333333333333	0.303569396449876	0.376111938546527
SIRT1;	GO:0014858~positive regulation of skeletal muscle cell proliferation	1	2	50	0.237641246202202	0.335450308169596
KCNJ2;	GO:0014861~regulation of skeletal muscle contraction via regulation of action potential	1	1	100	0.165473244597106	0.290793579171432
AGT;	GO:0014873~response to muscle activity involved in regulation of muscle adaptation	1	2	50	0.237641246202202	0.335450308169596
PPARGC1A;	GO:0014878~response to electrical stimulus involved in regulation of muscle adaptation	1	4	25	0.363797117699189	0.420105624535786
MYH7; TNNT1; TNNI1; TNNC1;	GO:0014883~transition between fast and slow fiber	4	7	57.1428571428571	0.0112197218150023	0.0773077210371738
GTF2IRD1;	GO:0014886~transition between slow and fast fiber	1	2	50	0.237641246202202	0.335450308169596
GSN;	GO:0014891~striated muscle atrophy	1	2	50	0.237641246202202	0.335450308169596
UTRN; HDAC4; SGCA;	GO:0014894~response to denervation involved in regulation of muscle adaptation	3	10	30	0.095991839959091	0.258329317045114
CYBA;	GO:0014895~smooth muscle hypertrophy	1	1	100	0.165473244597106	0.290793579171432
TCAP; NPPA; MYH7; HDAC4; INPP5F;	GO:0014898~cardiac muscle hypertrophy in response to stress	5	14	35.7142857142857	0.0200472106163954	0.110372464237694
NFATC2;	GO:0014904~myotube cell development	1	4	25	0.363797117699189	0.420105624535786
PLAT; NOV; AAMP;	GO:0014909~smooth muscle cell migration	3	8	37.5	0.0629619494176625	0.201790543547764
VTN; BCL2; SRC; ITGA2; HDAC4; HAS2; NOX4;	GO:0014911~positive regulation of smooth muscle cell migration	7	19	36.8421052631579	0.00542953817223946	0.0487377548383592
SERPINE1; IGFBP3; TRIB1; PPARGC1A;	GO:0014912~negative regulation of smooth muscle cell migration	4	14	28.5714285714286	0.0641021871338923	0.203445727377214
GCH1;	GO:0014916~regulation of lung blood pressure	1	2	50	0.237641246202202	0.335450308169596
EXT1; XYLT1; EXTL2; HS3ST3B1;	GO:0015012~heparan sulfate proteoglycan biosynthetic process	4	17	23.5294117647059	0.102293009585213	0.272821192620375
EXT1;	GO:0015014~heparan sulfate proteoglycan biosynthetic process, polysaccharide chain biosynthetic process	1	3	33.3333333333333	0.303569396449876	0.376111938546527
HS3ST5; HS6ST2; HS3ST3B1;	GO:0015015~heparan sulfate proteoglycan biosynthetic process, enzymatic modification	3	5	60	0.0259723495779353	0.128343883303953
PIK3R2; COPE; SNX3; CUBN; CCDC22; SEC22B; YIF1A; GOSR1; SNAP29; CD63; BTF3; RAB3B; CENPF; PPT1; RAB11A; DAB2; SPIRE1; LMAN2; SELENBP1; TMED1; GPM6B; SLC15A2; CALCRL; DGKD; HIKESHI; CCDC93; STXBP5; SNX30; DENND4C; AP1AR; DENND1B; RHBDF2; AFTPH; RAB11FIP1; ATG9A; VPS13B; TMED4; ERC1; ARL17A; COMMD1; ARFGAP2; NUP43; MCFD2; KIF18A; AHCTF1; RAB7B; RAB39B; MVB12A; BBS4; RUFY1; LYST; RSG1; VAMP8; RAB17;…	GO:0015031~protein transport	75	365	20.5479452054795	1.21100253158701e-08	1.16052454685045e-06
BANF1; RLF; ZBED9;	GO:0015074~DNA integration	3	18	16.6666666666667	0.271160572523356	0.374129484531117
AQP1;	GO:0015670~carbon dioxide transport	1	4	25	0.363797117699189	0.420105624535786
MYC; HBD; MB; IPCEF1;	GO:0015671~oxygen transport	4	14	28.5714285714286	0.0641021871338923	0.203445727377214
ATP7B;	GO:0015677~copper ion import	1	7	14.2857142857143	0.514996399064426	0.542314012483434
ATOX1; CCS; ATP7B;	GO:0015680~intracellular copper ion transport	3	3	100	0.0105822058826927	0.075340465790605
KCNJ2; NIPAL4; NIPAL1; NIPA1; MAGT1; CNNM2;	GO:0015693~magnesium ion transport	6	13	46.1538461538462	0.00420816156254189	0.0412918317218473
SLC22A1; RHD; SLC22A4;	GO:0015695~organic cation transport	3	15	20	0.199993523533461	0.335450308169596
AQP1;	GO:0015696~ammonium transport	1	5	20	0.418817208391507	0.464230305918988
SLC22A1; SLC22A5; SLC22A4;	GO:0015697~quaternary ammonium group transport	3	5	60	0.0259723495779353	0.128343883303953
ASNA1; SLC4A7; SLC4A4;	GO:0015698~inorganic anion transport	3	16	18.75	0.223270400282465	0.335450308169596
CA3; CFTR; AQP1; CA14; SLC4A7; SLC4A4;	GO:0015701~bicarbonate transport	6	43	13.953488372093	0.246983254783936	0.341808871282129
TG;	GO:0015705~iodide transport	1	4	25	0.363797117699189	0.420105624535786
SLC22A17;	GO:0015711~organic anion transport	1	12	8.33333333333333	0.691458373596169	0.700147605079858
SLC16A4; SLC16A6; BSG; SLC16A2; SLC16A1; SLC16A14; SLC16A9;	GO:0015718~monocarboxylic acid transport	7	10	70	0.000320909675867176	0.00627974391432654
ATP8B1; ALB; FABP6; AKR1C1; NCOA2; NCOA1; SLC10A5;	GO:0015721~bile acid and bile salt transport	7	26	26.9230769230769	0.0207282269688732	0.112580526414515
SLC16A1;	GO:0015728~mevalonate transport	1	1	100	0.165473244597106	0.290793579171432
SLC6A6;	GO:0015734~taurine transport	1	1	100	0.165473244597106	0.290793579171432
SLC25A11; SLC25A21;	GO:0015742~alpha-ketoglutarate transport	2	3	66.6666666666667	0.0626585114526181	0.201790543547764
SLC13A3;	GO:0015746~citrate transport	1	4	25	0.363797117699189	0.420105624535786
EDN1; YES1; BRAF; GCK; G6PC3; SLC2A9; SLC2A8;	GO:0015758~glucose transport	7	33	21.2121212121212	0.0535621783280728	0.194711526438404
G6PC3;	GO:0015760~glucose-6-phosphate transport	1	7	14.2857142857143	0.514996399064426	0.542314012483434
SLC45A2;	GO:0015770~sucrose transport	1	3	33.3333333333333	0.303569396449876	0.376111938546527
SLC35A1;	GO:0015782~CMP-N-acetylneuraminate transport	1	1	100	0.165473244597106	0.290793579171432
SLC35C2;	GO:0015786~UDP-glucose transport	1	1	100	0.165473244597106	0.290793579171432
AQP1; MIP; AQP4; AQP10;	GO:0015793~glycerol transport	4	14	28.5714285714286	0.0641021871338923	0.203445727377214
SLC2A13;	GO:0015798~myo-inositol transport	1	3	33.3333333333333	0.303569396449876	0.376111938546527
SLC3A1;	GO:0015802~basic amino acid transport	1	1	100	0.165473244597106	0.290793579171432
SLC6A17; SLC38A1; SLC6A15;	GO:0015804~neutral amino acid transport	3	12	25	0.134517839628876	0.290793579171432
SLC38A3;	GO:0015808~L-alanine transport	1	7	14.2857142857143	0.514996399064426	0.542314012483434
CLN3;	GO:0015809~arginine transport	1	2	50	0.237641246202202	0.335450308169596
SLC3A1;	GO:0015811~L-cystine transport	1	4	25	0.363797117699189	0.420105624535786
ARL6IP5;	GO:0015813~L-glutamate transport	1	7	14.2857142857143	0.514996399064426	0.542314012483434
SLC6A17;	GO:0015816~glycine transport	1	7	14.2857142857143	0.514996399064426	0.542314012483434
SLC38A3; SLC38A1;	GO:0015817~histidine transport	2	2	100	0.0398567954591653	0.159636954444341
SLC6A17; SLC6A15;	GO:0015820~leucine transport	2	2	100	0.0398567954591653	0.159636954444341
SLC6A17; SLC6A15;	GO:0015824~proline transport	2	6	33.3333333333333	0.147664184171926	0.290793579171432
SERINC1;	GO:0015825~L-serine transport	1	10	10	0.630266964358897	0.644475729903566
SLC3A2; ACE2;	GO:0015827~tryptophan transport	2	3	66.6666666666667	0.0626585114526181	0.201790543547764
SLC6A4;	GO:0015844~monoamine transport	1	8	12.5	0.556942528125806	0.57821727681274
SLC25A5; VDAC3;	GO:0015853~adenine transport	2	4	50	0.0886966642375693	0.244953005388352
GJA1;	GO:0015867~ATP transport	1	6	16.6666666666667	0.469079872202862	0.505503916382022
SEC14L1;	GO:0015871~choline transport	1	9	11.1111111111111	0.595261520137901	0.611694846425279
SLC22A1;	GO:0015872~dopamine transport	1	7	14.2857142857143	0.514996399064426	0.542314012483434
SLC22A1;	GO:0015874~norepinephrine transport	1	2	50	0.237641246202202	0.335450308169596
MFSD3;	GO:0015876~acetyl-CoA transport	1	2	50	0.237641246202202	0.335450308169596
SLC22A5; SLC22A4;	GO:0015879~carnitine transport	2	4	50	0.0886966642375693	0.244953005388352
SLC19A2; FOLR1;	GO:0015884~folic acid transport	2	8	25	0.212071600016992	0.335450308169596
SLC48A1;	GO:0015886~heme transport	1	9	11.1111111111111	0.595261520137901	0.611694846425279
SLC19A2;	GO:0015888~thiamine transport	1	2	50	0.237641246202202	0.335450308169596
CUBN; TCN2; GIF; ABCC1; CD320;	GO:0015889~cobalamin transport	5	8	62.5	0.00343404410012482	0.0355820999118834
SLC22A17;	GO:0015891~siderophore transport	1	2	50	0.237641246202202	0.335450308169596
SLC22A5; SLC15A2;	GO:0015893~drug transport	2	5	40	0.117241225523425	0.288221519601557
CROT;	GO:0015908~fatty acid transport	1	8	12.5	0.556942528125806	0.57821727681274
PPARG; LCN12; SLC27A6;	GO:0015909~long-chain fatty acid transport	3	10	30	0.095991839959091	0.258329317045114
TRIAP1; LDLR; NPC2; PITPNC1; PCTP;	GO:0015914~phospholipid transport	5	23	21.7391304347826	0.0892581713734508	0.245612380770094
ATP11B;	GO:0015917~aminophospholipid transport	1	3	33.3333333333333	0.303569396449876	0.376111938546527
SCP2;	GO:0015918~sterol transport	1	5	20	0.418817208391507	0.464230305918988
HMGCR; ACAT1; CROT;	GO:0015936~coenzyme A metabolic process	3	4	75	0.017335261022969	0.0991889747254091
ACAT1; DCAKD; PPCDC; PPCS;	GO:0015937~coenzyme A biosynthetic process	4	10	40	0.0276110242901249	0.132735238833727
NUDT7;	GO:0015938~coenzyme A catabolic process	1	1	100	0.165473244597106	0.290793579171432
FASN; PDZD11;	GO:0015939~pantothenate metabolic process	2	8	25	0.212071600016992	0.335450308169596
MTHFS;	GO:0015942~formate metabolic process	1	2	50	0.237641246202202	0.335450308169596
AK1; TXN; NME1; RRM1; RRM2; GLRX; CTPS2;	GO:0015949~nucleobase-containing small molecule interconversion	7	24	29.1666666666667	0.0148398635682471	0.0935751277658841
HDDC3;	GO:0015969~guanosine tetraphosphate metabolic process	1	1	100	0.165473244597106	0.290793579171432
ATP1A3; ATP6V1E1; ATP1A2; ATP6AP1; ATP6V1F; ATP6V0E2; ATP6V0B;	GO:0015991~ATP hydrolysis coupled proton transport	7	30	23.3333333333333	0.036992420143209	0.159046506943401
ATP6V1G2; ATP6V1E1; UCP2; SLC35A1; ATP6AP1; SLC15A2; ATP6V1F; MFSD3; SLC2A13; ATP6V0B; ATP5S; SLC2A9; SLC2A8;	GO:0015992~proton transport	13	48	27.0833333333333	0.00187062995239917	0.0235513686470256
ADHFE1;	GO:0015993~molecular hydrogen transport	1	2	50	0.237641246202202	0.335450308169596
GPAT3; CDS1;	GO:0016024~CDP-diacylglycerol biosynthetic process	2	13	15.3846153846154	0.376839884327394	0.432614208474408
TAF4; BIN1; ACOT8; XPO1; CCNT1; ANKRD17; RTN3; MMP1; SLC25A5; FYN; LYN; KRT7; UNG; CD1D; CREB1; PSMC3; PLCG1; VCAM1; POLR2E; TNFRSF1A; PSMB1; SP100; NFKBIA; PIK3R1; PSMB6; PSMB5; EPHA2; PSMB10; TSPAN7; CENPA; PSMB3; NUP153; RANBP2; NUP98; RBX1; SUMO1; DYNLL1; MFGE8; EP300; CALCOCO2; PAK2; CDK13; MORC3; EIF4H; MICB; CRTC2; UBR4; MAGI3; CRTC3; CENPU; COPS6; NLRX1; PDZD8; NUP43; GADD45GIP1; NUP205; …	GO:0016032~viral process	71	293	24.2320819112628	7.26830817754376e-11	1.31001691336835e-08
PPT1; PLCB2; ASPG; PLD3; DAGLB; LIPH; TBL1XR1; PLCB1; PLCE1;	GO:0016042~lipid catabolic process	9	74	12.1621621621622	0.289060167213056	0.376111938546527
CD1D;	GO:0016045~detection of bacterium	1	8	12.5	0.556942528125806	0.57821727681274
TLR4;	GO:0016046~detection of fungus	1	1	100	0.165473244597106	0.290793579171432
TRPM3;	GO:0016048~detection of temperature stimulus	1	4	25	0.363797117699189	0.420105624535786
LEFTY2; CACNA1A; SOCS5; TGFB1; EDN1; SLC3A2; BCL2; TGFB3; NUBP1; CAV3; TGFB2; NOTCH2; DGKD; ATP6V0E2; NDNF; PRMT6; ERBIN; RRAGC; LAMTOR2;	GO:0016049~cell growth	19	54	35.1851851851852	9.99897778897196e-06	0.000376280213608071
SNX30; SNX18; PLEKHF1;	GO:0016050~vesicle organization	3	26	11.5384615384615	0.464060736666755	0.505503916382022
DDX3X; STRN; SNX3; LRP5; LRP6; CDK14; WNT2; UBB; CSNK2A2; APC; CD24; GRK5; DDIT3; GSK3A; GSK3B; PRKAA2; RBX1; SKP1; DAB2; NDP; TLE1; TLE3; TLE4; CUL3; NXN; TMEM88; USP34; RNF138; WNT2B; PITX2; BCL7B; TNKS2; CSNK1G1; CYLD; DACT1; WWOX; CALCOCO1; DKK3; VPS29; DKK2; FBXW11; NDRG2; MACF1; CTNND2; AMOTL2; AXIN2; CSNK1G3;	GO:0016055~Wnt signaling pathway	47	176	26.7045454545455	9.06194863592447e-09	9.26347555335025e-07
PDE6G; PDE6B;	GO:0016056~rhodopsin mediated signaling pathway	2	12	16.6666666666667	0.344530278367594	0.420105624535786
BCL10; CD74; IL4R; IRF7;	GO:0016064~immunoglobulin mediated immune response	4	10	40	0.0276110242901249	0.132735238833727
ATXN2;	GO:0016070~RNA metabolic process	1	8	12.5	0.556942528125806	0.57821727681274
XRN1; EXOSC4; EXOSC5;	GO:0016075~rRNA catabolic process	3	11	27.2727272727273	0.114641153323305	0.288221519601557
NUDT16;	GO:0016077~snoRNA catabolic process	1	1	100	0.165473244597106	0.290793579171432
CDK5; PCLO;	GO:0016079~synaptic vesicle exocytosis	2	20	10	0.578581585779117	0.600228003786909
NLGN1;	GO:0016080~synaptic vesicle targeting	1	4	25	0.363797117699189	0.420105624535786
STX3; STX1A;	GO:0016081~synaptic vesicle docking	2	8	25	0.212071600016992	0.335450308169596
SYNJ1; SNAP29;	GO:0016082~synaptic vesicle priming	2	9	22.2222222222222	0.245207077927957	0.34023972381049
DHDDS;	GO:0016094~polyprenol biosynthetic process	1	1	100	0.165473244597106	0.290793579171432
SRD5A3;	GO:0016095~polyprenol catabolic process	1	1	100	0.165473244597106	0.290793579171432
EGFR; STAR; PDE3A;	GO:0016101~diterpenoid metabolic process	3	5	60	0.0259723495779353	0.128343883303953
BCO2;	GO:0016116~carotenoid metabolic process	1	1	100	0.165473244597106	0.290793579171432
BCO2;	GO:0016119~carotene metabolic process	1	1	100	0.165473244597106	0.290793579171432
BCO2;	GO:0016121~carotene catabolic process	1	1	100	0.165473244597106	0.290793579171432
BCO2;	GO:0016122~xanthophyll metabolic process	1	1	100	0.165473244597106	0.290793579171432
CYP11A1; FDXR; CYP27A1; CYP1B1; ARV1;	GO:0016125~sterol metabolic process	5	20	25	0.0596272464922405	0.201790543547764
TM7SF2; SQLE; PMVK;	GO:0016126~sterol biosynthetic process	3	10	30	0.095991839959091	0.258329317045114
FUCA1; FUCA2;	GO:0016139~glycoside catabolic process	2	5	40	0.117241225523425	0.288221519601557
TUT1; INTS6;	GO:0016180~snRNA processing	2	13	15.3846153846154	0.376839884327394	0.432614208474408
DLG4; PICALM;	GO:0016188~synaptic vesicle maturation	2	8	25	0.212071600016992	0.335450308169596
EEA1;	GO:0016189~synaptic vesicle to endosome fusion	1	1	100	0.165473244597106	0.290793579171432
SYNJ1;	GO:0016191~synaptic vesicle uncoating	1	3	33.3333333333333	0.303569396449876	0.376111938546527
ZFPL1; RTN3; ACTR1A; RAB11A; RAB1A; SPIRE1; GOLGA4; PICALM; ARL17A; AHI1; RAB39B; AP1S3; CECR2; ADAMTS9; AP4E1;	GO:0016192~vesicle-mediated transport	15	97	15.4639175257732	0.0591470564778636	0.201790543547764
DCLK1; RASSF9; UBB; ANXA8; NSG1; PICALM; SQSTM1; STAM; ALS2; SNX18; DPY30; VTA1; CHMP5;	GO:0016197~endosomal transport	13	68	19.1176470588235	0.0213648038923956	0.113432202991486
ROBO2;	GO:0016199~axon midline choice point recognition	1	5	20	0.418817208391507	0.464230305918988
TGFB1; CENPF; SMAD3;	GO:0016202~regulation of striated muscle tissue development	3	5	60	0.0259723495779353	0.128343883303953
NUBP1; ISCA1; ISCU; FAM96B; NUBP2;	GO:0016226~iron-sulfur cluster assembly	5	13	38.4615384615385	0.0158790398128041	0.0949830075789481
LAMTOR5; UBB; PRKAG1; PRKAA2; DYNLL1; LAMTOR4; CLN3; SQSTM1; MTMR3; BECN1; ATG14; TOMM5; RB1CC1; OPTN; DYNLL2; MAP1LC3C; AMBRA1; GABARAPL1; RRAGC; TOMM22; TOMM7; LAMTOR2;	GO:0016236~macroautophagy	22	76	28.9473684210526	2.66131643622547e-05	0.000843859086653159
PRKAA2; SQSTM1; SIRT1; WAC;	GO:0016239~positive regulation of macroautophagy	4	21	19.047619047619	0.165500565281098	0.290793579171432
SNAP29; ATG14; VAMP8;	GO:0016240~autophagosome docking	3	4	75	0.017335261022969	0.0991889747254091
ERN1; ATP6V1G2; GBA; UCHL1; ATP6V1E1; NEDD4; PRKAA2; CDK5; CDK5R1; ATP6V0E2; ATP6V0B;	GO:0016241~regulation of macroautophagy	11	44	25	0.00674587645156377	0.0582393760822484
NPC1; CLN3; TSC1;	GO:0016242~negative regulation of macroautophagy	3	11	27.2727272727273	0.114641153323305	0.288221519601557
PIGP; PIGF;	GO:0016254~preassembly of GPI anchor in ER membrane	2	15	13.3333333333333	0.439280070313657	0.485505931931854
PLAUR; PIGK; PIGT; PIGS; PIGU;	GO:0016255~attachment of GPI anchor to protein	5	7	71.4285714285714	0.0022743694952374	0.026996805325617
GJA1; GJA5;	GO:0016264~gap junction assembly	2	8	25	0.212071600016992	0.335450308169596
GXYLT1; MUC19; B3GNT8; GALNT10; CHST4; MUC4; B3GNT5; GALNT9;	GO:0016266~O-glycan processing	8	59	13.5593220338983	0.220590132788399	0.335450308169596
HYKK; PMS2P1; TK2; PIK3CD; PAPSS2; NADK; PGK1; TK1; CKM; CKB; CKMT2; PIK3CA; LIMK2; CDK5; MVK; HMGXB3; PAK2; PMVK; NOL9; IPMK; SGMS2; COQ8A; DCAKD; FN3KRP; SHPK;	GO:0016310~phosphorylation	25	102	24.5098039215686	8.08860205997464e-05	0.00209844073896842
INPP4B; PFKFB2; CA3; ACP2; NT5E; PTPRB; EPHX2; DUSP4; DUSP8; DUSP5; PFKFB3; DUSP28; PHOSPHO2; LPIN2; FIG4; NUDT16; G6PC3; DUSP23; DUSP16; ACP6; DUSP13; DUSP10;	GO:0016311~dephosphorylation	22	88	25	0.000165525989544002	0.00365705645931248
VCPIP1;	GO:0016320~endoplasmic reticulum membrane fusion	1	2	50	0.237641246202202	0.335450308169596
ADGRB3; ANKS1A; RND1; NTN4;	GO:0016322~neuron remodeling	4	10	40	0.0276110242901249	0.132735238833727
PCDH8; JAG2;	GO:0016331~morphogenesis of embryonic epithelium	2	10	20	0.27850480020049	0.376111938546527
NPHP1; LRP6; EGFR; SRC; CDH3; CD24; CDH5; SOX9; ITGA8; ADAM8; FAT1; PKD1L1; ESAM; PKP4; GPA33; IGSF5; CTNND2; FNDC3A;	GO:0016337~single organismal cell-cell adhesion	18	95	18.9473684210526	0.00830563152122521	0.0653853681481281
CLDN4; CLDN15; CLDN12; CLDN18;	GO:0016338~calcium-independent cell-cell adhesion via plasma membrane cell-adhesion molecules	4	21	19.047619047619	0.165500565281098	0.290793579171432
NLGN1; AJUBA; PCDHB10; PCDHB5; PCDHB2;	GO:0016339~calcium-dependent cell-cell adhesion via plasma membrane cell adhesion molecules	5	26	19.2307692307692	0.125140052809146	0.290793579171432
TRPM7;	GO:0016340~calcium-dependent cell-matrix adhesion	1	2	50	0.237641246202202	0.335450308169596
STRN; MCF2; MECP2; SYNGAP1; BBS4; IGSF9; GRIP1;	GO:0016358~dendrite development	7	27	25.9259259259259	0.0242082831053976	0.127442375856163
GIGYF2;	GO:0016441~posttranscriptional gene silencing	1	2	50	0.237641246202202	0.335450308169596
PMS2P1; UNG; MSH2; EXO1;	GO:0016446~somatic hypermutation of immunoglobulin genes	4	15	26.6666666666667	0.0758501808718258	0.235813839669149
UNG; MSH2;	GO:0016447~somatic recombination of immunoglobulin gene segments	2	3	66.6666666666667	0.0626585114526181	0.201790543547764
SOX6; KMT2B;	GO:0016458~gene silencing	2	7	28.5714285714286	0.179427366573336	0.304559611811842
USP9Y; JAK2; TGFB1; FYN; THBS1; CD63; FGFR1; PLCG1; EFNA1; S1PR1; MDK; APC; CD24; CTGF; EPHA2; EPHA3; ABL2; GSK3B; JAK3; PTEN; TGFB2; RAB1A; TIAM1; NFATC2; CUL3; SHROOM2; HES1; FAT1; ERBB4; CCDC88A; FMNL3; WWC1; SCYL3; AVL9; CTHRC1; PIP5K1A; ARHGAP35; USP24;	GO:0016477~cell migration	38	169	22.4852071005917	7.66296000243027e-06	0.000299906360323685
ADAMTS3; FURIN; GLI3; SRGN; CPM; UQCRC1; MMP16; CLN3; PTCH1; C2CD3; RHBDF2; ATG4A; NCSTN; PCSK5; KLK6; RHBDL2; PSENEN;	GO:0016485~protein processing	17	70	24.2857142857143	0.00114572576434746	0.0160471896932838
ECE2; SCG5; FURIN; PCSK5; CORIN;	GO:0016486~peptide hormone processing	5	16	31.25	0.0303788290659791	0.142412457407865
AKR1C3;	GO:0016488~farnesol catabolic process	1	2	50	0.237641246202202	0.335450308169596
SEMA3E; ANGPT2; ADGRB3; AGT; THBS1; SPARC; NF1; PTPRM; EPHA2; THBS2; SERPINF1; SYNJ2BP; AMOT; DAB2IP; TNMD; GDF2;	GO:0016525~negative regulation of angiogenesis	16	58	27.5862068965517	0.000500080380124834	0.00854127312587279
CTSV; PARP1; KLK6;	GO:0016540~protein autoprocessing	3	12	25	0.134517839628876	0.290793579171432
APOBEC3F;	GO:0016553~base conversion or substitution editing	1	3	33.3333333333333	0.303569396449876	0.376111938546527
PEX11A; PEX3; PEX16;	GO:0016557~peroxisome membrane biogenesis	3	3	100	0.0105822058826927	0.075340465790605
PEX7; PEX16;	GO:0016558~protein import into peroxisome matrix	2	9	22.2222222222222	0.245207077927957	0.34023972381049
ACOT8; PEX11A; PEX11B; PEX19; PEX11G;	GO:0016559~peroxisome fission	5	9	55.5555555555556	0.00496438265860277	0.0457618530669857
PEX5L;	GO:0016560~protein import into peroxisome matrix, docking	1	3	33.3333333333333	0.303569396449876	0.376111938546527
UBA6; ASB14; BTBD18; TRAF5; SOCS3; BACH1; UBE2L6; MDM4; TRIM24; KLHL41; SOCS5; MED24; MYCBP2; CBL; PAX6; NEDD4; RBX1; SKP1; UBE2L3; ZBTB16; RAB40B; TRAF3; OS9; BIRC3; CUL3; NFE2L2; UVSSA; RC3H1; FBXL22; CYHR1; RNF111; SH3RF1; UBE2Q1; FBXO11; MARCH9; RNF175; RNF182; KBTBD8; TRIM58; PJA1; DCAF11; NSMCE1; RNF138; ASB11; ASB13; ASB12; FBXW7; KLHL29; ANAPC16; SIRT1; VCPIP1; DCAF5; KLHL5; NEDD4L; BARD1…	GO:0016567~protein ubiquitination	78	356	21.9101123595506	5.32342614434356e-10	7.44084605359368e-08
ARID1A; CHD1; CHD2; NR3C1; BRD2; BMI1; HMGN5; CBX3; TDG; HMGN3; CHD9; ARID2; AEBP2; EMSY; PHF13; BANP; L3MBTL4; ARID1B; BAHD1; DPF3; JARID2; RSF1; CECR2; CHD8; UBN1; ASF1B; BABAM1; CHD7; SFMBT1; TLK1; SATB2; MTF2;	GO:0016569~covalent chromatin modification	32	110	29.0909090909091	4.10752240331824e-07	2.55749281275697e-05
MT3;	GO:0016570~histone modification	1	5	20	0.418817208391507	0.464230305918988
MECP2; PRMT2; SUZ12; PRMT6; PRMT7;	GO:0016571~histone methylation	5	17	29.4117647058824	0.0365950401333978	0.158132132412392
RPS6KA4; CDK2; MAP3K12;	GO:0016572~histone phosphorylation	3	10	30	0.095991839959091	0.258329317045114
MED24; ATF2; MECP2; NCOA2; EPC2; CREBBP; KAT6A; NCOA3;	GO:0016573~histone acetylation	8	29	27.5862068965517	0.0123254386226721	0.0811252265175036
SUZ12; UHRF1;	GO:0016574~histone ubiquitination	2	8	25	0.212071600016992	0.335450308169596
SAP18; TBL1X; SAP30; PHB; HDAC4; RBBP7; ARID4B; PHF21A; SIRT1; TBL1XR1; SALL1; HMG20B; MORF4L1; HDAC9;	GO:0016575~histone deacetylation	14	44	31.8181818181818	0.000336844254419044	0.00643805246362203
EYA4; PPP5C; EYA1;	GO:0016576~histone dephosphorylation	3	6	50	0.0364930457669433	0.158132132412392
ARID5B;	GO:0016577~histone demethylation	1	3	33.3333333333333	0.303569396449876	0.376111938546527
ATXN7; ATXN7L3; USP34; ENY2; USP21;	GO:0016578~histone deubiquitination	5	14	35.7142857142857	0.0200472106163954	0.110372464237694
USP9Y; USP12; USP2; UCHL1; TNFAIP3; USP6; USP5; USP11; ZC3H12A; USP49; USP34; USP31; USP53; USP43; USP37; USP38; USP32; JOSD2; COPS5; USP9X; USP7; USP44; USP42; USP36; USP25; USP24; USP15;	GO:0016579~protein deubiquitination	27	87	31.0344827586207	1.14457874089702e-06	6.17261401291628e-05
HIST1H1C; RSF1;	GO:0016584~nucleosome positioning	2	8	25	0.212071600016992	0.335450308169596
TIAM1; BRK1; ALS2;	GO:0016601~Rac protein signal transduction	3	19	15.7894736842105	0.295518680024063	0.376111938546527
RAD21; MITF; PIAS1; PARP1; EGR2; PCNA; SP100; RPA1; BMI1; CETN2; RAD52; NUP153; RANBP2; NUP98; SUMO1; TDG; MDC1; SUMO4; SMC5; STAG2; PHC3; NUP43; TRPM4; HDAC7; NSMCE1; STAG1; NUP205; EYA1; NUP58; SENP6; BCL11A; AAAS; NSMCE4A; SENP1; UBA2; NUP50; SMC3; ZNF451;	GO:0016925~protein sumoylation	38	115	33.0434782608696	2.06809358527238e-09	2.57534053918737e-07
USPL1; SENP6; SENP1;	GO:0016926~protein desumoylation	3	8	37.5	0.0629619494176625	0.201790543547764
ZC3H11A; PABPN1; ENY2;	GO:0016973~poly(A)+ mRNA export from nucleus	3	14	21.4285714285714	0.177344967466852	0.304559611811842
LYG2; LYG1; LYZL4;	GO:0016998~cell wall macromolecule catabolic process	3	10	30	0.095991839959091	0.258329317045114
CYBA;	GO:0017004~cytochrome complex assembly	1	1	100	0.165473244597106	0.290793579171432
TGFB1; FOLR1; ITGA3; CAV3; SMAD3; SMAD2; SMURF2; DKK3;	GO:0017015~regulation of transforming growth factor beta receptor signaling pathway	8	19	42.1052631578947	0.00153884338662758	0.0201223248007958
FECH;	GO:0017085~response to insecticide	1	3	33.3333333333333	0.303569396449876	0.376111938546527
CYP1A1; STAR;	GO:0017143~insecticide metabolic process	2	2	100	0.0398567954591653	0.159636954444341
CYP1A1; FMO4; EPHX2;	GO:0017144~drug metabolic process	3	25	12	0.440779564650104	0.48684070928698
CUL3;	GO:0017145~stem cell division	1	4	25	0.363797117699189	0.420105624535786
DDX3X; RPS3; IREB2; ILF3; CIRBP; GRB7; GIGYF2; XRN1; ZNF540; CPEB3; TSC1; LIN28A; EIF2AK3; SAMD4A; IGF2BP2;	GO:0017148~negative regulation of translation	15	58	25.8620689655172	0.00128670582271251	0.0175901161272614
RIMS2;	GO:0017156~calcium ion regulated exocytosis	1	11	9.09090909090909	0.662245342918748	0.673955178848515
RAB3B; SYT1; STXBP5; RSG1; RIMS2; PCLO;	GO:0017157~regulation of exocytosis	6	22	27.2727272727273	0.0299132339228073	0.141782518434123
CACNA1A; SYT1; SYT16; SYTL1; SYT14; SYT15; RPH3AL;	GO:0017158~regulation of calcium ion-dependent exocytosis	7	34	20.5882352941176	0.0599685705286899	0.201790543547764
EEF2; DPH6;	GO:0017183~peptidyl-diphthamide biosynthetic process from peptidyl-histidine	2	8	25	0.212071600016992	0.335450308169596
F10;	GO:0017187~peptidyl-glutamic acid carboxylation	1	11	9.09090909090909	0.662245342918748	0.673955178848515
NAA20; NAA16; NAA15;	GO:0017196~N-terminal peptidyl-methionine acetylation	3	6	50	0.0364930457669433	0.158132132412392
MAP6D1;	GO:0018009~N-terminal peptidyl-L-cysteine N-palmitoylation	1	1	100	0.165473244597106	0.290793579171432
IRF4; HENMT1;	GO:0018022~peptidyl-lysine methylation	2	6	33.3333333333333	0.147664184171926	0.290793579171432
SETD3; VCPKMT;	GO:0018023~peptidyl-lysine trimethylation	2	5	40	0.117241225523425	0.288221519601557
KMT2A; SETD3;	GO:0018026~peptidyl-lysine monomethylation	2	8	25	0.212071600016992	0.335450308169596
SETD3;	GO:0018027~peptidyl-lysine dimethylation	1	5	20	0.418817208391507	0.464230305918988
EP300; CREBBP;	GO:0018076~N-terminal peptidyl-lysine acetylation	2	3	66.6666666666667	0.0626585114526181	0.201790543547764
TTLL1; TTLL7; TPGS1; TTLL11;	GO:0018095~protein polyglutamylation	4	9	44.4444444444444	0.021140555252589	0.112580526414515
SGK1; MAST4; DCLK1; CHUK; DCX; PRKD3; CHEK2; BCL2; SRC; TDGF1; CDK2; GRK2; TGFBR1; TGFBR2; CLK1; GSK3B; CDK5; DMPK; MAP3K12; PAK2; DYRK1A; MORC3; CDK5R1; CAMK4; TTBK2; MAST2; PKN3; RICTOR; LMTK2; SMG1; STK33; PRKD2; HIPK2; CSNK1G1; LATS2; PLK2; EIF2AK3; CAMK2A; MAST1; CSNK1G3;	GO:0018105~peptidyl-serine phosphorylation	40	148	27.027027027027	8.45251540981806e-08	6.2074736760574e-06
DCLK1; CHEK2; BCL2; GRK2; ACVR1B; TGFBR1; TGFBR2; CLK1; GSK3B; CDK5; ACVR1; MAP3K12; DYRK1A; CDK5R1; LMTK2; STK33; HIPK2; CAMK2A;	GO:0018107~peptidyl-threonine phosphorylation	18	63	28.5714285714286	0.00015929674086046	0.00354228369530288
TRIM24; JAK2; EGFR; INSR; FYN; LYN; FGF2; KIT; FGFR1; SRC; FER; EPHA2; EPHA3; PTPN6; ABL2; CLK1; CLK2; JAK3; MAP2K6; EPHA5; EPHB4; EPHB1; ROR1; PTK2; TYRO3; EFEMP1; DYRK1A; ERBB4; NTRK3; DDR2; CNTRL; DYRK2; TESK2; IL12RB2; CLK4; FGFR1OP2; NPTN;	GO:0018108~peptidyl-tyrosine phosphorylation	37	154	24.025974025974	2.7594510098039e-06	0.000127699188960452
S100A8; ADH5;	GO:0018119~peptidyl-cysteine S-nitrosylation	2	4	50	0.0886966642375693	0.244953005388352
RAB3B;	GO:0018125~peptidyl-cysteine methylation	1	3	33.3333333333333	0.303569396449876	0.376111938546527
B4GAT1;	GO:0018146~keratan sulfate biosynthetic process	1	28	3.57142857142857	0.927452709007071	0.928130275276071
FN1; THBS1; TGM1; TGM3;	GO:0018149~peptide cross-linking	4	49	8.16326530612245	0.683409667984796	0.694977404013047
APOA1; GPX1;	GO:0018158~protein oxidation	2	3	66.6666666666667	0.0626585114526181	0.201790543547764
PRDX3;	GO:0018171~peptidyl-cysteine oxidation	1	2	50	0.237641246202202	0.335450308169596
ASPH;	GO:0018193~peptidyl-amino acid modification	1	5	20	0.418817208391507	0.464230305918988
APOA1;	GO:0018206~peptidyl-methionine modification	1	6	16.6666666666667	0.469079872202862	0.505503916382022
PRMT7;	GO:0018216~peptidyl-arginine methylation	1	4	25	0.363797117699189	0.420105624535786
ZDHHC7;	GO:0018230~peptidyl-L-cysteine S-palmitoylation	1	6	16.6666666666667	0.469079872202862	0.505503916382022
CTH;	GO:0018272~protein-pyridoxal-5-phosphate linkage via peptidyl-N6-pyridoxal phosphate-L-lysine	1	1	100	0.165473244597106	0.290793579171432
NUDT14; DDOST; UBE2G2; MCFD2; ST6GAL2; MAGT1; OSTC; DPM3;	GO:0018279~protein N-linked glycosylation via asparagine	8	40	20	0.0520850033465087	0.192100262746493
NFS1;	GO:0018283~iron incorporation into metallo-sulfur cluster	1	2	50	0.237641246202202	0.335450308169596
CRY1;	GO:0018298~protein-chromophore linkage	1	15	6.66666666666667	0.764794759167791	0.768948811735202
GPHN;	GO:0018315~molybdenum incorporation into molybdenum-molybdopterin complex	1	1	100	0.165473244597106	0.290793579171432
PARK7;	GO:0018323~enzyme active site formation via L-cysteine sulfinic acid	1	1	100	0.165473244597106	0.290793579171432
DBI; ZDHHC17; ZDHHC16; ZDHHC7; ZDHHC2;	GO:0018345~protein palmitoylation	5	20	25	0.0596272464922405	0.201790543547764
PYURF; TRMT112;	GO:0018364~peptidyl-glutamine methylation	2	2	100	0.0398567954591653	0.159636954444341
EP300;	GO:0018393~internal peptidyl-lysine acetylation	1	4	25	0.363797117699189	0.420105624535786
SIRT1;	GO:0018394~peptidyl-lysine acetylation	1	3	33.3333333333333	0.303569396449876	0.376111938546527
P4HA1; EGLN1;	GO:0018401~peptidyl-proline hydroxylation to 4-hydroxy-L-proline	2	5	40	0.117241225523425	0.288221519601557
DPY19L2P2; DPM3;	GO:0018406~protein C-linked glycosylation via 2'-alpha-mannosyl-L-tryptophan	2	6	33.3333333333333	0.147664184171926	0.290793579171432
STAR;	GO:0018879~biphenyl metabolic process	1	3	33.3333333333333	0.303569396449876	0.376111938546527
STAR;	GO:0018894~dibenzo-p-dioxin metabolic process	1	3	33.3333333333333	0.303569396449876	0.376111938546527
GSTM1; GSTM3; GSTM2; GSTM4;	GO:0018916~nitrobenzene metabolic process	4	4	100	0.00294011343136669	0.0325312389199199
AKR1B1;	GO:0018931~naphthalene metabolic process	1	2	50	0.237641246202202	0.335450308169596
STAR; SULT1A2;	GO:0018958~phenol-containing compound metabolic process	2	3	66.6666666666667	0.0626585114526181	0.201790543547764
STAR;	GO:0018963~phthalate metabolic process	1	3	33.3333333333333	0.303569396449876	0.376111938546527
IRF7;	GO:0019043~establishment of viral latency	1	1	100	0.165473244597106	0.290793579171432
HIPK2;	GO:0019048~modulation by virus of host morphology or physiology	1	7	14.2857142857143	0.514996399064426	0.542314012483434
TGFB1; SMAD3;	GO:0019049~evasion or tolerance of host defenses by virus	2	2	100	0.0398567954591653	0.159636954444341
KPNA4; KPNA5;	GO:0019054~modulation by virus of host process	2	7	28.5714285714286	0.179427366573336	0.304559611811842
NTRK3;	GO:0019056~modulation by virus of host transcription	1	1	100	0.165473244597106	0.290793579171432
FURIN; UBB; PCSK5; NEDD4L; VTA1; CHMP5;	GO:0019058~viral life cycle	6	28	21.4285714285714	0.0688786742592493	0.216796893383088
IFIT1; DYNLT1;	GO:0019060~intracellular transport of viral protein in host cell	2	5	40	0.117241225523425	0.288221519601557
CXCR4;	GO:0019064~fusion of virus membrane with host plasma membrane	1	8	12.5	0.556942528125806	0.57821727681274
UBB; RAB1A; USP6NL;	GO:0019068~virion assembly	3	11	27.2727272727273	0.114641153323305	0.288221519601557
MVB12A; MVB12B;	GO:0019075~virus maturation	2	2	100	0.0398567954591653	0.159636954444341
LAMTOR5; CCL2; GRK2;	GO:0019079~viral genome replication	3	14	21.4285714285714	0.177344967466852	0.304559611811842
FURIN;	GO:0019082~viral protein processing	1	1	100	0.165473244597106	0.290793579171432
RPS2; RPL35A; RPS3; RPS12; RPS19; RPL21; RPS9; RPL29; RPL34; NUP153; RANBP2; NUP98; RPL37A; RPS4X; RPS15; RPS24; RPS25; RPS26; RPL41; RPL18; NUP43; NUP205; NUP58; AAAS; NUP50; RPL26L1;	GO:0019083~viral transcription	26	110	23.6363636363636	9.79918355458187e-05	0.00244943825420917
CCNT2;	GO:0019085~early viral transcription	1	2	50	0.237641246202202	0.335450308169596
CCNT2;	GO:0019086~late viral transcription	1	4	25	0.363797117699189	0.420105624535786
INSR;	GO:0019087~transformation of host cell by virus	1	2	50	0.237641246202202	0.335450308169596
NEDD4;	GO:0019089~transmission of virus	1	1	100	0.165473244597106	0.290793579171432
SOX9; MAP3K4;	GO:0019100~male germ-line sex determination	2	2	100	0.0398567954591653	0.159636954444341
PSAP; NR1D1; ID2; NR1D2; PPP4R3B; BBS4; BCL11B; IRS2;	GO:0019216~regulation of lipid metabolic process	8	26	30.7692307692308	0.00730515329926629	0.0599197544271555
RORA;	GO:0019218~regulation of steroid metabolic process	1	3	33.3333333333333	0.303569396449876	0.376111938546527
SOCS3; FLRT2; JAK2; SOCS5; IL6R; KIT; GHR; CCL2; FER; TNFRSF1A; EDN2; BGN; LIFR; IL11RA; PTPRN; IL20RB; LRRTM3; IL31RA; ZNF675; IL12RB2; FLRT3;	GO:0019221~cytokine-mediated signaling pathway	21	124	16.9354838709677	0.0134674812946122	0.087846456558856
CACNA1A; SOD1; S1PR1; CNTNAP2;	GO:0019226~transmission of nerve impulse	4	20	20	0.148560834274916	0.290793579171432
SCN1A; ANK3; GRIK2; KCNMB3; KCND2; KCNMB2;	GO:0019228~neuronal action potential	6	28	21.4285714285714	0.0688786742592493	0.216796893383088
PER2; AGT; EDN1; EDN2; HRH1; ATP1A2; ACE2; KCNMB2;	GO:0019229~regulation of vasoconstriction	8	18	44.4444444444444	0.00117090894105909	0.0162668465259913
MECP2;	GO:0019230~proprioception	1	3	33.3333333333333	0.303569396449876	0.376111938546527
EDN1; UCHL1; PTGS2; OPRK1; OPRL1; MECP2; CDK5; GRIN2A; NIPSNAP1; KCND2;	GO:0019233~sensory perception of pain	10	52	19.2307692307692	0.0392148215604915	0.159636954444341
VN1R1;	GO:0019236~response to pheromone	1	8	12.5	0.556942528125806	0.57821727681274
CPS1;	GO:0019240~citrulline biosynthetic process	1	4	25	0.363797117699189	0.420105624535786
GPI;	GO:0019242~methylglyoxal biosynthetic process	1	1	100	0.165473244597106	0.290793579171432
HAGH; PNKD;	GO:0019243~methylglyoxal catabolic process to D-lactate via S-lactoyl-glutathione	2	3	66.6666666666667	0.0626585114526181	0.201790543547764
PER2; PARK7;	GO:0019249~lactate biosynthetic process	2	3	66.6666666666667	0.0626585114526181	0.201790543547764
ACADM;	GO:0019254~carnitine metabolic process, CoA-linked	1	3	33.3333333333333	0.303569396449876	0.376111938546527
RENBP; NPL; NAGK;	GO:0019262~N-acetylneuraminate catabolic process	3	6	50	0.0364930457669433	0.158132132412392
EXTL2;	GO:0019276~UDP-N-acetylgalactosamine metabolic process	1	3	33.3333333333333	0.303569396449876	0.376111938546527
ALDH7A1;	GO:0019285~glycine betaine biosynthetic process from choline	1	2	50	0.237641246202202	0.335450308169596
MVK; PMVK;	GO:0019287~isopentenyl diphosphate biosynthetic process, mevalonate pathway	2	3	66.6666666666667	0.0626585114526181	0.201790543547764
BDH2;	GO:0019290~siderophore biosynthetic process	1	1	100	0.165473244597106	0.290793579171432
RBKS;	GO:0019303~D-ribose catabolic process	1	2	50	0.237641246202202	0.335450308169596
HKDC1;	GO:0019318~hexose metabolic process	1	1	100	0.165473244597106	0.290793579171432
CHST15;	GO:0019319~hexose biosynthetic process	1	1	100	0.165473244597106	0.290793579171432
CYP1A1;	GO:0019341~dibenzo-p-dioxin catabolic process	1	1	100	0.165473244597106	0.290793579171432
CTH;	GO:0019343~cysteine biosynthetic process via cystathionine	1	3	33.3333333333333	0.303569396449876	0.376111938546527
CTH;	GO:0019344~cysteine biosynthetic process	1	3	33.3333333333333	0.303569396449876	0.376111938546527
CTH;	GO:0019346~transsulfuration	1	4	25	0.363797117699189	0.420105624535786
SRD5A3;	GO:0019348~dolichol metabolic process	1	5	20	0.418817208391507	0.464230305918988
NAPRT;	GO:0019358~nicotinate nucleotide salvage	1	1	100	0.165473244597106	0.290793579171432
ALOX12; PLA2G4A; CYP1B1; FAAH2; DAGLB; PLA2G4C;	GO:0019369~arachidonic acid metabolic process	6	23	26.0869565217391	0.0350425859822603	0.158132132412392
LTA4H; GGTA1P; MGST2;	GO:0019370~leukotriene biosynthetic process	3	20	15	0.319996075830077	0.393262717272599
PTGS1; TBXAS1; PTGS2; AKR1C3; PTGIS;	GO:0019371~cyclooxygenase pathway	5	10	50	0.006921718810184	0.0582393760822484
GPX1; ALOX12; PTGS2;	GO:0019372~lipoxygenase pathway	3	13	23.0769230769231	0.1554698435916	0.290793579171432
CYP1A1; EPHX2; CYP1B1;	GO:0019373~epoxygenase P450 pathway	3	18	16.6666666666667	0.271160572523356	0.374129484531117
GALT; PGM1; GALK1;	GO:0019388~galactose catabolic process	3	7	42.8571428571429	0.0488504327987518	0.181835116434049
ABHD10;	GO:0019391~glucuronoside catabolic process	1	1	100	0.165473244597106	0.290793579171432
ALOX12; PPARG; PPARGC1A;	GO:0019395~fatty acid oxidation	3	13	23.0769230769231	0.1554698435916	0.290793579171432
GALK1;	GO:0019402~galactitol metabolic process	1	1	100	0.165473244597106	0.290793579171432
MICAL1;	GO:0019417~sulfur oxidation	1	2	50	0.237641246202202	0.335450308169596
CCS; SOD1; MT3; NOS3; PRDX2; PRDX1;	GO:0019430~removal of superoxide radicals	6	12	50	0.00310417365088367	0.033406763186962
LPL; GPD1; GPAT3; GPD1L; LPIN2; DGAT2;	GO:0019432~triglyceride biosynthetic process	6	26	23.0769230769231	0.0536743118580387	0.194711526438404
APOA1; APOC3; FABP3; LPL; CPS1; PNPLA4; FABP6;	GO:0019433~triglyceride catabolic process	7	25	28	0.0176116099772416	0.0993590747398089
PON2;	GO:0019439~aromatic compound catabolic process	1	4	25	0.363797117699189	0.420105624535786
KYNU; AFMID;	GO:0019441~tryptophan catabolic process to kynurenine	2	7	28.5714285714286	0.179427366573336	0.304559611811842
KYNU;	GO:0019442~tryptophan catabolic process to acetyl-CoA	1	2	50	0.237641246202202	0.335450308169596
CDO1;	GO:0019448~L-cysteine catabolic process	1	3	33.3333333333333	0.303569396449876	0.376111938546527
CDO1;	GO:0019451~L-cysteine catabolic process to pyruvate, using cysteine dioxygenase	1	1	100	0.165473244597106	0.290793579171432
GCSH;	GO:0019464~glycine decarboxylation via glycine cleavage system	1	3	33.3333333333333	0.303569396449876	0.376111938546527
ALDH4A1; HOGA1;	GO:0019470~4-hydroxyproline catabolic process	2	4	50	0.0886966642375693	0.244953005388352
[truncated: 4,850 more rows]
