# Supplementary material for: SARS-CoV-2 infection enhances mitochondrial PTP complex activity to perturb cardiac energetics
Source: iScience. 2022 Jan 1;25(1):103722. doi: 10.1016/j.isci.2021.103722 (PMC8720045; doi:10.1016/j.isci.2021.103722)
Supplement: Data S3. RNA-seq analysis of iPSCs-derived cardiomyocytes infected with SARS-CoV-2 virus, related to Figure 7 — Supplemental files include GO, hit counts, QC, and stats of control (M1, M2, and M3) and SARS-CoV-2-infected iPSCs (S1, S2, and S3) [file mmc4.zip › hit-counts/M2.counts.txt]

Geneid	Chr	Start	End	Strand	Length	M2
ENSG00000223972	1;1;1;1;1;1;1;1;1	11869;12010;12179;12613;12613;12975;13221;13221;13453	12227;12057;12227;12721;12697;13052;13374;14409;13670	+;+;+;+;+;+;+;+;+	1735	0
ENSG00000227232	1;1;1;1;1;1;1;1;1;1;1	14404;15005;15796;16607;16858;17233;17606;17915;18268;24738;29534	14501;15038;15947;16765;17055;17368;17742;18061;18366;24891;29570	-;-;-;-;-;-;-;-;-;-;-	1351	17
ENSG00000278267	1	17369	17436	-	68	0
ENSG00000243485	1;1;1;1;1;1	29554;30267;30366;30564;30976;30976	30039;30667;30503;30667;31097;31109	+;+;+;+;+;+	1021	0
ENSG00000237613	1;1;1;1;1	34554;35245;35277;35721;35721	35174;35481;35481;36073;36081	-;-;-;-;-	1219	0
ENSG00000268020	1	52473	53312	+	840	0
ENSG00000240361	1	62948	63887	+	940	0
ENSG00000186092	1	69091	70008	+	918	0
ENSG00000238009	1;1;1;1;1;1;1;1;1;1;1;1;1;1;1;1;1	89295;92091;92230;110953;112700;112700;112700;120721;120725;120775;120874;129055;129055;129055;129081;133374;133374	91629;92240;92240;111357;112804;112804;112804;120932;120869;120932;120932;129223;129173;129217;129223;133566;133723	-;-;-;-;-;-;-;-;-;-;-;-;-;-;-;-;-	3726	0
ENSG00000239945	1;1	89551;90287	90050;91105	-;-	1319	0
ENSG00000233750	1	131025	134836	+	3812	1
ENSG00000268903	1	135141	135895	-	755	11
ENSG00000269981	1	137682	137965	-	284	1
ENSG00000239906	1;1	139790;140075	139847;140339	-;-	323	0
ENSG00000241860	1;1;1;1;1;1;1;1;1;1;1;1;1;1;1;1	141474;142808;146386;146386;146386;146642;155767;164263;165884;165889;168100;168100;168610;169049;172557;173753	143011;143011;146509;146509;149707;146831;155831;164791;165942;165942;168165;168165;168767;169264;172688;173862	-;-;-;-;-;-;-;-;-;-;-;-;-;-;-;-	6195	8
ENSG00000222623	1	157784	157887	-	104	0
ENSG00000241599	1;1	160446;161314	160690;161525	+;+	457	0
ENSG00000279928	1;1;1	182393;183114;183922	182746;183240;184158	+;+;+	718	0
ENSG00000279457	1;1;1;1;1;1;1;1;1;1;1;1;1;1;1;1;1;1;1;1;1;1;1;1;1;1;1;1;1;1;1;1;1;1;1;1	184923;184925;184927;184977;185491;185491;185529;186317;186317;187129;187129;187270;187376;187376;187380;187755;187755;187755;188022;188102;188126;188130;188130;188439;188439;188439;188489;188489;188489;188791;188791;188791;195259;195259;195263;200050	185350;185350;184971;185049;185559;185559;185559;186469;186469;187267;187287;187287;187577;187577;187577;187886;187886;187886;188028;188105;188266;188266;188266;188486;188486;188486;188584;188584;188584;188889;188902;188892;195416;195411;195411;200322	-;-;-;-;-;-;-;-;-;-;-;-;-;-;-;-;-;-;-;-;-;-;-;-;-;-;-;-;-;-;-;-;-;-;-;-	1982	20
ENSG00000273874	1	187891	187958	-	68	0
ENSG00000228463	1;1;1;1;1;1;1;1;1;1;1;1;1;1	257864;258144;258501;261550;264604;266361;267303;267303;268667;268667;287517;289266;289266;297345	259025;259025;259025;261634;264733;268204;268204;267911;268816;268807;287921;289370;289370;297502	-;-;-;-;-;-;-;-;-;-;-;-;-;-	4039	45
ENSG00000241670	1	258568	259024	-	457	0
ENSG00000236679	1	347982	348366	-	385	9
ENSG00000236743	1;1;1	357383;358049;359345	357586;358183;359681	-;-;-	676	0
ENSG00000236601	1;1;1;1;1;1	358857;358872;360057;365171;365171;365171	358929;358957;360168;365510;365704;366052	+;+;+;+;+;+	1095	0
ENSG00000237094	1;1;1;1;1;1;1;1;1;1;1;1;1;1;1;1;1;1;1;1;1;1;1;1;1;1;1;1;1;1;1;1;1;1;1;1;1;1;1;1;1;1;1;1;1;1;1;1	365389;365395;365615;366019;368251;373144;373182;379769;379769;476531;476738;476887;484832;485040;485040;485040;485066;489361;489361;494382;494464;494876;494992;494992;494992;495277;496264;497109;497109;497134;497240;497275;497279;498047;498073;498281;498399;498399;498399;498399;498399;498684;498684;498684;498684;498984;501556;501556	365692;365692;365692;366120;368450;373323;373323;379870;379972;476945;476882;476945;485208;485208;485208;485208;485208;489553;489710;494586;494898;494898;495049;495049;495049;495476;496665;497299;497259;497299;497299;497299;497299;498305;498305;498305;498456;498456;498976;498456;498456;499175;499002;498976;499175;499369;501607;501617	-;-;-;-;-;-;-;-;-;-;-;-;-;-;-;-;-;-;-;-;-;-;-;-;-;-;-;-;-;-;-;-;-;-;-;-;-;-;-;-;-;-;-;-;-;-;-;-	4792	18
ENSG00000269732	1	439870	440232	+	363	0
ENSG00000278566	1	450740	451678	-	939	0
ENSG00000224813	1	485026	485208	-	183	0
ENSG00000233653	1;1	487101;489717	489387;489906	+;+	2477	1
ENSG00000250575	1;1	491225;492768	491989;493241	-;-	1239	1
ENSG00000278757	1	516376	516479	-	104	0
ENSG00000230021	1;1;1;1;1;1;1;1;1;1;1;1;1;1;1;1;1;1;1;1;1;1;1;1;1;1;1;1;1;1;1;1;1;1;1;1;1;1;1;1;1;1	585989;585990;586821;586821;588117;594308;594308;594453;594459;594629;595083;597299;601398;601398;601398;601436;607955;607955;607955;627377;627961;628919;628919;698927;701936;703685;703685;711342;711711;711711;711715;711864;720032;720032;720032;720032;720032;720058;724358;724358;827671;827671	586358;586358;586955;586955;588453;594756;594756;594756;594756;594756;595217;597498;601577;601577;601577;601577;608056;608056;608056;627823;628223;629010;629008;698959;702340;703789;703789;711922;711922;711922;711859;711922;720200;720194;720200;720150;720200;720200;724550;724707;827796;827769	-;-;-;-;-;-;-;-;-;-;-;-;-;-;-;-;-;-;-;-;-;-;-;-;-;-;-;-;-;-;-;-;-;-;-;-;-;-;-;-;-;-	4479	2
ENSG00000235146	1;1;1;1	587629;587668;594235;594235	587701;587729;594574;594768	+;+;+;+	635	0
ENSG00000225972	1	629062	629433	+	372	259
ENSG00000225630	1	629640	630683	+	1044	703
ENSG00000237973	1	631074	632616	+	1543	5629
ENSG00000278791	1	632325	632413	-	89	0
ENSG00000229344	1	632757	633438	+	682	2533
ENSG00000240409	1	633535	633741	+	207	25
ENSG00000248527	1	633696	634376	+	681	18610
ENSG00000198744	1	634376	634922	+	547	3172
ENSG00000268663	1	674842	675265	+	424	0
ENSG00000273547	1	685716	686654	-	939	0
ENSG00000283574	1	720024	720206	-	183	0
ENSG00000229376	1;1	722092;724718	724360;724903	+;+	2455	0
ENSG00000228327	1;1;1;1;1;1;1;1;1;1;1;1;1;1;1;1;1;1;1;1;1	725885;733307;735423;743180;744195;744728;746695;756077;758967;764723;764723;765144;766329;766329;768548;768548;769497;772976;774171;774171;778284	729804;733364;735613;743350;744391;744825;746818;756141;759123;764800;765247;765247;766387;766387;768613;768613;769712;773107;774280;774280;778626	-;-;-;-;-;-;-;-;-;-;-;-;-;-;-;-;-;-;-;-;-	6432	23
ENSG00000223181	1	758233	758336	-	104	0
ENSG00000229905	1;1	760911;761778	761154;761989	+;+	456	0
ENSG00000237491	1;1;1;1;1;1;1;1;1;1;1;1;1;1;1;1;1;1;1;1;1;1;1;1;1;1;1;1;1;1;1;1;1;1;1;1;1;1;1;1;1;1;1;1;1;1;1;1;1;1;1;1;1;1;1;1;1;1;1;1;1	778770;778782;778930;778937;779056;781937;781937;781937;781937;783111;783111;784370;784370;784370;784370;784370;784370;784370;784370;784370;784370;784370;784370;784370;784370;784396;785800;786393;792882;792882;795470;795470;795470;801607;803567;803567;803919;803919;803919;803919;803919;803922;803951;803951;804776;804776;804776;804776;804776;804776;804776;804799;804932;806386;807217;807217;807217;…	779092;779092;779092;779092;779092;782136;782136;782191;782043;783363;783363;784493;784493;784493;784493;784493;784493;784493;784759;784977;784493;784493;784429;784655;784690;784493;787672;786866;793041;793041;795582;795513;795582;801876;803667;803667;804222;804222;804222;804222;804222;804222;804222;804222;804966;804966;804966;805270;805127;804832;804875;804966;804966;806459;807465;807321;807323;…	+;+;+;+;+;+;+;+;+;+;+;+;+;+;+;+;+;+;+;+;+;+;+;+;+;+;+;+;+;+;+;+;+;+;+;+;+;+;+;+;+;+;+;+;+;+;+;+;+;+;+;+;+;+;+;+;+;+;+;+;+	5517	28
ENSG00000230092	1;1;1;1;1;1;1;1	800879;805799;805799;808574;808574;810067;810067;817373	801163;805891;805891;808623;808623;810170;810161;817712	-;-;-;-;-;-;-;-	872	7
ENSG00000177757	1;1	817371;818723	818202;819837	+;+	1947	0
ENSG00000228794	1;1;1;1;1;1;1;1;1;1;1;1;1;1;1;1;1;1;1;1;1;1;1;1;1;1;1;1;1;1;1;1;1;1;1;1;1;1;1;1;1;1;1;1;1;1;1;1;1;1;1;1;1;1;1;1;1;1;1;1;1;1	825138;826832;827608;827657;827661;827661;827667;827669;827673;827699;827700;827721;827821;829003;829003;829003;829003;829003;829003;829003;829003;829003;829003;829003;829003;831605;841200;841200;841200;847654;847654;847654;847654;847654;847654;847654;849484;849484;849484;849484;850178;850181;850181;851348;851927;851927;851927;851927;851927;851927;851927;851927;851927;851927;851927;852671;852671;…	825552;826923;827775;827775;827775;827775;827775;827775;827775;827775;827775;827775;827853;829104;829104;829104;829104;829104;829104;829104;829104;829104;829104;829104;829104;831677;842020;841373;841738;847806;847806;847806;847806;847806;847806;847806;849602;849602;849602;849592;850351;850351;850351;852110;852515;852090;852110;852110;852110;851998;852090;851987;852014;852225;852110;852752;852766;…	+;+;+;+;+;+;+;+;+;+;+;+;+;+;+;+;+;+;+;+;+;+;+;+;+;+;+;+;+;+;+;+;+;+;+;+;+;+;+;+;+;+;+;+;+;+;+;+;+;+;+;+;+;+;+;+;+;+;+;+;+;+	9470	474
ENSG00000225880	1	826206	827522	-	1317	31
ENSG00000230368	1;1;1;1;1;1;1;1;1;1	868071;868240;868403;868627;869528;870086;874112;875040;876746;876746	868675;868530;868675;868675;869575;870201;875155;875155;876802;876903	-;-;-;-;-;-;-;-;-;-	1971	0
ENSG00000234711	1	873292	874349	+	1058	0
ENSG00000283040	1;1;1;1;1	874529;875047;875526;876527;876755	874591;875155;875625;876611;877234	-;-;-;-;-	837	0
ENSG00000272438	1;1	904834;915750	904957;915976	+;+	351	0
ENSG00000230699	1;1	911435;911945	911473;914948	+;+	3043	0
ENSG00000241180	1;1	914171;914803	914444;914971	+;+	443	0
ENSG00000223764	1;1;1;1;1;1;1	916865;916870;917370;918022;918022;918825;919335	921016;917720;917486;918534;918110;918915;919692	-;-;-;-;-;-;-	4152	1
ENSG00000187634	1;1;1;1;1;1;1;1;1;1;1;1;1;1;1;1;1;1;1;1;1;1;1;1;1;1;1;1;1;1;1;1;1;1;1;1;1;1;1;1;1;1;1;1;1;1;1;1;1;1;1;1;1;1;1;1;1;1;1;1;1;1;1;1;1;1;1;1;1;1;1;1;1;1;1;1;1;1;1;1;1;1;1;1;1;1;1;1;1;1;1;1;1;1;1;1;1;1;1;1;1;1;1;1;1;1;1;1;1;1;1;1;1;1;1;1;1;1;1;1;1;1;1;1;1;1;1;1;1;1;1;1;1;1;1;1;1;1;1;1;1;1;1;1;1;1;1;1;1;1;1;1;1	923928;925150;925738;925741;925741;925741;925741;925741;925741;925741;925741;925922;925922;925922;925922;925922;925922;925922;925922;925922;925922;925922;930155;930155;930155;930155;930155;930155;930155;930155;930155;930155;930155;930312;931039;931039;931039;931039;931039;931039;931039;931039;931039;931039;931039;935772;935772;935772;935772;935772;935772;935772;935772;935772;935772;935772;939040;…	924948;925189;925800;925800;925800;925800;925800;925800;925800;925800;925800;926013;926013;926013;926013;926013;926013;926013;926013;926013;926013;926013;930336;930336;930336;930336;930336;930336;930336;930336;930336;930336;930336;930336;931089;931089;931089;931089;931089;931089;931089;931089;931089;931089;931089;935896;935896;935896;935896;935896;935805;935896;935896;935793;935896;935896;939129;…	+;+;+;+;+;+;+;+;+;+;+;+;+;+;+;+;+;+;+;+;+;+;+;+;+;+;+;+;+;+;+;+;+;+;+;+;+;+;+;+;+;+;+;+;+;+;+;+;+;+;+;+;+;+;+;+;+;+;+;+;+;+;+;+;+;+;+;+;+;+;+;+;+;+;+;+;+;+;+;+;+;+;+;+;+;+;+;+;+;+;+;+;+;+;+;+;+;+;+;+;+;+;+;+;+;+;+;+;+;+;+;+;+;+;+;+;+;+;+;+;+;+;+;+;+;+;+;+;+;+;+;+;+;+;+;+;+;+;+;+;+;+;+;+;+;+;+;+;+;+;+;+;+	4166	9
ENSG00000188976	1;1;1;1;1;1;1;1;1;1;1;1;1;1;1;1;1;1;1;1;1;1;1;1;1;1;1;1;1;1;1;1;1;1;1;1;1;1;1;1;1;1;1;1;1;1;1;1;1;1;1;1	944204;944204;944205;945042;945042;945057;945319;945518;945518;945518;945518;946173;946173;946173;946402;946402;946402;948131;948131;948490;948490;951127;951127;952000;952000;952412;952412;953175;953175;953782;953782;954004;954004;954426;955923;955923;955923;956095;956095;956095;956894;956894;956894;957099;957099;957099;958246;958929;958929;959215;959215;959215	944800;944800;944800;945146;945146;945146;945422;945653;945562;945653;945653;946286;946286;946286;946545;946545;947060;948232;948232;948603;948603;951238;951238;952139;952139;952600;952600;953288;953288;953892;953892;954523;954082;954523;956013;956013;956013;956215;956215;956215;957025;957025;957025;957273;958458;957273;959081;959081;959081;959256;959309;959290	-;-;-;-;-;-;-;-;-;-;-;-;-;-;-;-;-;-;-;-;-;-;-;-;-;-;-;-;-;-;-;-;-;-;-;-;-;-;-;-;-;-;-;-;-;-;-;-;-;-;-;-	5539	1395
ENSG00000187961	1;1;1;1;1;1;1;1;1;1;1;1;1;1;1;1;1;1;1;1;1;1;1;1;1;1;1;1;1;1;1	960587;960639;961293;961449;961629;961826;961826;962082;962355;962704;962704;962727;963032;963109;963109;963337;963337;963337;963552;963920;963920;963920;964107;964107;964107;964107;964349;964349;964349;964963;964963	960800;960699;961552;961750;961750;962478;962047;962471;962471;962917;962917;962917;963253;963253;963253;963504;963504;963504;964008;964008;964008;964008;964164;964167;964167;964180;964530;964530;964530;965602;965715	+;+;+;+;+;+;+;+;+;+;+;+;+;+;+;+;+;+;+;+;+;+;+;+;+;+;+;+;+;+;+	3395	14
ENSG00000187583	1;1;1;1;1;1;1;1;1;1;1;1;1;1;1;1;1;1;1;1;1;1;1;1;1;1;1;1;1;1;1;1;1;1;1;1;1;1;1;1;1;1;1;1;1;1;1;1;1;1;1;1;1;1	966497;966502;966502;966704;966704;966704;970277;970277;970277;970521;970521;970521;970686;970686;970686;970875;970879;970879;971077;971077;971077;971113;971324;971324;971324;971324;972075;972075;972075;972288;972288;972288;972861;972861;972861;973186;973186;973500;973500;973500;973512;973833;973833;973833;973833;974316;974316;974316;974316;974442;974442;974442;974442;975712	966614;966614;966614;966803;966803;966803;970423;970423;970423;970601;970601;970601;970758;971006;970758;971006;971006;971006;971208;971208;971208;971208;971523;971404;971404;971404;972150;972150;972150;972424;972424;972424;973010;973010;973010;973326;973326;973640;973640;973640;973640;974051;974051;974051;974051;974364;974364;974364;974364;974588;975008;975008;975108;975865	+;+;+;+;+;+;+;+;+;+;+;+;+;+;+;+;+;+;+;+;+;+;+;+;+;+;+;+;+;+;+;+;+;+;+;+;+;+;+;+;+;+;+;+;+;+;+;+;+;+;+;+;+;+	2833	1
ENSG00000187642	1;1;1;1;1;1;1;1;1;1	975204;975205;975205;976499;976499;976499;978881;978881;981137;982065	976269;976269;976269;976624;976641;976624;981029;980657;981173;982093	-;-;-;-;-;-;-;-;-;-	3424	0
ENSG00000272512	1	995966	998051	-	2086	0
ENSG00000188290	1;1;1;1;1;1;1;1;1;1;1;1	998962;998964;998966;998970;999526;999526;999526;999526;999692;999692;999866;999866	999432;999432;999432;999432;999613;1000096;999613;999613;999787;1000172;999981;1000111	-;-;-;-;-;-;-;-;-;-;-;-	1118	2
ENSG00000187608	1;1;1;1;1;1;1;1	1001138;1001145;1008194;1008194;1013423;1013984;1013984;1013984	1001281;1001263;1008279;1008279;1013576;1014435;1014541;1014540	+;+;+;+;+;+;+;+	942	1856
ENSG00000231702	1	1008076	1008229	-	154	1
ENSG00000224969	1;1	1011997;1012917	1012190;1013193	-;-	471	3
ENSG00000188157	1;1;1;1;1;1;1;1;1;1;1;1;1;1;1;1;1;1;1;1;1;1;1;1;1;1;1;1;1;1;1;1;1;1;1;1;1;1;1;1;1;1;1;1;1;1;1;1;1;1;1;1;1;1;1;1;1;1;1;1;1;1;1;1;1;1;1;1;1;1;1;1;1;1;1;1;1;1;1;1;1;1;1;1;1;1;1;1;1;1;1;1;1;1;1;1;1;1;1;1;1;1;1;1	1020123;1020123;1022201;1022201;1034106;1034867;1035277;1035277;1035277;1040665;1040665;1040665;1040665;1041173;1041173;1041173;1041478;1041478;1041956;1041956;1043239;1043239;1043538;1043538;1043823;1043823;1044109;1044109;1044334;1044334;1045161;1045161;1045359;1045359;1045399;1045733;1045733;1045733;1045964;1045964;1045964;1046160;1046160;1046160;1046397;1046397;1046820;1046820;1047201;1047327…	1020373;1020373;1022462;1022462;1034703;1035324;1035324;1035324;1035324;1040725;1040880;1040880;1040880;1041397;1041397;1041397;1041702;1041702;1042162;1042162;1043457;1043457;1043732;1043732;1044023;1044023;1044257;1044257;1044439;1044439;1045277;1045277;1045523;1045523;1045523;1045876;1045876;1045876;1046088;1046088;1046088;1046349;1046265;1046265;1046735;1046735;1046957;1046957;1047454;1047454…	+;+;+;+;+;+;+;+;+;+;+;+;+;+;+;+;+;+;+;+;+;+;+;+;+;+;+;+;+;+;+;+;+;+;+;+;+;+;+;+;+;+;+;+;+;+;+;+;+;+;+;+;+;+;+;+;+;+;+;+;+;+;+;+;+;+;+;+;+;+;+;+;+;+;+;+;+;+;+;+;+;+;+;+;+;+;+;+;+;+;+;+;+;+;+;+;+;+;+;+;+;+;+;+	10758	67
ENSG00000242590	1;1	1055033;1055898	1055215;1056116	+;+	402	0
ENSG00000217801	1;1;1;1;1;1;1;1;1;1;1;1;1;1;1;1;1;1;1;1;1;1;1	1059734;1060280;1061020;1063079;1063079;1063079;1063079;1063480;1064210;1064490;1064495;1064518;1065352;1065830;1065830;1065830;1065830;1065949;1066587;1067566;1067869;1068577;1069208	1059846;1060393;1061117;1063201;1063201;1063201;1063201;1063566;1064401;1064589;1064589;1064589;1065475;1066274;1066456;1066456;1066005;1066441;1066667;1067646;1068003;1068724;1069355	+;+;+;+;+;+;+;+;+;+;+;+;+;+;+;+;+;+;+;+;+;+;+	2171	18
ENSG00000273443	1;1	1062208;1063061	1062808;1063288	-;-	829	0
ENSG00000237330	1;1	1070966;1074016	1072575;1074307	-;-	1902	0
ENSG00000131591	1;1;1;1;1;1;1;1;1;1;1;1;1;1;1;1;1;1;1;1;1;1;1;1;1;1;1;1;1;1;1;1;1;1;1;1;1;1;1;1;1;1;1;1;1;1;1;1;1;1;1;1;1;1;1;1;1;1;1;1;1;1;1;1;1;1;1;1;1;1;1;1;1;1;1;1;1;1;1;1;1;1;1;1;1;1;1;1;1;1;1;1;1;1;1;1;1;1;1;1;1;1;1;1;1;1;1;1;1;1;1;1;1;1;1;1;1;1;1;1;1;1;1;1;1;1;1;1;1;1;1;1;1;1;1;1;1;1;1;1;1;1;1;1;1;1	1081818;1081823;1081823;1081823;1081825;1081825;1081825;1082146;1082235;1082604;1082700;1082916;1083915;1083915;1083915;1083915;1083915;1083915;1083915;1083926;1084353;1084353;1084353;1084353;1084353;1084353;1084353;1084481;1084481;1084481;1084481;1084481;1084481;1084481;1084481;1084481;1085251;1085878;1085878;1085878;1085878;1085878;1085878;1085878;1085878;1085878;1085878;1085878;1087139;1087139…	1082987;1082987;1082987;1082987;1082987;1082987;1084506;1082253;1082987;1082987;1082987;1082987;1084011;1084383;1084086;1084072;1084383;1084086;1084383;1084086;1084383;1084383;1084383;1084383;1084383;1084383;1084506;1084506;1084506;1084506;1084506;1084506;1084506;1084506;1084506;1084506;1085310;1086012;1086012;1086012;1086012;1086012;1086012;1086012;1086012;1086012;1086012;1086012;1087204;1087204…	-;-;-;-;-;-;-;-;-;-;-;-;-;-;-;-;-;-;-;-;-;-;-;-;-;-;-;-;-;-;-;-;-;-;-;-;-;-;-;-;-;-;-;-;-;-;-;-;-;-;-;-;-;-;-;-;-;-;-;-;-;-;-;-;-;-;-;-;-;-;-;-;-;-;-;-;-;-;-;-;-;-;-;-;-;-;-;-;-;-;-;-;-;-;-;-;-;-;-;-;-;-;-;-;-;-;-;-;-;-;-;-;-;-;-;-;-;-;-;-;-;-;-;-;-;-;-;-;-;-;-;-;-;-;-;-;-;-;-;-;-;-;-;-;-;-	6322	122
ENSG00000223823	1;1;1	1137017;1140825;1142739	1137110;1141032;1144056	+;+;+	1620	0
ENSG00000207730	1	1167104	1167198	+	95	0
ENSG00000207607	1	1167863	1167952	+	90	0
ENSG00000198976	1	1169005	1169087	+	83	0
ENSG00000272141	1	1169357	1170343	+	987	0
ENSG00000205231	1;1	1173056;1179365	1176396;1179555	-;-	3532	0
ENSG00000162571	1;1;1;1;1;1;1;1;1;1;1;1;1;1;1;1;1;1;1;1;1;1;1;1;1;1;1;1;1;1;1;1;1;1;1;1;1;1;1;1;1;1;1;1;1;1;1;1;1;1;1;1;1;1;1	1173884;1173903;1173906;1174266;1174285;1174424;1174424;1174521;1179189;1179189;1179657;1179657;1179697;1180034;1180034;1180034;1180483;1180483;1180483;1180484;1180537;1180731;1180731;1180731;1180731;1181741;1181741;1181741;1181741;1182361;1182361;1182361;1182361;1182876;1182876;1182876;1182876;1183920;1183920;1183920;1183920;1184969;1184969;1184969;1185036;1196386;1196600;1196600;1196600;1197093…	1173926;1173926;1173926;1174321;1174321;1174489;1174489;1175034;1179333;1179333;1179737;1179737;1179853;1180340;1180340;1180340;1180601;1180601;1180601;1180860;1180601;1180884;1180860;1180860;1180860;1181815;1181815;1181815;1181815;1182446;1182446;1182446;1182446;1183047;1183047;1183047;1183047;1183927;1184091;1184091;1184091;1185864;1185109;1185109;1185109;1196488;1196716;1196716;1196716;1197186…	+;+;+;+;+;+;+;+;+;+;+;+;+;+;+;+;+;+;+;+;+;+;+;+;+;+;+;+;+;+;+;+;+;+;+;+;+;+;+;+;+;+;+;+;+;+;+;+;+;+;+;+;+;+;+	3943	0
ENSG00000186891	1;1;1;1;1;1;1;1;1;1;1;1;1;1;1;1;1;1	1203508;1203511;1203844;1203844;1204034;1204034;1204055;1204399;1204399;1204399;1204399;1205370;1205370;1205370;1205370;1206385;1206385;1206385	1203960;1203968;1203968;1203968;1204236;1204236;1204236;1204486;1204486;1204486;1204486;1205492;1205680;1205492;1205492;1206571;1206691;1206571	-;-;-;-;-;-;-;-;-;-;-;-;-;-;-;-;-;-	1370	0
ENSG00000186827	1;1;1;1;1;1;1;1;1;1;1;1;1;1;1;1	1211326;1211340;1211704;1211942;1211942;1212019;1212638;1212638;1212638;1212992;1212992;1212992;1213395;1213663;1213983;1213983	1211625;1211832;1211832;1212138;1212138;1212138;1212704;1212704;1212704;1213093;1213785;1213093;1213498;1213785;1214138;1214132	-;-;-;-;-;-;-;-;-;-;-;-;-;-;-;-	1721	0
ENSG00000078808	1;1;1;1;1;1;1;1;1;1;1;1;1;1;1;1;1;1;1;1;1;1;1;1;1;1;1;1;1;1;1;1;1;1	1216908;1216931;1216931;1216932;1216934;1218458;1218458;1218458;1218458;1218458;1218523;1218769;1218769;1218769;1218769;1218769;1223244;1223244;1223244;1223244;1223832;1223832;1223832;1223832;1227272;1228468;1228468;1228468;1228468;1228468;1231892;1231892;1231892;1231892	1217688;1217804;1217804;1217688;1217688;1220293;1218633;1218633;1218633;1218633;1218633;1219005;1221351;1218927;1218943;1218927;1223357;1223357;1223357;1223357;1223968;1223968;1223968;1223968;1227319;1228946;1228596;1228946;1228946;1228946;1231968;1232031;1232031;1232001	-;-;-;-;-;-;-;-;-;-;-;-;-;-;-;-;-;-;-;-;-;-;-;-;-;-;-;-;-;-;-;-;-;-	4709	317
ENSG00000176022	1	1232265	1235041	+	2777	126
ENSG00000184163	1;1;1;1;1;1;1;1;1;1;1;1;1;1;1;1;1;1	1242446;1242449;1242453;1242835;1242835;1242835;1243062;1243062;1243266;1243444;1243954;1243954;1243981;1244191;1244381;1244381;1244381;1246514	1242646;1242646;1242646;1242913;1243158;1242913;1243152;1243463;1243552;1243552;1244275;1244105;1244275;1244275;1244724;1244418;1244497;1246722	-;-;-;-;-;-;-;-;-;-;-;-;-;-;-;-;-;-	1794	3
ENSG00000260179	1	1249777	1251334	-	1558	0
ENSG00000160087	1;1;1;1;1;1;1;1;1;1;1;1;1;1;1;1;1;1;1;1;1;1;1;1;1;1;1;1;1;1;1;1;1;1;1;1;1;1;1;1;1;1;1;1;1;1;1;1;1;1;1;1;1;1;1;1;1;1;1;1;1;1;1;1;1;1;1;1;1;1;1;1;1;1;1;1;1;1;1;1;1;1;1;1;1;1;1;1;1;1;1;1;1;1;1;1;1;1;1;1;1;1;1;1;1;1;1;1;1;1;1;1	1253909;1253914;1254470;1254985;1255048;1255164;1255178;1255264;1255268;1255395;1255439;1256045;1256045;1256045;1256045;1256045;1256045;1256045;1256045;1256045;1256045;1256045;1256049;1256992;1256992;1256992;1256992;1256992;1256992;1256992;1256992;1256992;1256992;1256992;1256992;1257011;1257049;1257122;1257208;1257208;1257208;1257208;1257208;1257208;1257208;1257208;1257208;1257208;1257208;1257208…	1255487;1255487;1255487;1255487;1255487;1255487;1255487;1255487;1255487;1255487;1255487;1256125;1256125;1256125;1256335;1256125;1256125;1256125;1256125;1256125;1256125;1256125;1256125;1257130;1257130;1257130;1257130;1257130;1257130;1257130;1257130;1257130;1257130;1257130;1257130;1257130;1257130;1257130;1257310;1257310;1257310;1257310;1257310;1257310;1257310;1257310;1257310;1257310;1257310;1257310…	-;-;-;-;-;-;-;-;-;-;-;-;-;-;-;-;-;-;-;-;-;-;-;-;-;-;-;-;-;-;-;-;-;-;-;-;-;-;-;-;-;-;-;-;-;-;-;-;-;-;-;-;-;-;-;-;-;-;-;-;-;-;-;-;-;-;-;-;-;-;-;-;-;-;-;-;-;-;-;-;-;-;-;-;-;-;-;-;-;-;-;-;-;-;-;-;-;-;-;-;-;-;-;-;-;-;-;-;-;-;-;-	4712	832
ENSG00000230415	1;1;1;1;1	1275223;1275237;1279068;1279068;1280311	1275299;1275299;1279393;1279148;1280420	+;+;+;+;+	513	2
ENSG00000162572	1;1;1;1;1;1;1;1;1;1;1;1;1;1;1;1;1;1;1;1;1;1;1;1;1;1;1;1;1;1;1;1;1;1;1;1;1;1;1;1;1;1;1;1;1;1;1;1;1;1;1;1;1;1;1;1;1;1;1;1;1;1;1;1;1;1;1;1;1;1;1;1;1;1;1;1;1;1;1;1;1;1;1;1;1;1;1;1;1;1;1;1;1;1;1;1;1;1;1;1;1;1;1;1;1;1;1;1;1;1;1;1;1	1280436;1280472;1280588;1281178;1281224;1281226;1281226;1281411;1281411;1281411;1281411;1281925;1282109;1282117;1282164;1282242;1282242;1282242;1282242;1282242;1282276;1283978;1283978;1283978;1283978;1283978;1283978;1283978;1283978;1285571;1285571;1285571;1285571;1285926;1285926;1285926;1285926;1285926;1285926;1285926;1286768;1286768;1286768;1286768;1286768;1286768;1287109;1287109;1287109;1287109…	1280666;1280666;1281610;1281297;1281297;1281297;1281297;1281610;1281610;1281610;1281610;1282010;1282315;1282319;1282187;1282315;1282315;1282315;1282315;1282315;1282315;1284090;1284090;1284090;1284090;1284090;1284090;1284090;1284090;1285597;1285664;1285664;1285664;1286278;1286168;1286278;1286278;1286278;1286278;1286278;1286975;1286975;1286975;1286975;1286975;1286975;1287299;1287299;1287299;1287299…	+;+;+;+;+;+;+;+;+;+;+;+;+;+;+;+;+;+;+;+;+;+;+;+;+;+;+;+;+;+;+;+;+;+;+;+;+;+;+;+;+;+;+;+;+;+;+;+;+;+;+;+;+;+;+;+;+;+;+;+;+;+;+;+;+;+;+;+;+;+;+;+;+;+;+;+;+;+;+;+;+;+;+;+;+;+;+;+;+;+;+;+;+;+;+;+;+;+;+;+;+;+;+;+;+;+;+;+;+;+;+;+;+	4025	8
ENSG00000131584	1;1;1;1;1;1;1;1;1;1;1;1;1;1;1;1;1;1;1;1;1;1;1;1;1;1;1;1;1;1;1;1;1;1;1;1;1;1;1;1;1;1;1;1;1;1;1;1;1;1;1;1;1;1;1;1;1;1;1;1;1;1;1;1;1;1;1;1;1;1;1;1;1;1;1;1;1;1;1;1;1;1;1;1;1;1;1;1;1;1;1;1;1;1;1;1;1;1;1;1;1;1;1;1;1;1;1;1;1;1;1;1;1;1;1;1;1;1;1;1;1;1;1;1	1292376;1292390;1292870;1293564;1293823;1293823;1293823;1293823;1294090;1294090;1294090;1294090;1294402;1294402;1294402;1294402;1294499;1294718;1294718;1294718;1295447;1295447;1295447;1295447;1295736;1295736;1295736;1295736;1296015;1296015;1296015;1296015;1296211;1296211;1296211;1296211;1296425;1296425;1296425;1296425;1296436;1296466;1297822;1297822;1297822;1297822;1297822;1297822;1297837;1298013…	1293708;1293708;1293708;1293708;1293933;1293933;1293933;1293933;1294199;1294199;1294199;1294199;1294628;1294628;1294628;1294628;1294628;1295008;1294816;1294816;1295554;1295554;1295554;1295554;1295938;1295938;1295938;1295938;1296109;1296109;1296109;1296109;1296280;1296280;1296280;1296280;1296633;1296633;1296633;1296633;1296633;1296633;1297933;1297933;1297933;1297933;1297933;1297933;1297933;1298241…	-;-;-;-;-;-;-;-;-;-;-;-;-;-;-;-;-;-;-;-;-;-;-;-;-;-;-;-;-;-;-;-;-;-;-;-;-;-;-;-;-;-;-;-;-;-;-;-;-;-;-;-;-;-;-;-;-;-;-;-;-;-;-;-;-;-;-;-;-;-;-;-;-;-;-;-;-;-;-;-;-;-;-;-;-;-;-;-;-;-;-;-;-;-;-;-;-;-;-;-;-;-;-;-;-;-;-;-;-;-;-;-;-;-;-;-;-;-;-;-;-;-;-;-	8809	18
ENSG00000278073	1	1296110	1296170	-	61	0
ENSG00000169972	1;1;1;1;1;1;1;1;1;1;1;1;1;1;1;1;1;1;1;1;1;1;1;1;1;1	1308567;1308611;1308788;1308821;1308915;1309086;1309086;1309086;1309086;1309235;1309454;1309454;1309454;1309454;1309681;1309681;1309706;1310036;1310634;1310634;1310634;1310909;1310909;1310909;1311330;1311330	1308720;1308720;1308972;1308972;1308972;1309273;1309840;1309273;1309273;1309273;1309603;1309814;1309603;1309603;1309851;1309851;1309851;1311071;1310688;1310688;1310688;1311069;1311028;1311071;1311676;1311677	+;+;+;+;+;+;+;+;+;+;+;+;+;+;+;+;+;+;+;+;+;+;+;+;+;+	2489	577
ENSG00000127054	1;1;1;1;1;1;1;1;1;1;1;1;1;1;1;1;1;1;1;1;1;1;1;1;1;1;1;1;1;1;1;1;1;1;1;1;1;1;1;1;1;1;1;1;1;1;1;1;1;1;1;1;1;1;1;1;1;1;1;1;1;1;1;1;1;1;1;1;1;1;1;1;1;1;1;1;1;1;1;1;1;1;1;1;1;1;1;1;1;1;1;1;1;1;1;1;1;1;1;1;1;1;1;1;1;1;1;1;1;1;1;1;1;1;1;1;1;1;1;1;1;1;1;1;1;1;1;1;1;1;1;1;1;1;1;1;1;1;1;1;1;1;1;1;1;1;1;1;1;1;1;1;1;1;1;1;1;1;1;1;1;1;1;1;1;1;1;1;1;1;1;1;1;1;1;1;1;1;1;1;1;1;1;1;1;1;1;1;1;1;1;1;1;1;1;1;1;1;1;1…	1311585;1311585;1311585;1311585;1311585;1311597;1311598;1311600;1311601;1311602;1311606;1311606;1311606;1311606;1311627;1311819;1311823;1312018;1312018;1312018;1312018;1312018;1312018;1312018;1312018;1312018;1312018;1312018;1312018;1312018;1312018;1312018;1312018;1312018;1312080;1312226;1312226;1312226;1312226;1312226;1312226;1312226;1312226;1312226;1312226;1312226;1312226;1312226;1312226;1312226…	1311924;1311924;1311924;1311924;1311924;1311924;1311924;1311924;1311924;1311924;1311924;1311924;1311924;1311924;1311924;1311924;1311924;1312147;1312147;1312147;1312147;1312147;1312147;1312147;1312147;1312147;1312147;1312147;1312147;1312147;1312147;1312147;1312147;1312147;1312147;1312501;1312368;1312368;1312368;1312368;1312368;1312368;1312501;1312368;1312368;1312368;1312700;1312368;1312356;1312368…	-;-;-;-;-;-;-;-;-;-;-;-;-;-;-;-;-;-;-;-;-;-;-;-;-;-;-;-;-;-;-;-;-;-;-;-;-;-;-;-;-;-;-;-;-;-;-;-;-;-;-;-;-;-;-;-;-;-;-;-;-;-;-;-;-;-;-;-;-;-;-;-;-;-;-;-;-;-;-;-;-;-;-;-;-;-;-;-;-;-;-;-;-;-;-;-;-;-;-;-;-;-;-;-;-;-;-;-;-;-;-;-;-;-;-;-;-;-;-;-;-;-;-;-;-;-;-;-;-;-;-;-;-;-;-;-;-;-;-;-;-;-;-;-;-;-;-;-;-;-;-;-;-;-;-;-;-;-;-;-;-;-;-;-;-;-;-;-;-;-;-;-;-;-;-;-;-;-;-;-;-;-;-;-;-;-;-;-;-;-;-;-;-;-;-;-;-;-;-;-…	8220	1387
ENSG00000240731	1;1	1317581;1318623	1317899;1318689	-;-	386	4
ENSG00000224051	1;1;1;1;1;1;1;1	1324756;1324767;1325241;1326836;1326836;1327241;1327241;1327241	1325102;1325102;1325595;1327032;1327032;1327471;1328897;1327994	+;+;+;+;+;+;+;+	2556	254
ENSG00000169962	1;1;1;1;1;1	1331314;1331638;1332024;1332921;1333259;1333506	1331536;1331938;1332806;1333124;1333379;1335306	+;+;+;+;+;+	3433	0
ENSG00000107404	1;1;1;1;1;1;1;1;1;1;1;1;1;1;1;1;1;1;1;1;1;1;1;1;1;1;1;1;1;1;1;1;1;1;1;1;1;1;1;1;1;1;1;1;1;1;1;1;1;1;1;1;1;1;1;1;1;1;1;1;1;1;1;1;1;1	1335276;1335276;1335279;1336412;1337018;1337023;1337977;1337977;1337977;1337977;1337977;1338269;1338269;1338269;1338269;1338269;1338334;1338522;1338522;1338522;1338522;1338522;1339287;1339287;1339287;1339362;1339362;1339492;1339582;1339582;1339582;1339650;1339736;1339736;1339736;1339736;1340038;1340038;1340038;1340038;1340038;1340247;1340247;1340247;1340410;1340410;1340459;1341667;1341667;1341667…	1336515;1336515;1336515;1336515;1337055;1337055;1338183;1338183;1338183;1338183;1338183;1338436;1338436;1338372;1338436;1338436;1338436;1338653;1338653;1338653;1338653;1338653;1339649;1339422;1339439;1339439;1339439;1339812;1339649;1339649;1339649;1339708;1339812;1339812;1339812;1339812;1340177;1340190;1340052;1340177;1340177;1340365;1340316;1340316;1340503;1340503;1340503;1341805;1341805;1341805…	-;-;-;-;-;-;-;-;-;-;-;-;-;-;-;-;-;-;-;-;-;-;-;-;-;-;-;-;-;-;-;-;-;-;-;-;-;-;-;-;-;-;-;-;-;-;-;-;-;-;-;-;-;-;-;-;-;-;-;-;-;-;-;-;-;-	3814	42
ENSG00000162576	1;1;1;1;1;1;1;1;1;1;1;1;1;1;1;1;1;1;1;1;1;1;1;1;1;1;1;1;1;1;1;1;1;1;1;1;1;1;1;1;1;1;1;1;1;1;1;1;1;1;1;1;1;1;1;1;1;1;1	1352689;1352689;1352691;1352692;1352692;1353192;1353215;1353439;1353848;1353848;1353848;1353848;1353848;1353848;1354030;1354030;1354030;1354030;1354030;1354030;1354030;1354030;1354193;1354193;1354193;1354193;1354193;1354193;1354193;1354193;1354354;1354354;1354354;1354354;1354354;1354682;1354682;1354682;1354682;1354682;1355004;1355083;1355244;1355244;1355244;1355244;1355244;1355450;1355450;1355450…	1353629;1353629;1353629;1353629;1353332;1353928;1353928;1353629;1353928;1353928;1353946;1353928;1353928;1353928;1354106;1354106;1354106;1354106;1354106;1354106;1354106;1354106;1354247;1354509;1354232;1354232;1354232;1354232;1354232;1354264;1354474;1354509;1354509;1354509;1354509;1355016;1355152;1355152;1355152;1355152;1355345;1355152;1355512;1355345;1355345;1355345;1355345;1355512;1355752;1355752…	-;-;-;-;-;-;-;-;-;-;-;-;-;-;-;-;-;-;-;-;-;-;-;-;-;-;-;-;-;-;-;-;-;-;-;-;-;-;-;-;-;-;-;-;-;-;-;-;-;-;-;-;-;-;-;-;-;-;-	3622	113
ENSG00000175756	1;1;1;1;1;1;1;1;1;1;1;1;1;1;1;1;1;1;1	1373730;1373730;1373732;1373737;1374000;1374000;1374000;1374000;1374244;1374438;1374705;1374705;1374705;1374705;1374705;1374997;1374997;1375075;1375154	1373902;1373902;1373902;1373902;1374445;1374445;1374445;1374445;1374790;1374590;1374790;1375159;1374790;1374790;1375157;1375144;1375173;1375169;1375495	-;-;-;-;-;-;-;-;-;-;-;-;-;-;-;-;-;-;-	1669	3747
ENSG00000223663	1	1378666	1379032	+	367	0
ENSG00000221978	1;1;1;1;1;1;1;1;1;1;1;1;1;1;1;1;1;1;1;1;1;1;1;1;1;1;1;1;1;1;1;1;1;1;1;1;1;1;1;1;1;1;1;1;1;1;1;1;1;1;1;1;1;1;1;1;1;1;1;1;1;1;1;1;1;1;1;1;1;1;1;1;1;1;1;1;1;1;1;1;1;1;1;1;1;1;1;1;1;1;1;1;1;1;1;1;1;1;1;1;1;1;1;1;1;1;1;1;1;1;1;1;1;1;1;1;1;1;1;1;1;1;1;1;1;1;1;1;1;1;1;1;1;1;1;1;1;1;1;1;1;1	1385711;1386482;1386495;1386495;1386499;1386502;1386503;1386708;1386713;1387122;1387232;1387543;1387777;1387777;1387777;1387777;1387777;1387777;1387777;1387777;1387777;1387777;1387777;1387777;1387954;1387954;1387954;1387954;1387954;1387954;1387954;1387954;1387954;1387954;1387954;1387954;1388023;1388492;1388492;1388492;1388626;1388626;1388626;1388626;1388626;1388816;1388950;1388950;1389346;1390230…	1387582;1387582;1387582;1387582;1387582;1387582;1387582;1387582;1387582;1387582;1387582;1387582;1387869;1387869;1387869;1387869;1387869;1387869;1387869;1387869;1387869;1387869;1387869;1387869;1388065;1388065;1388065;1388065;1388065;1388065;1388065;1388065;1388065;1388713;1388065;1388065;1388065;1388510;1388510;1388510;1388743;1388743;1388743;1388743;1388743;1388830;1389047;1389047;1389473;1390371…	-;-;-;-;-;-;-;-;-;-;-;-;-;-;-;-;-;-;-;-;-;-;-;-;-;-;-;-;-;-;-;-;-;-;-;-;-;-;-;-;-;-;-;-;-;-;-;-;-;-;-;-;-;-;-;-;-;-;-;-;-;-;-;-;-;-;-;-;-;-;-;-;-;-;-;-;-;-;-;-;-;-;-;-;-;-;-;-;-;-;-;-;-;-;-;-;-;-;-;-;-;-;-;-;-;-;-;-;-;-;-;-;-;-;-;-;-;-;-;-;-;-;-;-;-;-;-;-;-;-;-;-;-;-;-;-;-;-;-;-;-;-	6850	1610
ENSG00000224870	1;1;1;1;1;1;1;1;1;1;1;1;1;1;1;1;1;1	1399522;1399527;1399530;1399552;1399562;1399572;1399806;1399981;1400158;1400158;1400158;1400158;1400419;1400605;1400605;1400605;1400605;1401243	1399689;1399685;1400303;1399685;1399689;1399689;1402033;1400303;1400608;1400544;1400303;1400303;1400472;1402006;1402046;1401087;1402026;1402046	+;+;+;+;+;+;+;+;+;+;+;+;+;+;+;+;+;+	2525	218
ENSG00000242485	1;1;1;1;1;1;1;1;1;1;1;1;1;1;1;1;1;1;1	1401908;1401913;1401913;1402182;1405109;1405809;1405809;1405809;1405809;1406226;1406249;1406909;1406909;1406909;1406909;1407131;1407131;1407131;1407131	1402256;1402256;1402256;1402601;1405886;1405886;1407019;1405886;1405886;1406307;1406346;1407019;1407019;1406998;1407019;1407290;1407235;1407268;1407313	-;-;-;-;-;-;-;-;-;-;-;-;-;-;-;-;-;-;-	2788	4244
ENSG00000264293	1	1405460	1405752	-	293	0
ENSG00000272455	1	1409096	1410618	+	1523	13
ENSG00000235098	1;1;1;1;1;1;1;1;1;1;1;1;1;1;1	1418420;1418420;1418422;1418880;1419138;1420052;1420052;1420797;1420797;1420797;1420797;1420816;1421133;1421133;1421133	1419549;1419549;1419549;1419549;1419549;1420592;1420592;1421091;1421260;1421005;1421005;1421005;1421769;1421444;1421444	-;-;-;-;-;-;-;-;-;-;-;-;-;-;-	2644	1
ENSG00000225905	1;1	1420245;1422469	1420564;1422691	+;+	543	0
ENSG00000205116	1;1	1426128;1427554	1426385;1427787	+;+	492	0
ENSG00000225285	1;1;1;1;1;1;1;1	1430539;1430550;1430550;1430664;1431805;1434178;1434178;1434188	1430662;1430954;1430662;1430954;1431843;1434520;1434488;1434573	-;-;-;-;-;-;-;-	851	28
ENSG00000179403	1;1;1;1;1;1;1;1;1;1	1434861;1435523;1435671;1435735;1436807;1436927;1436927;1437322;1439081;1439081	1435146;1435821;1435821;1435821;1437177;1437484;1437459;1437484;1442882;1440765	+;+;+;+;+;+;+;+;+;+	5065	32
ENSG00000215915	1;1;1;1;1;1;1;1;1;1;1;1;1;1;1;1;1;1;1;1	1449689;1449914;1450681;1452046;1452046;1452365;1452365;1454345;1455460;1455460;1455791;1455791;1456225;1457129;1459161;1460750;1462483;1462600;1468384;1468384	1450758;1450041;1450758;1452122;1452122;1452434;1452434;1454500;1455519;1455519;1455902;1455916;1456349;1457180;1459231;1460917;1462708;1462708;1468663;1470158	+;+;+;+;+;+;+;+;+;+;+;+;+;+;+;+;+;+;+;+	3976	7
ENSG00000160072	1;1;1;1;1;1;1;1;1;1;1;1;1;1;1;1;1;1;1;1;1;1;1;1;1;1;1;1;1;1;1;1;1;1;1;1;1;1;1;1;1;1;1;1;1;1;1;1;1	1471769;1477274;1478026;1478644;1479049;1479049;1479049;1480867;1480867;1480867;1482138;1482138;1482138;1482545;1482545;1482545;1483485;1484569;1485016;1485016;1485782;1485782;1485782;1485782;1486110;1486110;1486110;1486544;1486544;1486544;1486544;1487863;1487863;1487863;1489204;1489204;1489204;1489204;1489692;1490257;1490257;1490257;1490563;1490563;1490563;1495485;1495485;1495485;1495485	1472089;1477350;1478745;1478745;1479108;1479108;1479108;1480936;1480936;1480936;1482303;1482303;1482303;1482662;1482614;1482614;1485171;1485171;1485171;1485171;1486235;1485838;1485838;1485838;1486235;1486235;1486235;1486668;1486668;1486668;1486668;1487914;1487914;1487914;1490671;1489274;1489274;1489274;1489811;1490424;1490424;1490424;1490671;1490671;1490671;1496201;1496202;1497848;1496202	+;+;+;+;+;+;+;+;+;+;+;+;+;+;+;+;+;+;+;+;+;+;+;+;+;+;+;+;+;+;+;+;+;+;+;+;+;+;+;+;+;+;+;+;+;+;+;+;+	7682	76
ENSG00000197785	1;1;1;1;1;1;1;1;1;1;1;1;1;1;1;1;1;1;1;1;1;1;1;1;1;1;1;1;1;1;1;1;1;1;1;1;1;1;1;1;1;1;1;1;1;1;1;1;1;1;1;1;1;1;1;1;1;1;1;1;1;1;1;1;1;1;1;1;1;1;1;1;1;1;1;1;1	1512151;1512175;1512530;1512530;1516012;1516012;1516012;1516012;1517070;1517167;1517311;1517311;1517311;1517621;1517716;1517716;1517716;1517716;1517716;1518921;1518921;1518921;1518921;1518921;1520141;1520141;1520141;1520141;1520141;1520548;1520548;1520548;1520548;1520548;1522744;1522744;1522744;1522744;1522744;1523511;1523511;1523511;1523511;1523839;1523839;1523839;1523839;1524273;1524273;1524273…	1512473;1512473;1512690;1512690;1516088;1516088;1516088;1516088;1517412;1517412;1517412;1517412;1517412;1517775;1517775;1517775;1517775;1517775;1517775;1518990;1518990;1518990;1518990;1518990;1520306;1520306;1520306;1520306;1520306;1520617;1520617;1520617;1520617;1520617;1522780;1522899;1522899;1522899;1522899;1523567;1523567;1523567;1523567;1523964;1523964;1523964;1523964;1524397;1524397;1524397…	+;+;+;+;+;+;+;+;+;+;+;+;+;+;+;+;+;+;+;+;+;+;+;+;+;+;+;+;+;+;+;+;+;+;+;+;+;+;+;+;+;+;+;+;+;+;+;+;+;+;+;+;+;+;+;+;+;+;+;+;+;+;+;+;+;+;+;+;+;+;+;+;+;+;+;+;+	3069	94
ENSG00000205090	1;1;1;1;1;1;1;1;1;1;1	1535174;1535207;1535589;1535589;1539056;1539684;1539684;1540290;1540290;1540290;1540420	1535507;1535507;1535797;1535797;1539790;1539790;1539790;1540350;1540355;1540357;1540453	-;-;-;-;-;-;-;-;-;-;-	1380	5
ENSG00000160075	1;1;1;1;1;1;1;1;1;1;1;1;1	1541673;1541674;1543869;1543869;1544638;1544863;1544863;1560848;1564773;1564773;1574478;1574478;1574478	1542167;1542167;1543987;1543987;1545002;1546487;1545002;1564916;1564916;1564916;1574584;1574587;1574869	-;-;-;-;-;-;-;-;-;-;-;-;-	6925	2112
ENSG00000215014	1	1574975	1577075	+	2101	26
ENSG00000279244	1;1;1	1579756;1579934;1580012	1579932;1579997;1580046	+;+;+	276	0
ENSG00000274481	1	1583510	1583909	-	400	0
ENSG00000228594	1	1598012	1600096	-	2085	43
ENSG00000272106	1	1613758	1615795	-	2038	145
ENSG00000197530	1;1;1;1;1;1;1;1;1;1;1;1;1;1;1;1;1;1;1;1;1;1;1;1;1;1;1;1;1;1;1;1;1;1;1;1;1;1;1;1;1;1;1;1;1;1;1;1;1;1;1;1;1;1;1;1;1;1;1;1;1;1;1;1;1;1;1;1;1;1;1;1;1;1;1;1;1;1;1;1;1;1;1;1;1;1;1;1;1;1;1;1;1;1;1;1;1;1;1;1;1;1;1;1;1;1;1;1;1;1;1;1;1;1;1;1;1;1;1;1;1;1;1;1;1;1;1;1;1;1;1;1;1;1;1;1;1;1;1;1;1;1;1;1;1;1;1;1;1;1;1;1;1;1;1;1;1;1;1;1;1;1;1;1;1;1;1;1;1;1;1;1;1;1;1;1;1;1;1;1;1;1;1;1;1;1;1;1;1;1;1;1;1;1;1;1;1;1;1;1…	1615415;1615421;1615437;1615443;1615454;1615496;1615514;1615516;1615530;1615879;1615887;1615905;1615914;1615968;1616274;1616310;1616311;1616508;1616508;1616508;1616508;1616508;1616508;1616508;1616508;1616508;1616508;1616508;1616508;1616508;1616508;1617078;1617408;1617560;1617577;1623122;1623389;1623389;1623389;1623389;1623389;1623389;1623389;1623389;1623431;1623431;1623431;1623431;1623431;1623431…	1615633;1615633;1615633;1615633;1615633;1615633;1615633;1615633;1615633;1616100;1616100;1616100;1616100;1616100;1616614;1616614;1616614;1616614;1617898;1616614;1616614;1616614;1616614;1619210;1616614;1616614;1616614;1616614;1616614;1616614;1616614;1617323;1617515;1617715;1617715;1623482;1623699;1623699;1623699;1623699;1623482;1623699;1623699;1623699;1623699;1623699;1623699;1623699;1623699;1623679…	+;+;+;+;+;+;+;+;+;+;+;+;+;+;+;+;+;+;+;+;+;+;+;+;+;+;+;+;+;+;+;+;+;+;+;+;+;+;+;+;+;+;+;+;+;+;+;+;+;+;+;+;+;+;+;+;+;+;+;+;+;+;+;+;+;+;+;+;+;+;+;+;+;+;+;+;+;+;+;+;+;+;+;+;+;+;+;+;+;+;+;+;+;+;+;+;+;+;+;+;+;+;+;+;+;+;+;+;+;+;+;+;+;+;+;+;+;+;+;+;+;+;+;+;+;+;+;+;+;+;+;+;+;+;+;+;+;+;+;+;+;+;+;+;+;+;+;+;+;+;+;+;+;+;+;+;+;+;+;+;+;+;+;+;+;+;+;+;+;+;+;+;+;+;+;+;+;+;+;+;+;+;+;+;+;+;+;+;+;+;+;+;+;+;+;+;+;+;+;+…	8767	144
ENSG00000189409	1;1;1;1;1;1;1;1;1;1;1;1;1;1;1;1;1;1;1;1;1;1;1;1;1;1;1;1;1;1;1;1;1;1;1;1;1;1;1;1;1;1;1;1;1;1;1;1	1632095;1632163;1632178;1632179;1632710;1632783;1632783;1632783;1632783;1632981;1632981;1632981;1632981;1633188;1633188;1633188;1633203;1633203;1633679;1633748;1633748;1633748;1633748;1633748;1633989;1633989;1633989;1633989;1633989;1634002;1634202;1634202;1634202;1634202;1634202;1634202;1634202;1634240;1634451;1634451;1634451;1634451;1634451;1634451;1634451;1634451;1634451;1635159	1632374;1632374;1632374;1632374;1632913;1632913;1632913;1632913;1632913;1633355;1633120;1633120;1633120;1633355;1634099;1633355;1633355;1633480;1633912;1633912;1634099;1633912;1633912;1633912;1634099;1634099;1634099;1634099;1634099;1634328;1634328;1634328;1634328;1634328;1634328;1634328;1634328;1634328;1634608;1634604;1634786;1634568;1634568;1634651;1634654;1634474;1634654;1635263	+;+;+;+;+;+;+;+;+;+;+;+;+;+;+;+;+;+;+;+;+;+;+;+;+;+;+;+;+;+;+;+;+;+;+;+;+;+;+;+;+;+;+;+;+;+;+;+	2273	27
ENSG00000248333	1;1;1;1;1;1;1;1;1;1;1;1;1;1;1;1;1;1;1;1;1;1;1;1;1;1;1;1;1;1;1;1;1;1;1;1;1;1;1;1;1;1;1;1;1;1;1;1;1;1;1;1;1;1;1;1;1;1;1;1;1;1;1;1;1;1;1;1;1;1;1;1;1;1;1;1;1;1;1;1;1;1;1;1;1;1;1;1;1;1;1;1;1;1;1;1;1;1;1;1;1;1;1;1;1;1;1;1;1;1;1;1;1;1;1;1;1;1;1;1;1;1;1;1;1;1;1;1;1;1;1;1;1;1;1;1;1;1;1;1;1;1;1;1;1;1;1;1;1;1;1;1;1;1;1;1;1;1;1;1;1;1;1;1;1;1;1;1;1;1;1;1	1635227;1635587;1635738;1635738;1635738;1635738;1635738;1635738;1635937;1635937;1635937;1635937;1635937;1635937;1635937;1635937;1636333;1636333;1636333;1636333;1636333;1636333;1636333;1636333;1636682;1636682;1636682;1636682;1636682;1636682;1636682;1636682;1636897;1636897;1636897;1636897;1636897;1636897;1636897;1636897;1637081;1637081;1637081;1637081;1637081;1637081;1637081;1637081;1637408;1637408…	1635856;1635856;1635856;1635856;1635856;1635856;1635856;1635856;1636126;1636126;1636126;1636126;1636126;1636126;1636126;1636126;1636481;1636481;1636481;1636481;1636481;1636481;1636481;1636481;1636798;1636798;1636798;1636798;1636798;1636798;1636798;1636798;1637004;1637004;1637004;1637004;1637004;1637004;1637004;1637004;1637202;1637202;1637202;1637202;1637202;1637202;1637202;1637202;1637513;1637513…	-;-;-;-;-;-;-;-;-;-;-;-;-;-;-;-;-;-;-;-;-;-;-;-;-;-;-;-;-;-;-;-;-;-;-;-;-;-;-;-;-;-;-;-;-;-;-;-;-;-;-;-;-;-;-;-;-;-;-;-;-;-;-;-;-;-;-;-;-;-;-;-;-;-;-;-;-;-;-;-;-;-;-;-;-;-;-;-;-;-;-;-;-;-;-;-;-;-;-;-;-;-;-;-;-;-;-;-;-;-;-;-;-;-;-;-;-;-;-;-;-;-;-;-;-;-;-;-;-;-;-;-;-;-;-;-;-;-;-;-;-;-;-;-;-;-;-;-;-;-;-;-;-;-;-;-;-;-;-;-;-;-;-;-;-;-;-;-;-;-;-;-	3488	493
ENSG00000272004	1;1	1659325;1662331	1659452;1662602	+;+	400	1
ENSG00000189339	1;1;1;1;1;1;1;1;1;1;1;1;1;1;1;1;1;1;1;1;1;1;1;1;1;1;1;1;1;1;1;1;1;1	1659529;1661478;1661479;1663782;1668327;1668327;1668327;1668327;1669664;1669664;1669664;1670098;1670098;1670425;1671509;1671509;1675463;1675463;1675463;1675463;1676064;1676064;1676064;1676064;1676378;1676378;1676378;1676378;1690976;1690976;1692449;1692449;1692449;1692449	1660111;1666019;1666019;1666019;1668472;1668472;1668472;1668472;1670139;1669736;1669736;1670151;1670151;1671629;1671629;1671629;1675590;1675590;1675590;1675590;1676199;1676199;1676199;1676199;1676846;1676846;1676846;1676846;1691393;1691393;1692709;1692728;1692644;1692724	-;-;-;-;-;-;-;-;-;-;-;-;-;-;-;-;-;-;-;-;-;-;-;-;-;-;-;-;-;-;-;-;-;-	8395	434
ENSG00000269737	1;1;1	1671990;1673275;1674001	1673411;1673379;1674397	+;+;+	1819	7
ENSG00000215914	1;1;1;1;1;1;1	1699942;1700140;1700347;1700907;1701148;1701361;1701608	1700072;1700279;1700514;1701071;1701258;1701487;1701782	+;+;+;+;+;+;+	1017	23
ENSG00000008128	1;1;1;1;1;1;1;1;1;1;1;1;1;1;1;1;1;1;1;1;1;1;1;1;1;1;1;1;1;1;1;1;1;1;1;1;1;1;1;1;1;1;1;1;1;1;1;1;1;1;1;1;1;1;1;1;1;1;1;1;1;1;1;1;1;1;1;1;1;1;1;1;1;1;1;1;1;1;1;1;1;1;1;1;1;1;1;1;1;1;1;1;1;1;1;1;1;1;1;1;1;1;1;1;1;1;1;1;1;1;1;1;1;1;1;1;1;1;1;1;1;1;1;1;1;1;1;1;1;1;1;1;1;1;1;1;1;1;1;1;1;1;1;1;1;1;1;1;1;1;1;1;1;1;1;1;1;1;1;1;1;1;1;1;1;1;1;1;1;1;1;1;1;1;1;1;1;1;1;1;1;1;1;1;1;1;1;1;1;1;1;1;1;1;1;1;1;1;1;1…	1702730;1702766;1702881;1702881;1702881;1702881;1702881;1702881;1702881;1702881;1703080;1703080;1703080;1703080;1703080;1703080;1703080;1703080;1703080;1703080;1703088;1703088;1703476;1703476;1703476;1703476;1703476;1703476;1703476;1703476;1703476;1703476;1703476;1703604;1703824;1703824;1703824;1703824;1703824;1703824;1703824;1703824;1703824;1703824;1703824;1703868;1704039;1704039;1704039;1704039…	1702999;1702999;1702999;1702999;1702999;1702999;1702999;1702999;1702999;1702999;1703269;1703269;1703269;1703269;1703269;1703269;1703269;1703269;1703269;1703269;1703940;1703269;1703624;1703624;1703624;1703624;1703624;1703624;1703624;1703624;1703624;1703940;1703624;1703624;1703940;1703995;1703940;1703940;1703940;1703940;1703940;1703940;1703940;1703940;1703940;1703995;1704146;1704116;1704146;1704146…	-;-;-;-;-;-;-;-;-;-;-;-;-;-;-;-;-;-;-;-;-;-;-;-;-;-;-;-;-;-;-;-;-;-;-;-;-;-;-;-;-;-;-;-;-;-;-;-;-;-;-;-;-;-;-;-;-;-;-;-;-;-;-;-;-;-;-;-;-;-;-;-;-;-;-;-;-;-;-;-;-;-;-;-;-;-;-;-;-;-;-;-;-;-;-;-;-;-;-;-;-;-;-;-;-;-;-;-;-;-;-;-;-;-;-;-;-;-;-;-;-;-;-;-;-;-;-;-;-;-;-;-;-;-;-;-;-;-;-;-;-;-;-;-;-;-;-;-;-;-;-;-;-;-;-;-;-;-;-;-;-;-;-;-;-;-;-;-;-;-;-;-;-;-;-;-;-;-;-;-;-;-;-;-;-;-;-;-;-;-;-;-;-;-;-;-;-;-;-;-…	4701	139
ENSG00000268575	1;1;1;1;1;1;1;1;1;1;1;1;1;1;1;1;1;1;1;1	1702736;1703080;1703476;1703824;1704223;1704550;1704904;1705642;1707525;1708180;1708794;1709038;1709518;1712264;1716346;1719358;1721596;1722588;1734690;1735204	1702999;1703269;1703624;1703995;1704344;1704655;1705025;1705732;1707584;1708245;1708952;1709133;1709640;1712400;1716478;1719455;1721711;1722831;1734835;1737688	-;-;-;-;-;-;-;-;-;-;-;-;-;-;-;-;-;-;-;-	5079	42
ENSG00000227775	1;1;1;1;1;1;1;1	1724512;1724615;1730246;1732554;1735817;1735817;1735817;1736854	1724763;1724763;1731904;1732844;1735975;1735915;1735973;1737251	+;+;+;+;+;+;+;+	2759	46
ENSG00000215790	1;1;1;1;1;1;1;1;1;1;1;1;1;1;1;1	1724838;1731828;1732242;1734690;1734690;1734690;1735204;1738321;1738321;1738922;1738922;1739236;1739236;1744251;1745724;1745724	1725422;1732523;1732523;1734835;1734835;1734835;1735620;1738448;1738448;1739057;1739057;1739704;1739704;1744668;1745992;1745919	-;-;-;-;-;-;-;-;-;-;-;-;-;-;-;-	3264	127
ENSG00000008130	1;1;1;1;1;1;1;1;1;1;1;1;1;1;1;1;1;1;1;1;1;1;1;1;1;1;1;1;1;1;1;1;1;1;1;1;1;1;1;1;1;1;1;1;1;1;1;1;1;1;1;1;1;1;1;1;1;1;1;1;1;1;1;1;1;1;1;1;1;1;1;1;1;1;1;1;1;1;1;1;1;1;1;1;1;1;1;1;1;1;1;1;1;1;1;1;1;1;1;1;1;1;1;1;1;1;1	1751232;1751232;1751232;1752471;1752975;1753567;1753567;1753567;1753567;1753567;1754051;1754051;1754051;1754051;1754061;1754163;1754165;1754171;1754181;1754203;1754284;1754284;1754284;1754284;1754284;1754284;1754284;1754284;1754284;1754343;1754544;1754544;1754544;1754544;1754544;1754544;1754544;1754544;1754544;1754544;1754544;1755374;1755374;1755374;1755374;1755374;1755374;1755374;1755374;1756004…	1753060;1753060;1753060;1753060;1753060;1753649;1753649;1753649;1753649;1753649;1754208;1754208;1754208;1754208;1754208;1754383;1754208;1754208;1754208;1754383;1754383;1754383;1754383;1754383;1754383;1754383;1754383;1754383;1754383;1754383;1754698;1754896;1754698;1754866;1754698;1754698;1754698;1754698;1754698;1754698;1754698;1755476;1755476;1755476;1755476;1755476;1755476;1755476;1755476;1756343…	-;-;-;-;-;-;-;-;-;-;-;-;-;-;-;-;-;-;-;-;-;-;-;-;-;-;-;-;-;-;-;-;-;-;-;-;-;-;-;-;-;-;-;-;-;-;-;-;-;-;-;-;-;-;-;-;-;-;-;-;-;-;-;-;-;-;-;-;-;-;-;-;-;-;-;-;-;-;-;-;-;-;-;-;-;-;-;-;-;-;-;-;-;-;-;-;-;-;-;-;-;-;-;-;-;-;-	5570	63
ENSG00000078369	1;1;1;1;1;1;1;1;1;1;1;1;1;1;1;1;1;1;1;1;1;1;1;1;1;1;1;1;1;1;1;1;1;1;1;1;1;1;1;1;1;1;1;1;1;1;1;1;1;1;1;1;1;1;1;1;1;1;1;1;1;1;1;1;1;1;1;1;1;1	1785285;1785285;1785286;1787322;1787322;1787322;1787987;1789053;1789053;1789053;1789061;1790395;1790395;1790395;1790395;1790395;1790565;1793245;1793245;1793245;1793245;1793245;1793245;1793245;1804419;1804419;1804419;1804419;1804419;1804419;1804526;1806475;1806475;1806475;1806475;1806475;1806475;1806475;1815756;1815756;1815756;1815756;1815756;1815756;1817687;1817837;1817837;1817837;1817837;1824988…	1787053;1787053;1787053;1787437;1787437;1787437;1789269;1789269;1789269;1789269;1789269;1790596;1790596;1790596;1790596;1790596;1790596;1793311;1793311;1793311;1794197;1793311;1793311;1793311;1804581;1804581;1804581;1804581;1804581;1804581;1804581;1806538;1806538;1806538;1806538;1806538;1806538;1806538;1815862;1815862;1815862;1815862;1815862;1815862;1818386;1817875;1817875;1817875;1817875;1825499…	-;-;-;-;-;-;-;-;-;-;-;-;-;-;-;-;-;-;-;-;-;-;-;-;-;-;-;-;-;-;-;-;-;-;-;-;-;-;-;-;-;-;-;-;-;-;-;-;-;-;-;-;-;-;-;-;-;-;-;-;-;-;-;-;-;-;-;-;-;-	6417	939
ENSG00000231050	1;1	1891471;1892134	1891851;1892658	+;+	906	35
ENSG00000169885	1;1;1;1;1;1;1;1;1;1;1;1;1;1;1;1;1	1914827;1915108;1915266;1915409;1915685;1916441;1916441;1916752;1916752;1916752;1916974;1916974;1916974;1916974;1917147;1917147;1917147	1915307;1915307;1916896;1915735;1915735;1916615;1916615;1916896;1916896;1916896;1917074;1917071;1917074;1917074;1917296;1917294;1917294	+;+;+;+;+;+;+;+;+;+;+;+;+;+;+;+;+	2321	0
ENSG00000178821	1;1;1;1;1;1;1;1;1;1;1;1;1;1;1;1;1;1;1;1;1	1917590;1917591;1917845;1917937;1918099;1918253;1918253;1918253;1918253;1918386;1918893;1918893;1918893;1918893;1919045;1919045;1919045;1919045;1919182;1919182;1919182	1918162;1918162;1918071;1918162;1918162;1918934;1918431;1918431;1918797;1918431;1918934;1919088;1918934;1918934;1919269;1919088;1919258;1919088;1919269;1919270;1919273	-;-;-;-;-;-;-;-;-;-;-;-;-;-;-;-;-;-;-;-;-	1594	11
ENSG00000142609	1;1;1;1;1;1;1;1;1;1;1;1;1;1;1;1;1;1;1;1;1;1;1;1;1;1;1;1;1;1;1;1;1;1;1;1;1;1;1;1;1;1;1;1;1;1;1;1;1;1;1;1;1;1;1;1;1;1;1;1;1;1;1;1;1;1;1;1;1;1;1;1;1;1;1;1;1;1;1;1;1;1;1;1;1;1;1;1;1;1;1;1;1;1;1;1;1;1;1;1;1;1;1;1;1;1;1;1;1;1;1;1;1;1;1;1	1921951;1921957;1922083;1922589;1922589;1922985;1922985;1922985;1923367;1923367;1923367;1923775;1923775;1923775;1924391;1924391;1924391;1925783;1925783;1925783;1926228;1926228;1926228;1926457;1926457;1926457;1926652;1926652;1926652;1926894;1926894;1927607;1928784;1930060;1938855;1939594;1940316;1942028;1944331;1946317;1946348;1946990;1946990;1953313;1955148;1955691;1955691;1955691;1955711;1956620…	1922388;1922388;1922388;1922723;1922723;1923145;1923145;1923115;1923499;1923499;1923499;1923929;1923929;1923929;1924520;1924520;1924520;1925938;1925938;1925938;1926347;1926347;1926347;1926512;1926512;1926512;1926761;1927929;1926761;1927403;1927028;1927746;1928882;1930336;1938988;1939767;1940403;1942156;1944452;1946439;1946439;1947054;1947054;1955850;1955523;1955850;1955850;1955850;1955850;1956784…	-;-;-;-;-;-;-;-;-;-;-;-;-;-;-;-;-;-;-;-;-;-;-;-;-;-;-;-;-;-;-;-;-;-;-;-;-;-;-;-;-;-;-;-;-;-;-;-;-;-;-;-;-;-;-;-;-;-;-;-;-;-;-;-;-;-;-;-;-;-;-;-;-;-;-;-;-;-;-;-;-;-;-;-;-;-;-;-;-;-;-;-;-;-;-;-;-;-;-;-;-;-;-;-;-;-;-;-;-;-;-;-;-;-;-;-	10422	4
ENSG00000233542	1;1	2013213;2015365	2015000;2015530	-;-	1954	0
ENSG00000187730	1;1;1;1;1;1;1;1;1	2019324;2024942;2025334;2025518;2027577;2028155;2029111;2029551;2029983	2019491;2025054;2025401;2025738;2027659;2028292;2029266;2029762;2030751	+;+;+;+;+;+;+;+;+	1928	0
ENSG00000226969	1;1;1;1;1	2049203;2049304;2049598;2049598;2049868	2049468;2049468;2049666;2049651;2050070	-;-;-;-;-	538	1
ENSG00000067606	1;1;1;1;1;1;1;1;1;1;1;1;1;1;1;1;1;1;1;1;1;1;1;1;1;1;1;1;1;1;1;1;1;1;1;1;1;1;1;1;1;1;1;1;1;1;1;1;1;1;1;1;1;1;1;1;1;1;1;1;1;1;1;1;1;1;1;1;1;1;1;1;1;1;1;1;1;1;1;1;1;1;1;1;1;1;1;1;1;1;1;1;1;1;1;1;1;1;1;1;1;1;1;1;1;1;1;1;1;1;1;1;1;1;1;1;1;1;1;1;1;1;1;1;1;1;1;1;1;1;1;1;1;1;1;1;1;1;1;1;1;1;1;1;1;1;1;1;1;1;1;1;1;1;1;1;1;1;1;1;1;1;1;1;1;1;1;1;1;1;1;1;1;1;1;1;1;1;1;1;1;1;1;1;1;1;1;1;1	2050470;2050485;2050503;2050808;2055441;2055441;2055441;2055441;2055441;2055679;2056484;2056484;2056484;2056484;2059541;2059541;2059541;2059541;2059541;2071299;2073462;2073719;2073986;2074688;2074855;2075244;2082248;2098347;2104716;2104739;2111654;2116205;2133638;2134813;2134990;2135262;2135262;2135262;2135262;2135262;2135262;2135262;2135262;2135262;2135262;2135262;2135262;2135262;2135262;2135262…	2050701;2050701;2050701;2051012;2055562;2055562;2055562;2055760;2055562;2055876;2056573;2056573;2056573;2056573;2059591;2059591;2059591;2059591;2059591;2071536;2073929;2073929;2074275;2074767;2075133;2075379;2082460;2098555;2104895;2104895;2111817;2116310;2134000;2135086;2135086;2135347;2135347;2135347;2135347;2135347;2135347;2135347;2135347;2135347;2135347;2135347;2135347;2135347;2135347;2135347…	+;+;+;+;+;+;+;+;+;+;+;+;+;+;+;+;+;+;+;+;+;+;+;+;+;+;+;+;+;+;+;+;+;+;+;+;+;+;+;+;+;+;+;+;+;+;+;+;+;+;+;+;+;+;+;+;+;+;+;+;+;+;+;+;+;+;+;+;+;+;+;+;+;+;+;+;+;+;+;+;+;+;+;+;+;+;+;+;+;+;+;+;+;+;+;+;+;+;+;+;+;+;+;+;+;+;+;+;+;+;+;+;+;+;+;+;+;+;+;+;+;+;+;+;+;+;+;+;+;+;+;+;+;+;+;+;+;+;+;+;+;+;+;+;+;+;+;+;+;+;+;+;+;+;+;+;+;+;+;+;+;+;+;+;+;+;+;+;+;+;+;+;+;+;+;+;+;+;+;+;+;+;+;+;+;+;+;+;+	7636	547
ENSG00000271806	1	2141084	2145279	-	4196	3
ENSG00000182873	1;1;1;1;1	2181794;2182735;2183571;2183571;2183991	2182741;2182823;2183704;2183875;2184389	-;-;-;-;-	1734	3
ENSG00000162585	1;1;1;1;1;1;1;1;1;1;1;1;1;1;1;1;1;1;1;1;1;1;1;1;1;1;1;1;1;1;1;1;1;1;1;1;1;1;1;1;1;1;1;1;1;1;1;1;1;1;1;1;1;1;1;1;1;1;1;1;1;1;1;1;1;1;1	2184461;2184464;2184478;2184478;2185175;2186004;2186004;2186838;2186838;2189544;2189548;2189548;2189548;2189548;2189569;2189580;2189713;2189713;2191901;2192647;2192845;2193639;2193639;2193639;2193639;2193639;2193639;2193639;2193639;2193639;2193639;2193639;2193639;2193998;2193998;2193998;2193998;2193998;2193998;2193998;2193998;2193998;2194688;2194688;2194688;2194688;2194688;2194688;2194688;2194688…	2185513;2185513;2185513;2185513;2185513;2186249;2186249;2187206;2187206;2193910;2189781;2189781;2189781;2189781;2189781;2189781;2189781;2189781;2192975;2192975;2192975;2193910;2193910;2193910;2193910;2193910;2193910;2193910;2193910;2193910;2193910;2193910;2193910;2194133;2194133;2194213;2194133;2194133;2194108;2194133;2194133;2194133;2194748;2194739;2194774;2194750;2194751;2194775;2194741;2194775…	-;-;-;-;-;-;-;-;-;-;-;-;-;-;-;-;-;-;-;-;-;-;-;-;-;-;-;-;-;-;-;-;-;-;-;-;-;-;-;-;-;-;-;-;-;-;-;-;-;-;-;-;-;-;-;-;-;-;-;-;-;-;-;-;-;-;-	10916	825
ENSG00000234396	1;1	2212523;2220535	2212644;2220738	+;+	326	0
ENSG00000157933	1;1;1;1;1;1;1;1;1;1;1;1;1;1	2228695;2232479;2247996;2302978;2302978;2302978;2303285;2303285;2303646;2303840;2304293;2304293;2306020;2306577	2229735;2232669;2248071;2303038;2303103;2303103;2303376;2303400;2304108;2304102;2304368;2304585;2306250;2310119	+;+;+;+;+;+;+;+;+;+;+;+;+;+	6080	51
ENSG00000116151	1;1;1;1;1;1;1;1;1;1;1;1;1;1;1;1;1;1;1;1;1;1;1;1;1;1;1;1;1;1;1;1;1;1;1;1;1;1;1;1;1;1;1;1;1;1;1;1;1;1;1;1;1;1;1;1;1;1;1;1;1;1;1;1;1;1;1	2321253;2324097;2332126;2336469;2336469;2336717;2336717;2355175;2357432;2357432;2357432;2358592;2358592;2358592;2358638;2371165;2371676;2372481;2372481;2372481;2372481;2372481;2374461;2374461;2374461;2374461;2374461;2374461;2374853;2375599;2378055;2379109;2384978;2384978;2384978;2384978;2384978;2384978;2384978;2385372;2385807;2385807;2385807;2385807;2385807;2385807;2387056;2387419;2387419;2387419…	2321579;2324143;2332753;2336548;2336548;2336850;2336850;2355464;2357598;2357598;2357598;2358715;2358715;2358715;2358715;2372591;2371905;2372591;2372591;2372591;2372591;2372591;2374557;2374557;2374557;2374557;2374557;2374557;2379227;2375878;2378980;2379227;2385065;2385065;2385121;2385158;2385065;2385065;2385065;2388509;2385897;2385897;2385897;2385897;2385897;2385897;2387529;2387529;2387529;2387529…	-;-;-;-;-;-;-;-;-;-;-;-;-;-;-;-;-;-;-;-;-;-;-;-;-;-;-;-;-;-;-;-;-;-;-;-;-;-;-;-;-;-;-;-;-;-;-;-;-;-;-;-;-;-;-;-;-;-;-;-;-;-;-;-;-;-;-	11337	131
ENSG00000272161	1	2326201	2326693	-	493	0
ENSG00000269896	1;1	2350414;2351644	2352820;2351857	-;-	2407	1
ENSG00000272420	1	2363061	2363628	-	568	15
ENSG00000157916	1;1;1;1;1;1;1;1;1;1;1;1;1;1;1;1;1;1;1;1;1;1;1;1;1;1;1;1;1;1;1;1;1;1;1;1;1;1;1;1;1;1;1;1;1;1;1;1;1	2391775;2391828;2391833;2391843;2391857;2391890;2393174;2394005;2395608;2395784;2395784;2395784;2395784;2395784;2395784;2395784;2397116;2397116;2397116;2397116;2397116;2397116;2397116;2399415;2399415;2399415;2399415;2399415;2400857;2400857;2400857;2400857;2400857;2400857;2400857;2401951;2402097;2402207;2402207;2402207;2402207;2402207;2402207;2403035;2403035;2403035;2403035;2403035;2403035	2391958;2391958;2391958;2391958;2391958;2391958;2393231;2395871;2395648;2395871;2396367;2395871;2395871;2395871;2395871;2395871;2397220;2397220;2397220;2397220;2397220;2397220;2397220;2399514;2399514;2399514;2399514;2399514;2400935;2400935;2400935;2400935;2400935;2400935;2400935;2402342;2402342;2402316;2402342;2402342;2402342;2402325;2402342;2403227;2403216;2403751;2403064;2405444;2405442	+;+;+;+;+;+;+;+;+;+;+;+;+;+;+;+;+;+;+;+;+;+;+;+;+;+;+;+;+;+;+;+;+;+;+;+;+;+;+;+;+;+;+;+;+;+;+;+;+	5691	3702
ENSG00000157911	1;1;1;1;1;1;1;1;1;1;1;1;1;1;1;1;1;1;1;1;1;1;1;1;1;1;1;1;1;1;1;1;1;1;1	2403964;2404819;2404838;2406484;2406484;2406484;2406518;2406720;2406720;2406720;2406720;2408452;2408452;2408452;2408456;2408530;2408583;2408604;2408755;2409678;2410261;2410371;2410371;2410371;2410371;2410371;2410371;2410630;2410630;2412391;2412391;2412391;2412391;2412391;2413597	2405834;2405834;2405828;2406619;2406619;2406619;2406619;2406895;2406895;2406895;2406955;2408858;2408858;2408858;2408858;2408858;2408858;2408858;2408858;2410004;2410451;2410451;2410451;2410451;2410451;2410451;2410451;2410868;2410836;2412514;2412535;2412540;2412571;2412530;2413797	-;-;-;-;-;-;-;-;-;-;-;-;-;-;-;-;-;-;-;-;-;-;-;-;-;-;-;-;-;-;-;-;-;-;-	3789	376
ENSG00000149527	1;1;1;1;1;1;1;1;1;1;1;1;1;1;1;1;1;1;1;1;1;1;1;1;1;1;1;1;1;1;1;1;1;1;1;1;1;1;1;1;1;1;1;1;1;1;1;1;1;1;1;1;1;1;1;1;1;1;1;1;1;1;1;1;1;1;1;1;1;1;1;1;1;1;1;1;1;1;1;1;1;1;1;1;1;1;1;1;1;1;1;1;1;1;1;1;1;1;1;1;1;1;1;1;1;1;1;1;1;1;1;1;1;1;1;1;1;1	2425980;2430338;2467459;2476315;2476315;2478476;2478476;2478476;2478476;2479090;2479734;2479734;2479734;2479734;2479888;2480183;2480184;2480184;2480184;2480184;2484448;2484448;2484448;2484448;2484448;2486907;2486907;2486907;2486907;2486907;2487173;2487173;2487173;2487173;2487173;2487598;2487598;2487598;2487598;2487598;2489207;2489207;2489207;2489207;2489207;2489760;2489760;2489760;2489760;2489760…	2426037;2430629;2467662;2476712;2476712;2478622;2478622;2478622;2478622;2479978;2479977;2479978;2479804;2479978;2479978;2480312;2480312;2480312;2480312;2480312;2484618;2484618;2484618;2484618;2484618;2487000;2487000;2487000;2487000;2487000;2487376;2487376;2487376;2487376;2487376;2487718;2487718;2487718;2487718;2487718;2489378;2489378;2489378;2489378;2489378;2489867;2489867;2489867;2489867;2489867…	+;+;+;+;+;+;+;+;+;+;+;+;+;+;+;+;+;+;+;+;+;+;+;+;+;+;+;+;+;+;+;+;+;+;+;+;+;+;+;+;+;+;+;+;+;+;+;+;+;+;+;+;+;+;+;+;+;+;+;+;+;+;+;+;+;+;+;+;+;+;+;+;+;+;+;+;+;+;+;+;+;+;+;+;+;+;+;+;+;+;+;+;+;+;+;+;+;+;+;+;+;+;+;+;+;+;+;+;+;+;+;+;+;+;+;+;+;+	10781	0
ENSG00000224387	1;1	2492300;2493101	2492596;2493258	-;-	455	0
ENSG00000229393	1;1	2493437;2494383	2493853;2494479	-;-	514	0
ENSG00000157881	1;1;1;1;1;1;1;1;1;1;1;1;1;1;1;1;1;1;1;1;1;1;1;1;1;1;1;1;1;1;1;1;1;1;1;1;1;1;1;1;1;1;1;1;1;1;1;1;1;1;1;1;1;1;1;1;1;1;1;1;1;1;1;1;1;1;1;1;1;1;1;1;1;1;1;1;1;1;1;1;1;1;1;1;1;1;1;1;1;1	2508533;2508537;2508795;2509793;2509862;2509862;2509862;2510057;2510057;2510057;2510057;2510293;2510678;2510678;2510678;2510678;2511338;2511338;2511338;2511338;2511338;2511628;2511628;2511628;2511628;2511628;2512406;2512888;2512888;2512888;2512888;2512888;2514002;2514002;2514002;2514002;2514002;2514354;2514354;2514354;2514354;2514413;2514433;2515258;2515562;2515562;2515562;2515562;2515562;2518164…	2509060;2509060;2509060;2509930;2509930;2509930;2509930;2510157;2510157;2510157;2510157;2510782;2510748;2510748;2510782;2510782;2511387;2511387;2511387;2511387;2511387;2511683;2511683;2511683;2511683;2511683;2513039;2513013;2513039;2513039;2513039;2513039;2514085;2514089;2514089;2514089;2514089;2514403;2514466;2514466;2514466;2514466;2514466;2515401;2515717;2515937;2515717;2515717;2515717;2518264…	-;-;-;-;-;-;-;-;-;-;-;-;-;-;-;-;-;-;-;-;-;-;-;-;-;-;-;-;-;-;-;-;-;-;-;-;-;-;-;-;-;-;-;-;-;-;-;-;-;-;-;-;-;-;-;-;-;-;-;-;-;-;-;-;-;-;-;-;-;-;-;-;-;-;-;-;-;-;-;-;-;-;-;-;-;-;-;-;-;-	5107	894
ENSG00000197921	1;1;1	2528745;2529846;2530111	2529749;2530011;2530245	-;-;-	1306	0
ENSG00000272449	1	2546465	2547460	+	996	0
ENSG00000238164	1;1;1;1;1;1;1;1;1;1;1;1;1;1;1;1;1;1;1	2549920;2549920;2549920;2550074;2550283;2550573;2550992;2550992;2550992;2551775;2553626;2554101;2554101;2554241;2554724;2555681;2556428;2556977;2556977	2550274;2550119;2550274;2550274;2550731;2550731;2554150;2551598;2552106;2552703;2553814;2554296;2554245;2554296;2556696;2555869;2556696;2557031;2557011	-;-;-;-;-;-;-;-;-;-;-;-;-;-;-;-;-;-;-	6137	0
ENSG00000157873	1;1;1;1;1;1;1;1;1;1;1;1;1;1;1;1;1;1;1;1;1;1;1;1;1;1;1;1;1;1;1;1;1;1;1;1;1;1;1;1;1;1;1;1;1;1;1;1;1;1;1;1;1;1;1;1;1;1;1;1;1;1;1;1;1;1;1;1;1;1;1;1;1;1;1;1;1;1;1;1;1;1;1;1;1	2555639;2555791;2555802;2555980;2556222;2556366;2556386;2556405;2556406;2556557;2556571;2556585;2556585;2556585;2556585;2556585;2557726;2557726;2557726;2557726;2557726;2557726;2557726;2557726;2557726;2557726;2557813;2558343;2558343;2558343;2558343;2558343;2558343;2558343;2558343;2558343;2558343;2558343;2558881;2559352;2559580;2559823;2559823;2559823;2559823;2559823;2559823;2559823;2560554;2560624…	2555667;2555850;2556252;2556032;2556261;2556733;2556455;2556733;2556733;2556733;2556733;2556733;2556733;2556733;2556733;2556733;2557834;2557834;2557834;2557834;2557834;2557834;2557834;2557834;2557834;2557834;2557834;2559978;2559978;2558862;2558468;2558468;2558468;2558468;2558468;2558468;2558468;2558468;2559156;2559978;2559978;2559978;2559978;2559978;2559978;2559978;2559978;2559978;2560714;2560714…	+;+;+;+;+;+;+;+;+;+;+;+;+;+;+;+;+;+;+;+;+;+;+;+;+;+;+;+;+;+;+;+;+;+;+;+;+;+;+;+;+;+;+;+;+;+;+;+;+;+;+;+;+;+;+;+;+;+;+;+;+;+;+;+;+;+;+;+;+;+;+;+;+;+;+;+;+;+;+;+;+;+;+;+;+	6219	0
ENSG00000225931	1;1;1	2566410;2567866;2568977	2566605;2568054;2569888	+;+;+	1297	0
ENSG00000228037	1;1;1	2581560;2583370;2584125	2581650;2583495;2584533	+;+;+	626	0
ENSG00000157870	1;1;1;1;1;1;1;1;1;1;1;1;1;1;1;1;1;1;1;1;1;1;1;1;1;1;1;1;1;1;1;1;1;1;1;1;1;1;1;1;1;1;1;1;1;1;1;1;1;1;1;1;1;1;1;1;1;1;1;1;1;1;1;1;1;1;1;1;1;1;1;1;1;1;1;1;1;1;1;1;1;1;1;1;1;1;1;1;1	2586491;2586540;2586750;2586750;2586775;2586780;2586796;2586798;2586817;2586833;2586877;2587042;2587078;2587085;2587091;2587091;2587091;2587091;2587091;2587091;2587091;2587091;2587091;2587091;2587114;2587741;2587741;2587741;2587741;2587741;2587741;2587741;2587741;2587741;2587741;2587741;2587741;2587741;2587741;2588336;2588336;2588390;2588390;2588390;2588390;2588390;2588390;2588390;2588390;2588390…	2586591;2586591;2586948;2586948;2586948;2586948;2586948;2586948;2586873;2586948;2586948;2587295;2587295;2587295;2587295;2587295;2587295;2587295;2587295;2587295;2587295;2587295;2587295;2587295;2587295;2587792;2587792;2587792;2587792;2587792;2587792;2587792;2587792;2587792;2587792;2587792;2587792;2587792;2587792;2588453;2588453;2588453;2588745;2588453;2588453;2588453;2588453;2588453;2588453;2588453…	+;+;+;+;+;+;+;+;+;+;+;+;+;+;+;+;+;+;+;+;+;+;+;+;+;+;+;+;+;+;+;+;+;+;+;+;+;+;+;+;+;+;+;+;+;+;+;+;+;+;+;+;+;+;+;+;+;+;+;+;+;+;+;+;+;+;+;+;+;+;+;+;+;+;+;+;+;+;+;+;+;+;+;+;+;+;+;+;+	3371	388
ENSG00000142606	1;1;1;1;1;1;1;1;1;1;1;1;1;1;1;1;1;1;1;1;1;1;1;1;1;1;1;1;1;1;1;1;1;1;1;1;1;1;1;1;1;1;1;1;1;1;1;1;1;1;1;1;1;1;1;1;1;1;1;1;1;1;1;1;1;1;1;1;1;1;1;1;1;1;1;1;1;1;1;1;1;1;1	2590639;2590643;2590926;2590926;2591557;2591557;2591557;2591557;2591694;2591694;2591932;2591932;2591932;2592655;2592655;2592655;2592655;2592655;2592655;2592721;2592833;2592833;2592833;2592833;2593814;2593814;2593814;2593814;2594385;2594385;2594385;2594790;2594790;2594790;2595276;2595276;2595276;2596009;2596009;2596009;2596561;2596561;2596561;2598207;2598207;2598207;2598654;2598654;2598654;2603884…	2591089;2591089;2591089;2591089;2591633;2591633;2591633;2591633;2592027;2592027;2592027;2592027;2592027;2592879;2592720;2592720;2592720;2592720;2592678;2592868;2592966;2592966;2592966;2592966;2594073;2593962;2593933;2593933;2594443;2594443;2594443;2594893;2594893;2594893;2595359;2595359;2595359;2596107;2596107;2596107;2596689;2596689;2596689;2598300;2598300;2598300;2598790;2598790;2598790;2603973…	-;-;-;-;-;-;-;-;-;-;-;-;-;-;-;-;-;-;-;-;-;-;-;-;-;-;-;-;-;-;-;-;-;-;-;-;-;-;-;-;-;-;-;-;-;-;-;-;-;-;-;-;-;-;-;-;-;-;-;-;-;-;-;-;-;-;-;-;-;-;-;-;-;-;-;-;-;-;-;-;-;-;-	3844	0
ENSG00000237058	1;1	2632568;2636356	2632675;2636620	+;+	373	7
ENSG00000215912	1;1;1;1;1;1;1;1;1;1;1;1;1;1;1;1	2635976;2641368;2644264;2644264;2645293;2645293;2783609;2783609;2785819;2785819;2787481;2787481;2789503;2789503;2800044;2801577	2641895;2641895;2644478;2644478;2645563;2645563;2783775;2783775;2786023;2786023;2787706;2787706;2789665;2790346;2800868;2801717	-;-;-;-;-;-;-;-;-;-;-;-;-;-;-;-	8814	14
ENSG00000283259	1;1;1;1;1;1;1;1;1;1	2773603;2773947;2774230;2774790;2774993;2775155;2775357;2775519;2776049;2776370	2773864;2774066;2774709;2774910;2775072;2775274;2775437;2775634;2776129;2776473	+;+;+;+;+;+;+;+;+;+	1565	0
ENSG00000233234	1;1	2811850;2812235	2811998;2812692	-;-	607	0
ENSG00000231630	1;1	2814432;2814827	2814688;2814998	-;-	429	0
ENSG00000169717	1	3021483	3022903	+	1421	0
ENSG00000177133	1;1;1;1;1;1;1;1;1;1;1;1;1;1;1;1;1;1;1;1;1;1;1;1;1;1;1	3059615;3059615;3059617;3059617;3059617;3060230;3060230;3060230;3060501;3060501;3060501;3061107;3061107;3061107;3061107;3061289;3061591;3061591;3061959;3062195;3062290;3063446;3064072;3064212;3067337;3067337;3068222	3059737;3062531;3059737;3059737;3060283;3060283;3060283;3060283;3060604;3060604;3060604;3064055;3062032;3061331;3061331;3061331;3061751;3061813;3062192;3062395;3063786;3063682;3064302;3064302;3067769;3068048;3068437	-;-;-;-;-;-;-;-;-;-;-;-;-;-;-;-;-;-;-;-;-;-;-;-;-;-;-	5600	53
ENSG00000142611	1;1;1;1;1;1;1;1;1;1;1;1;1;1;1;1;1;1;1;1;1;1;1;1;1;1;1;1;1;1;1;1;1;1;1;1;1;1;1;1;1;1;1;1;1;1;1;1;1;1;1;1;1;1;1;1;1;1;1;1;1;1;1;1;1;1;1;1;1;1;1;1;1;1;1;1;1;1;1;1;1;1;1;1;1;1;1;1;1;1;1;1;1;1;1;1;1;1;1;1;1;1;1;1;1;1;1	3069168;3069183;3069197;3069211;3069211;3186125;3186125;3186125;3186125;3186125;3237931;3244087;3244087;3244087;3244087;3244087;3244132;3385149;3385149;3385152;3385152;3385152;3385152;3386676;3396491;3396491;3396491;3396491;3396491;3396491;3402791;3402791;3402791;3402791;3402791;3402791;3404739;3404739;3404739;3404739;3404739;3404739;3405495;3405495;3405495;3405495;3405495;3405495;3411384;3411384…	3069296;3069296;3069296;3069296;3069296;3186474;3186474;3186591;3186474;3186474;3238095;3244137;3244137;3244137;3244137;3244137;3244137;3385286;3385286;3385286;3385286;3385286;3385286;3386918;3396593;3396593;3396593;3396593;3396593;3396593;3402998;3402998;3402998;3402998;3402998;3402998;3404886;3404886;3404886;3404886;3404886;3404886;3405648;3405648;3405648;3405648;3405648;3405648;3412800;3412800…	+;+;+;+;+;+;+;+;+;+;+;+;+;+;+;+;+;+;+;+;+;+;+;+;+;+;+;+;+;+;+;+;+;+;+;+;+;+;+;+;+;+;+;+;+;+;+;+;+;+;+;+;+;+;+;+;+;+;+;+;+;+;+;+;+;+;+;+;+;+;+;+;+;+;+;+;+;+;+;+;+;+;+;+;+;+;+;+;+;+;+;+;+;+;+;+;+;+;+;+;+;+;+;+;+;+;+	9767	251
ENSG00000283572	1	3127975	3128035	+	61	0
ENSG00000226286	1;1	3132927;3133573	3133258;3133709	-;-	469	1
ENSG00000279839	1	3205988	3208664	+	2677	6
ENSG00000272235	1	3306636	3310096	-	3461	4
ENSG00000130762	1;1;1;1;1;1;1;1;1;1;1;1;1;1;1;1;1;1;1;1;1;1;1;1;1;1;1;1;1;1;1;1;1;1;1;1;1;1;1;1;1;1;1;1;1;1;1;1;1;1;1;1;1;1;1;1;1;1;1;1	3454426;3463066;3466005;3466148;3466971;3467168;3467168;3468544;3468880;3468880;3468880;3469433;3469433;3469433;3469433;3471607;3471624;3472769;3473078;3473078;3473078;3473078;3473078;3473078;3473393;3473393;3473393;3473393;3473393;3473393;3473393;3474708;3474708;3474708;3474708;3474708;3475970;3475970;3475970;3475970;3475970;3477875;3477875;3477875;3477875;3478424;3478424;3478424;3479517;3479517…	3454811;3463672;3466193;3466193;3467337;3467337;3467337;3468936;3468936;3468936;3468936;3469593;3469593;3469593;3469593;3471791;3471791;3473230;3473230;3473230;3473230;3473230;3473230;3473230;3473522;3473522;3473521;3474457;3473522;3473522;3473522;3474782;3474782;3474782;3474782;3474782;3476062;3476019;3476062;3476062;3476062;3478612;3478026;3478026;3478026;3478612;3478612;3478612;3479590;3479590…	+;+;+;+;+;+;+;+;+;+;+;+;+;+;+;+;+;+;+;+;+;+;+;+;+;+;+;+;+;+;+;+;+;+;+;+;+;+;+;+;+;+;+;+;+;+;+;+;+;+;+;+;+;+;+;+;+;+;+;+	5563	100
ENSG00000272088	1	3487246	3487627	+	382	1
ENSG00000162591	1;1;1;1;1;1;1;1;1;1;1;1;1;1;1;1;1;1;1;1;1;1;1;1;1;1;1;1;1;1;1;1;1;1;1;1;1;1;1;1;1;1;1;1;1;1;1;1;1;1;1;1;1;1;1;1;1;1;1;1;1;1;1;1;1;1;1;1;1;1;1;1;1;1;1;1;1;1;1;1;1;1;1;1;1;1;1;1;1;1;1;1;1;1;1;1;1;1;1;1;1;1;1;1;1;1;1;1;1;1;1;1;1;1;1;1;1;1;1;1;1;1	3489920;3489926;3490312;3490562;3490912;3490912;3490912;3490925;3492639;3492639;3492639;3492639;3492639;3492639;3492728;3493771;3493771;3493771;3493771;3493771;3493996;3493996;3493996;3493996;3493996;3494371;3494371;3494371;3494371;3494371;3494613;3494613;3494613;3494613;3495890;3495890;3495890;3495890;3495890;3496655;3496655;3496655;3496655;3496988;3496988;3497233;3497233;3497233;3497491;3498371…	3490589;3490589;3490589;3490589;3490959;3490959;3490959;3490959;3492767;3492767;3492767;3493486;3492767;3492767;3492767;3493899;3493899;3493899;3493899;3493797;3494244;3494124;3494124;3494124;3494124;3494741;3494499;3494499;3494499;3494499;3494741;3494741;3494741;3494741;3496014;3496018;3496018;3496018;3496018;3496717;3496783;3496783;3496783;3497119;3497119;3497361;3497361;3497361;3497621;3498499…	-;-;-;-;-;-;-;-;-;-;-;-;-;-;-;-;-;-;-;-;-;-;-;-;-;-;-;-;-;-;-;-;-;-;-;-;-;-;-;-;-;-;-;-;-;-;-;-;-;-;-;-;-;-;-;-;-;-;-;-;-;-;-;-;-;-;-;-;-;-;-;-;-;-;-;-;-;-;-;-;-;-;-;-;-;-;-;-;-;-;-;-;-;-;-;-;-;-;-;-;-;-;-;-;-;-;-;-;-;-;-;-;-;-;-;-;-;-;-;-;-;-	7039	284
ENSG00000207776	1	3560695	3560790	-	96	0
ENSG00000238260	1;1;1	3623190;3624308;3624632	3623556;3624450;3624743	-;-;-	622	3
ENSG00000158109	1;1;1;1;1;1;1;1;1	3625002;3625050;3625424;3625424;3625713;3627500;3627500;3628409;3628409	3625273;3625273;3625515;3625515;3625889;3627653;3627653;3630127;3630127	+;+;+;+;+;+;+;+;+	2414	182
ENSG00000116213	1;1;1;1;1;1;1;1;1;1;1;1;1;1;1;1;1;1;1;1;1;1;1;1;1;1;1;1;1;1;1;1;1;1;1;1;1;1;1;1;1;1;1;1;1;1;1;1;1;1;1;1;1;1;1;1;1;1;1;1	3630767;3630767;3631466;3631886;3632213;3632213;3632213;3632766;3633310;3633398;3633398;3633398;3634916;3634997;3634997;3634997;3634997;3634997;3635014;3635160;3635160;3635160;3635160;3635160;3635160;3635272;3635944;3635944;3635944;3635944;3635944;3636995;3636995;3636995;3636995;3636995;3636995;3638750;3638750;3638750;3638750;3638750;3638750;3646666;3646666;3646666;3646666;3646666;3647246;3647408…	3631117;3631657;3631657;3637098;3632338;3632338;3632338;3633503;3633503;3633503;3633503;3633503;3635074;3635074;3635074;3635074;3635074;3635074;3635074;3635294;3635450;3635433;3635294;3635294;3635294;3635294;3636030;3636030;3636030;3636030;3636030;3637098;3637098;3637057;3637098;3637098;3637098;3638822;3638822;3638822;3639625;3638822;3638822;3646782;3646782;3646782;3646782;3646782;3647560;3647560…	-;-;-;-;-;-;-;-;-;-;-;-;-;-;-;-;-;-;-;-;-;-;-;-;-;-;-;-;-;-;-;-;-;-;-;-;-;-;-;-;-;-;-;-;-;-;-;-;-;-;-;-;-;-;-;-;-;-;-;-	7604	436
ENSG00000078900	1;1;1;1;1;1;1;1;1;1;1;1;1;1;1;1;1;1;1;1;1;1;1;1;1;1;1;1;1;1;1;1;1;1;1;1;1;1;1;1;1;1;1;1;1;1;1;1;1;1;1;1;1;1;1;1;1;1;1;1;1;1;1;1;1;1;1;1;1;1;1;1;1;1;1;1;1;1;1;1;1;1;1;1;1;1;1;1;1;1;1;1;1;1;1;1;1;1;1;1;1;1;1;1;1;1;1;1;1;1;1;1;1;1;1;1;1;1;1;1;1;1;1;1;1;1;1;1;1;1;1;1;1;1;1;1;1;1;1;1;1;1;1;1;1;1	3652520;3652520;3652565;3652565;3652565;3682333;3682333;3682333;3682333;3682333;3682366;3682366;3683060;3683060;3683060;3683060;3683060;3683060;3683060;3690672;3690672;3690672;3690707;3698046;3698058;3707549;3707549;3707549;3707549;3707549;3707549;3707549;3707549;3707549;3707549;3707549;3707549;3707549;3722021;3722021;3722021;3722021;3722021;3722021;3722021;3722021;3722021;3722021;3722021;3722021…	3652641;3652641;3652641;3652641;3652641;3682430;3682430;3682430;3682430;3682430;3682430;3682430;3683180;3683180;3683180;3683180;3683180;3683180;3683180;3690944;3690944;3690944;3690944;3698151;3698151;3707791;3708534;3707791;3707791;3707791;3707791;3707791;3707791;3707791;3707791;3707791;3707791;3707791;3722207;3722207;3722207;3722207;3722207;3722207;3722207;3722207;3722207;3722207;3722207;3722207…	+;+;+;+;+;+;+;+;+;+;+;+;+;+;+;+;+;+;+;+;+;+;+;+;+;+;+;+;+;+;+;+;+;+;+;+;+;+;+;+;+;+;+;+;+;+;+;+;+;+;+;+;+;+;+;+;+;+;+;+;+;+;+;+;+;+;+;+;+;+;+;+;+;+;+;+;+;+;+;+;+;+;+;+;+;+;+;+;+;+;+;+;+;+;+;+;+;+;+;+;+;+;+;+;+;+;+;+;+;+;+;+;+;+;+;+;+;+;+;+;+;+;+;+;+;+;+;+;+;+;+;+;+;+;+;+;+;+;+;+;+;+;+;+;+;+	6763	3
ENSG00000227589	1;1;1	3658938;3662153;3668625	3659430;3662265;3668772	-;-;-	754	1
ENSG00000235131	1;1	3712200;3714187	3712438;3714298	-;-	351	0
ENSG00000227372	1;1;1;1;1;1;1;1;1;1;1;1;1;1;1;1;1;1;1;1;1;1;1;1;1;1;1;1;1;1;1;1;1;1;1;1;1;1;1;1;1;1;1;1;1;1	3735601;3735984;3735984;3736175;3736926;3737149;3737594;3737781;3738075;3738434;3738447;3739059;3740137;3740233;3740233;3740233;3740233;3740233;3740275;3741220;3742430;3742804;3742804;3742804;3742804;3742804;3742804;3742804;3742804;3743061;3743061;3743061;3743061;3743061;3743061;3743061;3743280;3743301;3745607;3745607;3745607;3745607;3745607;3746287;3746437;3746528	3736588;3740387;3737854;3736558;3737103;3737854;3738513;3737875;3738513;3738513;3738513;3739216;3740387;3740387;3740387;3740387;3740387;3740387;3740387;3741373;3742517;3742911;3742957;3742911;3742858;3742960;3742957;3742911;3742911;3743190;3743261;3743190;3743190;3743190;3743190;3743190;3743370;3743371;3746186;3746186;3747336;3747322;3746181;3746776;3747023;3746742	-;-;-;-;-;-;-;-;-;-;-;-;-;-;-;-;-;-;-;-;-;-;-;-;-;-;-;-;-;-;-;-;-;-;-;-;-;-;-;-;-;-;-;-;-;-	7209	313
ENSG00000276189	1	3736943	3737103	+	161	0
ENSG00000162592	1;1;1;1;1;1;1;1;1;1;1;1;1;1;1;1;1;1;1;1;1;1;1;1;1;1;1;1;1;1	3746460;3747814;3751332;3752398;3752445;3752475;3754118;3754118;3754118;3755457;3755457;3755457;3756733;3756752;3761281;3761281;3762620;3762620;3762967;3763108;3763706;3763706;3766535;3766535;3767233;3767233;3769783;3769783;3771401;3771401	3746691;3747958;3751457;3752799;3752799;3752799;3754241;3754241;3754241;3755567;3757189;3755567;3756890;3756890;3761430;3761430;3762712;3762712;3763474;3763474;3763836;3763836;3766612;3766612;3767445;3767445;3769887;3769887;3771645;3771644	+;+;+;+;+;+;+;+;+;+;+;+;+;+;+;+;+;+;+;+;+;+;+;+;+;+;+;+;+;+	4285	11
ENSG00000235169	1;1;1;1;1;1;1;1	3772788;3772825;3773063;3773063;3775299;3775299;3775299;3775795	3772841;3773181;3773181;3773181;3775670;3775483;3775388;3775982	+;+;+;+;+;+;+;+	954	320
ENSG00000130764	1;1;1;1;1;1;1;1;1;1;1;1;1;1;1;1	3778558;3781135;3781290;3781512;3781512;3781512;3782661;3782661;3782661;3783770;3783996;3783996;3783996;3785087;3786849;3795862	3781336;3781336;3781336;3781601;3781601;3781601;3782763;3782763;3782763;3783911;3784047;3784175;3784111;3785203;3787310;3796504	-;-;-;-;-;-;-;-;-;-;-;-;-;-;-;-	4516	484
ENSG00000266075	1	3782815	3783111	+	297	3
ENSG00000272153	1	3785008	3785538	+	531	4
ENSG00000116198	1;1;1;1;1;1;1;1;1;1;1;1;1;1;1;1;1;1;1;1;1;1;1;1;1;1;1;1;1;1;1;1;1;1;1;1;1;1;1;1;1;1;1;1;1;1;1;1;1;1;1;1;1;1;1;1;1;1;1;1;1;1;1;1;1;1;1;1;1;1;1;1;1;1;1;1;1	3812081;3815239;3816149;3816280;3816280;3822776;3823174;3823174;3823424;3823424;3823424;3825758;3825758;3825758;3826370;3826370;3826370;3826708;3826708;3826708;3829266;3829266;3829266;3829692;3829791;3831046;3831046;3831091;3833671;3833862;3833862;3834925;3834925;3834925;3835062;3836495;3836495;3836495;3836915;3837292;3837292;3837292;3838964;3838964;3838964;3839083;3839608;3839608;3839608;3839757…	3815517;3815517;3816370;3816458;3816370;3823241;3823241;3823241;3823562;3823562;3823562;3825866;3825866;3825866;3826436;3826436;3826436;3826744;3826744;3826744;3829373;3829306;3829373;3829997;3829997;3831224;3831222;3831222;3834035;3834035;3834035;3835092;3835092;3835092;3835092;3836692;3836692;3836692;3837136;3837345;3837519;3837519;3839110;3839119;3839119;3839119;3839776;3839776;3839776;3839776…	-;-;-;-;-;-;-;-;-;-;-;-;-;-;-;-;-;-;-;-;-;-;-;-;-;-;-;-;-;-;-;-;-;-;-;-;-;-;-;-;-;-;-;-;-;-;-;-;-;-;-;-;-;-;-;-;-;-;-;-;-;-;-;-;-;-;-;-;-;-;-;-;-;-;-;-;-	7876	236
ENSG00000169598	1;1;1;1;1;1;1;1;1;1;1;1;1;1;1;1;1;1;1;1;1;1;1;1;1;1;1;1;1;1;1;1;1;1;1;1;1;1;1;1;1;1;1;1;1;1;1;1;1;1;1;1;1;1;1;1;1;1;1;1;1;1;1;1;1;1;1;1;1;1;1	3857267;3857267;3857281;3857281;3857460;3857473;3857473;3857517;3857600;3857604;3858718;3858718;3858718;3858718;3858718;3858718;3858718;3858718;3858718;3858718;3860420;3860420;3865643;3865762;3865762;3865812;3865812;3865812;3865812;3865812;3866284;3867663;3867974;3867974;3867974;3867974;3867974;3867974;3867974;3867974;3869605;3869605;3869605;3869605;3869605;3869605;3869605;3869605;3869605;3872472…	3857717;3857717;3857717;3857717;3857717;3857717;3857717;3857717;3857717;3857717;3858851;3858866;3858844;3858844;3858844;3858866;3858844;3858844;3858844;3858866;3860506;3860490;3866000;3866000;3866000;3866000;3866000;3866000;3866000;3866000;3866398;3868053;3868053;3868053;3868053;3868053;3868053;3868053;3868053;3868053;3869775;3869775;3869775;3869775;3869775;3869775;3869775;3869775;3869775;3872545…	+;+;+;+;+;+;+;+;+;+;+;+;+;+;+;+;+;+;+;+;+;+;+;+;+;+;+;+;+;+;+;+;+;+;+;+;+;+;+;+;+;+;+;+;+;+;+;+;+;+;+;+;+;+;+;+;+;+;+;+;+;+;+;+;+;+;+;+;+;+;+	3870	68
ENSG00000198912	1;1;1;1;1;1;1;1;1;1;1;1	3889125;3889125;3889125;3890569;3890569;3890569;3892883;3892883;3895295;3900172;3900172;3900172	3890073;3890073;3890073;3891057;3892996;3891057;3892996;3892996;3896183;3900293;3900285;3900247	-;-;-;-;-;-;-;-;-;-;-;-	4388	562
ENSG00000236423	1;1;1;1;1;1;1;1;1	3900372;3900404;3900416;3903965;3903965;3905231;3913692;3914395;3914395	3900631;3900631;3900631;3904036;3904036;3905532;3914290;3915447;3917225	+;+;+;+;+;+;+;+;+	4064	29
ENSG00000233304	1;1;1;1;1;1;1;1;1	3940565;3940613;3940617;3940994;3940994;3940994;3945188;3949027;3952253	3940698;3940698;3940698;3941143;3941143;3941143;3945462;3949351;3955262	+;+;+;+;+;+;+;+;+	3894	0
ENSG00000226374	1;1;1;1;1;1;1;1;1;1;1;1;1	3944547;3944561;3945494;3946320;3946320;3947149;3947275;3947957;3947957;3947957;3948863;3948863;3948863	3945141;3945141;3945669;3946463;3946463;3947328;3947328;3948595;3948595;3948595;3948980;3948900;3948900	-;-;-;-;-;-;-;-;-;-;-;-;-	1852	0
ENSG00000229280	1	4175528	4175899	-	372	0
ENSG00000235054	1;1;1;1;1;1;1;1;1;1;1;1;1;1;1;1;1;1;1;1;1;1;1;1;1	4412027;4412051;4412124;4412161;4415553;4415553;4415553;4415553;4416311;4416312;4416312;4416312;4416312;4422760;4422760;4422876;4423054;4423348;4423348;4423348;4423348;4423994;4423994;4423994;4423994	4412349;4412632;4412349;4412349;4415587;4415587;4415587;4415587;4416548;4416548;4416548;4416548;4416548;4422877;4423187;4423187;4423187;4423448;4423448;4423448;4423448;4424689;4424687;4424687;4424689	+;+;+;+;+;+;+;+;+;+;+;+;+;+;+;+;+;+;+;+;+;+;+;+;+	2104	0
ENSG00000227169	1;1	4551735;4552105	4552049;4552145	-;-	356	0
ENSG00000232596	1;1;1;1;1;1;1;1;1;1;1	4571481;4571504;4571548;4572470;4572470;4582277;4582277;4583083;4583339;4583342;4593052	4571629;4571629;4571629;4572592;4572592;4582574;4582574;4583178;4583421;4583708;4594009	+;+;+;+;+;+;+;+;+;+;+	1994	0
ENSG00000196581	1;1;1;1;1;1;1;1;1;1;1;1;1;1	4654732;4655045;4711155;4711900;4711900;4711900;4769853;4769853;4772280;4772280;4774427;4774427;4777401;4782545	4655454;4655454;4711186;4712165;4712699;4712699;4769940;4769940;4772525;4772525;4774558;4774558;4777794;4792534	+;+;+;+;+;+;+;+;+;+;+;+;+;+	12405	4
ENSG00000231510	1;1;1;1	5086459;5088251;5090580;5090733	5086569;5088373;5090627;5090899	-;-;-;-	449	0
ENSG00000260972	1	5492978	5494674	+	1697	0
ENSG00000283356	1	5554747	5554881	+	135	0
ENSG00000236948	1;1;1;1;1	5561709;5563170;5587368;5668141;5668141	5562254;5563355;5587575;5668295;5668255	-;-;-;-;-	1095	0
ENSG00000264341	1	5564071	5564143	+	73	0
ENSG00000264101	1	5862672	5862741	-	70	0
ENSG00000131697	1;1;1;1;1;1;1;1;1;1;1;1;1;1;1;1;1;1;1;1;1;1;1;1;1;1;1;1;1;1;1;1;1;1;1;1;1;1;1;1;1;1;1;1;1;1;1;1;1;1;1;1;1;1;1;1;1;1;1;1;1;1;1;1;1;1;1;1;1;1;1;1;1;1;1;1;1;1;1;1;1;1;1;1;1;1;1;1;1;1;1;1;1;1;1;1;1;1;1;1;1;1;1;1;1;1;1;1;1;1;1;1;1;1;1;1;1;1;1;1;1;1;1;1;1;1;1;1;1;1;1;1;1;1;1;1;1;1;1;1;1;1;1;1;1;1;1;1;1;1;1;1;1;1;1	5862811;5862811;5862811;5862813;5862818;5863265;5863890;5863890;5863890;5863890;5864338;5864338;5864338;5864338;5864338;5865102;5865102;5865102;5865102;5866373;5866373;5866373;5866373;5867030;5867030;5867030;5867030;5867030;5867030;5867082;5867740;5867740;5867740;5867740;5867740;5867740;5873252;5873252;5873252;5873252;5873252;5874471;5874471;5874471;5874471;5874874;5874874;5874874;5874874;5874905…	5863405;5864033;5866458;5863405;5863405;5863405;5864033;5864033;5864033;5864033;5864517;5864517;5864517;5864517;5866458;5865273;5865273;5865273;5865273;5866458;5866458;5866458;5866458;5867115;5867115;5867115;5867115;5867115;5867652;5867115;5867896;5867896;5867896;5867896;5867896;5868375;5873841;5873335;5873335;5873335;5873335;5874657;5874657;5874657;5874657;5875100;5875100;5875100;5875100;5875100…	-;-;-;-;-;-;-;-;-;-;-;-;-;-;-;-;-;-;-;-;-;-;-;-;-;-;-;-;-;-;-;-;-;-;-;-;-;-;-;-;-;-;-;-;-;-;-;-;-;-;-;-;-;-;-;-;-;-;-;-;-;-;-;-;-;-;-;-;-;-;-;-;-;-;-;-;-;-;-;-;-;-;-;-;-;-;-;-;-;-;-;-;-;-;-;-;-;-;-;-;-;-;-;-;-;-;-;-;-;-;-;-;-;-;-;-;-;-;-;-;-;-;-;-;-;-;-;-;-;-;-;-;-;-;-;-;-;-;-;-;-;-;-;-;-;-;-;-;-;-;-;-;-;-;-	13167	21
ENSG00000069424	1;1;1;1;1;1;1;1;1;1;1;1;1;1;1;1;1;1;1;1;1;1;1;1;1;1;1;1;1;1;1;1;1;1;1;1;1;1;1;1;1;1;1;1;1;1;1;1;1;1;1;1;1;1;1;1;1;1;1;1;1;1;1;1;1;1;1;1;1;1;1;1;1;1;1;1;1;1;1;1;1;1;1;1;1;1;1;1;1;1;1;1;1;1;1;1;1;1;1;1;1;1;1;1;1;1;1;1;1;1;1;1;1;1;1;1;1;1;1;1;1;1;1;1;1;1;1;1;1;1;1;1;1;1;1;1;1;1;1;1;1;1;1;1;1;1;1;1;1;1;1;1;1;1;1;1;1;1;1;1;1;1;1;1;1;1;1;1;1;1;1;1;1;1;1;1;1;1;1;1;1;1;1;1;1;1;1;1;1;1;1;1	5991466;5992363;5992673;5992701;5992706;5992711;5995863;6007439;6018635;6026013;6026013;6026300;6026300;6026320;6027297;6034283;6035917;6040517;6040517;6040517;6040517;6040517;6040517;6040517;6040517;6040517;6040517;6040517;6040517;6040517;6040618;6041168;6041831;6041831;6041831;6041831;6041831;6041831;6041831;6041831;6041831;6045921;6046114;6051511;6072755;6072755;6072755;6072755;6072755;6072755…	5991556;5992788;5992788;5992788;5992788;5992788;5996084;6007660;6018835;6026445;6026445;6026445;6026445;6026445;6027459;6034794;6036048;6040645;6040645;6040645;6040645;6040645;6040645;6040645;6040645;6040645;6040645;6040645;6040645;6040645;6040645;6041762;6041872;6041872;6041872;6041872;6041872;6041872;6041872;6041872;6041872;6046183;6046183;6051754;6072798;6072798;6072798;6072798;6072798;6072798…	+;+;+;+;+;+;+;+;+;+;+;+;+;+;+;+;+;+;+;+;+;+;+;+;+;+;+;+;+;+;+;+;+;+;+;+;+;+;+;+;+;+;+;+;+;+;+;+;+;+;+;+;+;+;+;+;+;+;+;+;+;+;+;+;+;+;+;+;+;+;+;+;+;+;+;+;+;+;+;+;+;+;+;+;+;+;+;+;+;+;+;+;+;+;+;+;+;+;+;+;+;+;+;+;+;+;+;+;+;+;+;+;+;+;+;+;+;+;+;+;+;+;+;+;+;+;+;+;+;+;+;+;+;+;+;+;+;+;+;+;+;+;+;+;+;+;+;+;+;+;+;+;+;+;+;+;+;+;+;+;+;+;+;+;+;+;+;+;+;+;+;+;+;+;+;+;+;+;+;+;+;+;+;+;+;+;+;+;+;+;+;+	9534	10
ENSG00000116254	1;1;1;1;1;1;1;1;1;1;1;1;1;1;1;1;1;1;1;1;1;1;1;1;1;1;1;1;1;1;1;1;1;1;1;1;1;1;1;1;1;1;1;1;1;1;1;1;1;1;1;1;1;1;1;1;1;1;1;1;1;1;1;1;1;1;1;1;1;1;1;1;1;1;1;1;1;1;1;1;1;1;1;1;1;1;1;1;1;1;1;1;1;1;1;1;1;1;1;1;1;1;1;1;1;1;1;1;1;1;1;1;1;1;1;1;1;1;1;1;1;1;1;1;1;1;1;1;1;1;1;1;1;1;1;1;1	6101793;6105081;6105081;6105083;6105091;6106234;6106234;6106234;6106234;6106234;6106395;6106395;6106616;6106616;6106616;6106616;6106616;6109795;6109795;6109795;6109795;6110394;6110394;6110394;6110394;6111775;6111775;6111775;6111775;6112140;6112140;6112140;6112140;6112909;6112909;6112909;6112909;6113311;6121105;6121105;6121105;6121105;6121494;6121494;6121494;6121494;6123948;6123948;6123948;6124517…	6105427;6105427;6105427;6105427;6105427;6106287;6106287;6106287;6106287;6106287;6106509;6106509;6106779;6106779;6106779;6106779;6106772;6109990;6109990;6109990;6109990;6110526;6110526;6110526;6110526;6111883;6111883;6111883;6111883;6112277;6112277;6112277;6112277;6112998;6112998;6112998;6112998;6113416;6121237;6121237;6121237;6121237;6121573;6121573;6121573;6121573;6124107;6124107;6124107;6124661…	-;-;-;-;-;-;-;-;-;-;-;-;-;-;-;-;-;-;-;-;-;-;-;-;-;-;-;-;-;-;-;-;-;-;-;-;-;-;-;-;-;-;-;-;-;-;-;-;-;-;-;-;-;-;-;-;-;-;-;-;-;-;-;-;-;-;-;-;-;-;-;-;-;-;-;-;-;-;-;-;-;-;-;-;-;-;-;-;-;-;-;-;-;-;-;-;-;-;-;-;-;-;-;-;-;-;-;-;-;-;-;-;-;-;-;-;-;-;-;-;-;-;-;-;-;-;-;-;-;-;-;-;-;-;-;-;-	9890	0
ENSG00000116251	1;1;1;1;1;1;1;1;1;1;1;1;1;1;1;1;1;1;1;1;1;1;1;1;1;1;1;1;1;1;1;1	6181269;6185020;6186575;6186615;6186692;6186723;6192927;6192930;6192930;6192930;6192930;6192930;6192930;6192930;6197652;6197652;6197652;6197652;6197652;6197652;6197652;6197652;6199370;6199562;6200489;6200489;6200489;6203367;6208681;6208681;6209135;6209135	6181486;6186816;6186816;6186816;6186816;6186816;6193054;6193054;6193054;6193054;6193054;6193054;6193054;6193054;6197756;6197756;6197756;6197756;6199563;6197756;6197757;6197756;6199553;6199612;6200750;6200727;6200842;6203494;6208739;6208739;6209389;6209244	-;-;-;-;-;-;-;-;-;-;-;-;-;-;-;-;-;-;-;-;-;-;-;-;-;-;-;-;-;-;-;-	4900	2084
ENSG00000226944	1;1;1	6204840;6205206;6205754	6204982;6205413;6205780	-;-;-	378	64
ENSG00000158286	1;1;1;1;1;1;1;1;1;1;1;1;1;1;1;1;1;1;1;1;1;1;1;1;1;1;1;1;1;1;1;1;1;1;1;1;1;1;1;1;1;1;1;1;1;1;1;1;1;1;1;1;1;1	6205475;6206129;6206176;6206196;6206536;6206536;6206536;6207379;6207379;6207379;6208618;6208860;6208881;6209115;6209115;6209268;6209268;6209414;6209414;6209924;6209924;6209924;6210223;6210223;6210223;6210370;6210370;6210370;6210870;6210902;6210938;6211021;6211021;6211035;6211867;6211867;6211867;6211867;6211923;6212218;6212231;6212231;6212682;6212682;6212682;6212738;6213066;6213066;6218289;6218289…	6206101;6206302;6206302;6206302;6206726;6206726;6206726;6207564;6207511;6208307;6209025;6209025;6209025;6209196;6209196;6209539;6209343;6209539;6209539;6209970;6209970;6209970;6210295;6210295;6210295;6210900;6210438;6210438;6210938;6210938;6211118;6211118;6211118;6211118;6211916;6212053;6212053;6212053;6212053;6212416;6212416;6212416;6212836;6213183;6212733;6212903;6213183;6213183;6218369;6218369…	+;+;+;+;+;+;+;+;+;+;+;+;+;+;+;+;+;+;+;+;+;+;+;+;+;+;+;+;+;+;+;+;+;+;+;+;+;+;+;+;+;+;+;+;+;+;+;+;+;+;+;+;+;+	6585	1553
ENSG00000116237	1;1;1;1;1;1;1;1;1;1;1;1;1;1;1;1;1	6221193;6221898;6223438;6223491;6224599;6231902;6231902;6231902;6233474;6233474;6234405;6234886;6234886;6234886;6235717;6235717;6235717	6225262;6222160;6223502;6225262;6225262;6232119;6232119;6232119;6233643;6233643;6234511;6234974;6234974;6234974;6235972;6235972;6235940	-;-;-;-;-;-;-;-;-;-;-;-;-;-;-;-;-	4910	356
ENSG00000225077	1;1;1;1;1;1;1	6236240;6236966;6237245;6237771;6237814;6238221;6238221	6236336;6237150;6237345;6237848;6237848;6239444;6238940	+;+;+;+;+;+;+	1685	7
ENSG00000173673	1;1;1;1	6244192;6244351;6244548;6245110	6244241;6244446;6244629;6245578	+;+;+;+	697	0
ENSG00000158292	1;1;1;1;1;1	6247346;6250440;6251338;6253718;6254550;6260825	6250003;6250624;6251530;6254147;6255014;6260975	-;-;-;-;-;-	4082	26
ENSG00000097021	1;1;1;1;1;1;1;1;1;1;1;1;1;1;1;1;1;1;1;1;1;1;1;1;1;1;1;1;1;1;1;1;1;1;1;1;1;1;1;1;1;1;1;1;1;1;1;1;1;1;1;1;1;1;1;1;1;1;1;1;1;1;1;1;1;1;1;1;1;1;1;1;1;1;1;1;1;1;1;1;1;1;1;1;1	6264269;6264273;6264273;6264273;6264273;6264273;6264273;6264273;6281102;6281102;6281102;6281102;6281102;6281102;6281102;6281102;6281130;6281253;6282724;6282724;6282724;6294864;6294864;6294864;6294864;6294864;6294864;6294864;6294864;6294864;6294864;6318492;6318492;6318492;6318492;6318492;6318492;6318492;6318492;6318492;6327299;6327299;6327299;6327299;6327299;6327299;6327299;6327299;6327299;6333477…	6264695;6264695;6264695;6264695;6264695;6264695;6264695;6264695;6281286;6281286;6281286;6281286;6281286;6281286;6281286;6281286;6281286;6281286;6282796;6282888;6282796;6295504;6294980;6294980;6294980;6294980;6294980;6294980;6294980;6294980;6294980;6318578;6318578;6318578;6318578;6318578;6318578;6318578;6318578;6318578;6327413;6327413;6327413;6327413;6327413;6327413;6327413;6327413;6327413;6333568…	-;-;-;-;-;-;-;-;-;-;-;-;-;-;-;-;-;-;-;-;-;-;-;-;-;-;-;-;-;-;-;-;-;-;-;-;-;-;-;-;-;-;-;-;-;-;-;-;-;-;-;-;-;-;-;-;-;-;-;-;-;-;-;-;-;-;-;-;-;-;-;-;-;-;-;-;-;-;-;-;-;-;-;-;-	4124	2024
ENSG00000271746	1	6393555	6394391	+	837	0
ENSG00000069812	1;1;1;1;1;1;1;1;1;1;1;1;1;1;1;1;1;1;1	6412418;6413000;6413050;6415232;6416516;6418414;6418849;6419241;6419607;6419607;6419607;6419607;6419607;6419776;6419776;6419776;6419776;6419776;6424478	6413282;6413282;6413282;6419153;6416631;6419153;6419340;6419340;6419702;6419702;6419702;6419702;6419702;6419917;6419907;6419919;6419903;6419843;6424670	-;-;-;-;-;-;-;-;-;-;-;-;-;-;-;-;-;-;-	5407	3
ENSG00000187017	1;1;1;1;1;1;1;1;1;1;1;1;1;1;1;1;1;1;1;1;1;1;1;1;1;1;1;1;1;1;1;1;1;1;1;1;1;1;1;1;1;1;1;1;1;1;1;1;1;1;1;1;1;1;1;1;1;1;1;1;1;1;1;1;1;1;1;1;1;1;1;1;1;1;1;1;1;1;1;1;1;1;1;1;1;1;1;1;1;1;1;1	6424788;6424788;6428226;6428226;6437300;6437568;6440254;6440254;6440254;6440254;6440378;6440626;6440626;6440626;6440626;6440659;6440934;6440934;6440934;6444481;6444481;6444481;6445664;6445664;6445664;6447331;6447351;6448043;6448043;6448467;6448520;6448641;6448641;6448641;6448641;6448641;6448641;6448641;6448641;6448893;6448893;6448893;6448893;6449055;6450374;6450444;6451317;6451603;6451603;6451603…	6425249;6425249;6428419;6428419;6437506;6437747;6440440;6440440;6440440;6440440;6440440;6440822;6440797;6440808;6440808;6440808;6441065;6441065;6441065;6444682;6444682;6444682;6445757;6445935;6445935;6447459;6447459;6448117;6448117;6448561;6448561;6448802;6448802;6448802;6448802;6449037;6448802;6449091;6449091;6448958;6449091;6449091;6449056;6449091;6450470;6450470;6451370;6451748;6451748;6451748…	+;+;+;+;+;+;+;+;+;+;+;+;+;+;+;+;+;+;+;+;+;+;+;+;+;+;+;+;+;+;+;+;+;+;+;+;+;+;+;+;+;+;+;+;+;+;+;+;+;+;+;+;+;+;+;+;+;+;+;+;+;+;+;+;+;+;+;+;+;+;+;+;+;+;+;+;+;+;+;+;+;+;+;+;+;+;+;+;+;+;+;+	6943	5
ENSG00000265392	1	6429834	6429896	-	63	0
ENSG00000231868	1;1;1	6443034;6445562;6446912	6443169;6445681;6447006	-;-;-	351	2
ENSG00000215788	1;1;1;1;1;1;1;1;1;1;1;1;1;1;1;1;1;1;1;1;1;1;1;1;1;1;1;1;1;1;1;1;1;1;1;1;1;1;1;1;1;1;1;1;1;1;1;1;1;1;1;1;1;1;1;1;1;1;1;1;1;1;1;1;1;1;1;1;1;1;1;1;1;1;1;1;1;1;1;1;1;1;1;1;1;1;1;1;1;1;1;1;1;1;1;1;1;1;1;1;1;1;1;1;1;1;1;1;1;1;1;1;1;1;1;1;1;1;1;1;1;1;1;1;1;1;1;1;1;1;1;1;1;1	6461151;6461151;6461151;6461151;6461151;6461151;6461204;6461434;6461434;6461434;6461434;6461434;6461434;6461480;6461756;6461994;6461994;6461994;6461994;6461994;6461994;6461994;6461994;6461994;6461994;6461994;6461994;6461994;6461994;6461994;6461994;6462319;6462629;6462629;6462629;6462629;6462629;6462629;6462629;6462629;6462629;6462629;6462629;6462629;6462629;6462629;6462637;6462863;6462863;6462863…	6461762;6461762;6461762;6461762;6461762;6461762;6461762;6461762;6461762;6461762;6461762;6461762;6461762;6461762;6461762;6462174;6462174;6462174;6462174;6462174;6462174;6462174;6462174;6462174;6462174;6462174;6462174;6462174;6462174;6462174;6462174;6462607;6462666;6462663;6462663;6462663;6462666;6462663;6462666;6462663;6462666;6462666;6462666;6462666;6462666;6462666;6462663;6462970;6462956;6463347…	-;-;-;-;-;-;-;-;-;-;-;-;-;-;-;-;-;-;-;-;-;-;-;-;-;-;-;-;-;-;-;-;-;-;-;-;-;-;-;-;-;-;-;-;-;-;-;-;-;-;-;-;-;-;-;-;-;-;-;-;-;-;-;-;-;-;-;-;-;-;-;-;-;-;-;-;-;-;-;-;-;-;-;-;-;-;-;-;-;-;-;-;-;-;-;-;-;-;-;-;-;-;-;-;-;-;-;-;-;-;-;-;-;-;-;-;-;-;-;-;-;-;-;-;-;-;-;-;-;-;-;-;-;-	3918	33
ENSG00000171680	1;1;1;1;1;1;1;1;1;1;1;1;1;1;1;1;1;1;1;1;1;1;1;1;1;1;1;1;1;1;1;1;1;1;1;1;1;1;1;1;1;1;1;1;1;1;1;1;1;1;1;1;1;1;1;1;1;1;1;1;1;1;1;1;1;1;1;1;1;1;1;1;1;1;1;1;1;1;1;1;1;1;1;1;1;1;1;1;1;1;1;1;1;1;1;1;1;1;1;1;1;1;1;1;1;1;1;1;1;1;1;1;1;1;1;1;1;1;1;1;1;1;1;1;1;1;1;1;1;1;1;1;1;1;1;1;1;1;1;1;1;1;1;1;1;1;1;1;1;1;1;1;1;1;1;1;1;1;1;1;1;1;1;1;1;1;1;1;1;1;1;1;1;1;1;1;1;1;1;1;1;1;1;1;1;1;1;1;1;1;1;1;1;1;1;1;1;1;1;1…	6466092;6466092;6466092;6466092;6466092;6466092;6467122;6467122;6467122;6467122;6467122;6467122;6467825;6467825;6467825;6467825;6467825;6467825;6467825;6467825;6467825;6467825;6467825;6467825;6468099;6469042;6469042;6469042;6469042;6469042;6469042;6469042;6469042;6469042;6469042;6469042;6469042;6469335;6469335;6469335;6469335;6469335;6469335;6469335;6469335;6469335;6469335;6469335;6469335;6469544…	6467572;6467572;6467572;6467572;6467572;6467572;6467572;6467572;6467572;6467572;6467572;6467572;6467893;6468586;6468586;6468586;6467898;6468586;6468586;6468586;6468586;6468586;6468586;6468586;6468586;6469241;6469241;6469241;6469241;6469241;6469241;6469241;6469241;6469241;6469241;6469241;6469241;6469450;6469450;6469450;6469450;6469450;6469450;6469450;6469450;6469450;6469450;6469450;6469450;6469676…	-;-;-;-;-;-;-;-;-;-;-;-;-;-;-;-;-;-;-;-;-;-;-;-;-;-;-;-;-;-;-;-;-;-;-;-;-;-;-;-;-;-;-;-;-;-;-;-;-;-;-;-;-;-;-;-;-;-;-;-;-;-;-;-;-;-;-;-;-;-;-;-;-;-;-;-;-;-;-;-;-;-;-;-;-;-;-;-;-;-;-;-;-;-;-;-;-;-;-;-;-;-;-;-;-;-;-;-;-;-;-;-;-;-;-;-;-;-;-;-;-;-;-;-;-;-;-;-;-;-;-;-;-;-;-;-;-;-;-;-;-;-;-;-;-;-;-;-;-;-;-;-;-;-;-;-;-;-;-;-;-;-;-;-;-;-;-;-;-;-;-;-;-;-;-;-;-;-;-;-;-;-;-;-;-;-;-;-;-;-;-;-;-;-;-;-;-;-;-;-…	6920	214
ENSG00000162408	1;1;1;1;1;1;1;1;1;1;1;1;1;1;1;1;1;1;1;1;1;1;1	6521347;6526696;6528994;6531968;6531995;6532229;6532463;6532463;6533280;6533280;6533280;6541830;6541830;6544826;6544826;6545045;6549256;6549362;6549571;6550396;6550396;6554107;6554107	6526003;6526829;6529171;6532079;6532079;6532760;6532760;6532760;6533385;6533441;6533441;6541927;6541927;6545017;6544922;6545180;6549698;6549698;6549698;6550488;6550615;6554500;6554535	-;-;-;-;-;-;-;-;-;-;-;-;-;-;-;-;-;-;-;-;-;-;-	7293	219
ENSG00000253022	1	6540854	6540964	+	111	0
ENSG00000229519	1;1	6547905;6548448	6548133;6548619	+;+	401	1
ENSG00000173662	1;1;1;1;1;1;1;1;1;1;1;1;1;1;1;1;1;1	6555181;6555309;6570909;6570909;6570941;6570941;6574631;6574631;6576415;6576415;6576415;6576950;6576950;6576950;6578653;6578653;6578653;6579296	6555564;6555564;6571215;6571215;6571215;6571215;6575392;6575392;6576627;6576627;6576627;6577070;6577070;6577070;6579426;6579626;6579757;6579426	+;+;+;+;+;+;+;+;+;+;+;+;+;+;+;+;+;+	2892	0
ENSG00000204859	1;1;1;1;1;1;1;1;1;1;1;1;1;1;1;1;1;1;1;1;1;1;1;1;1;1;1;1;1;1;1;1;1;1;1;1;1;1;1;1;1;1	6580001;6580017;6580048;6580088;6580541;6580541;6580541;6582058;6582058;6582058;6582058;6585302;6585919;6585919;6586207;6586695;6586695;6587205;6587205;6587205;6587256;6587478;6587478;6587478;6587478;6587515;6588060;6588060;6588060;6588060;6588060;6588278;6588278;6588278;6588687;6588756;6588756;6588756;6588916;6588916;6588916;6588916	6580049;6580070;6580136;6580136;6581299;6581299;6581299;6582299;6582299;6582299;6582245;6586787;6586030;6586030;6587291;6586787;6586787;6587291;6587291;6587291;6587291;6587632;6587632;6587632;6587632;6587632;6588196;6589280;6588105;6588196;6588196;6588442;6588442;6588442;6588844;6588844;6588844;6588844;6589280;6589160;6589280;6589280	+;+;+;+;+;+;+;+;+;+;+;+;+;+;+;+;+;+;+;+;+;+;+;+;+;+;+;+;+;+;+;+;+;+;+;+;+;+;+;+;+;+	4503	218
ENSG00000162413	1;1;1;1;1;1;1;1;1;1;1;1;1;1;1;1;1;1;1;1;1	6590724;6590724;6593193;6593205;6593381;6594081;6595485;6595485;6595485;6595485;6599047;6599047;6599047;6599047;6599047;6599750;6601797;6601797;6603454;6614450;6614450	6595557;6593658;6593658;6594918;6593658;6594110;6595557;6595557;6595557;6595557;6599452;6599452;6599452;6599452;6599452;6599816;6603001;6602869;6603684;6614607;6614560	-;-;-;-;-;-;-;-;-;-;-;-;-;-;-;-;-;-;-;-;-	6901	734
ENSG00000116273	1;1;1;1;1;1	6613685;6613762;6616757;6619803;6621411;6622192	6614105;6614105;6616858;6620337;6624033;6622645	+;+;+;+;+;+	3681	298
ENSG00000041988	1;1;1;1;1;1;1;1;1;1;1;1;1;1;1;1;1;1;1;1;1;1;1;1;1;1;1;1;1;1;1;1;1;1	6624866;6625150;6625171;6625181;6625192;6625198;6625225;6625230;6627763;6628395;6628499;6628499;6628499;6628499;6628499;6629643;6630288;6630288;6630288;6630288;6630288;6630288;6630291;6632370;6632391;6632391;6632391;6632391;6632391;6632796;6632796;6632796;6632796;6634020	6624954;6625292;6625292;6625292;6625292;6625292;6625292;6625292;6628519;6628691;6628691;6628691;6628691;6628691;6628691;6629724;6630326;6630353;6630353;6630353;6630353;6630353;6630353;6632495;6632495;6633051;6632495;6632495;6632495;6633121;6633273;6633368;6633565;6635586	+;+;+;+;+;+;+;+;+;+;+;+;+;+;+;+;+;+;+;+;+;+;+;+;+;+;+;+;+;+;+;+;+;+	4072	444
ENSG00000007923	1;1;1;1;1;1;1;1;1;1;1;1;1;1;1;1;1;1;1;1;1;1;1;1;1;1;1;1;1;1;1;1;1;1;1;1;1;1;1;1;1;1;1;1;1;1;1;1;1;1;1;1;1;1;1;1;1;1;1;1;1;1;1;1;1;1;1;1;1;1;1;1;1;1;1;1;1;1;1;1;1;1;1;1;1	6634168;6634168;6634168;6635113;6636117;6636117;6636117;6637198;6637198;6637198;6637301;6637447;6637447;6637447;6637447;6638083;6638295;6638295;6639902;6639902;6639902;6644558;6644558;6644558;6644558;6645041;6645041;6645041;6645041;6645789;6645789;6645800;6645871;6645876;6651017;6651529;6651529;6651529;6651529;6652829;6652829;6652829;6652829;6652829;6652914;6653809;6653911;6653911;6653911;6653911…	6635700;6634784;6635700;6635700;6636246;6636246;6636246;6637340;6637340;6637340;6637340;6637504;6637504;6637504;6638364;6638364;6638364;6638364;6640057;6640057;6640057;6644674;6644674;6644674;6644674;6645112;6645126;6645126;6645057;6645978;6645978;6645978;6645978;6645978;6651180;6651602;6651602;6651602;6651602;6652951;6652951;6652951;6652951;6652951;6652951;6654039;6654039;6654039;6654039;6654039…	-;-;-;-;-;-;-;-;-;-;-;-;-;-;-;-;-;-;-;-;-;-;-;-;-;-;-;-;-;-;-;-;-;-;-;-;-;-;-;-;-;-;-;-;-;-;-;-;-;-;-;-;-;-;-;-;-;-;-;-;-;-;-;-;-;-;-;-;-;-;-;-;-;-;-;-;-;-;-;-;-;-;-;-;-	5083	1163
ENSG00000228750	1;1;1;1;1;1;1;1;1;1;1;1	6724637;6724637;6724670;6724673;6724777;6725937;6727081;6727433;6727433;6729720;6729720;6729720	6724850;6724850;6724850;6724855;6724850;6727408;6727444;6727612;6727612;6729989;6730012;6730012	+;+;+;+;+;+;+;+;+;+;+;+	2188	3
ENSG00000237436	1;1;1	6783892;6784149;6784658	6784045;6784223;6784843	-;-;-	415	1
ENSG00000171735	1;1;1;1;1;1;1;1;1;1;1;1;1;1;1;1;1;1;1;1;1;1;1;1;1;1;1;1;1;1;1;1;1;1;1;1;1;1;1;1;1;1;1;1;1;1;1;1;1;1;1;1;1;1;1;1;1;1;1;1;1;1;1;1;1;1;1;1;1;1;1;1;1;1;1;1;1;1;1;1;1;1;1;1;1;1;1;1;1	6785324;6785454;6785464;6785480;6785491;6785518;6785552;6806983;6806988;6820181;6820181;6820181;6820181;6820181;6825092;6825092;6825092;6825092;6825092;6825092;6825092;6825092;6825110;6853048;6853052;6853095;6871757;6871757;6871757;6871757;6871757;6871757;6871757;6871757;6871757;6874056;6886240;6886240;6886240;6887654;6887654;6887654;6887654;6887654;6887654;6887654;7091304;7249491;7467830;7640400…	6785575;6785575;6785575;6785575;6785575;6785575;6785575;6807088;6807088;6820250;6820250;6820250;6820250;6820250;6825210;6825210;6825210;6825210;6825210;6825210;6825210;6825210;6825210;6853189;6853189;6853189;6871840;6872045;6871858;6871840;6871840;6872019;6872038;6871840;6872053;6874423;6886346;6886346;6886346;6887842;6888150;6888188;6888193;6887787;6887865;6888201;7091371;7249626;7467901;7640553…	+;+;+;+;+;+;+;+;+;+;+;+;+;+;+;+;+;+;+;+;+;+;+;+;+;+;+;+;+;+;+;+;+;+;+;+;+;+;+;+;+;+;+;+;+;+;+;+;+;+;+;+;+;+;+;+;+;+;+;+;+;+;+;+;+;+;+;+;+;+;+;+;+;+;+;+;+;+;+;+;+;+;+;+;+;+;+;+;+	10033	3680
ENSG00000227950	1	6834333	6834618	-	286	0
ENSG00000237365	1;1	7008376;7014251	7008695;7014279	-;-	349	0
ENSG00000207056	1	7219360	7219524	+	165	1
ENSG00000237402	1;1	7368942;7370081	7369116;7370270	+;+	365	6
ENSG00000237728	1;1;1;1;1	7382487;7388183;7389340;7389340;7389659	7382723;7388493;7389419;7389439;7389754	-;-;-;-;-	744	0
ENSG00000225126	1;1	7441096;7441280	7441181;7441554	-;-	361	0
ENSG00000270171	1	7693124	7694844	-	1721	0
ENSG00000270035	1	7698303	7698872	-	570	0
ENSG00000269978	1	7700704	7700970	-	267	1
ENSG00000049245	1;1;1;1;1;1;1;1;1;1;1;1	7771269;7772707;7773442;7773442;7777097;7777160;7777160;7778118;7778118;7778118;7779626;7779626	7771385;7773198;7773511;7773511;7777318;7777318;7777318;7778169;7778169;7778169;7779806;7781432	+;+;+;+;+;+;+;+;+;+;+;+	2760	3793
ENSG00000269925	1	7776383	7776775	+	393	4
ENSG00000049246	1;1;1;1;1;1;1;1;1;1;1;1;1;1;1;1;1;1;1;1;1;1;1;1;1;1;1;1;1;1;1;1;1;1;1;1;1;1;1;1;1;1;1;1;1;1;1;1;1;1;1;1;1;1;1;1;1;1;1;1;1;1;1;1;1;1;1;1;1;1;1;1;1;1;1;1;1;1;1;1;1;1;1;1;1;1;1;1;1;1;1;1;1;1;1;1;1;1;1;1;1;1;1;1;1;1;1	7784320;7784429;7784429;7784654;7784654;7784654;7784654;7784703;7785441;7785441;7785441;7785441;7785441;7785523;7786721;7786721;7786721;7786721;7786721;7786721;7787198;7787322;7788045;7788045;7788045;7788045;7788045;7788045;7793957;7793957;7793957;7793960;7793960;7798525;7798525;7798525;7798525;7798525;7801113;7801113;7801113;7801113;7801113;7803047;7803047;7803047;7803047;7803047;7803051;7803692…	7784376;7784468;7784468;7785005;7785005;7785005;7785005;7785005;7785586;7785586;7785586;7785586;7785586;7785586;7786836;7786836;7786836;7786836;7786836;7786836;7787246;7788570;7788338;7788246;7788246;7788246;7788246;7788246;7794008;7794008;7794008;7794008;7794008;7798673;7798673;7798673;7798673;7798673;7801191;7801191;7801191;7801191;7801191;7803153;7803153;7803153;7803153;7803153;7803153;7803848…	+;+;+;+;+;+;+;+;+;+;+;+;+;+;+;+;+;+;+;+;+;+;+;+;+;+;+;+;+;+;+;+;+;+;+;+;+;+;+;+;+;+;+;+;+;+;+;+;+;+;+;+;+;+;+;+;+;+;+;+;+;+;+;+;+;+;+;+;+;+;+;+;+;+;+;+;+;+;+;+;+;+;+;+;+;+;+;+;+;+;+;+;+;+;+;+;+;+;+;+;+;+;+;+;+;+;+	8099	73
ENSG00000236266	1;1;1	7810242;7811489;7827104	7810716;7811604;7827342	-;-;-	830	2
ENSG00000049247	1;1;1;1;1;1;1;1;1;1;1;1;1;1;1;1	7843083;7846692;7847614;7847766;7847804;7849640;7849640;7849640;7850812;7850812;7850812;7852901;7852901;7852901;7853307;7853307	7843950;7846766;7847882;7847882;7847882;7849683;7849683;7849683;7850922;7850922;7850922;7852923;7853035;7853118;7853431;7853512	-;-;-;-;-;-;-;-;-;-;-;-;-;-;-;-	1791	3
ENSG00000049249	1;1;1;1;1;1;1;1;1;1;1;1;1;1;1;1;1;1;1;1;1;1;1;1;1	7915894;7919847;7921800;7933127;7933162;7933162;7933162;7935013;7935013;7935013;7935013;7936460;7937690;7937690;7937690;7938193;7938193;7938193;7938721;7938721;7939895;7939895;7940784;7940784;7943139	7920923;7920923;7922021;7933296;7933296;7933296;7933296;7935100;7935143;7935143;7935143;7936563;7937756;7937756;7937756;7938304;7938330;7938330;7938828;7938828;7940078;7940078;7940866;7940933;7943165	-;-;-;-;-;-;-;-;-;-;-;-;-;-;-;-;-;-;-;-;-;-;-;-;-	6331	64
ENSG00000270330	1	7942372	7942726	+	355	0
ENSG00000116288	1;1;1;1;1;1;1;1;1;1;1;1;1;1;1;1;1;1;1;1;1;1;1;1;1;1;1;1;1;1;1;1;1;1;1;1;1;1;1;1;1;1;1;1;1;1;1;1;1;1;1;1;1;1;1;1;1;1;1;1;1;1	7954291;7961663;7961663;7961692;7961701;7961748;7961894;7961969;7962763;7962763;7962763;7962763;7962763;7962763;7962763;7962763;7962767;7965324;7965324;7965324;7965324;7965324;7965324;7965324;7965324;7965324;7965351;7969085;7969345;7969345;7969345;7969345;7969345;7969345;7969345;7969345;7969345;7970894;7970894;7970894;7970894;7970894;7970894;7970894;7970894;7970894;7970894;7971629;7977652;7977652…	7954323;7961793;7961735;7961735;7961735;7961793;7962081;7962101;7962875;7962875;7962875;7962875;7962875;7962875;7962875;7962875;7962875;7965425;7965425;7965425;7965425;7965425;7965425;7965425;7965425;7965425;7965425;7969148;7969404;7969404;7969404;7969404;7969404;7969404;7969404;7969404;7969404;7970963;7970963;7970963;7970963;7971521;7970963;7970963;7971048;7970963;7970963;7971957;7977738;7977738…	+;+;+;+;+;+;+;+;+;+;+;+;+;+;+;+;+;+;+;+;+;+;+;+;+;+;+;+;+;+;+;+;+;+;+;+;+;+;+;+;+;+;+;+;+;+;+;+;+;+;+;+;+;+;+;+;+;+;+;+;+;+	2397	11105
ENSG00000200344	1	7982881	7982983	-	103	4
ENSG00000116285	1;1;1;1;1;1;1;1;1;1;1;1;1;1;1;1	8004404;8011719;8013427;8013739;8014040;8015308;8015308;8015495;8015495;8015495;8015495;8015495;8026158;8026158;8026158;8026158	8004558;8014396;8015384;8014396;8014396;8015400;8015384;8015692;8015692;8015692;8015692;8015633;8026296;8026296;8026308;8026283	-;-;-;-;-;-;-;-;-;-;-;-;-;-;-;-	4186	1632
ENSG00000238290	1;1;1	8026738;8029227;8121474	8027421;8029357;8122702	+;+;+	2044	4
ENSG00000232848	1;1	8057245;8058361	8057941;8058463	-;-	800	0
ENSG00000229305	1;1;1;1	8189824;8191216;8192182;8192557	8190331;8191495;8192254;8192770	+;+;+;+	1075	0
ENSG00000227634	1;1;1;1;1;1;1;1	8202429;8208667;8208672;8210487;8210487;8214625;8215079;8215079	8202876;8208873;8208873;8210595;8210595;8214678;8215210;8215210	+;+;+;+;+;+;+;+	950	10
ENSG00000200975	1	8206434	8206597	-	164	1
ENSG00000233645	1;1	8218190;8220397	8218533;8220529	-;-	477	0
ENSG00000251977	1	8292157	8292263	-	107	0
ENSG00000162426	1;1;1;1;1;1;1;1;1;1;1;1;1;1;1;1;1;1;1;1;1;1;1;1;1	8317826;8324306;8324330;8325298;8325298;8325818;8325818;8330138;8330209;8330209;8330428;8335437;8335437;8335437;8335437;8336079;8337816;8337816;8337816;8339493;8339493;8339493;8343747;8343747;8343747	8318186;8324726;8324726;8325390;8325390;8326042;8326042;8330936;8330936;8330936;8330936;8335590;8335590;8335590;8335590;8336109;8337992;8337992;8337992;8339698;8339698;8339698;8344157;8344167;8344165	+;+;+;+;+;+;+;+;+;+;+;+;+;+;+;+;+;+;+;+;+;+;+;+;+	2888	6
ENSG00000252254	1	8328067	8328179	+	113	0
ENSG00000142599	1;1;1;1;1;1;1;1;1;1;1;1;1;1;1;1;1;1;1;1;1;1;1;1;1;1;1;1;1;1;1;1;1;1;1;1;1;1;1;1;1;1;1;1;1;1;1;1;1;1;1;1;1;1;1;1;1;1;1;1;1;1;1;1;1;1;1;1;1;1;1;1;1;1;1;1;1;1;1;1;1;1;1;1;1;1;1;1;1;1;1;1;1;1;1;1;1;1;1;1;1;1;1;1;1;1;1;1;1;1;1;1;1;1;1;1;1;1;1;1;1;1;1;1;1;1;1;1;1;1;1;1;1;1;1;1;1;1;1;1;1;1;1;1;1;1	8352397;8352406;8352909;8353943;8354093;8354626;8354943;8355419;8355419;8355419;8355419;8355419;8355521;8356100;8356100;8356100;8356100;8356100;8358196;8358196;8358196;8358196;8359764;8359764;8359764;8359764;8360112;8360112;8360112;8360112;8361460;8361763;8361763;8361763;8361763;8361763;8362683;8362683;8362683;8362683;8362683;8363710;8364056;8364056;8364056;8364056;8364056;8364746;8364746;8364746…	8355120;8355120;8353178;8355120;8355120;8355120;8355082;8355599;8355599;8355599;8355599;8355599;8355599;8356246;8356246;8356246;8356246;8356246;8358916;8358916;8358916;8358916;8359986;8359986;8359986;8359986;8361490;8361490;8361490;8361490;8361490;8361876;8361876;8361876;8361876;8361876;8362844;8362844;8362844;8362844;8362844;8364255;8364255;8364255;8364255;8364255;8364255;8364838;8364838;8364838…	-;-;-;-;-;-;-;-;-;-;-;-;-;-;-;-;-;-;-;-;-;-;-;-;-;-;-;-;-;-;-;-;-;-;-;-;-;-;-;-;-;-;-;-;-;-;-;-;-;-;-;-;-;-;-;-;-;-;-;-;-;-;-;-;-;-;-;-;-;-;-;-;-;-;-;-;-;-;-;-;-;-;-;-;-;-;-;-;-;-;-;-;-;-;-;-;-;-;-;-;-;-;-;-;-;-;-;-;-;-;-;-;-;-;-;-;-;-;-;-;-;-;-;-;-;-;-;-;-;-;-;-;-;-;-;-;-;-;-;-;-;-;-;-;-;-	11503	442
ENSG00000232912	1;1;1;1;1;1;1	8424645;8425638;8428482;8428482;8429827;8429827;8434633	8424701;8425754;8428588;8428588;8430041;8429972;8434838	+;+;+;+;+;+;+	702	0
ENSG00000221083	1	8511795	8511919	-	125	4
ENSG00000270282	1	8512653	8513021	+	369	0
ENSG00000234619	1	8750430	8751087	+	658	2
ENSG00000224315	1	8786211	8786913	-	703	2
ENSG00000222511	1	8796571	8796673	-	103	0
ENSG00000226545	1;1	8798475;8799309	8798691;8799506	+;+	415	1
ENSG00000228423	1;1	8805860;8806779	8805939;8807051	-;-	353	2
ENSG00000229716	1	8831007	8831375	+	369	0
ENSG00000074800	1;1;1;1;1;1;1;1;1;1;1;1;1;1;1;1;1;1;1;1;1;1;1;1;1;1;1;1;1;1;1;1;1;1;1;1;1	8861002;8861005;8862887;8862887;8863235;8863235;8863891;8863891;8865285;8865285;8866279;8866279;8866361;8867117;8867117;8867117;8867988;8867988;8867988;8870172;8870452;8870452;8870452;8871352;8871891;8871891;8871891;8874824;8874824;8874824;8874824;8874856;8878215;8878580;8878580;8878580;8878580	8861429;8861429;8862945;8862945;8863343;8863343;8864092;8864092;8865482;8865482;8866501;8866501;8866501;8867250;8867250;8867250;8868057;8868057;8868057;8870408;8870510;8871297;8870510;8871986;8871986;8871986;8871986;8874917;8874917;8874917;8874917;8874917;8878267;8879249;8878688;8878676;8878690	-;-;-;-;-;-;-;-;-;-;-;-;-;-;-;-;-;-;-;-;-;-;-;-;-;-;-;-;-;-;-;-;-;-;-;-;-	3958	26506
ENSG00000274258	1	8866502	8866590	-	89	0
ENSG00000236269	1;1	8875788;8877508	8876031;8878007	-;-	744	3
ENSG00000230679	1;1	8878835;8879565	8878960;8879894	+;+	456	23
ENSG00000201725	1	8883427	8883533	-	107	0
ENSG00000238249	1	8893409	8894151	+	743	31
ENSG00000232208	1	8907393	8907744	-	352	4
ENSG00000232663	1	8909742	8909904	+	163	1
ENSG00000131686	1;1;1;1;1;1;1;1;1;1;1;1;1;1;1;1;1;1;1;1;1;1;1;1;1;1;1;1;1;1;1;1;1;1;1;1;1;1	8945867;8945868;8945882;8945883;8945887;8945887;8949263;8949263;8949263;8949263;8951423;8957137;8957137;8957137;8957142;8958910;8958910;8958910;8958910;8958910;8962587;8962587;8962587;8962587;8962587;8967659;8967659;8967659;8967659;8967659;8970867;8970867;8970867;8970867;8974347;8974622;8974622;8974622	8945965;8945965;8945965;8945965;8945965;8945965;8949442;8949442;8949442;8949351;8952651;8957285;8957285;8957285;8957285;8959002;8959002;8959002;8959002;8959002;8962656;8962656;8962656;8962656;8962656;8967816;8967816;8967816;8967816;8967745;8970981;8970981;8970981;8970981;8974444;8974704;8975092;8974874	+;+;+;+;+;+;+;+;+;+;+;+;+;+;+;+;+;+;+;+;+;+;+;+;+;+;+;+;+;+;+;+;+;+;+;+;+;+	2662	0
ENSG00000265141	1	8979576	8979874	-	299	0
ENSG00000197241	1;1;1;1;1;1;1;1;1;1;1;1	9003300;9004752;9007310;9010143;9013525;9014681;9015117;9018223;9019209;9022918;9024976;9026295	9003518;9004879;9007385;9010244;9013635;9014868;9015242;9018375;9019333;9023078;9025074;9026345	-;-;-;-;-;-;-;-;-;-;-;-	1539	0
ENSG00000142583	1;1;1;1;1;1;1;1;1;1;1;1;1;1;1;1;1;1;1;1;1;1;1;1;1;1;1;1;1;1;1;1;1;1;1;1;1;1;1;1;1;1;1;1;1;1;1;1;1;1;1;1;1;1;1;1;1;1;1;1;1;1;1	9035107;9037897;9038431;9038431;9038828;9038828;9039552;9039552;9039800;9040064;9040080;9041785;9041785;9041785;9041785;9041785;9041858;9047610;9047610;9047610;9047610;9047610;9047610;9047610;9047611;9057448;9057448;9057448;9057448;9057448;9057448;9057448;9057448;9057498;9058152;9058152;9058152;9058152;9058152;9058152;9058152;9058152;9058152;9069504;9069504;9069504;9069504;9069504;9069504;9069504…	9037789;9038024;9038506;9038506;9038929;9038929;9039895;9039662;9039987;9040189;9041937;9041937;9041937;9041937;9041937;9041937;9041937;9047734;9047734;9047734;9047734;9047734;9047734;9047734;9047734;9057608;9057608;9057608;9057608;9057608;9057608;9057608;9057608;9057608;9058250;9058250;9058250;9058250;9058250;9058250;9058250;9058250;9058250;9069594;9069594;9069594;9069594;9069594;9069594;9069604…	-;-;-;-;-;-;-;-;-;-;-;-;-;-;-;-;-;-;-;-;-;-;-;-;-;-;-;-;-;-;-;-;-;-;-;-;-;-;-;-;-;-;-;-;-;-;-;-;-;-;-;-;-;-;-;-;-;-;-;-;-;-;-	6693	3
ENSG00000252404	1	9082696	9082879	+	184	0
ENSG00000180758	1;1;1;1;1;1;1;1	9100305;9104532;9105486;9111169;9111276;9111276;9128645;9128645	9104634;9104634;9105680;9111489;9111370;9111489;9128781;9129170	-;-;-;-;-;-;-;-	5372	62
ENSG00000228526	1;1;1;1;1;1;1	9148011;9151668;9181839;9182007;9182007;9183631;9196912	9151835;9151777;9182295;9182295;9182392;9183750;9196983	-;-;-;-;-;-;-	4571	93
ENSG00000234546	1;1;1;1;1;1;1;1	9182004;9182204;9183633;9183633;9191048;9191393;9191393;9195885	9182316;9182316;9183807;9183807;9191124;9192089;9191967;9196284	+;+;+;+;+;+;+;+	1662	163
ENSG00000281937	1	9197143	9198906	-	1764	12
ENSG00000049239	1;1;1;1;1;1;1;1;1;1;1;1	9234775;9239844;9244925;9244925;9246966;9246966;9262059;9262059;9263509;9263509;9265530;9271145	9235066;9240018;9245561;9245561;9247083;9247083;9262328;9262328;9267898;9271337;9268037;9271337	+;+;+;+;+;+;+;+;+;+;+;+	9321	248
ENSG00000171621	1;1;1;1;1;1;1;1;1;1	9292880;9294528;9351431;9355707;9355743;9355743;9355743;9367448;9367448;9367448	9293071;9294594;9351610;9356585;9356585;9356497;9356585;9367575;9369532;9367863	+;+;+;+;+;+;+;+;+;+	3403	15
ENSG00000235263	1;1	9501092;9503221	9501548;9503471	-;-	708	0
ENSG00000171612	1;1;1;1;1;1;1	9539482;9553626;9567284;9570258;9573346;9579954;9582299	9539747;9553805;9567361;9570358;9573412;9580234;9585179	+;+;+;+;+;+;+	3854	48
ENSG00000231181	1	9576427	9576985	+	559	0
ENSG00000188807	1;1;1;1;1;1;1;1;1;1;1;1;1;1;1;1;1;1;1;1;1;1;1;1;1;1;1;1;1;1;1;1;1	9588922;9588922;9595890;9595890;9596859;9596859;9596897;9598449;9598449;9598449;9601105;9601105;9601105;9602069;9602069;9602069;9606214;9607557;9607557;9607557;9607728;9609840;9609840;9610506;9610506;9610506;9611015;9611753;9611753;9611753;9612986;9612986;9612986	9589043;9589043;9596010;9596010;9597053;9597053;9597053;9598625;9598625;9598625;9601454;9601454;9601454;9602272;9602272;9604954;9606638;9607789;9607685;9607789;9607789;9609911;9609911;9610805;9610805;9610805;9611073;9611890;9611890;9611890;9613247;9614873;9614849	+;+;+;+;+;+;+;+;+;+;+;+;+;+;+;+;+;+;+;+;+;+;+;+;+;+;+;+;+;+;+;+;+	6966	56
ENSG00000171608	1;1;1;1;1;1;1;1;1;1;1;1;1;1;1;1;1;1;1;1;1;1;1;1;1;1;1;1;1;1;1;1;1;1;1;1;1;1;1;1;1;1;1;1;1;1;1;1;1;1;1;1;1;1;1;1;1;1;1;1;1;1;1;1;1;1;1;1;1;1;1;1;1;1;1;1;1;1;1;1;1;1;1;1;1;1;1;1;1;1;1;1;1;1;1;1;1;1;1;1;1;1;1;1;1;1;1;1;1;1;1;1;1;1;1;1;1;1;1;1;1;1;1;1;1;1;1;1	9651732;9651732;9651745;9688176;9691467;9691467;9691467;9691467;9691675;9710198;9710198;9710424;9710424;9710424;9710424;9710424;9715541;9715541;9715541;9715541;9715541;9715699;9715849;9715849;9715849;9715849;9715849;9715849;9716276;9716440;9716440;9716440;9716440;9716440;9716959;9716959;9717064;9717064;9717064;9717064;9717537;9717537;9717537;9717537;9717537;9717537;9718694;9718694;9718694;9718694…	9651802;9651802;9651802;9688313;9691571;9691571;9691571;9691571;9691946;9710280;9710280;9710596;9710596;9710596;9710596;9710596;9715769;9715769;9715769;9715769;9715769;9715769;9716163;9716078;9716078;9716078;9716078;9716078;9716619;9716619;9716619;9716619;9716619;9716619;9717108;9717108;9717108;9717108;9717108;9717108;9717581;9717626;9717626;9717626;9717626;9717626;9718915;9718915;9718915;9718915…	+;+;+;+;+;+;+;+;+;+;+;+;+;+;+;+;+;+;+;+;+;+;+;+;+;+;+;+;+;+;+;+;+;+;+;+;+;+;+;+;+;+;+;+;+;+;+;+;+;+;+;+;+;+;+;+;+;+;+;+;+;+;+;+;+;+;+;+;+;+;+;+;+;+;+;+;+;+;+;+;+;+;+;+;+;+;+;+;+;+;+;+;+;+;+;+;+;+;+;+;+;+;+;+;+;+;+;+;+;+;+;+;+;+;+;+;+;+;+;+;+;+;+;+;+;+;+;+	6332	42
ENSG00000179840	1;1	9652610;9654198	9654043;9654586	-;-	1823	0
ENSG00000233268	1;1	9660828;9662297	9660918;9662626	-;-	421	1
ENSG00000231789	1;1;1	9672426;9680712;9687335	9672719;9681135;9687555	-;-;-	939	138
ENSG00000171603	1;1;1;1;1;1;1;1;1;1;1;1;1;1;1;1;1;1;1;1;1;1;1;1;1;1;1;1;1;1;1;1;1;1;1;1;1;1;1;1;1;1;1;1;1;1;1;1;1;1;1;1;1;1;1;1;1	9729026;9729028;9729028;9729028;9731122;9731206;9731206;9731206;9731761;9731761;9731761;9731761;9733401;9733401;9733401;9733401;9733972;9733972;9733972;9734948;9734948;9734948;9735467;9735467;9735467;9735885;9735885;9735885;9737498;9737498;9741094;9741094;9741094;9743884;9743884;9743884;9744395;9744395;9744395;9749461;9749461;9749461;9749488;9749764;9749764;9749764;9749764;9751473;9751473;9751473…	9730705;9730705;9730705;9730705;9731390;9731390;9731390;9731390;9731896;9731896;9731896;9731896;9733546;9733546;9733486;9733546;9734142;9734142;9734142;9735174;9735174;9735174;9735615;9735615;9735615;9736042;9736042;9736042;9737554;9737554;9741256;9741256;9741256;9744005;9744005;9744005;9744643;9744643;9744643;9749646;9749646;9749646;9749646;9750167;9749913;9749913;9749913;9751681;9751581;9751681…	-;-;-;-;-;-;-;-;-;-;-;-;-;-;-;-;-;-;-;-;-;-;-;-;-;-;-;-;-;-;-;-;-;-;-;-;-;-;-;-;-;-;-;-;-;-;-;-;-;-;-;-;-;-;-;-;-	5559	221
ENSG00000271264	1;1	9780822;9781074	9780900;9781240	+;+	246	0
ENSG00000280113	1	9827610	9828258	-	649	4
ENSG00000178585	1;1;1;1;1;1;1;1;1;1;1;1;1;1;1;1;1;1;1;1;1	9848276;9850109;9850450;9850659;9871187;9871187;9871187;9871187;9871969;9871969;9871969;9871969;9877905;9877905;9877905;9877905;9878140;9883705;9893009;9910095;9910095	9850776;9850776;9850776;9850776;9871277;9871277;9871277;9871277;9872088;9872088;9872088;9872088;9877989;9877989;9877989;9877989;9878176;9883738;9893237;9910336;9910263	-;-;-;-;-;-;-;-;-;-;-;-;-;-;-;-;-;-;-;-;-	3339	121
ENSG00000223989	1;1;1	9848318;9849369;9849986	9848466;9849474;9850154	+;+;+	424	0
ENSG00000162441	1;1;1;1;1;1;1;1;1;1;1;1;1;1;1;1;1;1;1;1;1;1;1;1;1;1;1;1;1;1	9922113;9928939;9929720;9930253;9930261;9931891;9931891;9931891;9931891;9931891;9932803;9932803;9932803;9932803;9934762;9934762;9934762;9934762;9935492;9935492;9935492;9935492;9936519;9936519;9936519;9942624;9942624;9942624;9943249;9943349	9922358;9930457;9930457;9930457;9930457;9932180;9931972;9931972;9931972;9931972;9932898;9932898;9932898;9932898;9934860;9934860;9934860;9934860;9935627;9935627;9935627;9935620;9936627;9936627;9936627;9942782;9942768;9942782;9943329;9943407	-;-;-;-;-;-;-;-;-;-;-;-;-;-;-;-;-;-;-;-;-;-;-;-;-;-;-;-;-;-	2794	1426
ENSG00000228150	1;1	9942923;9949638	9943025;9949974	+;+	440	29
ENSG00000173614	1;1;1;1;1;1;1;1;1;1;1;1;1;1;1;1;1;1;1;1	9943428;9943428;9943429;9943488;9972018;9972018;9972018;9972018;9975592;9975592;9975592;9981031;9981031;9981031;9981052;9981256;9982301;9982301;9983004;9985136	9943515;9943515;9943515;9943515;9972503;9972188;9972188;9972188;9975775;9975775;9975775;9981170;9981170;9981170;9981170;9981766;9985498;9982870;9983669;9985501	+;+;+;+;+;+;+;+;+;+;+;+;+;+;+;+;+;+;+;+	4610	1200
ENSG00000202415	1	9947318	9947636	+	319	11
ENSG00000283611	1;1;1;1	9951231;9952339;9955821;9960714	9951297;9952469;9955915;9960832	-;-;-;-	412	2
ENSG00000265521	1	9967381	9967458	+	78	2
ENSG00000241326	1;1	9983141;9984283	9983290;9984568	+;+	436	0
ENSG00000162444	1;1;1;1;1;1;1;1;1	9997206;9997216;10004093;10007570;10007570;10008173;10008173;10015782;10015782	9997331;9997331;10004307;10007748;10007748;10008274;10008274;10016020;10016020	+;+;+;+;+;+;+;+;+	861	62
ENSG00000130939	1;1;1;1;1;1;1;1;1;1;1;1;1;1;1;1;1;1;1;1;1;1;1;1;1;1;1;1;1;1;1;1;1;1;1;1;1;1;1;1;1;1;1;1;1;1;1;1;1;1;1;1;1;1;1;1;1;1;1;1;1;1;1;1;1;1;1;1;1;1;1;1;1;1;1;1;1;1;1;1;1;1;1;1;1;1;1;1;1;1;1;1;1;1;1	10032832;10033274;10033596;10072028;10072028;10072028;10072454;10095461;10095461;10100861;10101108;10101108;10102948;10102948;10102948;10105516;10105516;10106197;10107331;10117459;10117459;10117459;10119513;10119513;10119513;10121962;10121962;10121962;10122042;10126794;10126794;10126794;10126794;10128339;10129392;10129392;10129392;10129392;10130500;10130500;10130500;10130500;10130715;10130715;101…	10033694;10033694;10033694;10072214;10072214;10072214;10073118;10095596;10095596;10101195;10101195;10101195;10103185;10103092;10103092;10105744;10105744;10106583;10107374;10117600;10117600;10117600;10119613;10119613;10119613;10122076;10122076;10122076;10122076;10126877;10126877;10126877;10126877;10129448;10129448;10129448;10129448;10129448;10130616;10130616;10130616;10130616;10130813;10130813;101…	+;+;+;+;+;+;+;+;+;+;+;+;+;+;+;+;+;+;+;+;+;+;+;+;+;+;+;+;+;+;+;+;+;+;+;+;+;+;+;+;+;+;+;+;+;+;+;+;+;+;+;+;+;+;+;+;+;+;+;+;+;+;+;+;+;+;+;+;+;+;+;+;+;+;+;+;+;+;+;+;+;+;+;+;+;+;+;+;+;+;+;+;+;+;+	9128	711
ENSG00000224340	1	10054445	10054781	-	337	1
ENSG00000233623	1;1	10058671;10059242	10058943;10059648	+;+	680	0
ENSG00000201746	1	10163268	10163374	+	107	5
ENSG00000054523	1;1;1;1;1;1;1;1;1;1;1;1;1;1;1;1;1;1;1;1;1;1;1;1;1;1;1;1;1;1;1;1;1;1;1;1;1;1;1;1;1;1;1;1;1;1;1;1;1;1;1;1;1;1;1;1;1;1;1;1;1;1;1;1;1;1;1;1;1;1;1;1;1;1;1;1;1;1;1;1;1;1;1;1;1;1;1;1;1;1;1;1;1;1;1;1;1;1;1;1;1;1;1;1;1;1;1;1;1;1;1;1;1;1;1;1;1;1;1;1;1;1;1;1;1;1;1;1;1;1;1;1;1;1;1;1;1;1;1;1;1;1;1;1;1;1;1;1;1;1;1;1;1;1;1;1;1;1;1;1;1;1;1;1;1;1;1;1;1;1;1;1;1;1;1;1;1;1;1;1;1;1;1;1;1;1;1;1;1;1;1;1;1;1;1;1;1;1;1;1…	10210805;10210805;10211616;10230764;10232250;10232250;10232250;10232250;10232250;10232329;10232329;10256247;10256247;10256247;10256247;10256247;10256247;10256247;10258493;10258493;10258493;10258493;10258493;10258493;10258493;10261905;10261905;10261905;10261905;10261905;10261905;10261905;10267380;10267380;10267380;10267380;10267380;10267380;10267380;10268152;10268152;10268152;10268152;10268152;102…	10210878;10210878;10211738;10230997;10232434;10232434;10232434;10232434;10232434;10232434;10232434;10256323;10256323;10256323;10256323;10256323;10256323;10256323;10258672;10258672;10258672;10258672;10258672;10258672;10258672;10261970;10261970;10261970;10261970;10261970;10261970;10261970;10267558;10267558;10267558;10267558;10267558;10267558;10267558;10268263;10268263;10268263;10268263;10268263;102…	+;+;+;+;+;+;+;+;+;+;+;+;+;+;+;+;+;+;+;+;+;+;+;+;+;+;+;+;+;+;+;+;+;+;+;+;+;+;+;+;+;+;+;+;+;+;+;+;+;+;+;+;+;+;+;+;+;+;+;+;+;+;+;+;+;+;+;+;+;+;+;+;+;+;+;+;+;+;+;+;+;+;+;+;+;+;+;+;+;+;+;+;+;+;+;+;+;+;+;+;+;+;+;+;+;+;+;+;+;+;+;+;+;+;+;+;+;+;+;+;+;+;+;+;+;+;+;+;+;+;+;+;+;+;+;+;+;+;+;+;+;+;+;+;+;+;+;+;+;+;+;+;+;+;+;+;+;+;+;+;+;+;+;+;+;+;+;+;+;+;+;+;+;+;+;+;+;+;+;+;+;+;+;+;+;+;+;+;+;+;+;+;+;+;+;+;+;+;+;+…	17720	1228
ENSG00000264881	1	10227718	10227803	+	86	0
ENSG00000199562	1	10298966	10299072	+	107	8
ENSG00000264501	1	10306465	10306757	+	293	0
ENSG00000142657	1;1;1;1;1;1;1;1;1;1;1;1;1;1;1;1;1;1;1;1;1;1;1;1;1;1;1;1;1;1;1;1;1;1;1;1;1;1;1;1;1;1;1;1;1;1;1;1;1;1;1;1;1;1	10398592;10399044;10399073;10399080;10399112;10399498;10399629;10399629;10399629;10399629;10399629;10399632;10400376;10400393;10400393;10400393;10400393;10403071;10403071;10403071;10403071;10404161;10404161;10404161;10404161;10404161;10408071;10408071;10408071;10408071;10411418;10411418;10411418;10411418;10412834;10413062;10413062;10413062;10415292;10416987;10416987;10416987;10416987;10417376;104…	10398751;10399125;10399125;10399125;10399125;10399704;10399704;10399704;10400008;10399704;10399704;10399704;10400572;10400572;10400572;10400572;10400572;10403136;10403136;10403136;10403136;10404279;10404279;10404279;10404276;10404279;10408140;10408140;10408140;10408140;10411552;10411552;10411552;10411552;10413251;10413251;10413251;10413251;10415392;10417044;10417117;10417117;10417117;10417509;104…	+;+;+;+;+;+;+;+;+;+;+;+;+;+;+;+;+;+;+;+;+;+;+;+;+;+;+;+;+;+;+;+;+;+;+;+;+;+;+;+;+;+;+;+;+;+;+;+;+;+;+;+;+;+	2966	4537
ENSG00000271989	1	10429881	10430677	-	797	0
ENSG00000251503	1;1;1;1;1;1;1;1;1;1;1;1;1;1;1;1;1;1;1;1;1;1	10430102;10430384;10430435;10430804;10431258;10433842;10433842;10433842;10434657;10434657;10434657;10434657;10440347;10440347;10440347;10440347;10442265;10451377;10451377;10451377;10451377;10451377	10430568;10430568;10430568;10431401;10431401;10433965;10433965;10433965;10434690;10434690;10434690;10434690;10440413;10440413;10440413;10440413;10442441;10451659;10452003;10451411;10451659;10452153	+;+;+;+;+;+;+;+;+;+;+;+;+;+;+;+;+;+;+;+;+;+	2244	26
ENSG00000175279	1;1;1;1;1;1;1;1;1;1;1;1;1;1;1;1;1	10430443;10430512;10430783;10430876;10431123;10433842;10433842;10434657;10434657;10440123;10440347;10440347;10440347;10442265;10442265;10442265;10442265	10430568;10430568;10431401;10431130;10431401;10433965;10433965;10434690;10434690;10440413;10440413;10440413;10440413;10442502;10442657;10442334;10442809	+;+;+;+;+;+;+;+;+;+;+;+;+;+;+;+;+	1739	115
ENSG00000241563	1;1	10449719;10451377	10450322;10451902	+;+	1130	17
ENSG00000160049	1;1;1;1;1;1;1;1;1;1;1;1;1;1;1;1	10456522;10461643;10462468;10462988;10463058;10463431;10463431;10467190;10467190;10467190;10469177;10469177;10469177;10472323;10472323;10472323	10461702;10461702;10463209;10463209;10463209;10463620;10463620;10467332;10467332;10467332;10469338;10469338;10469338;10472488;10472479;10472526	-;-;-;-;-;-;-;-;-;-;-;-;-;-;-;-	6622	2993
ENSG00000203469	1;1	10458555;10459090	10458772;10459338	+;+	467	0
ENSG00000142655	1;1;1;1;1;1;1;1;1;1;1;1;1;1;1;1;1;1;1;1;1	10472288;10474887;10474982;10495274;10495274;10495274;10517028;10535888;10536213;10536213;10536213;10536213;10599238;10599238;10618332;10618332;10623019;10623019;10624340;10627272;10629531	10472580;10475002;10475002;10495321;10495321;10495321;10517131;10536060;10536289;10536297;10536297;10536572;10599366;10599366;10618417;10618417;10623286;10623121;10624437;10627363;10630758	+;+;+;+;+;+;+;+;+;+;+;+;+;+;+;+;+;+;+;+;+	2995	152
ENSG00000243267	1	10616836	10617115	+	280	0
ENSG00000130940	1;1;1;1;1;1;1;1;1;1;1;1;1;1;1;1;1;1;1;1;1;1;1;1;1;1;1;1;1;1;1;1;1;1;1;1;1;1;1;1;1;1;1;1;1;1;1;1;1;1;1;1;1;1;1;1;1;1;1;1;1	10636604;10637121;10638715;10642082;10642859;10642859;10643160;10643160;10644917;10644917;10646128;10647213;10647801;10649070;10649070;10649283;10649283;10650484;10650692;10650692;10650941;10650941;10650941;10652984;10653377;10653377;10654419;10654419;10654419;10655649;10655649;10655649;10656646;10656646;10656646;10658007;10658508;10658508;10658508;10659702;10659702;10659702;10659702;10660737;106…	10640059;10637408;10638763;10642322;10643000;10643000;10643311;10643311;10645076;10645088;10646326;10648139;10648139;10649192;10649192;10649437;10649437;10650755;10650755;10650755;10651100;10651076;10651076;10654218;10654218;10654218;10654591;10654591;10654591;10655813;10655813;10655813;10656736;10656736;10656736;10658576;10658576;10658576;10658576;10661398;10660536;10660536;10660536;10660856;106…	-;-;-;-;-;-;-;-;-;-;-;-;-;-;-;-;-;-;-;-;-;-;-;-;-;-;-;-;-;-;-;-;-;-;-;-;-;-;-;-;-;-;-;-;-;-;-;-;-;-;-;-;-;-;-;-;-;-;-;-;-	11336	753
ENSG00000272078	1;1	10639241;10647248	10640077;10654333	+;+	7923	4
ENSG00000225158	1	10895761	10895998	+	238	0
ENSG00000175262	1;1;1;1;1;1;1;1;1;1;1;1;1;1;1;1;1;1;1;1;1;1;1;1;1;1;1;1;1;1;1;1;1;1;1;1;1	10946471;10946473;10946473;10946475;10946730;10947643;10947643;10947643;10947643;10947643;10949624;10949624;10949702;10954019;10954019;10954019;10954990;10954990;10954990;10957023;10957023;10957585;10957616;10957616;10958714;10958714;10958714;10964128;10964128;10964128;10966358;10966358;10969970;10969970;10976156;10976156;10982012	10946738;10946741;10946741;10946586;10946741;10948844;10948844;10947870;10948844;10949751;10949814;10949814;10949814;10954142;10954142;10954142;10955186;10955186;10955186;10957107;10957107;10957753;10957753;10957753;10958752;10958752;10958752;10964271;10964271;10964201;10966482;10966482;10970089;10970089;10976215;10976256;10982037	-;-;-;-;-;-;-;-;-;-;-;-;-;-;-;-;-;-;-;-;-;-;-;-;-;-;-;-;-;-;-;-;-;-;-;-;-	3573	19
ENSG00000215785	1;1	10990978;10991418	10991091;10991797	-;-	494	1
ENSG00000120948	1;1;1;1;1;1;1;1;1;1;1;1;1;1;1;1;1;1;1;1;1;1;1;1;1;1;1;1;1;1;1;1;1;1;1;1;1;1;1;1;1;1;1;1;1;1;1;1;1;1;1;1;1;1;1;1;1;1;1;1;1;1;1;1;1;1;1;1;1;1;1;1;1;1;1;1;1;1;1;1;1;1;1;1;1;1;1;1;1;1;1;1;1;1;1;1;1;1;1;1;1;1;1;1;1;1;1;1;1;1;1;1;1;1;1;1;1;1;1;1;1;1;1;1;1;1;1;1;1;1	11012344;11012400;11012622;11012653;11012654;11012654;11012654;11012670;11013716;11013716;11013716;11013716;11013716;11013716;11013716;11013716;11013716;11013716;11013728;11013728;11015524;11016123;11016844;11016844;11016844;11016844;11016844;11016844;11016844;11016844;11016844;11016844;11016844;11016859;11016865;11016878;11016966;11018374;11018733;11018733;11018733;11018733;11018733;11018733;110…	11012428;11012743;11012743;11012743;11012743;11012743;11012743;11012743;11013965;11013965;11013965;11013965;11013965;11013965;11013965;11013965;11013965;11013965;11013965;11013965;11015646;11016254;11017007;11017007;11017007;11017007;11017007;11017007;11017007;11017007;11017007;11017007;11017007;11017007;11017007;11017007;11017007;11018453;11019186;11018873;11018873;11018873;11018873;11018873;110…	+;+;+;+;+;+;+;+;+;+;+;+;+;+;+;+;+;+;+;+;+;+;+;+;+;+;+;+;+;+;+;+;+;+;+;+;+;+;+;+;+;+;+;+;+;+;+;+;+;+;+;+;+;+;+;+;+;+;+;+;+;+;+;+;+;+;+;+;+;+;+;+;+;+;+;+;+;+;+;+;+;+;+;+;+;+;+;+;+;+;+;+;+;+;+;+;+;+;+;+;+;+;+;+;+;+;+;+;+;+;+;+;+;+;+;+;+;+;+;+;+;+;+;+;+;+;+;+;+;+	6071	2613
ENSG00000277726	1;1;1;1;1;1;1;1;1;1;1;1;1;1;1;1;1;1;1;1;1;1;1;1	11012662;11013716;11016844;11018733;11020429;11020506;11022124;11022124;11022144;11023193;11023193;11023198;11024064;11024793;11025110;11025110;11025110;11025110;11029687;11030179;11030179;11030179;11030179;11030179	11012743;11013965;11017007;11018873;11020599;11020599;11022241;11022250;11022250;11023329;11023329;11023329;11024335;11025208;11025208;11025208;11025208;11025208;11029781;11030497;11030525;11030526;11030430;11030528	+;+;+;+;+;+;+;+;+;+;+;+;+;+;+;+;+;+;+;+;+;+;+;+	2205	0
ENSG00000009724	1;1;1;1;1;1;1;1;1;1;1;1;1;1;1;1;1;1;1;1;1	11026523;11030176;11030748;11034828;11037693;11037693;11042875;11042875;11043339;11044798;11044798;11045408;11045408;11046556;11046556;11046891;11046891;11046891;11047203;11047203;11047203	11027648;11030250;11030882;11034906;11037811;11037811;11043198;11043022;11043535;11044953;11046733;11045539;11045539;11046733;11046733;11047119;11047119;11047119;11047233;11047227;11047223	-;-;-;-;-;-;-;-;-;-;-;-;-;-;-;-;-;-;-;-;-	4251	9
ENSG00000271895	1;1;1	11029659;11029758;11029902	11030528;11029781;11030528	+;+;+	870	27
ENSG00000116649	1;1;1;1;1;1;1;1;1;1;1;1;1;1;1;1;1;1;1;1;1;1;1	11054584;11054589;11054664;11054962;11054962;11055781;11055781;11056011;11056011;11056011;11056604;11056604;11056604;11056702;11058710;11058800;11058800;11058800;11059225;11059225;11059225;11059777;11059777	11054885;11054885;11055084;11055084;11055204;11055926;11055820;11056094;11056094;11056094;11056757;11056757;11056757;11056757;11058873;11058892;11058892;11058892;11059686;11059380;11059345;11060020;11060024	-;-;-;-;-;-;-;-;-;-;-;-;-;-;-;-;-;-;-;-;-;-;-	1898	303
ENSG00000171824	1;1;1;1;1;1;1;1;1;1;1;1;1;1;1;1;1;1;1;1;1;1;1;1;1;1;1;1;1;1;1;1;1;1;1;1;1;1;1;1;1;1;1;1;1;1;1;1;1;1;1;1;1;1;1;1;1;1;1;1;1;1;1;1;1;1;1;1;1;1;1;1;1;1;1;1;1;1;1;1;1;1;1;1;1;1;1;1;1	11066618;11066618;11066621;11066685;11068008;11068008;11068008;11068008;11068645;11068645;11068645;11068645;11068645;11068654;11069559;11069559;11069559;11069559;11069559;11070900;11070900;11070900;11070900;11070900;11072087;11072087;11072087;11072087;11073934;11073934;11074231;11074231;11074231;11074288;11076842;11076842;11076842;11076842;11077009;11077330;11077365;11077365;11077601;11077601;110…	11066748;11066748;11066748;11066748;11068084;11068084;11068084;11068084;11068706;11068924;11068706;11068706;11068706;11068706;11069730;11069730;11069730;11069730;11069730;11070973;11073026;11070988;11070973;11070973;11072395;11072171;11072171;11072171;11074008;11074008;11074326;11074326;11074326;11074326;11076948;11077651;11076948;11076948;11077443;11077443;11077443;11077443;11077651;11077651;110…	-;-;-;-;-;-;-;-;-;-;-;-;-;-;-;-;-;-;-;-;-;-;-;-;-;-;-;-;-;-;-;-;-;-;-;-;-;-;-;-;-;-;-;-;-;-;-;-;-;-;-;-;-;-;-;-;-;-;-;-;-;-;-;-;-;-;-;-;-;-;-;-;-;-;-;-;-;-;-;-;-;-;-;-;-;-;-;-;-	6003	1436
ENSG00000226849	1;1	11068471;11070659	11068713;11073097	+;+	2682	1
ENSG00000230337	1;1;1;1	11099675;11099675;11101801;11101801	11099910;11099814;11102100;11102051	+;+;+;+	536	89
ENSG00000198793	1;1;1;1;1;1;1;1;1;1;1;1;1;1;1;1;1;1;1;1;1;1;1;1;1;1;1;1;1;1;1;1;1;1;1;1;1;1;1;1;1;1;1;1;1;1;1;1;1;1;1;1;1;1;1;1;1;1;1;1;1;1;1;1;1;1;1;1;1;1;1;1;1;1;1;1;1;1;1;1;1;1;1;1;1;1;1;1;1;1;1;1;1;1;1;1;1;1;1;1;1;1;1;1;1;1	11106535;11106535;11107285;11107307;11108181;11108181;11108181;11108181;11109290;11109290;11109290;11109290;11109303;11109649;11109649;11109649;11109649;11109649;11111514;11112852;11112852;11112852;11112852;11112852;11114318;11114318;11114318;11114318;11114318;11114813;11114813;11114813;11114813;11115396;11115396;11115396;11115396;11117004;11117004;11121246;11121246;11121979;11121979;11124498;111…	11107500;11107500;11107500;11107500;11108286;11108286;11108286;11108286;11109370;11109370;11109370;11109370;11109370;11109729;11109729;11109729;11109729;11109729;11111753;11112917;11112917;11112917;11112917;11112917;11114453;11114453;11114629;11114453;11114453;11114887;11114887;11114887;11114887;11115663;11115527;11115468;11115468;11117086;11117086;11121368;11121368;11122126;11122126;11124633;111…	-;-;-;-;-;-;-;-;-;-;-;-;-;-;-;-;-;-;-;-;-;-;-;-;-;-;-;-;-;-;-;-;-;-;-;-;-;-;-;-;-;-;-;-;-;-;-;-;-;-;-;-;-;-;-;-;-;-;-;-;-;-;-;-;-;-;-;-;-;-;-;-;-;-;-;-;-;-;-;-;-;-;-;-;-;-;-;-;-;-;-;-;-;-;-;-;-;-;-;-;-;-;-;-;-;-	12119	745
ENSG00000225602	1;1;1;1;1;1;1;1	11143898;11144424;11144667;11144667;11145153;11145153;11149270;11149270	11143987;11144481;11144886;11144886;11145279;11145279;11149537;11149537	+;+;+;+;+;+;+;+	763	0
ENSG00000253086	1	11152350	11152452	+	103	0
ENSG00000171819	1;1;1;1;1;1;1;1	11189341;11192270;11193580;11193627;11194461;11194526;11194854;11194854	11189955;11192370;11193774;11193774;11194659;11194659;11195981;11195178	+;+;+;+;+;+;+;+	2238	32
ENSG00000207451	1	11226254	11226360	+	107	0
ENSG00000238173	1	11232963	11233112	+	150	0
ENSG00000120942	1;1;1;1;1;1;1;1;1;1;1;1	11273206;11273528;11273889;11273934;11285644;11285644;11285644;11292049;11293467;11294873;11294873;11294873	11274060;11274060;11274060;11274060;11285732;11288434;11285732;11292147;11293626;11296049;11295183;11295164	+;+;+;+;+;+;+;+;+;+;+;+	5082	759
ENSG00000238199	1;1	11278616;11279168	11278868;11279351	-;-	437	9
ENSG00000224338	1	11425257	11425821	-	565	0
ENSG00000204624	1;1;1;1;1;1;1;1;1;1;1;1;1;1;1;1;1;1;1;1;1;1;1;1;1;1;1;1	11479166;11479238;11481258;11500990;11502678;11514390;11515369;11516001;11517463;11519355;11519719;11520687;11523942;11525176;11526651;11529556;11529787;11530907;11531565;11533676;11534381;11534381;11535011;11535011;11535478;11535478;11536324;11536324	11479372;11479372;11481960;11502088;11502897;11514526;11515503;11516161;11517602;11519503;11519880;11520848;11524055;11525312;11526835;11529686;11529959;11531033;11531710;11533827;11534540;11534540;11535124;11535124;11535644;11535644;11537225;11537584	+;+;+;+;+;+;+;+;+;+;+;+;+;+;+;+;+;+;+;+;+;+;+;+;+;+;+;+	6142	1
ENSG00000235643	1;1;1	11609531;11611843;11612790	11610113;11611978;11613355	+;+;+	1285	0
ENSG00000116661	1;1;1;1;1;1;1;1;1;1;1;1;1;1;1;1;1	11648367;11649087;11649528;11649779;11649874;11649945;11649945;11650466;11650466;11650466;11650547;11650737;11653391;11653391;11654031;11654319;11655640	11648828;11649225;11649874;11649874;11650074;11650074;11650074;11650834;11650834;11650713;11650834;11650834;11653529;11653427;11654197;11654682;11655785	-;-;-;-;-;-;-;-;-;-;-;-;-;-;-;-;-	2333	666
ENSG00000132879	1;1;1;1;1;1;1;1;1;1;1;1;1;1;1;1;1;1;1;1;1;1;1;1;1;1;1;1;1;1;1;1;1;1;1;1;1;1;1;1;1;1;1;1;1;1;1;1;1;1;1	11654375;11654857;11654857;11654881;11654901;11654910;11654910;11655328;11655328;11655670;11655806;11655806;11655806;11655806;11655806;11655806;11655806;11656065;11658267;11658267;11658267;11658267;11658267;11658267;11658267;11658267;11658533;11658533;11658533;11658542;11658736;11658736;11658736;11658736;11658736;11658736;11658736;11658736;11658736;11661130;11661130;11661130;11661130;11661130;116…	11654581;11654952;11654952;11654952;11654952;11654952;11654952;11655699;11655699;11655699;11656100;11656100;11656100;11656100;11656100;11656100;11656100;11656100;11658364;11658364;11658364;11658393;11658364;11658393;11658364;11658364;11658628;11658628;11658628;11658628;11658871;11658871;11658871;11658871;11658871;11658871;11658871;11658871;11658868;11661308;11661308;11662291;11661349;11663326;116…	+;+;+;+;+;+;+;+;+;+;+;+;+;+;+;+;+;+;+;+;+;+;+;+;+;+;+;+;+;+;+;+;+;+;+;+;+;+;+;+;+;+;+;+;+;+;+;+;+;+;+	3527	209
ENSG00000116663	1;1;1;1;1;1;1;1;1;1;1;1;1;1	11664124;11664486;11668656;11668656;11668696;11671266;11671266;11671266;11671928;11671928;11673277;11673277;11673615;11673615	11664255;11664735;11668944;11668944;11668944;11671392;11671392;11671392;11672064;11672023;11673412;11673412;11674030;11674354	+;+;+;+;+;+;+;+;+;+;+;+;+;+	1811	130
ENSG00000116670	1;1;1;1;1;1;1;1;1;1;1;1;1;1;1;1;1;1;1;1;1;1;1;1;1;1;1;1;1;1;1;1;1;1;1;1;1;1;1;1;1;1;1;1;1;1;1;1;1;1;1;1;1;1;1;1;1;1;1;1;1;1;1;1;1;1;1;1;1	11674480;11674481;11674525;11674678;11674748;11675082;11675082;11675082;11675082;11675082;11675656;11675657;11675658;11675658;11675658;11675658;11675658;11675700;11676046;11676046;11676046;11676046;11676046;11676046;11676046;11676809;11676809;11676848;11676848;11676848;11676848;11676848;11676848;11676872;11677543;11677543;11677543;11677543;11677543;11677543;11677543;11677543;11680353;11680353;116…	11674816;11674816;11674816;11674816;11674816;11675174;11675174;11675174;11675174;11675174;11675731;11675731;11675731;11675731;11675731;11675731;11675731;11676140;11676140;11676140;11676140;11676140;11676140;11676140;11676140;11676948;11676948;11676948;11676948;11676948;11676948;11676948;11676948;11677614;11677614;11677614;11677614;11677614;11677614;11677614;11677614;11677614;11680471;11680471;116…	-;-;-;-;-;-;-;-;-;-;-;-;-;-;-;-;-;-;-;-;-;-;-;-;-;-;-;-;-;-;-;-;-;-;-;-;-;-;-;-;-;-;-;-;-;-;-;-;-;-;-;-;-;-;-;-;-;-;-;-;-;-;-;-;-;-;-;-;-	3324	1278
ENSG00000162490	1;1;1;1;1;1;1	11691729;11706249;11709275;11711851;11712340;11715119;11719584	11691853;11706709;11709465;11711965;11712429;11715208;11725857	+;+;+;+;+;+;+	7346	5
ENSG00000177674	1;1;1;1;1;1;1;1;1;1;1;1;1;1;1;1;1;1;1;1;1;1;1;1;1;1;1;1;1;1;1;1;1;1;1;1;1;1;1;1;1;1;1;1;1;1;1;1;1;1;1;1;1;1;1;1;1;1;1;1;1;1;1;1;1;1;1;1	11736084;11736117;11736124;11736130;11736142;11736147;11736153;11736155;11736173;11736175;11744533;11745801;11745803;11745803;11745803;11745803;11745803;11745803;11745803;11745803;11745803;11745930;11745988;11745998;11746009;11746127;11746127;11746127;11746127;11747440;11747440;11747440;11747440;11747440;11747440;11747440;11747440;11747440;11747440;11747440;11747512;11748415;11748415;11748415;117…	11736235;11736235;11736235;11736235;11736235;11736235;11736235;11736235;11736235;11736235;11744568;11745837;11745837;11745837;11745837;11745837;11745837;11746672;11745837;11745837;11745837;11746223;11746223;11746223;11746223;11746223;11746223;11746223;11746223;11747545;11747545;11747545;11747545;11747545;11747545;11747545;11747545;11747545;11747545;11747545;11747545;11748610;11748610;11748589;117…	+;+;+;+;+;+;+;+;+;+;+;+;+;+;+;+;+;+;+;+;+;+;+;+;+;+;+;+;+;+;+;+;+;+;+;+;+;+;+;+;+;+;+;+;+;+;+;+;+;+;+;+;+;+;+;+;+;+;+;+;+;+;+;+;+;+;+;+	2435	990
ENSG00000215910	1;1;1;1;1;1;1;1;1;1;1;1;1;1;1;1;1;1;1;1;1;1;1;1;1;1;1;1;1;1;1;1;1;1;1;1;1;1;1;1;1;1;1;1;1;1;1;1;1;1;1;1;1;1;1;1;1;1;1;1;1;1;1;1;1;1;1;1;1	11761787;11764331;11765857;11766742;11766964;11767221;11767221;11768077;11768077;11768973;11771524;11771524;11772082;11772082;11772122;11775435;11775435;11775435;11776464;11776464;11776464;11777129;11778660;11778660;11778926;11778926;11778931;11779802;11779802;11779802;11779817;11782189;11782189;11782189;11782194;11784174;11784174;11784174;11784174;11785148;11785148;11785148;11785148;11785171;117…	11762274;11764482;11766576;11767085;11767085;11767264;11767264;11768275;11768319;11769127;11771636;11771636;11772259;11772259;11772259;11775610;11775610;11775610;11776638;11776638;11776638;11778310;11778816;11778816;11779080;11779080;11779080;11780010;11780010;11780010;11780010;11782333;11782333;11782333;11782333;11784593;11784593;11784593;11784593;11785289;11785289;11785289;11785289;11785289;117…	+;+;+;+;+;+;+;+;+;+;+;+;+;+;+;+;+;+;+;+;+;+;+;+;+;+;+;+;+;+;+;+;+;+;+;+;+;+;+;+;+;+;+;+;+;+;+;+;+;+;+;+;+;+;+;+;+;+;+;+;+;+;+;+;+;+;+;+;+	6499	0
ENSG00000177553	1;1;1	11777077;11778645;11779123	11778284;11778807;11779619	-;-;-	1868	0
ENSG00000177000	1;1;1;1;1;1;1;1;1;1;1;1;1;1;1;1;1;1;1;1;1;1;1;1;1;1;1;1;1;1;1;1;1;1;1;1;1;1;1;1;1;1;1;1;1;1;1;1;1;1;1;1;1;1;1;1;1;1;1;1	11785723;11785730;11786603;11788294;11791207;11791207;11791207;11791207;11792278;11792278;11792278;11792278;11793907;11793907;11793907;11793907;11794358;11794358;11794358;11794358;11794729;11794729;11794729;11794729;11795098;11795098;11795098;11795098;11796206;11796206;11796206;11796206;11800212;11800212;11800212;11800212;11801161;11801161;11801161;11801161;11801205;11802881;11802881;11802881;118…	11790898;11790898;11790898;11790898;11791326;11791326;11791326;11791326;11792379;11792379;11792379;11792379;11794089;11794089;11794089;11794089;11794538;11794538;11794538;11794538;11794863;11794863;11794863;11794863;11795348;11795348;11795348;11795348;11796399;11796399;11796399;11796399;11800322;11800322;11800322;11800322;11801399;11801399;11801399;11801399;11801399;11803129;11803129;11803129;118…	-;-;-;-;-;-;-;-;-;-;-;-;-;-;-;-;-;-;-;-;-;-;-;-;-;-;-;-;-;-;-;-;-;-;-;-;-;-;-;-;-;-;-;-;-;-;-;-;-;-;-;-;-;-;-;-;-;-;-;-	10214	525
ENSG00000011021	1;1;1;1;1;1;1;1;1;1;1;1;1;1;1;1;1;1;1;1;1;1;1;1;1;1;1;1;1;1;1;1;1;1;1;1;1;1;1;1;1;1;1;1;1;1;1;1;1;1;1;1;1;1;1;1;1;1;1;1;1;1;1;1;1;1;1;1;1;1;1;1;1;1;1;1;1;1;1;1;1;1;1;1;1;1;1;1;1;1;1;1;1;1;1;1;1;1;1;1;1;1;1;1;1;1;1;1;1;1;1	11806096;11806211;11806213;11806260;11806263;11806263;11806263;11807131;11807131;11807131;11807131;11807131;11807131;11807131;11815846;11815846;11815846;11815846;11815846;11815846;11816615;11816615;11816615;11816615;11816615;11816615;11816615;11819488;11819488;11819488;11819488;11819488;11819488;11819488;11820362;11822695;11822695;11822695;11822695;11822695;11822695;11823707;11823707;11823707;118…	11806349;11806349;11806349;11806349;11806349;11806349;11806349;11807190;11807190;11807190;11807190;11807190;11807190;11807190;11815911;11815911;11815911;11815911;11815911;11815911;11816680;11816680;11816680;11816680;11816680;11816680;11816680;11819554;11819554;11819554;11819554;11819554;11819554;11819554;11820779;11822801;11822801;11822801;11822801;11822801;11822801;11823833;11823833;11823833;118…	+;+;+;+;+;+;+;+;+;+;+;+;+;+;+;+;+;+;+;+;+;+;+;+;+;+;+;+;+;+;+;+;+;+;+;+;+;+;+;+;+;+;+;+;+;+;+;+;+;+;+;+;+;+;+;+;+;+;+;+;+;+;+;+;+;+;+;+;+;+;+;+;+;+;+;+;+;+;+;+;+;+;+;+;+;+;+;+;+;+;+;+;+;+;+;+;+;+;+;+;+;+;+;+;+;+;+;+;+;+;+	6938	498
ENSG00000242349	1;1;1;1;1;1;1	11841017;11843704;11843861;11845547;11845547;11847434;11847577	11841207;11844073;11844073;11845766;11845766;11847684;11848079	+;+;+;+;+;+;+	1427	7233
ENSG00000276470	1	11843812	11843984	+	173	0
ENSG00000278852	1	11845549	11845697	+	149	0
ENSG00000175206	1;1;1;1;1;1;1;1;1;1	11845709;11845712;11845879;11846012;11847113;11847113;11847113;11847562;11847562;11848081	11846014;11846008;11846014;11846014;11847439;11847439;11847439;11847783;11847783;11848345	-;-;-;-;-;-;-;-;-;-	1120	192546
ENSG00000275915	1	11847442	11847549	+	108	0
ENSG00000120937	1;1;1	11857464;11858214;11858702	11857671;11858469;11858931	-;-;-	694	81333
ENSG00000224904	1	11877770	11880406	+	2637	0
ENSG00000199347	1	11908152	11908271	+	120	0
ENSG00000201801	1	11909808	11909927	-	120	0
ENSG00000116685	1;1;1;1;1;1;1;1;1	11919591;11920183;11922175;11922636;11922636;11925205;11925205;11925205;11926303	11920332;11920332;11923489;11923489;11923489;11926269;11926428;11926423;11926403	-;-;-;-;-;-;-;-;-	3281	283
ENSG00000083444	1;1;1;1;1;1;1;1;1;1;1;1;1;1;1;1;1;1;1;1;1;1;1;1;1;1;1;1;1;1;1;1;1;1;1;1;1;1;1;1;1;1;1;1;1;1;1;1;1;1;1;1;1;1;1;1;1;1;1;1;1;1	11934205;11934694;11934734;11934743;11934753;11944522;11947976;11947976;11947976;11947976;11947976;11949773;11949773;11949773;11949773;11949773;11950357;11950357;11950357;11950357;11950357;11952623;11952623;11952623;11952623;11952623;11954301;11954574;11954830;11954830;11954830;11956917;11956917;11956917;11957090;11957842;11957842;11957842;11957842;11958516;11958516;11958516;11960646;11963532;119…	11934323;11934855;11934855;11934855;11934855;11944662;11948067;11948067;11948067;11948067;11948067;11949906;11949906;11949906;11949906;11949906;11950520;11950520;11950520;11950520;11950520;11952735;11952735;11952735;11952691;11952735;11954893;11954767;11954893;11954893;11954893;11957014;11957014;11957014;11957193;11957943;11957943;11957943;11957943;11958593;11958647;11958620;11960767;11963636;119…	+;+;+;+;+;+;+;+;+;+;+;+;+;+;+;+;+;+;+;+;+;+;+;+;+;+;+;+;+;+;+;+;+;+;+;+;+;+;+;+;+;+;+;+;+;+;+;+;+;+;+;+;+;+;+;+;+;+;+;+;+;+	5320	4184
ENSG00000116688	1;1;1;1;1;1;1;1;1;1;1;1;1;1;1;1;1;1;1;1;1;1;1;1;1;1;1;1;1;1;1;1;1;1;1;1;1;1;1;1;1;1;1;1;1;1;1;1;1;1;1;1	11980181;11980299;11980312;11980370;11980435;11981810;11981970;11981970;11981970;11981992;11982523;11989165;11989165;11989165;11989165;11989165;11989165;11992279;11992555;11992555;11992555;11992555;11996156;11996156;11997297;11997297;11998770;11998770;11998988;11998988;12001401;12001401;12001769;12001769;12001982;12001982;12003992;12003992;12004509;12004509;12004825;12004825;12005711;12005711;120…	11980484;11980484;11980484;11980484;11980484;11981853;11982114;11982114;11982114;11982114;11982590;11989343;11989343;11989343;11989343;11989234;11989343;11992463;11992673;11992640;11992690;11992690;11996318;11996318;11997421;11997421;11998878;11998878;11999095;11999095;12001554;12001554;12001836;12001836;12002103;12002103;12004118;12004118;12004613;12004613;12004927;12004927;12005931;12005931;120…	+;+;+;+;+;+;+;+;+;+;+;+;+;+;+;+;+;+;+;+;+;+;+;+;+;+;+;+;+;+;+;+;+;+;+;+;+;+;+;+;+;+;+;+;+;+;+;+;+;+;+;+	4973	5463
ENSG00000270914	1	12017216	12017308	-	93	0
ENSG00000116691	1;1;1;1;1;1;1;1;1;1;1;1;1;1;1;1;1;1;1;1;1;1;1;1;1;1;1;1;1;1;1;1;1;1;1;1;1;1	12019466;12019466;12021645;12022095;12022095;12022222;12022833;12022833;12022833;12022864;12028721;12029033;12029033;12029033;12029033;12029096;12029223;12029223;12029223;12029223;12029223;12029223;12029765;12029765;12029765;12030028;12030028;12030028;12031127;12031266;12031266;12031266;12031266;12031541;12031722;12031722;12031722;12031722	12019552;12019552;12021840;12022442;12022442;12022442;12022917;12022917;12022917;12022917;12029141;12029141;12029141;12029141;12029141;12029141;12029607;12029281;12029894;12030124;12029281;12029281;12029894;12029894;12029855;12030124;12030124;12030124;12031403;12031403;12031403;12031403;12031403;12032025;12032039;12032043;12031975;12032045	+;+;+;+;+;+;+;+;+;+;+;+;+;+;+;+;+;+;+;+;+;+;+;+;+;+;+;+;+;+;+;+;+;+;+;+;+;+	2821	659
ENSG00000202461	1	12024012	12024124	-	113	1
ENSG00000276869	1	12029158	12029222	+	65	0
ENSG00000243539	1	12036740	12037014	-	275	0
ENSG00000120949	1;1;1;1;1;1;1;1;1;1;1;1;1;1;1;1;1;1;1;1;1;1;1;1;1;1;1;1;1;1;1;1;1;1;1;1;1;1;1;1;1;1;1;1;1;1;1;1;1;1;1;1	12063377;12063377;12063470;12084464;12097101;12097101;12097101;12104379;12104379;12104379;12109566;12109566;12109566;12110041;12110041;12110041;12111898;12111898;12111898;12115577;12115577;12115577;12123284;12123284;12123284;12123715;12123715;12123715;12125899;12125934;12125951;12125951;12125951;12126183;12126183;12126183;12126183;12126183;12135588;12135588;12135588;12135588;12135588;12138229;121…	12063661;12063661;12063661;12084551;12097217;12097217;12097217;12104531;12104531;12104531;12109656;12109656;12109656;12110204;12110204;12110204;12112014;12112014;12112014;12115729;12115729;12115729;12123377;12123377;12123377;12123827;12123827;12123827;12126052;12126052;12126052;12126052;12126052;12126236;12126236;12126236;12126236;12126236;12135613;12135613;12135613;12135613;12135613;12138436;121…	+;+;+;+;+;+;+;+;+;+;+;+;+;+;+;+;+;+;+;+;+;+;+;+;+;+;+;+;+;+;+;+;+;+;+;+;+;+;+;+;+;+;+;+;+;+;+;+;+;+;+;+	3738	0
ENSG00000201135	1	12077881	12077984	-	104	0
ENSG00000227875	1	12080293	12080547	-	255	0
ENSG00000028137	1;1;1;1;1;1;1;1;1;1;1;1;1;1;1;1;1;1;1;1;1;1;1;1;1;1;1;1	12166943;12167003;12167003;12167003;12188796;12188796;12190957;12190957;12190957;12191774;12191774;12191774;12191838;12192348;12192348;12192431;12192431;12192863;12192863;12192863;12193955;12193955;12194584;12194584;12201967;12201967;12206740;12206740	12167038;12167169;12167169;12167169;12188895;12188895;12191085;12191085;12191085;12191923;12191923;12191923;12191923;12192358;12192524;12192524;12192524;12193008;12193098;12193098;12194032;12194032;12194618;12194618;12202171;12202171;12209228;12209228	+;+;+;+;+;+;+;+;+;+;+;+;+;+;+;+;+;+;+;+;+;+;+;+;+;+;+;+	3826	0
ENSG00000263676	1	12191713	12191773	+	61	0
ENSG00000225196	1	12220794	12221109	-	316	0
ENSG00000252969	1	12221148	12221271	-	124	0
ENSG00000048707	1;1;1;1;1;1;1;1;1;1;1;1;1;1;1;1;1;1;1;1;1;1;1;1;1;1;1;1;1;1;1;1;1;1;1;1;1;1;1;1;1;1;1;1;1;1;1;1;1;1;1;1;1;1;1;1;1;1;1;1;1;1;1;1;1;1;1;1;1;1;1;1;1;1;1;1;1;1;1;1;1;1;1;1;1;1;1;1;1;1;1;1;1;1;1;1;1;1;1;1;1;1;1;1;1;1;1;1;1;1;1;1;1;1;1;1;1;1;1;1;1;1;1;1;1;1;1;1;1;1;1;1;1;1;1;1;1;1;1;1;1;1;1;1;1;1;1;1;1;1;1;1;1;1;1;1;1;1;1;1;1;1;1;1;1;1;1;1;1;1;1;1;1;1;1;1;1;1;1;1;1;1;1;1;1;1;1;1;1;1;1;1;1;1;1;1;1;1;1;1…	12230067;12230067;12234191;12234191;12242513;12242513;12244246;12244246;12244424;12244537;12244537;12244537;12249223;12249223;12249223;12253722;12253722;12253734;12256276;12256333;12256333;12256987;12256987;12256987;12257935;12257935;12257935;12260693;12260693;12260948;12260948;12261901;12261901;12266881;12266881;12267845;12267845;12268706;12268706;12270994;12270994;12273003;12273003;12275825;122…	12230120;12230120;12234363;12234363;12242590;12242590;12244436;12244436;12244436;12244617;12244617;12244617;12249603;12249339;12249339;12253826;12253826;12253826;12256503;12256503;12256503;12257087;12257087;12257087;12257955;12258103;12258103;12260794;12260794;12261149;12261149;12262080;12262080;12267011;12267011;12267920;12267920;12268876;12268876;12271124;12271124;12273135;12273135;12278038;122…	+;+;+;+;+;+;+;+;+;+;+;+;+;+;+;+;+;+;+;+;+;+;+;+;+;+;+;+;+;+;+;+;+;+;+;+;+;+;+;+;+;+;+;+;+;+;+;+;+;+;+;+;+;+;+;+;+;+;+;+;+;+;+;+;+;+;+;+;+;+;+;+;+;+;+;+;+;+;+;+;+;+;+;+;+;+;+;+;+;+;+;+;+;+;+;+;+;+;+;+;+;+;+;+;+;+;+;+;+;+;+;+;+;+;+;+;+;+;+;+;+;+;+;+;+;+;+;+;+;+;+;+;+;+;+;+;+;+;+;+;+;+;+;+;+;+;+;+;+;+;+;+;+;+;+;+;+;+;+;+;+;+;+;+;+;+;+;+;+;+;+;+;+;+;+;+;+;+;+;+;+;+;+;+;+;+;+;+;+;+;+;+;+;+;+;+;+;+;+;+…	20023	955
ENSG00000239149	1	12507246	12507397	+	152	1
ENSG00000229484	1;1	12527724;12528052	12527792;12528420	+;+	438	0
ENSG00000162496	1;1;1;1;1;1;1;1;1;1;1;1;1;1;1;1	12567910;12568392;12572728;12572728;12578718;12578718;12579293;12579293;12579768;12580523;12580523;12580523;12595986;12616560;12616560;12617154	12568424;12568424;12572853;12572853;12578956;12578956;12579412;12579412;12580666;12580666;12580666;12580666;12596308;12616696;12616795;12617731	-;-;-;-;-;-;-;-;-;-;-;-;-;-;-;-	3036	2471
ENSG00000221340	1	12569972	12570072	-	101	1
ENSG00000276830	1	12578957	12579023	-	67	0
ENSG00000272482	1	12618900	12619244	-	345	18
ENSG00000204518	1;1;1;1	12644547;12651123;12661791;12665961	12644714;12651339;12661854;12667086	+;+;+;+	1575	1
ENSG00000226166	1	12692909	12693020	+	112	0
ENSG00000188984	1;1;1;1;1;1;1	12716115;12716143;12719475;12720883;12720883;12725222;12725222	12716344;12716344;12719691;12720946;12720946;12728759;12728400	+;+;+;+;+;+;+	4049	0
ENSG00000157330	1;1;1;1;1;1;1;1;1	12746215;12746387;12746425;12753358;12755700;12759310;12759310;12760770;12760770	12746541;12746541;12746541;12753926;12755813;12759487;12759487;12761169;12763699	+;+;+;+;+;+;+;+;+	4118	3
ENSG00000116726	1;1;1	12774841;12775543;12777011	12775154;12776118;12777906	+;+;+	1786	0
ENSG00000116721	1;1;1;1;1;1	12791397;12793203;12793915;12794691;12795438;12795438	12791474;12793514;12794493;12794969;12796628;12796485	+;+;+;+;+;+	2439	0
ENSG00000228338	1;1	12822686;12823036	12822939;12823159	-;-	378	0
ENSG00000239810	1;1;1;1	12824605;12827249;12828497;12831356	12825503;12827830;12828805;12831410	-;-;-;-	1845	0
ENSG00000231103	1;1;1;1	12838125;12838483;12840102;12841075	12838204;12838959;12840678;12841357	-;-;-;-	1417	0
ENSG00000179172	1;1	12847408;12848681	12848470;12848725	-;-	1108	14
ENSG00000120952	1;1;1;1	12857086;12858985;12859693;12861221	12857147;12859296;12860271;12861909	+;+;+;+	1642	0
ENSG00000243073	1;1;1;1	12879224;12881854;12883102;12886147	12880105;12882435;12883410;12886201	-;-;-;-	1828	0
ENSG00000187545	1;1;1;1	12892896;12894586;12895561;12898216	12893474;12895164;12895872;12898270	-;-;-;-	1525	0
ENSG00000204510	1;1;1;1;1;1;1	12916610;12917625;12917693;12918362;12918362;12919852;12919852	12916707;12917979;12917979;12918937;12918937;12920480;12920482	+;+;+;+;+;+;+	1660	0
ENSG00000207434	1	12922554	12922660	+	107	0
ENSG00000234064	1;1	12926162;12927695	12926741;12928253	+;+	1139	0
ENSG00000232423	1;1;1;1;1;1;1;1	12938472;12938472;12940984;12940984;12942232;12942232;12945353;12947517	12939236;12939236;12941565;12941565;12942540;12942540;12945416;12947580	-;-;-;-;-;-;-;-	1784	0
ENSG00000274178	1;1;1	13029339;13030047;13031572	13029650;13030625;13032130	+;+;+	1450	0
ENSG00000274764	1;1;1;1	13049476;13052118;13053367;13056414	13050369;13052699;13053675;13056491	-;-;-;-	1863	0
ENSG00000229571	1;1;1;1;1;1;1;1;1;1;1;1	13060853;13068677;13070853;13073678;13073678;13073696;13074659;13074659;13074659;13076991;13076991;13076991	13060947;13068754;13070907;13073986;13073986;13073986;13075240;13075240;13075240;13077884;13077884;13077622	+;+;+;+;+;+;+;+;+;+;+;+	2013	0
ENSG00000277058	1;1	13060869;13061144	13060930;13062229	+;+	1148	0
ENSG00000277862	1;1;1	13095179;13096713;13097685	13095762;13097288;13097971	-;-;-	1447	0
ENSG00000236179	1;1	13104403;13105378	13104981;13105689	-;-	891	0
ENSG00000275774	1;1	13115496;13116793	13116581;13116854	-;-	1148	11
ENSG00000229978	1;1;1;1;1	13128818;13129501;13129793;13131027;13131027	13129104;13130076;13130076;13131615;13131409	+;+;+;+;+	1452	0
ENSG00000233336	1;1	13146981;13147337	13147240;13147460	-;-	384	0
ENSG00000280267	1;1;1;1	13148905;13151549;13152803;13155884	13149798;13152130;13153111;13155961	-;-;-;-	1863	0
ENSG00000179412	1	13164586	13165467	-	882	0
ENSG00000204505	1;1;1;1	13172455;13175265;13176241;13178571	13172532;13175573;13176822;13179464	+;+;+;+	1863	0
ENSG00000279169	1;1;1	13196823;13198328;13199303	13196991;13198906;13199589	-;-;-	1035	0
ENSG00000279804	1;1;1	13222695;13224855;13225820	13223905;13225433;13226133	-;-;-	2104	0
ENSG00000250894	1;1;1	13245863;13246546;13248145	13246149;13247121;13248652	+;+;+	1371	0
ENSG00000270601	1;1;1;1	13254212;13259247;13260222;13262550	13254275;13259555;13260803;13263314	+;+;+;+	1720	0
ENSG00000231219	1;1	13273539;13275133	13274111;13275627	-;-	1068	0
ENSG00000207511	1	13279125	13279231	-	107	0
ENSG00000182330	1;1;1;1;1;1;1;1;1;1;1	13281035;13281168;13281302;13282847;13282847;13282847;13283805;13283805;13283805;13285077;13285097	13281932;13281932;13281932;13283422;13283422;13283422;13284091;13284169;13284116;13285174;13285154	-;-;-;-;-;-;-;-;-;-;-	1937	0
ENSG00000204501	1;1;1;1;1;1;1;1	13303509;13315581;13318392;13318410;13319372;13319372;13321703;13321703	13303603;13315658;13318700;13318700;13319953;13319953;13322598;13322334	+;+;+;+;+;+;+;+	1960	0
ENSG00000237700	1;1;1	13305955;13306638;13308329	13306241;13307216;13308887	+;+;+	1425	0
ENSG00000228229	1;1	13324039;13324259	13324162;13324518	+;+	384	0
ENSG00000204481	1;1;1;1;1;1	13342034;13342366;13343562;13344038;13345028;13347057	13343086;13343086;13343840;13344616;13345339;13347134	-;-;-;-;-;-	2301	0
ENSG00000204480	1;1;1	13369067;13370649;13371614	13369640;13371227;13371693	-;-;-	1233	0
ENSG00000204479	1;1;1	13389632;13390341;13391944	13389944;13390919;13392629	+;+;+	1578	0
ENSG00000204478	1;1;1;1;1;1;1	13410450;13416351;13416351;13418122;13418122;13420697;13420697	13410544;13416641;13416641;13418700;13418700;13421328;13421328	+;+;+;+;+;+;+	1597	0
ENSG00000162494	1;1	13474977;13512963	13476099;13514048	-;-	2209	2
ENSG00000259961	1;1;1	13513220;13514291;13516170	13513341;13514544;13516270	+;+;+	477	0
ENSG00000215909	1;1	13555001;13555613	13555289;13555694	+;+	371	0
ENSG00000162493	1;1;1;1;1;1;1;1;1;1;1;1;1;1;1;1;1;1;1;1;1;1;1;1;1;1;1;1;1;1;1;1;1;1;1;1;1;1;1;1;1;1;1;1;1;1;1;1;1;1;1;1;1;1;1;1;1;1;1;1;1;1;1;1;1;1;1;1	13583465;13583757;13583762;13583831;13583832;13583833;13584093;13584267;13584270;13585461;13585472;13585480;13595827;13595827;13607173;13607173;13607173;13607173;13607173;13607173;13607173;13607173;13607173;13607173;13607173;13607173;13610387;13610387;13610387;13610387;13610387;13610387;13610387;13610387;13610387;13610387;13613687;13613687;13613687;13613687;13613687;13613687;13613687;13613687;136…	13584100;13584100;13584100;13584100;13584100;13584100;13584188;13584341;13584341;13585639;13585568;13585639;13595984;13595984;13607306;13607306;13607306;13607306;13607306;13607306;13607221;13607306;13607306;13607306;13607306;13607306;13610516;13610516;13610516;13610516;13610516;13610516;13610516;13610516;13610516;13610516;13613725;13613725;13613725;13613725;13613725;13613725;13613725;13613725;136…	+;+;+;+;+;+;+;+;+;+;+;+;+;+;+;+;+;+;+;+;+;+;+;+;+;+;+;+;+;+;+;+;+;+;+;+;+;+;+;+;+;+;+;+;+;+;+;+;+;+;+;+;+;+;+;+;+;+;+;+;+;+;+;+;+;+;+;+	3707	2338
ENSG00000237445	1;1	13657311;13659577	13657355;13659910	-;-	379	0
ENSG00000253085	1	13696070	13696199	-	130	1
ENSG00000116731	1;1;1;1;1;1;1;1;1;1;1;1;1;1;1;1;1;1;1;1;1;1;1;1;1;1;1;1;1;1;1;1;1;1;1;1;1;1;1;1;1;1;1;1;1;1;1;1;1;1;1;1;1;1;1;1;1;1;1;1;1;1;1;1;1;1;1;1;1;1;1;1;1;1;1	13700198;13700240;13704855;13704855;13715541;13715541;13715541;13715541;13731000;13731000;13731000;13731000;13731018;13732779;13732779;13732779;13732779;13738750;13738785;13742005;13742005;13742005;13742005;13742005;13742005;13742005;13749361;13749361;13749361;13749361;13749361;13749361;13749361;13749403;13749415;13749424;13749435;13749436;13749436;13769039;13769118;13769118;13769118;13769118;137…	13700300;13700300;13705645;13705645;13715614;13715614;13715614;13715614;13731117;13731117;13731117;13731117;13731117;13732882;13732882;13732882;13732855;13738940;13738940;13742157;13742157;13742157;13742157;13742157;13742157;13742157;13749487;13749487;13749487;13749487;13749487;13749487;13749463;13749487;13749487;13749487;13749487;13749487;13749487;13769173;13769173;13769173;13769173;13769173;137…	+;+;+;+;+;+;+;+;+;+;+;+;+;+;+;+;+;+;+;+;+;+;+;+;+;+;+;+;+;+;+;+;+;+;+;+;+;+;+;+;+;+;+;+;+;+;+;+;+;+;+;+;+;+;+;+;+;+;+;+;+;+;+;+;+;+;+;+;+;+;+;+;+;+;+	10923	454
ENSG00000189337	1;1;1;1;1;1;1;1;1;1;1;1;1;1;1;1;1;1;1;1;1;1;1;1;1;1;1;1;1;1;1;1;1;1;1;1;1;1;1;1;1;1;1;1;1;1;1;1;1;1;1;1;1;1;1;1;1;1;1;1;1;1;1;1;1;1;1;1;1;1;1;1;1;1;1;1;1;1;1;1	13892792;13892792;14180435;14180435;14304590;14598704;14598704;14598717;14598983;14598983;14924130;14929800;14929800;14945919;14960684;14960684;14960684;14960684;14960684;14960684;14960684;14960684;15034749;15034749;15034749;15034749;15034749;15034749;15034749;15034749;15043989;15043989;15043989;15043989;15043989;15043989;15043989;15043989;15056091;15056091;15056091;15056091;15056091;15056091;150…	13893756;13893756;14180592;14180592;14304663;14599223;14599223;14598910;14599223;14599223;14924572;14930044;14930044;14946173;14960875;14960875;14960875;14960875;14960875;14960875;14960875;14960875;15034885;15034885;15034885;15034885;15034885;15034885;15034885;15034885;15044159;15044159;15044159;15044159;15044159;15044159;15044159;15044159;15056280;15056280;15056145;15056280;15056280;15056280;150…	+;+;+;+;+;+;+;+;+;+;+;+;+;+;+;+;+;+;+;+;+;+;+;+;+;+;+;+;+;+;+;+;+;+;+;+;+;+;+;+;+;+;+;+;+;+;+;+;+;+;+;+;+;+;+;+;+;+;+;+;+;+;+;+;+;+;+;+;+;+;+;+;+;+;+;+;+;+;+;+	13841	60
ENSG00000252151	1	14124233	14124335	-	103	0
ENSG00000231606	1;1	14221891;14223054	14222107;14223118	-;-	282	0
ENSG00000234593	1;1;1;1	14348955;14350869;14390686;14391459	14349378;14351025;14390751;14391575	-;-;-;-	764	1
ENSG00000235829	1;1	14692129;14692567	14692407;14692613	-;-	326	4
ENSG00000175147	1;1;1;1;1;1;1;1;1;1;1	15111815;15115952;15118327;15118327;15120577;15120972;15120972;15124228;15124228;15152291;15152291	15117807;15117807;15118904;15118904;15120697;15121059;15121059;15124373;15124373;15152402;15152464	-;-;-;-;-;-;-;-;-;-;-	7100	20
ENSG00000171729	1;1;1;1;1;1;1;1;1;1;1;1;1;1;1;1;1;1;1;1;1	15152532;15152566;15152577;15153733;15153768;15153789;15210490;15210490;15210490;15214895;15214895;15214895;15214895;15214895;15214895;15219326;15219326;15219326;15219326;15219326;15219330	15152784;15152784;15152784;15153954;15153954;15153954;15210562;15210562;15210562;15215431;15215431;15215431;15215431;15215431;15215431;15220480;15220408;15219346;15220477;15220339;15220393	+;+;+;+;+;+;+;+;+;+;+;+;+;+;+;+;+;+;+;+;+	2240	298
ENSG00000204464	1;1;1;1	15164344;15168474;15171181;15171181	15164461;15168777;15171317;15171317	-;-;-;-	559	5
ENSG00000215720	1;1	15191828;15192750	15192441;15192845	-;-	710	0
ENSG00000278480	1;1	15226373;15227455	15227243;15227549	+;+	966	0
ENSG00000142621	1;1;1;1;1;1;1;1;1;1;1;1;1;1;1;1;1;1;1;1;1;1;1;1;1;1;1;1;1;1;1;1;1;1;1;1;1;1;1;1;1;1;1;1;1;1;1;1;1;1;1;1;1;1;1;1;1;1;1;1;1;1;1;1;1;1;1;1;1;1;1;1;1;1;1;1;1;1;1;1;1;1;1;1;1;1;1;1;1;1;1;1;1;1;1;1;1;1;1;1;1;1;1;1;1;1;1;1;1;1;1;1;1;1;1;1;1;1;1;1;1;1;1;1;1;1;1;1;1;1;1;1;1;1;1;1;1;1;1;1;1;1;1;1;1;1;1;1;1;1;1;1;1;1;1;1;1;1;1;1;1;1;1;1;1;1;1;1;1;1;1;1;1;1;1;1;1;1;1;1;1;1;1;1;1;1;1;1;1;1;1;1;1;1;1;1;1;1;1;1…	15247272;15247280;15251771;15251771;15251785;15272323;15272323;15287045;15289399;15289399;15289399;15289399;15296684;15296684;15296684;15301205;15301205;15305761;15305762;15305769;15305780;15308613;15308613;15308613;15308613;15308613;15312105;15313057;15313057;15313057;15313057;15313057;15313057;15314442;15315047;15316378;15316378;15316378;15316378;15316378;15317824;15317824;15317824;15317824;153…	15247395;15247395;15251877;15251877;15251877;15272529;15272529;15287157;15289641;15289666;15289666;15289666;15296793;15296762;15296793;15301441;15301441;15305819;15305819;15305819;15305819;15308736;15308736;15308736;15308736;15308736;15312187;15313187;15313187;15313187;15313187;15313187;15313187;15314598;15315239;15316467;15316467;15316467;15316467;15316467;15317928;15317928;15317928;15317928;153…	+;+;+;+;+;+;+;+;+;+;+;+;+;+;+;+;+;+;+;+;+;+;+;+;+;+;+;+;+;+;+;+;+;+;+;+;+;+;+;+;+;+;+;+;+;+;+;+;+;+;+;+;+;+;+;+;+;+;+;+;+;+;+;+;+;+;+;+;+;+;+;+;+;+;+;+;+;+;+;+;+;+;+;+;+;+;+;+;+;+;+;+;+;+;+;+;+;+;+;+;+;+;+;+;+;+;+;+;+;+;+;+;+;+;+;+;+;+;+;+;+;+;+;+;+;+;+;+;+;+;+;+;+;+;+;+;+;+;+;+;+;+;+;+;+;+;+;+;+;+;+;+;+;+;+;+;+;+;+;+;+;+;+;+;+;+;+;+;+;+;+;+;+;+;+;+;+;+;+;+;+;+;+;+;+;+;+;+;+;+;+;+;+;+;+;+;+;+;+;+…	12805	10
ENSG00000233485	1;1	15326680;15343776	15329683;15343876	-;-	3105	0
ENSG00000236045	1;1	15334166;15335272	15334699;15335464	-;-	727	0
ENSG00000228140	1;1;1	15402979;15409070;15409287	15407907;15409171;15409433	-;-;-	5178	3
ENSG00000142634	1;1;1;1;1;1;1;1;1	15409895;15410265;15425871;15425871;15427150;15427150;15427898;15428593;15428593	15410279;15410279;15426018;15426018;15427284;15427284;15428009;15429081;15430343	+;+;+;+;+;+;+;+;+	2531	20
ENSG00000162438	1;1;1;1;1;1;1;1;1;1;1;1;1;1;1;1;1;1;1;1;1;1	15438439;15438442;15438453;15440300;15440350;15440493;15440493;15442447;15442447;15442447;15442447;15443419;15443419;15443419;15443419;15444606;15445597;15445597;15445597;15446575;15446575;15446575	15438504;15438504;15438504;15440391;15440391;15440590;15440590;15442572;15442572;15442572;15442572;15443555;15443540;15443555;15443555;15444751;15445749;15445749;15445749;15446654;15449242;15446654	+;+;+;+;+;+;+;+;+;+;+;+;+;+;+;+;+;+;+;+;+;+	3486	1
ENSG00000142615	1;1;1;1;1;1;1;1;1;1;1;1;1;1	15456728;15456729;15456747;15457086;15457086;15457086;15461561;15461561;15462733;15462733;15463386;15465999;15467386;15471990	15456793;15456793;15456793;15457623;15457174;15457174;15461658;15461658;15463011;15462861;15463522;15466144;15467538;15472091	+;+;+;+;+;+;+;+;+;+;+;+;+;+	1519	2
ENSG00000215704	1;1;1;1;1;1;1;1;1;1;1;1;1;1;1;1;1;1;1;1;1	15465909;15467386;15476101;15476457;15476457;15476465;15481098;15481098;15481098;15481645;15482265;15482265;15482265;15483264;15483264;15485861;15485901;15487285;15487285;15491295;15491295	15466144;15467538;15476165;15476545;15476545;15476545;15481195;15481195;15481195;15481749;15482357;15482393;15482393;15483400;15483368;15486046;15486046;15487437;15487437;15491395;15491400	+;+;+;+;+;+;+;+;+;+;+;+;+;+;+;+;+;+;+;+;+	1457	6
ENSG00000132906	1;1;1;1;1;1;1;1;1;1;1;1;1;1;1;1;1;1;1;1;1;1;1;1;1;1;1;1;1;1;1;1;1;1;1;1;1;1;1;1;1;1;1;1;1;1;1;1;1;1;1;1;1;1;1;1;1;1;1;1;1;1;1;1;1;1;1;1;1;1;1;1	15490832;15492270;15492270;15492366;15492798;15492855;15492943;15493892;15493892;15493892;15493892;15493892;15493892;15495273;15495273;15495273;15495273;15495273;15495273;15495273;15504611;15504611;15504611;15504611;15504611;15504611;15504611;15504625;15505990;15505990;15505990;15505990;15505990;15505990;15505990;15506899;15506899;15506899;15506899;15506899;15506899;15506899;15506899;15507772;155…	15494001;15493035;15493035;15493035;15493035;15493035;15493035;15494001;15494001;15494001;15494001;15494001;15494001;15495452;15495452;15495452;15495452;15495452;15495452;15495452;15504758;15504758;15504758;15504758;15504758;15504758;15504758;15504758;15506079;15506079;15506079;15506079;15506079;15506079;15506079;15507075;15507075;15507075;15507075;15507052;15507133;15507075;15507075;15507907;155…	-;-;-;-;-;-;-;-;-;-;-;-;-;-;-;-;-;-;-;-;-;-;-;-;-;-;-;-;-;-;-;-;-;-;-;-;-;-;-;-;-;-;-;-;-;-;-;-;-;-;-;-;-;-;-;-;-;-;-;-;-;-;-;-;-;-;-;-;-;-;-;-	5269	506
ENSG00000116138	1;1;1;1;1;1;1;1;1;1;1;1;1;1;1;1;1;1;1;1;1;1;1;1;1;1;1;1;1;1;1;1;1;1;1;1;1;1;1;1;1;1;1;1;1;1;1;1;1;1;1;1;1;1;1;1;1;1;1;1;1;1;1;1;1;1;1;1;1;1;1;1;1;1;1;1;1;1;1;1;1;1;1;1;1;1;1;1;1;1;1;1;1;1;1;1;1	15526813;15526813;15526813;15526813;15526813;15529088;15529088;15529088;15529088;15534237;15534237;15534237;15534237;15534237;15536475;15536475;15536475;15536475;15536475;15544399;15544399;15544399;15544399;15544399;15546767;15546767;15546767;15546767;15546767;15548270;15548270;15548270;15548270;15548270;15559526;15559526;15559526;15559526;15559526;15559608;15560131;15562142;15562142;15562142;155…	15526958;15526958;15526958;15526958;15526958;15529272;15529272;15529272;15529272;15534303;15534303;15534303;15534303;15534303;15536814;15536814;15536814;15536814;15536814;15544583;15544583;15544583;15544583;15544583;15546871;15546871;15546871;15546871;15546871;15548428;15548428;15548428;15548428;15548428;15559656;15559656;15559656;15559656;15559656;15559656;15560329;15562325;15562325;15562325;155…	+;+;+;+;+;+;+;+;+;+;+;+;+;+;+;+;+;+;+;+;+;+;+;+;+;+;+;+;+;+;+;+;+;+;+;+;+;+;+;+;+;+;+;+;+;+;+;+;+;+;+;+;+;+;+;+;+;+;+;+;+;+;+;+;+;+;+;+;+;+;+;+;+;+;+;+;+;+;+;+;+;+;+;+;+;+;+;+;+;+;+;+;+;+;+;+;+	8563	526
ENSG00000251866	1	15542165	15542304	+	140	0
ENSG00000272510	1	15565611	15565956	-	346	0
ENSG00000116771	1;1;1;1;1;1;1	15572353;15574757;15577685;15578859;15580094;15583193;15584696	15573724;15574841;15577864;15579054;15580142;15583395;15585110	-;-;-;-;-;-;-	2500	5
ENSG00000237301	1;1	15586136;15603089	15588442;15603626	-;-	2845	0
ENSG00000235084	1	15604597	15605043	+	447	55
ENSG00000252417	1	15608078	15608145	-	68	0
ENSG00000236500	1	15614643	15614867	-	225	0
ENSG00000197312	1;1;1;1;1;1;1;1;1;1;1;1;1;1;1;1;1;1;1;1;1;1;1;1;1;1;1;1;1;1	15617500;15617543;15617615;15626669;15626669;15626669;15630325;15630325;15630402;15630425;15633439;15633439;15633439;15633439;15633798;15638307;15643522;15643522;15643522;15649720;15649720;15649720;15651706;15651706;15651836;15656421;15656617;15656617;15659837;15659837	15617808;15617808;15617808;15626798;15627066;15626798;15630561;15630561;15630561;15630561;15633565;15633565;15634306;15633565;15633879;15638434;15643650;15643650;15643650;15649823;15649823;15649823;15651895;15651895;15651895;15656985;15656679;15656679;15661057;15669044	+;+;+;+;+;+;+;+;+;+;+;+;+;+;+;+;+;+;+;+;+;+;+;+;+;+;+;+;+;+	12136	214
ENSG00000215695	1	15659869	15661722	+	1854	0
ENSG00000271742	1	15682873	15683128	-	256	0
ENSG00000116786	1;1;1;1;1;1;1;1;1;1;1;1;1;1;1;1;1;1;1;1;1;1;1;1;1;1;1;1;1;1;1;1;1;1;1;1;1;1;1;1;1;1;1;1;1;1;1;1;1;1;1	15684332;15684390;15684541;15716237;15716237;15716237;15716707;15716707;15717893;15717893;15717893;15718538;15718538;15718538;15719734;15719734;15719734;15721329;15725317;15725317;15727014;15727014;15728079;15728079;15728267;15728267;15728669;15728669;15729102;15729102;15729797;15729797;15729845;15730532;15730532;15730532;15731192;15731192;15731192;15731889;15731889;15731950;15732350;15732350;157…	15684618;15684618;15684618;15716343;15716343;15716343;15716816;15716816;15717992;15717992;15717992;15718625;15718625;15718625;15719869;15719920;15719920;15721388;15725545;15725545;15727832;15727832;15728148;15728148;15728357;15728357;15728733;15728733;15729190;15729190;15729929;15729929;15729929;15730722;15730722;15730722;15731257;15731257;15731257;15732048;15732048;15732048;15732529;15732529;157…	+;+;+;+;+;+;+;+;+;+;+;+;+;+;+;+;+;+;+;+;+;+;+;+;+;+;+;+;+;+;+;+;+;+;+;+;+;+;+;+;+;+;+;+;+;+;+;+;+;+;+	4122	312
ENSG00000237938	1;1;1;1;1;1;1;1;1;1;1;1	15720312;15720737;15720812;15722719;15723203;15723203;15723203;15725593;15732387;15732387;15732387;15736861	15720595;15720994;15720994;15723067;15723287;15723353;15723353;15725872;15732561;15732452;15732452;15736896	-;-;-;-;-;-;-;-;-;-;-;-	1533	8
ENSG00000162461	1;1;1;1;1;1;1;1;1;1;1	15736405;15737783;15737929;15738093;15738093;15738594;15738594;15739035;15739224;15739224;15739224	15736863;15737994;15737994;15738245;15738245;15738728;15738728;15739097;15739335;15739562;15741396	+;+;+;+;+;+;+;+;+;+;+	3195	2
ENSG00000224459	1;1	15740051;15749430	15740222;15749896	-;-	639	0
ENSG00000162460	1;1;1;1;1;1;1;1;1	15742422;15742547;15742835;15743020;15743020;15744160;15744160;15746867;15747546	15742647;15742647;15742907;15743194;15743194;15744580;15744580;15747054;15747982	+;+;+;+;+;+;+;+;+	1520	0
ENSG00000162458	1;1;1;1;1;1;1;1;1;1;1;1;1;1;1;1;1;1;1;1;1;1;1;1;1;1;1;1;1;1;1;1;1;1;1;1;1;1;1;1;1;1;1;1;1;1;1;1;1;1;1;1;1;1;1;1;1;1;1;1;1;1;1;1;1;1;1;1;1;1;1;1	15756607;15756617;15756641;15756644;15756659;15757946;15757947;15758174;15758174;15758174;15758174;15758174;15758174;15758174;15758419;15758784;15758793;15758797;15764493;15764493;15764493;15764493;15764496;15764496;15764496;15764496;15764496;15764496;15764496;15764499;15764953;15764964;15764964;15764964;15764964;15764964;15764964;15764964;15764964;15764964;15764964;15764964;15764964;15767376;157…	15756732;15756732;15756728;15756732;15756732;15758043;15758043;15758329;15758355;15758329;15758329;15758355;15758355;15758355;15758848;15758848;15758848;15758848;15764685;15764685;15764685;15764685;15764547;15764547;15764685;15764685;15764685;15764685;15764547;15764685;15765233;15765233;15765233;15765233;15765233;15765076;15765233;15765027;15765233;15765035;15765086;15765217;15765073;15767437;157…	+;+;+;+;+;+;+;+;+;+;+;+;+;+;+;+;+;+;+;+;+;+;+;+;+;+;+;+;+;+;+;+;+;+;+;+;+;+;+;+;+;+;+;+;+;+;+;+;+;+;+;+;+;+;+;+;+;+;+;+;+;+;+;+;+;+;+;+;+;+;+;+	4716	1045
ENSG00000224321	1	15792796	15793285	+	490	8
ENSG00000233954	1	15807169	15809348	-	2180	563
ENSG00000178715	1	15828232	15828669	+	438	22
ENSG00000179743	1;1	15834474;15848108	15836906;15848147	-;-	2473	181
ENSG00000065526	1;1;1;1;1;1;1;1;1;1;1;1;1;1;1;1;1;1;1;1;1;1;1;1;1;1;1;1;1;1	15847864;15872816;15873502;15873502;15876202;15876202;15876202;15876576;15909321;15909321;15909324;15911101;15911101;15911101;15916128;15916128;15918926;15918926;15919404;15919404;15920870;15920870;15922249;15928091;15937163;15937812;15938583;15938718;15939296;15939296	15848150;15873136;15874395;15874395;15876711;15876678;15876678;15876678;15909481;15909481;15909481;15911301;15911301;15911301;15916279;15916279;15919051;15919051;15919517;15919517;15920906;15920983;15922349;15936266;15937645;15938006;15938876;15938876;15939544;15940460	+;+;+;+;+;+;+;+;+;+;+;+;+;+;+;+;+;+;+;+;+;+;+;+;+;+;+;+;+;+	13294	290
ENSG00000270620	1	15917698	15917908	-	211	0
ENSG00000116809	1;1;1;1;1;1;1;1;1;1;1;1;1;1;1;1;1;1;1;1;1;1;1;1;1;1;1;1;1;1;1;1;1;1;1;1;1;1;1;1;1;1;1;1;1;1;1;1;1;1;1;1;1;1;1;1;1;1;1;1;1;1;1;1;1;1;1;1;1;1;1;1;1;1;1;1;1;1;1;1;1;1;1;1;1;1;1;1;1;1;1;1;1	15941869;15941869;15941869;15941871;15941871;15942331;15942331;15942331;15942331;15942331;15942407;15942529;15942529;15942529;15942529;15942529;15942756;15943064;15943064;15943064;15943064;15943064;15943064;15943240;15943257;15943399;15943399;15943399;15943399;15943429;15943599;15943599;15943599;15943599;15943599;15943599;15943599;15943599;15943808;15943808;15943808;15943808;15943808;15944300;159…	15942252;15942252;15942252;15942252;15942252;15942441;15942420;15942420;15942441;15942722;15942420;15942738;15942738;15942738;15942738;15942738;15942901;15943384;15943194;15943194;15943194;15943194;15943089;15943519;15943519;15943519;15943519;15943519;15943519;15943519;15943895;15943715;15943715;15943926;15943715;15943715;15943715;15943715;15944393;15943895;15943895;15943895;15943895;15944403;159…	-;-;-;-;-;-;-;-;-;-;-;-;-;-;-;-;-;-;-;-;-;-;-;-;-;-;-;-;-;-;-;-;-;-;-;-;-;-;-;-;-;-;-;-;-;-;-;-;-;-;-;-;-;-;-;-;-;-;-;-;-;-;-;-;-;-;-;-;-;-;-;-;-;-;-;-;-;-;-;-;-;-;-;-;-;-;-;-;-;-;-;-;-	4240	426
ENSG00000234607	1	15969632	15970194	+	563	1
ENSG00000231353	1	15988182	15988441	+	260	0
ENSG00000275503	1	15989140	15989375	-	236	0
ENSG00000224966	1;1;1;1;1;1;1;1	15989871;15990671;15991151;15991678;15992163;15993296;15993561;15994682	15989991;15990765;15991216;15991777;15992310;15993476;15993741;15994751	+;+;+;+;+;+;+;+	962	0
ENSG00000183888	1;1	16004236;16005919	16004385;16008807	+;+	3039	0
ENSG00000233078	1;1	16006160;16006393	16006346;16006671	-;-	466	0
ENSG00000173641	1;1;1;1;1;1;1;1;1;1;1;1;1;1;1;1;1;1;1;1;1	16014028;16014028;16014028;16014028;16015374;16015374;16015499;16017074;16017074;16017074;16017074;16017074;16017089;16017089;16017765;16017765;16017765;16017765;16017765;16017765;16019134	16015759;16015759;16015759;16015759;16015759;16015759;16015759;16017219;16017222;16017207;16017207;16018043;16017222;16017207;16018073;16018005;16017825;16017852;16018790;16018041;16019594	-;-;-;-;-;-;-;-;-;-;-;-;-;-;-;-;-;-;-;-;-	3910	61505
ENSG00000186510	1;1;1;1;1;1;1;1;1;1;1;1;1;1;1;1;1;1;1;1;1;1;1;1;1;1;1;1;1;1;1;1;1;1;1;1;1;1;1;1;1;1;1;1;1;1;1;1;1;1;1;1;1;1;1;1;1;1;1;1;1;1;1;1;1;1;1;1;1;1;1;1;1;1;1;1;1;1;1;1;1;1;1;1;1;1;1;1;1;1;1;1;1;1;1;1;1;1;1;1;1	16018875;16020036;16021030;16021031;16021297;16021297;16021620;16021871;16021913;16021991;16021991;16022014;16022052;16022613;16022613;16022613;16022613;16022613;16023800;16023800;16023800;16023800;16023800;16024763;16024763;16024763;16024859;16026108;16026108;16026108;16026108;16026108;16026536;16026536;16026536;16026536;16026536;16026697;16026697;16026697;16026697;16026839;16027310;16027310;160…	16018974;16020233;16021094;16021094;16021513;16021513;16021737;16021918;16022063;16022063;16022063;16022063;16022063;16022719;16022719;16022719;16022719;16022719;16023928;16023928;16023928;16023928;16023928;16024891;16024891;16024891;16024891;16026247;16026247;16026257;16026247;16026247;16026613;16026596;16026613;16026613;16026613;16026775;16026775;16026775;16026775;16026909;16027435;16027435;160…	+;+;+;+;+;+;+;+;+;+;+;+;+;+;+;+;+;+;+;+;+;+;+;+;+;+;+;+;+;+;+;+;+;+;+;+;+;+;+;+;+;+;+;+;+;+;+;+;+;+;+;+;+;+;+;+;+;+;+;+;+;+;+;+;+;+;+;+;+;+;+;+;+;+;+;+;+;+;+;+;+;+;+;+;+;+;+;+;+;+;+;+;+;+;+;+;+;+;+;+;+	3476	44
ENSG00000232456	1;1;1;1;1	16035178;16036236;16036612;16039603;16039994	16035458;16036346;16036793;16039696;16040029	-;-;-;-;-	704	1
ENSG00000184908	1;1;1;1;1;1;1;1;1;1;1;1;1;1;1;1;1;1;1;1;1;1;1;1;1;1;1;1;1;1;1;1;1;1;1;1;1;1;1;1;1;1;1;1;1;1;1;1;1;1;1;1	16043736;16043777;16044486;16044486;16045558;16045558;16046535;16046535;16047905;16047905;16048343;16048343;16048504;16048504;16048789;16049120;16049618;16049618;16049815;16049815;16050516;16050516;16050516;16050875;16050875;16050875;16051478;16051478;16051478;16051710;16051710;16051710;16052198;16052198;16052198;16052323;16053639;16053639;16053639;16053639;16055435;16055435;16055435;16055675;160…	16043880;16043880;16044592;16044592;16045686;16045686;16046663;16046663;16048044;16048044;16048420;16048420;16048582;16048514;16049245;16049245;16049702;16049702;16049916;16049916;16050600;16050600;16050600;16051048;16051048;16051048;16051547;16051547;16051547;16051820;16051820;16051820;16052411;16052411;16052411;16052411;16053772;16053772;16053772;16053690;16055523;16055523;16055523;16055758;160…	+;+;+;+;+;+;+;+;+;+;+;+;+;+;+;+;+;+;+;+;+;+;+;+;+;+;+;+;+;+;+;+;+;+;+;+;+;+;+;+;+;+;+;+;+;+;+;+;+;+;+;+	2939	164
ENSG00000185519	1;1;1;1;1;1;1;1;1;1;1;1;1	16057769;16058279;16059494;16059494;16059869;16059869;16062099;16062099;16062499;16062499;16063521;16073421;16073421	16058717;16058717;16059604;16059604;16060051;16060051;16062192;16062192;16062534;16062534;16063636;16073632;16073626	-;-;-;-;-;-;-;-;-;-;-;-;-	1701	7
ENSG00000142627	1;1;1;1;1;1;1;1;1;1;1;1;1;1;1;1;1;1;1;1;1;1;1;1;1;1;1	16124337;16129434;16130226;16131721;16132064;16132378;16133013;16133180;16133481;16133481;16133860;16134468;16134560;16135036;16135036;16135655;16135655;16137853;16137853;16138275;16138275;16146423;16148378;16148378;16150896;16155848;16155848	16125320;16129589;16130419;16131870;16132273;16132439;16133368;16133368;16133562;16133606;16133915;16134567;16134567;16135189;16135189;16135770;16135770;16138185;16138185;16138430;16138430;16146450;16149047;16149047;16150963;16156052;16156087	-;-;-;-;-;-;-;-;-;-;-;-;-;-;-;-;-;-;-;-;-;-;-;-;-;-;-	4159	813
ENSG00000227959	1;1	16155211;16156971	16155755;16157329	+;+	904	12
ENSG00000224621	1;1	16159266;16161501	16159426;16161883	+;+	544	9
ENSG00000234166	1;1	16197854;16198282	16198216;16198357	+;+	439	0
ENSG00000142632	1;1;1;1;1;1;1;1;1;1;1;1;1;1;1;1;1;1;1;1;1;1;1;1;1;1;1;1;1;1;1;1;1;1;1;1;1;1;1;1;1;1;1	16197854;16198104;16199150;16199150;16201782;16201782;16202416;16202416;16204759;16204759;16204811;16204900;16205087;16205087;16205087;16205087;16205351;16205351;16205351;16205351;16205538;16205538;16205538;16205627;16205849;16205931;16205931;16205931;16205931;16206180;16206180;16206180;16206180;16206180;16206180;16206948;16206948;16206948;16207522;16207675;16207944;16208643;16212502	16198744;16198744;16199254;16199254;16201861;16201861;16202574;16202540;16204919;16204919;16204919;16204919;16205176;16205176;16205176;16205176;16205425;16205425;16205425;16205425;16205667;16205667;16205667;16206083;16206083;16206083;16206083;16206083;16206083;16206340;16206526;16206526;16206543;16206340;16206340;16206982;16207210;16207011;16207598;16207777;16208225;16209083;16212609	-;-;-;-;-;-;-;-;-;-;-;-;-;-;-;-;-;-;-;-;-;-;-;-;-;-;-;-;-;-;-;-;-;-;-;-;-;-;-;-;-;-;-	3745	49
ENSG00000237276	1;1;1;1;1;1;1;1;1;1;1;1;1;1;1;1;1;1;1;1;1;1	16215909;16216457;16216469;16216469;16217127;16217127;16217127;16217700;16218128;16218378;16218581;16219068;16219406;16220214;16220823;16221057;16225187;16225590;16225807;16225950;16226245;16227922	16216061;16216609;16216609;16216609;16217223;16217328;16217160;16217817;16218268;16218503;16218617;16219162;16219426;16220280;16220887;16221119;16225489;16225654;16225862;16226069;16226343;16228027	-;-;-;-;-;-;-;-;-;-;-;-;-;-;-;-;-;-;-;-;-;-	1990	14
ENSG00000132881	1;1;1;1;1;1;1;1;1	16231700;16232281;16232510;16232510;16232893;16233612;16233612;16236631;16236631	16232297;16232297;16232646;16232646;16233017;16233764;16233764;16236659;16237162	-;-;-;-;-;-;-;-;-	1545	78
ENSG00000233929	1	16241213	16241398	-	186	3
ENSG00000037637	1;1;1;1;1;1;1;1;1;1;1;1;1;1;1;1;1;1;1;1	16246839;16251082;16251082;16252288;16252288;16252288;16253096;16253096;16253096;16253556;16253635;16255711;16256606;16292314;16294783;16305803;16305803;16315169;16315169;16352255	16251785;16251785;16251785;16252404;16252404;16252404;16253181;16253427;16253152;16253593;16253731;16255821;16256759;16294917;16294917;16305919;16305919;16315367;16315435;16352454	-;-;-;-;-;-;-;-;-;-;-;-;-;-;-;-;-;-;-;-	8984	1117
ENSG00000055070	1;1;1;1;1;1;1;1;1;1;1;1;1;1;1;1;1;1;1;1;1;1;1;1;1;1;1;1;1;1;1;1;1;1;1;1;1;1;1;1	16352575;16353300;16367083;16367088;16367225;16367235;16367243;16367243;16367247;16367265;16367711;16387055;16387055;16387502;16390550;16391375;16391375;16391375;16391375;16391375;16391375;16391375;16393228;16393228;16393228;16393228;16393228;16393228;16393231;16393231;16393231;16393231;16395038;16395038;16395038;16395038;16395038;16395038;16395038;16395038	16352812;16353423;16367308;16367308;16367308;16367308;16367308;16367308;16367308;16367308;16368015;16387125;16387125;16387794;16390626;16391424;16391424;16391424;16391424;16391424;16391424;16391424;16393482;16393482;16393385;16393482;16393482;16393355;16393482;16393482;16393482;16393482;16395273;16395390;16398142;16395172;16395139;16398145;16395406;16398142	+;+;+;+;+;+;+;+;+;+;+;+;+;+;+;+;+;+;+;+;+;+;+;+;+;+;+;+;+;+;+;+;+;+;+;+;+;+;+;+	4747	857
ENSG00000226457	1	16369150	16369530	-	381	2
ENSG00000187144	1;1;1;1;1;1;1;1;1;1;1;1;1;1;1;1;1;1;1;1;1;1;1;1;1;1;1;1;1;1;1;1;1;1;1;1;1;1;1;1;1;1;1;1;1;1;1;1;1;1;1;1;1;1;1	16387117;16395681;16396558;16398643;16398667;16399344;16399344;16399344;16399344;16400482;16400720;16400720;16400720;16400720;16403727;16403727;16403727;16403727;16403968;16403968;16403968;16403968;16404967;16404967;16404967;16408498;16409118;16409118;16409118;16409601;16409601;16409601;16410778;16410778;16421509;16421911;16421911;16424904;16425097;16425524;16425524;16425524;16425524;16427864;164…	16387301;16396312;16396746;16398822;16398822;16399521;16399521;16399521;16399521;16400635;16400892;16400892;16400892;16400892;16403844;16403844;16403844;16403844;16404039;16404039;16404039;16403974;16405104;16405104;16405104;16408705;16409203;16409203;16409203;16410043;16410043;16410043;16410915;16410915;16421557;16421971;16422194;16425210;16425210;16425731;16425731;16425731;16425731;16428015;164…	-;-;-;-;-;-;-;-;-;-;-;-;-;-;-;-;-;-;-;-;-;-;-;-;-;-;-;-;-;-;-;-;-;-;-;-;-;-;-;-;-;-;-;-;-;-;-;-;-;-;-;-;-;-;-	4506	4
ENSG00000157191	1;1;1;1;1;1;1;1;1;1;1;1;1;1;1;1;1;1;1;1;1;1;1;1;1;1;1;1;1;1;1;1;1;1;1;1;1;1;1;1;1;1;1;1;1;1;1;1;1;1;1;1;1;1;1;1;1;1;1;1;1;1;1;1;1;1;1;1;1;1;1;1;1;1;1	16440672;16440721;16440724;16440736;16440736;16440737;16440742;16440743;16440756;16440758;16440772;16441166;16443632;16443632;16443632;16443632;16443632;16443632;16443632;16443632;16443632;16447870;16447870;16447870;16447870;16447870;16447870;16447870;16447870;16447870;16448060;16448060;16448060;16448060;16448060;16448060;16448060;16448249;16449093;16449093;16449093;16449093;16449093;16449093;164…	16440853;16440853;16440775;16440853;16440853;16440853;16440853;16440853;16440853;16440853;16440853;16441619;16443732;16443732;16443732;16443732;16443732;16443732;16443732;16443732;16443732;16447974;16447974;16447974;16447942;16447974;16447974;16447974;16447974;16447974;16448141;16448141;16448141;16448141;16448141;16448141;16448141;16448350;16449201;16452015;16449201;16449201;16449201;16449201;164…	+;+;+;+;+;+;+;+;+;+;+;+;+;+;+;+;+;+;+;+;+;+;+;+;+;+;+;+;+;+;+;+;+;+;+;+;+;+;+;+;+;+;+;+;+;+;+;+;+;+;+;+;+;+;+;+;+;+;+;+;+;+;+;+;+;+;+;+;+;+;+;+;+;+;+	5559	567
ENSG00000226029	1;1	16460948;16467577	16463287;16468481	+;+	3245	3
ENSG00000080947	1;1;1;1;1;1;1;1;1;1;1;1;1;1;1;1;1;1;1;1;1;1;1;1;1;1;1;1;1;1;1;1;1;1;1;1;1;1;1;1;1;1;1;1;1;1;1;1;1;1	16467436;16468922;16475825;16475825;16475916;16476399;16476399;16476399;16476930;16476930;16476930;16476930;16478255;16478255;16478255;16483287;16483287;16483287;16483287;16484233;16484233;16484233;16484823;16484823;16485569;16485569;16485569;16486426;16486426;16489684;16489685;16490618;16490618;16490618;16490634;16490646;16490865;16490865;16490865;16490865;16490865;16491010;16491010;16491010;164…	16470127;16469007;16476062;16476062;16476055;16476504;16476504;16476504;16477074;16478437;16477074;16477074;16478437;16478437;16478437;16483341;16483486;16483486;16483486;16484464;16484464;16484464;16484906;16484906;16485665;16485665;16485665;16486661;16486661;16489792;16489791;16490783;16490783;16490783;16490783;16490783;16490926;16490926;16490926;16490926;16490926;16491316;16491094;16491082;164…	-;-;-;-;-;-;-;-;-;-;-;-;-;-;-;-;-;-;-;-;-;-;-;-;-;-;-;-;-;-;-;-;-;-;-;-;-;-;-;-;-;-;-;-;-;-;-;-;-;-	6813	38
ENSG00000206652	1	16514122	16514285	-	164	0
ENSG00000261135	1	16514645	16515754	+	1110	6
ENSG00000224174	1;1	16520694;16521564	16520787;16521796	+;+	327	5
ENSG00000233421	1;1;1;1	16533886;16534426;16535342;16535780	16534209;16535649;16535776;16536172	-;-;-;-	2068	4
ENSG00000277344	1	16534081	16534224	-	144	0
ENSG00000268991	1	16539066	16539575	+	510	0
ENSG00000225710	1;1;1	16548651;16550701;16552415	16548886;16551229;16552531	-;-;-	882	0
ENSG00000219481	1;1;1;1;1;1;1;1;1;1;1;1;1;1;1;1;1;1;1;1;1;1;1;1;1;1;1;1;1;1;1;1;1;1;1;1;1;1;1;1;1;1;1;1;1;1;1;1;1;1;1;1;1;1;1;1;1;1;1;1;1;1;1;1;1;1;1;1;1;1;1;1;1;1;1;1;1;1;1;1;1;1;1;1;1;1;1;1	16562319;16564018;16564807;16564807;16564853;16565633;16565633;16565637;16566408;16566408;16566408;16567179;16567179;16567179;16567979;16567979;16567979;16569073;16569073;16569073;16573142;16573142;16573142;16574487;16574487;16574487;16575157;16575157;16575157;16576267;16576267;16576267;16577317;16577317;16577317;16579193;16579193;16579193;16580745;16580745;16580745;16581420;16581420;16581420;165…	16564186;16564186;16564865;16564918;16564918;16565805;16565805;16565805;16566459;16566459;16566459;16567351;16567351;16567351;16568030;16568030;16568030;16569236;16569236;16569236;16573193;16573193;16573193;16574692;16574692;16574692;16575229;16575229;16575229;16576481;16576481;16576481;16577419;16577419;16577419;16579402;16579402;16579402;16580956;16580956;16580956;16581492;16581492;16581492;165…	-;-;-;-;-;-;-;-;-;-;-;-;-;-;-;-;-;-;-;-;-;-;-;-;-;-;-;-;-;-;-;-;-;-;-;-;-;-;-;-;-;-;-;-;-;-;-;-;-;-;-;-;-;-;-;-;-;-;-;-;-;-;-;-;-;-;-;-;-;-;-;-;-;-;-;-;-;-;-;-;-;-;-;-;-;-;-;-	12212	737
ENSG00000271732	1	16617391	16617729	+	339	0
ENSG00000215908	1;1;1;1;1;1;1;1;1;1;1;1;1;1;1;1;1;1;1;1;1;1;1;1;1;1;1;1	16618969;16619845;16621946;16623870;16624273;16625375;16625775;16626353;16626353;16627145;16627145;16628468;16628468;16629670;16630890;16631530;16631530;16631530;16632275;16632275;16632275;16633095;16633095;16633095;16643028;16643028;16644646;16644646	16619103;16620024;16622115;16623997;16624467;16626005;16626005;16626499;16626499;16627289;16627289;16628650;16628650;16631109;16631109;16631613;16631613;16631613;16632371;16632371;16632371;16633346;16633346;16633346;16643145;16643145;16644683;16644672	-;-;-;-;-;-;-;-;-;-;-;-;-;-;-;-;-;-;-;-;-;-;-;-;-;-;-;-	3943	142
ENSG00000186301	1;1;1;1;1;1;1;1;1;1;1;1;1;1;1;1;1;1	16645622;16646369;16646597;16646787;16646980;16647198;16647463;16647784;16648068;16648299;16648432;16648756;16648881;16649174;16649379;16649607;16649810;16650074	16645678;16646515;16646709;16646901;16647116;16647318;16647581;16647952;16648198;16648401;16648664;16648792;16649001;16649251;16649525;16649713;16649949;16650289	+;+;+;+;+;+;+;+;+;+;+;+;+;+;+;+;+;+	2291	1
ENSG00000282143	1;1;1	16656879;16665391;16666941	16656974;16665527;16667524	+;+;+	817	0
ENSG00000207513	1	16666785	16666948	-	164	0
ENSG00000237847	1	16673003	16673512	+	510	0
ENSG00000280114	1;1;1;1;1	16681097;16681712;16686639;16687327;16688376	16681227;16682244;16686755;16687522;16688749	-;-;-;-;-	1351	0
ENSG00000236698	1	16685621	16686055	-	435	28
ENSG00000268869	1;1;1;1;1;1;1;1;1;1;1;1;1;1;1;1;1	16687339;16691113;16691218;16692105;16696431;16696779;16699426;16699859;16702701;16703943;16706924;16707288;16707545;16707892;16707892;16710440;16719964	16687522;16691294;16691294;16692309;16696694;16696924;16699621;16700020;16702972;16704144;16707727;16707419;16707727;16708078;16708078;16710619;16720157	-;-;-;-;-;-;-;-;-;-;-;-;-;-;-;-;-	3178	0
ENSG00000279151	1;1;1	16701546;16702955;16705459	16701695;16703074;16705594	+;+;+	406	0
ENSG00000279132	1	16733951	16734461	-	511	0
ENSG00000282740	1;1;1	16739938;16741937;16750494	16740523;16742073;16750589	-;-;-	819	1
ENSG00000058453	1;1;1;1;1;1;1;1;1;1;1;1;1;1;1;1;1;1;1;1;1;1;1;1;1;1;1;1;1;1;1;1;1;1;1;1;1;1;1;1;1;1;1;1;1;1;1;1;1;1;1;1;1;1;1;1;1;1;1;1;1;1;1;1;1;1;1;1;1;1;1;1;1;1;1;1;1;1;1;1;1;1;1;1;1;1;1;1;1;1;1;1;1;1;1;1;1;1;1;1;1;1;1;1;1;1;1;1;1;1;1;1;1;1;1;1;1;1;1;1;1;1;1;1;1;1;1;1;1;1	16740273;16921950;16922663;16922755;16922767;16924325;16924325;16929846;16929846;16930124;16930124;16930135;16930286;16930286;16930286;16930286;16930286;16930429;16930429;16930429;16930429;16930429;16931291;16931291;16931291;16931291;16936637;16936637;16936637;16936637;16936791;16937641;16937641;16937641;16937641;16937641;16937641;16938400;16938400;16938400;16938400;16938909;16938909;16938909;169…	16740397;16922078;16922798;16922798;16922798;16924479;16924479;16930031;16930031;16930207;16930207;16930207;16930347;16930347;16930347;16930347;16930347;16930594;16930594;16930594;16930594;16930594;16931397;16931397;16931397;16931397;16936873;16936873;16936873;16936873;16936873;16937737;16937737;16937737;16937737;16937737;16937737;16938483;16938483;16938483;16938483;16939142;16939142;16939142;169…	+;+;+;+;+;+;+;+;+;+;+;+;+;+;+;+;+;+;+;+;+;+;+;+;+;+;+;+;+;+;+;+;+;+;+;+;+;+;+;+;+;+;+;+;+;+;+;+;+;+;+;+;+;+;+;+;+;+;+;+;+;+;+;+;+;+;+;+;+;+;+;+;+;+;+;+;+;+;+;+;+;+;+;+;+;+;+;+;+;+;+;+;+;+;+;+;+;+;+;+;+;+;+;+;+;+;+;+;+;+;+;+;+;+;+;+;+;+;+;+;+;+;+;+;+;+;+;+;+;+	8871	19
ENSG00000227684	1;1;1;1;1;1	16740280;16750233;16750514;16750514;16750673;16750797	16740397;16750421;16750968;16750594;16750732;16750964	+;+;+;+;+;+	762	4
ENSG00000207389	1	16740516	16740679	+	164	0
ENSG00000186715	1;1;1;1;1;1;1;1;1;1;1;1;1;1;1;1;1;1;1;1;1;1;1;1;1;1;1;1;1;1;1;1;1;1;1;1;1;1;1;1;1;1;1;1;1;1;1	16754910;16755307;16757232;16757518;16757518;16757518;16757754;16757754;16757754;16757942;16757942;16757942;16758053;16758216;16758216;16758466;16758466;16758466;16758675;16758675;16758675;16758803;16758803;16758803;16758803;16759066;16759066;16759269;16759269;16759476;16759476;16759889;16759889;16760152;16760152;16760354;16760354;16760751;16760751;16760837;16760955;16760955;16760955;16764414;167…	16757393;16757393;16757393;16757657;16757657;16757657;16757860;16757860;16757860;16758088;16758088;16758088;16758586;16758293;16758293;16758586;16758586;16758586;16758711;16758711;16758711;16758823;16759035;16759035;16758872;16759168;16759168;16759399;16759399;16759686;16759686;16760007;16760007;16760272;16760272;16760490;16760490;16760873;16760873;16760873;16761102;16761102;16761102;16764480;167…	-;-;-;-;-;-;-;-;-;-;-;-;-;-;-;-;-;-;-;-;-;-;-;-;-;-;-;-;-;-;-;-;-;-;-;-;-;-;-;-;-;-;-;-;-;-;-	5180	0
ENSG00000223643	1;1;1;1;1;1;1	16851257;16851321;16851574;16852075;16852075;16852762;16852997	16851477;16851477;16851723;16852369;16852369;16852799;16853129	-;-;-;-;-;-;-	837	1
ENSG00000230239	1;1;1	16855407;16856712;16859049	16855523;16857240;16859284	+;+;+	882	0
ENSG00000263811	1	16858949	16859021	-	73	0
ENSG00000228549	1;1;1;1;1;1;1;1;1;1	16870945;16871761;16872157;16872258;16872284;16873039;16873693;16873723;16873723;16873723	16873107;16872153;16872591;16872342;16873507;16873143;16874041;16874092;16874044;16874079	+;+;+;+;+;+;+;+;+;+	2963	8
ENSG00000277234	1	16873708	16873851	+	144	0
ENSG00000238142	1;1;1;1;1;1	16888538;16888542;16888542;16889216;16889548;16889548	16888785;16888782;16888785;16889373;16889642;16889649	-;-;-;-;-;-	508	115
ENSG00000235241	1	16889095	16889602	+	508	33
ENSG00000207005	1	16895980	16896143	+	164	0
ENSG00000272426	1	16904339	16904776	-	438	6
ENSG00000117122	1;1;1;1;1;1;1;1;1;1;1;1;1;1;1;1;1;1;1;1;1;1;1;1;1;1;1;1;1;1;1;1;1;1;1;1;1;1	16974502;16974502;16974502;16975269;16975269;16975269;16975643;16975643;16975643;16975662;16976171;16976249;16976501;16976501;16976501;16976501;16976708;16976708;16976708;16976708;16976708;16976708;16976897;16976897;16976897;16977109;16977109;16977109;16977109;16977109;16978237;16978237;16978237;16978237;16978237;16980587;16980587;16980587	16975023;16975023;16975023;16975342;16975342;16975342;16975730;16975730;16975730;16975730;16976545;16976545;16976545;16976545;16976545;16976545;16976923;16976794;16976923;16976794;16978314;16976794;16976923;16976923;16976923;16977198;16977198;16977198;16977198;16977195;16978314;16978314;16978314;16978314;16978276;16980632;16980835;16980621	-;-;-;-;-;-;-;-;-;-;-;-;-;-;-;-;-;-;-;-;-;-;-;-;-;-;-;-;-;-;-;-;-;-;-;-;-;-	2915	1231
ENSG00000226526	1;1	16978926;17004643	16979112;17005091	+;+	636	0
ENSG00000159363	1;1;1;1;1;1;1;1;1;1;1;1;1;1;1;1;1;1;1;1;1;1;1;1;1;1;1;1;1;1;1;1;1;1;1;1;1;1;1;1;1;1;1;1;1;1;1;1;1;1;1;1;1;1;1;1;1;1;1;1;1;1;1;1;1;1;1;1;1;1;1;1;1;1;1;1;1;1;1;1;1;1;1;1;1;1;1;1;1;1;1;1;1;1;1;1;1;1;1;1;1;1;1;1;1;1;1;1;1;1;1;1;1;1;1;1;1;1;1;1;1;1;1;1;1;1;1;1;1;1;1;1;1;1;1;1;1;1;1;1;1;1;1;1;1;1;1;1;1;1;1;1;1;1;1;1;1;1;1;1;1;1;1;1;1;1;1;1;1;1;1;1;1	16985958;16985958;16985958;16985959;16985981;16986463;16986463;16986463;16986805;16986805;16986805;16986805;16987046;16987046;16987046;16987046;16987046;16988138;16988138;16988138;16988138;16988138;16988322;16988322;16988322;16988322;16988322;16989691;16989691;16989691;16989691;16989691;16989887;16989887;16989887;16989887;16990127;16990127;16990127;16990127;16990175;16991734;16991734;16991734;169…	16986358;16986358;16986358;16986358;16986358;16986956;16986632;16986632;16986956;16986956;16986956;16986956;16987269;16987269;16987269;16987269;16987269;16988234;16988234;16988234;16988234;16988234;16988474;16988474;16988474;16988474;16988474;16989770;16989770;16989770;16989770;16989770;16990003;16990003;16990003;16990003;16990287;16990287;16990287;16990287;16990287;16991858;16991858;16991858;169…	-;-;-;-;-;-;-;-;-;-;-;-;-;-;-;-;-;-;-;-;-;-;-;-;-;-;-;-;-;-;-;-;-;-;-;-;-;-;-;-;-;-;-;-;-;-;-;-;-;-;-;-;-;-;-;-;-;-;-;-;-;-;-;-;-;-;-;-;-;-;-;-;-;-;-;-;-;-;-;-;-;-;-;-;-;-;-;-;-;-;-;-;-;-;-;-;-;-;-;-;-;-;-;-;-;-;-;-;-;-;-;-;-;-;-;-;-;-;-;-;-;-;-;-;-;-;-;-;-;-;-;-;-;-;-;-;-;-;-;-;-;-;-;-;-;-;-;-;-;-;-;-;-;-;-;-;-;-;-;-;-;-;-;-;-;-;-;-;-;-;-;-;-	5253	103
ENSG00000117118	1;1;1;1;1;1;1;1;1;1;1;1;1;1;1;1;1;1;1;1;1;1;1;1;1;1;1;1;1;1;1;1;1;1;1;1;1;1	17018722;17018752;17018752;17022608;17022608;17022608;17022608;17023094;17023973;17023973;17023973;17027656;17027749;17027749;17027749;17027749;17028600;17028600;17028600;17028600;17028654;17032530;17033060;17033060;17033060;17033060;17033060;17044761;17044761;17044761;17044761;17044761;17044761;17045141;17052255;17053948;17053948;17053948	17018958;17018958;17018958;17022730;17022730;17022730;17023036;17023160;17024074;17024074;17024074;17027865;17027865;17027865;17027865;17027865;17028736;17028736;17028736;17028736;17028736;17033145;17033145;17033145;17033145;17033145;17033145;17044888;17044888;17044877;17044888;17044888;17044888;17045219;17052488;17054031;17054007;17054170	-;-;-;-;-;-;-;-;-;-;-;-;-;-;-;-;-;-;-;-;-;-;-;-;-;-;-;-;-;-;-;-;-;-;-;-;-;-	2462	12646
ENSG00000117115	1;1;1;1;1;1;1;1;1;1;1;1;1;1;1;1;1;1;1;1;1;1;1;1;1;1;1;1;1;1;1;1;1;1;1;1;1;1	17066761;17067600;17067786;17070088;17070088;17070088;17071406;17071406;17071406;17074856;17074856;17074856;17075679;17079031;17079264;17079264;17082545;17082545;17082545;17083236;17083726;17083726;17084599;17084599;17086521;17086521;17092408;17092408;17093567;17093567;17095909;17095909;17102987;17102987;17104878;17104878;17119280;17119280	17069277;17069277;17069277;17070216;17070216;17070216;17071491;17071491;17071491;17075823;17074949;17075351;17075823;17079415;17079415;17079415;17082652;17083138;17082652;17083426;17083837;17083837;17084702;17084702;17086699;17086699;17092533;17092533;17093684;17093684;17095970;17095970;17103059;17103059;17105061;17105061;17119435;17119435	-;-;-;-;-;-;-;-;-;-;-;-;-;-;-;-;-;-;-;-;-;-;-;-;-;-;-;-;-;-;-;-;-;-;-;-;-;-	5984	79
ENSG00000204362	1;1;1;1;1;1;1	17189783;17189789;17192965;17192965;17193291;17195443;17196300	17189930;17189930;17193165;17193165;17197617;17195601;17196387	+;+;+;+;+;+;+	4676	0
ENSG00000282843	1;1;1;1;1	17193232;17195020;17196529;17197570;17201456	17193797;17195133;17196754;17197613;17201733	-;-;-;-;-	1228	0
ENSG00000142623	1;1;1;1;1;1;1;1;1;1;1;1;1;1;1;1;1;1;1;1;1;1	17205126;17222290;17223487;17223621;17224367;17224367;17225811;17225811;17226033;17226033;17228625;17228948;17230085;17230572;17232819;17237314;17238616;17239632;17239704;17240635;17244010;17244010	17205309;17222470;17223693;17223693;17224428;17224428;17225928;17225928;17226158;17226158;17228797;17229051;17230208;17230679;17232970;17237458;17238709;17240760;17239783;17240760;17246005;17246004	+;+;+;+;+;+;+;+;+;+;+;+;+;+;+;+;+;+;+;+;+;+	4903	26
ENSG00000142619	1;1;1;1;1;1;1;1;1;1;1;1;1;1;1;1	17249098;17259578;17262133;17265659;17266719;17267837;17270233;17270879;17271067;17273340;17274635;17276519;17276774;17280350;17280671;17282846	17249229;17259758;17262205;17265720;17266836;17267962;17270411;17270982;17271178;17273447;17274786;17276663;17276876;17280429;17280796;17284233	+;+;+;+;+;+;+;+;+;+;+;+;+;+;+;+	3189	4
ENSG00000266634	1	17277889	17277975	+	87	0
ENSG00000159339	1;1;1;1;1;1;1;1;1;1;1;1;1;1;1;1;1;1;1;1;1;1;1;1;1;1;1;1;1;1;1	17308195;17308197;17330969;17330969;17333943;17333943;17334324;17336159;17338038;17339688;17341943;17342299;17346028;17346034;17347927;17347941;17347941;17348730;17354533;17354533;17354533;17355983;17355983;17355983;17356357;17356357;17356357;17358838;17358838;17359280;17363522	17308314;17308314;17331149;17331149;17334009;17334009;17334796;17336226;17338155;17339813;17342121;17342402;17346139;17346139;17348048;17348207;17348048;17348785;17354687;17354687;17354687;17356127;17356127;17356127;17356459;17356447;17356459;17358849;17358908;17359408;17364004	+;+;+;+;+;+;+;+;+;+;+;+;+;+;+;+;+;+;+;+;+;+;+;+;+;+;+;+;+;+;+	2971	0
ENSG00000280226	1;1	17329012;17331631	17329034;17331796	-;-	189	0
ENSG00000276747	1;1;1;1;1;1;1;1;1;1;1;1;1;1;1;1	17372196;17373056;17375427;17379920;17381047;17381967;17388381;17388777;17392114;17393975;17394300;17394951;17395540;17397071;17398686;17401205	17372361;17373233;17375499;17379987;17381164;17382092;17388559;17388880;17392225;17394082;17394454;17395107;17395663;17397141;17398847;17401699	+;+;+;+;+;+;+;+;+;+;+;+;+;+;+;+	2396	0
ENSG00000179051	1;1;1;1;1;1;1;1;1;1;1;1;1;1;1;1;1;1;1;1;1;1;1;1;1;1;1	17406760;17407839;17408676;17408980;17409974;17409974;17412122;17412122;17413073;17413073;17413537;17413537;17416480;17416480;17420714;17420714;17422203;17422203;17422705;17422705;17425541;17425541;17429106;17429106;17438230;17438230;17439545	17409194;17408554;17409194;17409046;17410051;17410051;17412194;17412194;17413178;17413178;17413717;17413717;17416646;17416646;17420828;17420828;17422291;17422291;17422836;17422836;17425684;17425684;17429199;17429199;17438561;17438522;17439724	-;-;-;-;-;-;-;-;-;-;-;-;-;-;-;-;-;-;-;-;-;-;-;-;-;-;-	4126	174
ENSG00000227751	1;1	17406760;17407317	17407004;17407382	+;+	311	0
ENSG00000074964	1;1;1;1;1;1;1;1;1;1;1;1;1;1;1;1;1;1;1;1;1;1;1;1;1;1;1;1;1;1;1;1;1;1;1;1;1;1;1;1;1;1;1;1;1;1;1;1;1;1;1;1;1;1;1;1;1;1;1;1;1;1;1;1;1;1;1;1;1;1;1;1;1;1;1;1;1;1;1;1;1;1;1;1;1;1;1;1;1;1;1;1;1;1;1;1;1;1;1;1;1;1;1;1;1;1;1;1;1;1;1;1;1;1;1;1;1;1;1;1;1;1;1;1	17539835;17580553;17580553;17587460;17587460;17588446;17588446;17602127;17602127;17602171;17603508;17603508;17603508;17604476;17607802;17607802;17613058;17615088;17616094;17616094;17618316;17619339;17619339;17619339;17619339;17621864;17621864;17621864;17621864;17622996;17622996;17622996;17622996;17624387;17624387;17624387;17624387;17625956;17625956;17625956;17625956;17626007;17627330;17627330;176…	17539950;17580632;17580632;17587645;17587645;17588479;17588479;17602218;17602218;17602218;17603591;17603591;17603591;17604882;17607977;17607977;17613174;17616202;17616202;17616202;17618522;17619445;17619445;17619445;17619445;17621941;17621941;17621941;17621941;17623175;17623175;17623175;17623175;17624503;17624503;17624503;17624503;17626048;17626048;17626048;17626048;17626048;17627503;17627503;176…	+;+;+;+;+;+;+;+;+;+;+;+;+;+;+;+;+;+;+;+;+;+;+;+;+;+;+;+;+;+;+;+;+;+;+;+;+;+;+;+;+;+;+;+;+;+;+;+;+;+;+;+;+;+;+;+;+;+;+;+;+;+;+;+;+;+;+;+;+;+;+;+;+;+;+;+;+;+;+;+;+;+;+;+;+;+;+;+;+;+;+;+;+;+;+;+;+;+;+;+;+;+;+;+;+;+;+;+;+;+;+;+;+;+;+;+;+;+;+;+;+;+;+;+	7817	610
ENSG00000236648	1;1;1;1	17717687;17718560;17721680;17749677	17717744;17718720;17721768;17749978	+;+;+;+	610	0
ENSG00000117148	1;1;1;1;1	17755313;17822982;17822985;17825767;17825767	17755504;17823356;17823356;17827063;17827061	+;+;+;+;+	1864	0
ENSG00000261781	1;1;1	18065657;18068192;18072220	18065847;18068278;18074412	+;+;+	2471	0
ENSG00000117154	1;1;1;1;1;1;1;1;1;1;1;1;1;1;1;1;1;1;1;1;1;1;1;1	18107746;18227898;18278845;18291866;18291866;18334892;18334892;18361367;18362115;18362115;18365223;18365223;18365223;18375957;18376310;18376310;18376310;18376800;18376800;18376800;18377393;18377393;18378256;18378256	18108198;18228010;18278884;18291987;18291987;18335010;18335010;18362230;18362230;18362230;18365697;18365697;18365697;18376395;18376367;18376395;18376395;18376920;18376992;18376992;18377431;18377431;18378483;18378482	+;+;+;+;+;+;+;+;+;+;+;+;+;+;+;+;+;+;+;+;+;+;+;+	3085	2
ENSG00000280222	1	18109389	18115861	+	6473	0
ENSG00000230035	1;1;1;1	18166929;18167747;18176153;18179052	18167024;18167763;18176174;18179346	-;-;-;-	430	0
ENSG00000225387	1;1	18385829;18388416	18386220;18388514	+;+	491	5
ENSG00000179023	1	18480982	18486126	+	5145	29
ENSG00000235282	1	18513118	18513383	+	266	0
ENSG00000225478	1	18595414	18595636	+	223	0
ENSG00000009709	1;1;1;1;1;1;1;1;1;1;1;1;1;1;1;1;1;1;1;1;1;1;1;1;1	18631006;18631521;18631524;18634303;18634303;18634303;18635111;18635111;18635111;18636237;18636237;18636243;18691754;18691754;18691754;18700653;18700653;18700653;18703094;18703094;18703094;18735632;18735632;18735632;18744814	18631688;18631688;18631688;18634538;18634538;18634538;18635240;18635240;18635240;18636371;18636371;18636371;18691953;18691953;18691953;18700818;18700818;18700818;18703296;18703296;18703296;18736102;18735878;18736138;18748866	+;+;+;+;+;+;+;+;+;+;+;+;+;+;+;+;+;+;+;+;+;+;+;+;+	6313	0
ENSG00000179002	1;1;1;1;1;1	18839599;18841729;18849341;18854213;18857331;18859479	18840527;18841852;18849550;18854986;18857631;18859682	-;-;-;-;-;-	2542	2
ENSG00000255275	1;1;1;1;1;1;1;1;1;1;1;1;1;1;1;1;1;1;1;1;1;1;1;1;1;1;1	18849273;18854213;18857331;18858290;18859475;18874463;18875382;18876315;18877208;18877416;18879300;18881700;18883124;18883279;18885284;18885473;18886464;18889362;18890012;18908539;18910342;18911384;18911963;18916903;18918362;18919678;18921061	18849550;18854986;18857618;18858462;18859699;18874581;18875503;18876467;18877255;18877612;18879373;18881887;18883198;18883428;18885398;18885628;18886511;18889454;18890193;18908666;18910472;18911476;18912083;18917042;18918502;18919773;18921121	-;-;-;-;-;-;-;-;-;-;-;-;-;-;-;-;-;-;-;-;-;-;-;-;-;-;-	4369	2
ENSG00000159423	1;1;1;1;1;1;1;1;1;1;1;1;1;1;1;1;1;1;1;1;1;1;1;1;1;1;1;1;1;1;1;1;1;1;1;1;1;1;1;1;1;1;1;1;1;1;1;1;1;1;1;1;1;1;1;1;1;1;1;1;1;1;1;1;1;1;1;1;1;1	18871430;18871432;18871432;18872733;18872804;18874463;18874463;18874463;18874463;18875382;18875382;18875382;18875382;18876315;18876315;18876315;18877208;18877208;18877208;18877208;18877416;18877416;18877416;18877416;18879300;18879300;18879300;18879300;18881700;18881700;18881700;18881700;18882560;18883111;18883124;18883124;18883124;18883124;18883124;18883279;18883279;18883279;18883279;18883279;188…	18871790;18872957;18872957;18872957;18872957;18874581;18874581;18874581;18874581;18875503;18875503;18875503;18875503;18876467;18876467;18876467;18877255;18877255;18877255;18877255;18877612;18877612;18877612;18877612;18879373;18879373;18879373;18879373;18881887;18881887;18881887;18881887;18882672;18883198;18883198;18883198;18883198;18883198;18883198;18883428;18883428;18883428;18883428;18883428;188…	-;-;-;-;-;-;-;-;-;-;-;-;-;-;-;-;-;-;-;-;-;-;-;-;-;-;-;-;-;-;-;-;-;-;-;-;-;-;-;-;-;-;-;-;-;-;-;-;-;-;-;-;-;-;-;-;-;-;-;-;-;-;-;-;-;-;-;-;-;-	3689	1023
ENSG00000265606	1	18883202	18883275	-	74	0
ENSG00000221662	1	18897071	18897148	-	78	0
ENSG00000169991	1;1;1;1;1;1;1;1;1;1;1;1;1;1;1;1;1;1;1;1	18904281;18908291;18908340;18910342;18910342;18910342;18911384;18911384;18911963;18911963;18911963;18916903;18916903;18918362;18919678;18919678;18921061;18921061;18955668;18955668	18908666;18908666;18908666;18910472;18910472;18910472;18911476;18911476;18912083;18911992;18912083;18917042;18917042;18918502;18919773;18919773;18921121;18921121;18955698;18956686	-;-;-;-;-;-;-;-;-;-;-;-;-;-;-;-;-;-;-;-	6188	11
ENSG00000272084	1	19072110	19075511	-	3402	11
ENSG00000127481	1;1;1;1;1;1;1;1;1;1;1;1;1;1;1;1;1;1;1;1;1;1;1;1;1;1;1;1;1;1;1;1;1;1;1;1;1;1;1;1;1;1;1;1;1;1;1;1;1;1;1;1;1;1;1;1;1;1;1;1;1;1;1;1;1;1;1;1;1;1;1;1;1;1;1;1;1;1;1;1;1;1;1;1;1;1;1;1;1;1;1;1;1;1;1;1;1;1;1;1;1;1;1;1;1;1;1;1;1;1;1;1;1;1;1;1;1;1;1;1;1;1;1;1;1;1;1;1;1;1;1;1;1;1;1;1;1;1;1;1;1;1;1;1;1;1;1;1;1;1;1;1;1;1;1;1;1;1;1;1;1;1;1;1;1;1;1;1;1;1;1;1;1;1;1;1;1;1;1;1;1;1;1;1;1;1;1;1;1;1;1;1;1;1;1;1;1;1;1;1…	19074506;19074510;19074514;19074518;19074567;19076740;19076740;19076740;19076740;19076740;19077785;19077976;19077976;19077976;19077976;19081349;19081349;19081349;19084504;19084504;19086145;19086145;19086679;19086679;19087816;19087816;19088759;19088759;19092733;19092819;19092819;19093313;19093313;19093313;19093361;19093949;19093949;19093949;19094095;19094906;19094906;19094906;19094906;19095545;190…	19074896;19074896;19074896;19074896;19074896;19076902;19076902;19076902;19076902;19076902;19077827;19081306;19078066;19078066;19078066;19081573;19081573;19082240;19084698;19084698;19086270;19086270;19086821;19086821;19087929;19087929;19088977;19088977;19092918;19092918;19092918;19093440;19093486;19093486;19093486;19094139;19094139;19094139;19094139;19095025;19095025;19095025;19095025;19095922;190…	-;-;-;-;-;-;-;-;-;-;-;-;-;-;-;-;-;-;-;-;-;-;-;-;-;-;-;-;-;-;-;-;-;-;-;-;-;-;-;-;-;-;-;-;-;-;-;-;-;-;-;-;-;-;-;-;-;-;-;-;-;-;-;-;-;-;-;-;-;-;-;-;-;-;-;-;-;-;-;-;-;-;-;-;-;-;-;-;-;-;-;-;-;-;-;-;-;-;-;-;-;-;-;-;-;-;-;-;-;-;-;-;-;-;-;-;-;-;-;-;-;-;-;-;-;-;-;-;-;-;-;-;-;-;-;-;-;-;-;-;-;-;-;-;-;-;-;-;-;-;-;-;-;-;-;-;-;-;-;-;-;-;-;-;-;-;-;-;-;-;-;-;-;-;-;-;-;-;-;-;-;-;-;-;-;-;-;-;-;-;-;-;-;-;-;-;-;-;-;-…	24675	2013
ENSG00000230424	1;1	19210501;19240257	19210559;19240704	+;+	507	168
ENSG00000127463	1;1;1;1;1;1;1;1;1;1;1;1;1;1;1;1;1;1;1;1;1;1;1;1;1;1;1;1;1;1;1;1;1;1;1;1;1;1;1;1;1;1;1;1;1;1;1;1;1;1;1;1;1;1;1;1;1;1;1;1;1;1;1;1;1;1;1;1;1;1;1;1;1;1;1;1;1;1;1;1;1;1;1;1;1;1;1;1;1;1;1;1;1;1;1;1;1;1;1;1;1;1;1;1	19215664;19216874;19216874;19218148;19218945;19219370;19219382;19219568;19219569;19219569;19219569;19219569;19219569;19219569;19219569;19219615;19219650;19220764;19220764;19220764;19220764;19220764;19220764;19220764;19220764;19220764;19222624;19222624;19222624;19222624;19222624;19222624;19222624;19222624;19223396;19223396;19223396;19223396;19223396;19227313;19227313;19227313;19227313;19229355;192…	19219482;19219482;19219482;19219482;19219482;19219482;19219482;19219698;19219669;19219669;19221205;19219698;19219698;19219698;19219698;19219669;19219698;19220810;19220848;19220848;19220848;19220810;19220848;19220848;19221916;19220848;19223007;19222686;19222834;19222761;19222834;19222834;19222834;19222834;19223569;19223506;19223569;19223569;19223569;19227450;19227450;19227450;19227450;19229395;192…	-;-;-;-;-;-;-;-;-;-;-;-;-;-;-;-;-;-;-;-;-;-;-;-;-;-;-;-;-;-;-;-;-;-;-;-;-;-;-;-;-;-;-;-;-;-;-;-;-;-;-;-;-;-;-;-;-;-;-;-;-;-;-;-;-;-;-;-;-;-;-;-;-;-;-;-;-;-;-;-;-;-;-;-;-;-;-;-;-;-;-;-;-;-;-;-;-;-;-;-;-;-;-;-	10650	1430
ENSG00000053372	1;1;1;1;1;1;1;1;1;1;1;1;1;1	19251539;19251835;19254782;19254782;19255948;19255948;19257064;19257454;19257712;19257833;19258477;19258477;19258681;19258681	19251863;19252248;19254840;19254840;19256052;19256051;19257145;19257521;19257984;19257984;19258553;19258553;19258739;19260128	+;+;+;+;+;+;+;+;+;+;+;+;+;+	2822	1095
ENSG00000211454	1;1;1;1;1;1;1;1;1;1;1;1;1;1;1;1;1;1;1;1;1;1	19265982;19267103;19267130;19268572;19268572;19268572;19269272;19269272;19269583;19269583;19270451;19270451;19270451;19270533;19270748;19270748;19270748;19270748;19270835;19273861;19273861;19273861	19267461;19267461;19267461;19268701;19268701;19268701;19269371;19269371;19269679;19269679;19270555;19270555;19270555;19270555;19271269;19270831;19270935;19270935;19270935;19274151;19274194;19273941	-;-;-;-;-;-;-;-;-;-;-;-;-;-;-;-;-;-;-;-;-;-	2768	7
ENSG00000162482	1;1;1;1;1;1;1	19282558;19283996;19284686;19285018;19285888;19286185;19288496	19282892;19284125;19284785;19285114;19285992;19286372;19289250	-;-;-;-;-;-;-	1710	2
ENSG00000270728	1;1	19297080;19297489	19297189;19297903	+;+	525	6
ENSG00000053371	1;1;1;1;1;1;1;1;1;1;1;1;1;1;1;1;1;1;1;1;1;1;1;1;1;1	19303965;19303999;19304166;19304285;19306018;19306018;19306018;19306018;19307002;19307002;19307002;19307314;19307314;19307739;19308158;19308158;19308158;19308455;19308455;19308455;19308455;19308455;19311827;19311827;19311827;19311827	19304386;19304386;19304386;19304386;19306147;19306147;19306147;19306147;19307101;19307101;19307101;19307410;19307410;19308262;19308262;19308262;19308262;19308642;19308642;19308505;19308642;19308642;19312103;19311907;19312094;19312146	-;-;-;-;-;-;-;-;-;-;-;-;-;-;-;-;-;-;-;-;-;-;-;-;-;-	1781	293
ENSG00000200403	1	19305076	19305182	-	107	3
ENSG00000040487	1;1;1;1;1;1;1;1;1;1;1;1;1;1;1;1;1;1;1;1;1;1;1;1;1;1;1;1;1;1;1;1;1;1;1;1;1;1;1;1;1;1;1;1;1;1	19312326;19312328;19312330;19312341;19312729;19312729;19312729;19312729;19317600;19317600;19317600;19324633;19324633;19324633;19324633;19324633;19324754;19325495;19325495;19325495;19325495;19325526;19325526;19326245;19326245;19326245;19326245;19326245;19326245;19326531;19326531;19326531;19326531;19326531;19326531;19327227;19327227;19327227;19327227;19327227;19327571;19328572;19328572;19328572;193…	19312358;19312889;19312358;19312358;19312889;19312889;19312889;19312889;19317841;19317841;19317841;19324762;19324762;19324762;19324762;19324762;19324762;19325582;19325582;19325582;19325582;19325582;19325582;19326387;19326387;19326387;19326387;19326387;19326387;19326623;19326623;19326623;19326623;19326623;19326623;19327412;19327412;19327412;19327412;19327412;19328081;19328987;19329300;19329284;193…	+;+;+;+;+;+;+;+;+;+;+;+;+;+;+;+;+;+;+;+;+;+;+;+;+;+;+;+;+;+;+;+;+;+;+;+;+;+;+;+;+;+;+;+;+;+	2686	551
ENSG00000077549	1;1;1;1;1;1;1;1;1;1;1;1;1;1;1;1;1;1;1;1;1;1;1;1;1;1;1;1;1;1;1;1;1;1;1;1;1;1;1;1;1;1;1;1;1;1;1;1;1;1;1;1;1;1;1;1;1;1;1;1;1;1;1;1	19338776;19338779;19338823;19339359;19339530;19342752;19344358;19344358;19344358;19344358;19345187;19345187;19345187;19345187;19345187;19356635;19356635;19356635;19356635;19356635;19356655;19357422;19357422;19357422;19357422;19357422;19357422;19357445;19357522;19374175;19378540;19378540;19378540;19378540;19378540;19378540;19378540;19378540;19378540;19385505;19385505;19385505;19385505;19385505;193…	19339617;19339617;19339617;19339617;19339617;19342864;19344434;19344434;19344434;19344434;19345252;19345252;19345252;19345252;19345252;19356751;19356751;19356751;19356751;19356751;19356751;19357563;19357563;19357563;19357563;19357563;19357563;19357563;19357563;19374455;19378653;19378653;19378653;19378653;19378653;19378653;19378653;19378653;19378653;19385626;19385626;19385626;19385626;19385626;193…	-;-;-;-;-;-;-;-;-;-;-;-;-;-;-;-;-;-;-;-;-;-;-;-;-;-;-;-;-;-;-;-;-;-;-;-;-;-;-;-;-;-;-;-;-;-;-;-;-;-;-;-;-;-;-;-;-;-;-;-;-;-;-;-	3238	4595
ENSG00000240490	1	19424384	19424671	+	288	1
ENSG00000201609	1	19510593	19510733	+	141	0
ENSG00000235185	1;1	19591802;19596710	19591885;19596832	-;-	207	2
ENSG00000173436	1;1;1;1;1;1;1;1;1;1;1;1;1;1;1;1;1;1;1;1;1;1;1;1;1;1;1;1;1;1;1;1;1;1;1;1;1;1;1	19596977;19596983;19596990;19596991;19596995;19597001;19597039;19597041;19597052;19597070;19597834;19597834;19600787;19600787;19600787;19614501;19617258;19622100;19622100;19622100;19622100;19622100;19622100;19622100;19623474;19623474;19623474;19623474;19623474;19623474;19623474;19623474;19625392;19626387;19626387;19626387;19626387;19626387;19626387	19597109;19597109;19597109;19597109;19597109;19597109;19597109;19597109;19597109;19597109;19597853;19598195;19601304;19600971;19600971;19614594;19617336;19622147;19622147;19622147;19622147;19622147;19622147;19622147;19623583;19623583;19623583;19623583;19623551;19623790;19623583;19623583;19625632;19626606;19626587;19626629;19626623;19629820;19629821	+;+;+;+;+;+;+;+;+;+;+;+;+;+;+;+;+;+;+;+;+;+;+;+;+;+;+;+;+;+;+;+;+;+;+;+;+;+;+	5227	8319
ENSG00000270136	1;1;1;1;1;1;1;1;1;1;1;1;1;1;1;1;1;1;1;1;1;1;1;1;1;1;1;1	19596979;19597067;19597067;19597068;19600787;19617258;19622100;19622100;19623474;19623474;19626387;19626387;19634437;19634437;19640346;19640584;19655012;19655012;19655012;19655012;19655324;19655324;19655324;19655324;19656866;19656866;19656866;19656866	19597109;19597109;19597109;19597109;19600971;19617336;19622147;19622147;19623583;19623583;19626476;19626476;19634524;19634524;19640469;19640729;19655200;19655200;19655200;19655200;19655435;19655435;19655435;19655435;19656927;19656926;19656914;19658056	+;+;+;+;+;+;+;+;+;+;+;+;+;+;+;+;+;+;+;+;+;+;+;+;+;+;+;+	2493	0
ENSG00000226396	1	19608114	19608568	+	455	108
ENSG00000158747	1;1;1;1;1;1;1;1;1;1;1;1;1;1;1;1;1;1;1;1;1;1;1;1;1;1;1;1;1;1;1;1;1;1;1;1;1;1;1;1;1;1;1;1;1;1;1;1;1;1;1	19640554;19643232;19643409;19643409;19643714;19643714;19644163;19645372;19645372;19645766;19645766;19647610;19647610;19655012;19655012;19655012;19655012;19655012;19655012;19655012;19655012;19655012;19655012;19655012;19655012;19655012;19655324;19655324;19655324;19655324;19655324;19655324;19655324;19655324;19655324;19655324;19655324;19655324;19655324;19656866;19656866;19656866;19656866;19656866;196…	19640729;19643397;19643625;19643625;19643954;19643954;19644446;19645530;19645530;19646033;19646033;19647670;19647670;19655200;19655200;19655200;19655200;19655200;19655200;19655200;19655200;19655200;19655200;19655200;19655200;19655200;19655435;19655435;19655436;19655435;19655435;19655435;19655435;19655435;19655435;19655435;19655435;19655435;19655435;19658456;19657076;19658456;19658456;19656933;196…	+;+;+;+;+;+;+;+;+;+;+;+;+;+;+;+;+;+;+;+;+;+;+;+;+;+;+;+;+;+;+;+;+;+;+;+;+;+;+;+;+;+;+;+;+;+;+;+;+;+;+	3465	6
ENSG00000158748	1;1;1	19665287;19678567;19678919	19666467;19678725;19679562	+;+;+	1984	0
ENSG00000162542	1;1;1;1;1;1;1;1;1;1;1;1;1;1;1;1;1;1;1;1;1;1;1;1;1;1;1;1;1;1;1;1;1;1;1;1;1;1;1;1;1;1;1;1;1;1;1;1;1;1;1;1;1;1;1;1;1;1;1;1;1;1;1;1	19682213;19682240;19682242;19683288;19694434;19694434;19694434;19694492;19700768;19700768;19700768;19700768;19737372;19737372;19737372;19737372;19738222;19739824;19739824;19739824;19740777;19740777;19740777;19745532;19745532;19746456;19746456;19746456;19747163;19747163;19747163;19747163;19750081;19755634;19755634;19755634;19755634;19755634;19770542;19770542;19770542;19770542;19770542;19771308;197…	19683444;19682714;19683444;19683444;19694551;19694551;19694551;19694551;19701210;19700885;19700885;19700885;19737456;19737456;19737456;19737456;19738419;19739960;19739960;19739960;19740941;19740941;19740941;19745651;19745651;19746599;19746599;19746599;19747260;19747260;19747260;19747260;19750372;19755766;19755766;19755766;19755766;19755766;19770569;19770569;19770569;19770569;19770569;19771427;197…	-;-;-;-;-;-;-;-;-;-;-;-;-;-;-;-;-;-;-;-;-;-;-;-;-;-;-;-;-;-;-;-;-;-;-;-;-;-;-;-;-;-;-;-;-;-;-;-;-;-;-;-;-;-;-;-;-;-;-;-;-;-;-;-	4054	40
ENSG00000178828	1	19814029	19815278	-	1250	0
ENSG00000235434	1;1	19814367;19819243	19814553;19819502	+;+	447	0
ENSG00000169914	1;1;1;1;1;1;1;1;1;1;1;1;1	19882513;19890385;19890458;19894368;19894368;19897540;19897540;19904267;19904891;19906432;19906565;19906728;19907570	19882734;19890533;19890533;19894480;19894480;19897815;19897662;19904398;19904987;19906616;19906616;19906944;19912945	+;+;+;+;+;+;+;+;+;+;+;+;+	6767	122
ENSG00000188784	1;1;1;1	19920009;19922298;19922617;19923520	19920449;19922404;19922755;19923617	-;-;-;-	785	0
ENSG00000242688	1	19970969	19971269	+	301	0
ENSG00000188257	1;1;1;1;1;1;1;1;1;1;1;1;1;1;1;1;1;1;1;1;1;1;1;1;1;1;1;1;1;1;1;1;1	19975431;19975432;19975438;19975438;19975465;19975673;19978015;19978015;19978015;19978015;19978015;19978015;19978246;19978380;19978380;19978380;19978380;19978380;19978734;19978734;19978734;19978734;19978734;19978734;19979580;19979580;19979580;19979580;19979580;19979580;19980362;19980362;19980362	19975843;19975843;19975843;19975843;19975843;19975843;19978121;19978121;19978121;19978879;19978121;19978121;19978484;19978524;19978524;19978524;19978524;19978524;19979067;19978879;19978879;19978879;19978879;19978911;19979690;19979690;19979659;19979614;19979743;19979607;19980416;19980407;19980416	-;-;-;-;-;-;-;-;-;-;-;-;-;-;-;-;-;-;-;-;-;-;-;-;-;-;-;-;-;-;-;-;-	1685	2
ENSG00000127472	1;1;1;1;1;1;1;1;1;1;1;1;1;1;1;1;1;1;1;1;1;1;1;1;1;1;1;1;1;1;1;1;1;1;1;1;1;1;1;1;1;1;1;1;1;1;1;1;1;1;1;1;1;1;1;1	20028179;20028430;20028434;20028526;20028526;20028571;20046102;20054792;20059632;20059632;20059632;20059632;20059632;20059632;20063484;20066024;20068873;20068873;20068873;20068873;20068873;20068873;20070208;20070294;20070294;20070294;20070295;20070845;20076761;20084821;20084821;20084821;20084821;20084821;20084821;20084821;20086083;20086083;20086083;20086083;20086083;20086083;20086083;20088825;200…	20028709;20028709;20028709;20028709;20028709;20028709;20046141;20054839;20059692;20059692;20059692;20059692;20059692;20059692;20063602;20066129;20069034;20069032;20069032;20069032;20069032;20069032;20070465;20070414;20070465;20070465;20070465;20070944;20076898;20084870;20084870;20084870;20084870;20084870;20084870;20084870;20086227;20086227;20086227;20086227;20086227;20086227;20086227;20088901;200…	+;+;+;+;+;+;+;+;+;+;+;+;+;+;+;+;+;+;+;+;+;+;+;+;+;+;+;+;+;+;+;+;+;+;+;+;+;+;+;+;+;+;+;+;+;+;+;+;+;+;+;+;+;+;+;+	2607	11
ENSG00000117215	1;1;1;1;1;1;1	20111939;20112657;20115507;20116333;20116333;20119459;20119459	20114259;20114259;20115613;20116477;20116477;20119557;20119566	-;-;-;-;-;-;-	2681	0
ENSG00000158786	1;1;1;1;1;1;1	20139326;20139330;20140166;20140166;20143446;20144580;20148190	20139543;20139543;20144080;20140218;20143590;20144689;20150386	+;+;+;+;+;+;+	6440	0
ENSG00000227066	1;1;1;1	20154338;20157692;20159612;20159630	20154463;20159247;20160568;20160566	+;+;+;+	2639	0
ENSG00000187980	1;1;1;1;1;1;1;1;1	20161253;20163092;20163991;20172794;20172794;20175007;20175007;20175007;20177324	20164157;20163296;20164157;20172891;20172897;20175169;20175145;20175194;20177424	-;-;-;-;-;-;-;-;-	3298	0
ENSG00000225986	1;1	20184242;20186360	20184624;20186486	-;-	510	4
ENSG00000162543	1;1	20186085;20190547	20186153;20196048	+;+	5571	56
ENSG00000228105	1;1	20243095;20244296	20243214;20244655	+;+	480	0
ENSG00000158816	1;1;1;1;1;1;1;1;1;1;1;1;1;1;1;1;1;1;1;1;1;1;1;1;1;1;1;1;1;1;1;1;1;1;1;1;1;1;1;1;1;1;1;1;1;1;1;1;1;1;1;1;1;1;1;1;1;1;1;1;1;1;1;1;1;1;1;1;1;1;1;1;1;1;1;1;1;1;1;1;1;1;1;1;1;1;1;1;1;1;1;1;1;1;1;1;1;1;1;1;1;1;1;1;1;1;1;1;1;1	20290919;20290919;20290919;20290937;20303081;20303081;20310576;20310576;20310576;20310576;20310576;20310576;20312836;20312836;20312836;20312836;20312836;20312836;20314322;20314322;20314322;20314322;20314378;20317530;20317530;20317530;20317530;20318424;20318590;20318590;20318590;20319382;20319382;20319382;20319382;20323356;20323356;20323356;20323356;20327890;20327890;20327890;20327890;20330180;203…	20291088;20291088;20291088;20291088;20303349;20303212;20310740;20310740;20310740;20310740;20310740;20310740;20312988;20312942;20312988;20312988;20312988;20312988;20314412;20314592;20314592;20314592;20314592;20317675;20317675;20317675;20317675;20318721;20318721;20318721;20318721;20319506;20319506;20319506;20319506;20323532;20323532;20323532;20323532;20328000;20328000;20328000;20328000;20330382;203…	+;+;+;+;+;+;+;+;+;+;+;+;+;+;+;+;+;+;+;+;+;+;+;+;+;+;+;+;+;+;+;+;+;+;+;+;+;+;+;+;+;+;+;+;+;+;+;+;+;+;+;+;+;+;+;+;+;+;+;+;+;+;+;+;+;+;+;+;+;+;+;+;+;+;+;+;+;+;+;+;+;+;+;+;+;+;+;+;+;+;+;+;+;+;+;+;+;+;+;+;+;+;+;+;+;+;+;+;+;+	6377	0
ENSG00000226664	1;1	20294211;20323103	20294354;20323187	-;-	229	0
ENSG00000236963	1;1;1;1;1;1;1;1;1;1;1;1;1;1;1;1;1;1;1;1;1;1;1;1;1;1;1;1;1;1;1;1;1;1;1;1;1	20360579;20362144;20373595;20377381;20378311;20378973;20398088;20398090;20398105;20398483;20398483;20398483;20398483;20398716;20399480;20399480;20399480;20399480;20400935;20400935;20402774;20405575;20405575;20405575;20405575;20405575;20406187;20406187;20406187;20406187;20406187;20408706;20428584;20428584;20428584;20428584;20431177	20362041;20362394;20373738;20377509;20378432;20379026;20398225;20398225;20398225;20398787;20398729;20398787;20398787;20398738;20399549;20399549;20399549;20399549;20400987;20400987;20402846;20405694;20405694;20405694;20405694;20405694;20406269;20406269;20406269;20406269;20406269;20408810;20428739;20428809;20428788;20428782;20431234	-;-;-;-;-;-;-;-;-;-;-;-;-;-;-;-;-;-;-;-;-;-;-;-;-;-;-;-;-;-;-;-;-;-;-;-;-	3394	5
ENSG00000226487	1;1;1	20412304;20412568;20413144	20412482;20412654;20413253	-;-;-	376	0
ENSG00000162545	1;1;1;1	20482391;20483187;20484367;20485214	20483719;20483719;20484645;20486220	-;-;-;-	2615	4
ENSG00000090432	1;1;1;1	20499448;20502069;20503222;20507905	20501419;20502189;20503309;20508161	-;-;-;-	2438	1740
ENSG00000215520	1	20525989	20526751	+	763	0
ENSG00000183114	1	20552439	20555010	+	2572	3
ENSG00000158825	1;1;1;1;1;1;1	20588948;20589086;20604928;20604928;20613842;20618452;20618452	20589283;20589283;20605039;20605039;20613899;20618908;20618903	+;+;+;+;+;+;+	963	4
ENSG00000158828	1;1;1;1;1;1;1;1;1;1;1;1;1;1;1;1;1;1	20633455;20633679;20637842;20638129;20639892;20644490;20644490;20645508;20645560;20645560;20648505;20648505;20648505;20648995;20648995;20650434;20650434;20650434	20633935;20633788;20638129;20639992;20639992;20644672;20644672;20645723;20645723;20645723;20648632;20649231;20648632;20649231;20649231;20651510;20651316;20651511	+;+;+;+;+;+;+;+;+;+;+;+;+;+;+;+;+;+	4836	131
ENSG00000117242	1;1;1	20642657;20645585;20648315	20643118;20645686;20652193	-;-;-	4443	47
ENSG00000244038	1;1;1;1;1;1;1;1;1;1;1;1;1;1;1;1;1;1;1;1;1;1;1;1;1;1;1;1;1;1;1;1;1;1;1;1;1;1;1;1;1	20651767;20651777;20651777;20652621;20652621;20652621;20652634;20652851;20652851;20652851;20652851;20653627;20653627;20653627;20654223;20654223;20654223;20654614;20654614;20654614;20655440;20655440;20655440;20655440;20655676;20655676;20655676;20655676;20656101;20656101;20656101;20660399;20660881;20660881;20660881;20660881;20661197;20661197;20661197;20661197;20661197	20652528;20652528;20652528;20652727;20652727;20652727;20652727;20653084;20652971;20652971;20652971;20653774;20653774;20653774;20654371;20654371;20654371;20654707;20654707;20654707;20655534;20655534;20655534;20655534;20655779;20655779;20655779;20655779;20656187;20656187;20656187;20660991;20660991;20660991;20660991;20660991;20661388;20661369;20661507;20661391;20661544	-;-;-;-;-;-;-;-;-;-;-;-;-;-;-;-;-;-;-;-;-;-;-;-;-;-;-;-;-;-;-;-;-;-;-;-;-;-;-;-;-	2721	11834
ENSG00000117245	1;1;1;1;1;1;1;1;1;1;1;1;1;1;1;1;1;1;1;1;1;1;1;1;1;1;1;1;1;1;1;1;1;1;1;1;1;1;1;1;1;1;1;1;1;1;1;1;1;1;1;1;1;1;1;1;1;1;1;1;1;1;1;1;1;1;1;1;1;1;1;1;1;1;1;1	20664014;20664014;20664014;20664014;20664014;20664016;20664388;20666214;20666214;20666214;20666214;20666214;20666214;20670421;20670421;20670421;20670421;20670421;20670421;20670429;20671938;20671938;20671938;20671938;20671938;20671938;20671938;20672016;20672880;20682653;20682653;20682653;20682653;20682653;20682653;20682653;20684809;20684809;20684809;20684809;20684809;20684809;20684809;20685252;206…	20664762;20664762;20664762;20664762;20664204;20664762;20664590;20666331;20666331;20666331;20666331;20666331;20666331;20670491;20670491;20670488;20670491;20670491;20670488;20670488;20672196;20672196;20672196;20672196;20672196;20672196;20672196;20672196;20673020;20682884;20682884;20682884;20682884;20682884;20682884;20682884;20685020;20685020;20685020;20685020;20685020;20685020;20685187;20685283;206…	-;-;-;-;-;-;-;-;-;-;-;-;-;-;-;-;-;-;-;-;-;-;-;-;-;-;-;-;-;-;-;-;-;-;-;-;-;-;-;-;-;-;-;-;-;-;-;-;-;-;-;-;-;-;-;-;-;-;-;-;-;-;-;-;-;-;-;-;-;-;-;-;-;-;-;-	4470	12
ENSG00000235432	1;1;1;1	20692734;20693089;20693583;20693870	20692775;20693232;20693731;20694013	-;-;-;-	479	0
ENSG00000189410	1;1;1;1;1;1;1;1;1;1;1;1;1;1;1;1;1;1;1;1;1;1;1;1;1;1;1;1;1;1;1;1;1;1;1;1;1;1;1;1;1;1;1;1;1;1	20719732;20719732;20721528;20722756;20722756;20722756;20723626;20723626;20723626;20724083;20724083;20724083;20724349;20724396;20724396;20724601;20724631;20725920;20725920;20725920;20725920;20725932;20727001;20727001;20727001;20727001;20727032;20727469;20727523;20727523;20727523;20727523;20727523;20727958;20727958;20727958;20727958;20727958;20730746;20731012;20731448;20732181;20732181;20732181;207…	20721995;20721995;20721995;20722915;20722915;20722915;20723734;20723734;20723734;20724251;20724251;20724251;20724635;20724635;20724635;20724635;20724635;20726066;20726066;20726066;20726066;20726066;20727075;20727075;20727075;20727075;20727075;20727603;20727603;20727603;20727603;20727603;20727603;20728086;20728086;20728086;20728086;20728086;20730851;20731175;20731591;20732278;20732536;20732640;207…	-;-;-;-;-;-;-;-;-;-;-;-;-;-;-;-;-;-;-;-;-;-;-;-;-;-;-;-;-;-;-;-;-;-;-;-;-;-;-;-;-;-;-;-;-;-	4423	4
ENSG00000233069	1;1	20732880;20733800	20733025;20733952	+;+	299	0
ENSG00000127483	1;1;1;1;1;1;1;1;1;1;1;1;1;1;1;1;1;1;1;1;1;1;1;1;1;1;1;1;1;1;1;1;1;1;1;1;1;1;1;1;1;1;1;1;1;1;1;1;1;1;1;1;1;1;1;1;1;1;1;1;1;1;1;1;1;1;1;1;1;1;1;1;1;1;1;1;1;1;1;1	20742661;20742682;20743135;20744744;20745543;20745543;20745543;20745592;20747544;20747544;20747544;20747544;20747615;20749723;20749723;20749723;20749723;20749723;20757166;20757166;20757166;20757166;20757199;20765377;20765377;20765377;20765377;20765377;20767584;20767584;20767584;20767584;20770930;20770930;20770930;20770930;20770930;20773451;20773451;20773451;20773451;20773451;20773587;20775450;207…	20745091;20745091;20743174;20745091;20745656;20745656;20745656;20745656;20747655;20747655;20747655;20747655;20747655;20749882;20750251;20749747;20749882;20749882;20757256;20757256;20757256;20757256;20757256;20765531;20765531;20765531;20765531;20765531;20767664;20767664;20767664;20767664;20771073;20771073;20771073;20771073;20771073;20773610;20773610;20773610;20775005;20773610;20773610;20776750;207…	-;-;-;-;-;-;-;-;-;-;-;-;-;-;-;-;-;-;-;-;-;-;-;-;-;-;-;-;-;-;-;-;-;-;-;-;-;-;-;-;-;-;-;-;-;-;-;-;-;-;-;-;-;-;-;-;-;-;-;-;-;-;-;-;-;-;-;-;-;-;-;-;-;-;-;-;-;-;-;-	7442	2148
ENSG00000075151	1;1;1;1;1;1;1;1;1;1;1;1;1;1;1;1;1;1;1;1;1;1;1;1;1;1;1;1;1;1;1;1;1;1;1;1;1;1;1;1;1;1;1;1;1;1;1;1;1;1;1;1;1;1;1;1;1;1;1;1;1;1;1;1;1;1;1;1;1;1;1;1;1;1;1;1;1;1;1;1;1;1;1;1;1;1;1;1;1;1;1;1;1;1;1;1;1;1;1;1;1;1;1;1;1;1;1;1;1;1;1;1;1;1;1;1;1;1;1;1;1;1;1;1;1;1;1;1;1;1;1;1;1;1;1;1;1;1;1;1;1;1;1;1;1;1;1;1;1;1;1;1;1;1;1;1;1;1;1;1;1;1;1;1;1;1;1;1;1;1;1;1;1;1;1;1;1;1;1;1;1;1;1;1;1;1;1;1;1;1;1;1;1;1;1;1;1;1;1;1…	20806292;20806470;20806483;20807004;20807319;20810738;20810738;20810738;20810738;20810738;20813158;20813158;20813158;20813158;20813158;20817392;20817392;20817392;20817392;20817392;20825100;20825100;20825100;20825100;20825100;20825104;20827617;20827617;20827617;20827617;20827617;20827617;20829147;20829147;20829147;20829147;20829147;20829147;20840856;20840856;20840856;20840856;20840856;20840856;208…	20807500;20807500;20807500;20807500;20807500;20810884;20810884;20810884;20810884;20810884;20813239;20813239;20813239;20813239;20813239;20817538;20817538;20817538;20817538;20817538;20825198;20825198;20825198;20825198;20825198;20825198;20827698;20827698;20827698;20827698;20827698;20827698;20829272;20829272;20829272;20829272;20829272;20829272;20841028;20841028;20841028;20841028;20841028;20841028;208…	-;-;-;-;-;-;-;-;-;-;-;-;-;-;-;-;-;-;-;-;-;-;-;-;-;-;-;-;-;-;-;-;-;-;-;-;-;-;-;-;-;-;-;-;-;-;-;-;-;-;-;-;-;-;-;-;-;-;-;-;-;-;-;-;-;-;-;-;-;-;-;-;-;-;-;-;-;-;-;-;-;-;-;-;-;-;-;-;-;-;-;-;-;-;-;-;-;-;-;-;-;-;-;-;-;-;-;-;-;-;-;-;-;-;-;-;-;-;-;-;-;-;-;-;-;-;-;-;-;-;-;-;-;-;-;-;-;-;-;-;-;-;-;-;-;-;-;-;-;-;-;-;-;-;-;-;-;-;-;-;-;-;-;-;-;-;-;-;-;-;-;-;-;-;-;-;-;-;-;-;-;-;-;-;-;-;-;-;-;-;-;-;-;-;-;-;-;-;-;-…	9596	682
ENSG00000251914	1	20841241	20841302	+	62	0
ENSG00000221808	1	20988314	20988432	-	119	0
ENSG00000233072	1	21003550	21003934	-	385	0
ENSG00000236073	1	21073639	21073753	-	115	1
ENSG00000235112	1;1	21161475;21161988	21161676;21162081	+;+	296	2
ENSG00000117298	1;1;1;1;1;1;1;1;1;1;1;1;1;1;1;1;1;1;1;1;1;1;1;1;1;1;1;1;1;1;1;1;1;1;1;1;1;1;1;1;1;1;1;1;1;1;1;1;1;1;1;1;1;1;1;1;1;1;1;1;1;1;1;1;1;1;1;1;1;1;1;1;1;1;1;1;1;1;1;1;1;1;1;1;1;1;1;1;1;1;1;1;1;1;1;1;1;1;1;1;1;1;1;1;1;1;1;1;1;1;1;1;1;1;1;1;1;1;1;1;1;1;1;1;1;1;1;1;1;1;1;1	21217247;21218584;21219814;21219859;21219894;21219937;21221747;21221747;21221747;21221747;21221747;21225250;21225250;21225250;21225250;21225250;21227159;21227159;21227159;21227159;21227159;21227931;21227931;21227931;21227931;21227931;21233105;21233558;21233558;21233558;21233558;21233558;21233570;21235850;21235850;21235850;21235850;21235850;21235850;21235850;21236746;21236746;21236746;21236746;212…	21220131;21220131;21220131;21220131;21220131;21220131;21221842;21221842;21221842;21222081;21221842;21225440;21225440;21225440;21225440;21225440;21227226;21227226;21227226;21227226;21227226;21228041;21228041;21228041;21228041;21228041;21233661;21233661;21233661;21233661;21233661;21233661;21233661;21235927;21235927;21235927;21235927;21235927;21235927;21235927;21236844;21236844;21236844;21236844;212…	-;-;-;-;-;-;-;-;-;-;-;-;-;-;-;-;-;-;-;-;-;-;-;-;-;-;-;-;-;-;-;-;-;-;-;-;-;-;-;-;-;-;-;-;-;-;-;-;-;-;-;-;-;-;-;-;-;-;-;-;-;-;-;-;-;-;-;-;-;-;-;-;-;-;-;-;-;-;-;-;-;-;-;-;-;-;-;-;-;-;-;-;-;-;-;-;-;-;-;-;-;-;-;-;-;-;-;-;-;-;-;-;-;-;-;-;-;-;-;-;-;-;-;-;-;-;-;-;-;-;-;-	7265	1505
ENSG00000236936	1;1;1	21266082;21266490;21266848	21266135;21266754;21267251	+;+;+	723	2
ENSG00000231105	1;1;1	21293290;21293934;21298027	21293743;21294210;21299774	+;+;+	2479	1
ENSG00000236216	1	21397987	21398362	+	376	0
ENSG00000228823	1;1	21411460;21413175	21411989;21413293	-;-	649	0
ENSG00000236009	1;1;1;1;1;1	21415898;21416322;21416326;21416972;21417218;21417218	21415935;21416619;21416619;21417121;21417492;21417374	+;+;+;+;+;+	761	3
ENSG00000227001	1;1;1;1;1	21424625;21425471;21426239;21427025;21427787	21424828;21425522;21426410;21427076;21427967	-;-;-;-;-	661	2
ENSG00000187952	1	21428303	21429536	+	1234	0
ENSG00000186543	1;1;1;1;1	21434318;21435296;21436067;21436571;21437396	21434540;21435398;21436148;21436829;21437558	+;+;+;+;+	830	0
ENSG00000142794	1;1;1;1;1;1;1;1;1;1;1;1;1;1;1;1;1;1;1;1;1;1;1;1;1;1;1;1;1;1;1;1;1;1;1;1;1;1;1;1;1;1;1;1;1;1;1;1;1;1;1;1;1;1;1;1;1;1;1;1;1;1;1;1;1;1;1;1;1;1;1;1;1;1;1;1;1;1;1;1;1;1;1;1;1;1;1;1;1;1;1;1;1;1;1;1;1;1;1;1;1;1;1;1;1;1;1;1;1;1;1;1;1;1;1;1;1;1;1;1;1;1;1;1;1;1;1	21440128;21440131;21440137;21440138;21440146;21440164;21440238;21440313;21440797;21442240;21444944;21444948;21444948;21444948;21444948;21444948;21444948;21444948;21444992;21446037;21449791;21449859;21451767;21451767;21453373;21459749;21466087;21466087;21466996;21467182;21468155;21468441;21468441;21468441;21468550;21468688;21468688;21468688;21468688;21468688;21468688;21470632;21470632;21470632;214…	21440348;21440378;21440348;21440348;21440348;21440348;21440348;21440348;21440914;21442358;21445219;21445219;21445219;21445219;21445219;21445219;21445219;21445219;21445219;21446482;21449888;21449888;21451858;21451909;21454306;21460000;21466156;21466156;21467309;21467309;21468334;21468585;21468585;21468585;21468585;21468897;21468897;21468894;21468897;21468897;21468897;21470734;21470734;21470734;214…	+;+;+;+;+;+;+;+;+;+;+;+;+;+;+;+;+;+;+;+;+;+;+;+;+;+;+;+;+;+;+;+;+;+;+;+;+;+;+;+;+;+;+;+;+;+;+;+;+;+;+;+;+;+;+;+;+;+;+;+;+;+;+;+;+;+;+;+;+;+;+;+;+;+;+;+;+;+;+;+;+;+;+;+;+;+;+;+;+;+;+;+;+;+;+;+;+;+;+;+;+;+;+;+;+;+;+;+;+;+;+;+;+;+;+;+;+;+;+;+;+;+;+;+;+;+;+	6812	150
ENSG00000176378	1	21459756	21460082	-	327	0
ENSG00000162551	1;1;1;1;1;1;1;1;1;1;1;1;1;1;1;1;1;1;1;1;1;1;1;1;1;1;1;1;1;1;1;1;1;1;1;1;1;1;1;1;1;1;1;1;1;1;1;1;1;1;1;1;1;1;1;1;1;1	21509372;21509397;21509426;21509428;21551279;21553978;21553978;21560626;21560626;21560626;21560626;21560626;21561097;21561097;21561097;21561097;21563110;21563110;21563110;21563110;21563110;21564041;21564041;21564041;21564041;21564041;21568104;21568104;21568104;21568104;21570303;21570305;21570305;21570305;21570305;21573665;21573665;21573665;21573665;21574478;21575733;21575733;21575733;21575733;215…	21509517;21509517;21509517;21509517;21551428;21554142;21554142;21560745;21560745;21560745;21560745;21560745;21561212;21561212;21561212;21561212;21563284;21563284;21563284;21563284;21563284;21564216;21564216;21564211;21564216;21564216;21568247;21568247;21568247;21568247;21570374;21570374;21570374;21570374;21570374;21573799;21573799;21573799;21573799;21574743;21575924;21575924;21575924;21575924;215…	+;+;+;+;+;+;+;+;+;+;+;+;+;+;+;+;+;+;+;+;+;+;+;+;+;+;+;+;+;+;+;+;+;+;+;+;+;+;+;+;+;+;+;+;+;+;+;+;+;+;+;+;+;+;+;+;+;+	3007	18
ENSG00000233431	1;1	21586472;21590985	21587089;21591187	+;+	821	0
ENSG00000076864	1;1;1;1;1;1;1;1;1;1;1;1;1;1;1;1;1;1;1;1;1;1;1;1;1;1;1;1;1;1;1;1;1;1;1;1;1;1;1;1;1;1;1;1;1;1;1;1;1;1;1;1;1;1;1;1;1;1;1;1;1;1;1;1;1;1;1;1;1;1;1;1;1;1;1;1;1;1;1;1;1;1;1;1;1;1;1;1;1;1;1;1;1;1;1;1;1;1;1;1;1;1;1;1;1;1;1;1;1;1;1;1;1;1;1;1;1;1;1;1;1;1;1;1;1;1;1;1;1;1;1;1;1;1;1;1;1;1;1;1;1;1;1;1;1;1;1;1;1;1;1;1;1;1;1;1;1;1;1;1;1;1;1;1;1;1;1;1;1;1;1;1;1;1;1;1;1;1;1;1;1;1;1;1;1;1;1;1;1;1;1;1;1;1;1;1;1;1;1;1…	21596215;21596221;21596221;21596221;21596221;21596222;21596222;21597008;21597686;21597686;21597686;21597686;21597686;21597686;21597686;21597686;21597961;21597961;21597961;21597961;21597961;21597961;21597961;21597961;21598400;21598400;21598400;21598400;21598400;21598400;21598400;21598400;21599494;21599494;21599494;21599494;21599494;21599494;21599494;21599494;21599581;21601684;21601684;21601684;216…	21597264;21597264;21597264;21597264;21597264;21597264;21597264;21597264;21597728;21597728;21597728;21597728;21597728;21597728;21597728;21597728;21598064;21598040;21598095;21598064;21598095;21598064;21598064;21598064;21598502;21598502;21598502;21598502;21598449;21598502;21598502;21598502;21599617;21599617;21599617;21599617;21599617;21599617;21599617;21599575;21599617;21601797;21601797;21601797;216…	-;-;-;-;-;-;-;-;-;-;-;-;-;-;-;-;-;-;-;-;-;-;-;-;-;-;-;-;-;-;-;-;-;-;-;-;-;-;-;-;-;-;-;-;-;-;-;-;-;-;-;-;-;-;-;-;-;-;-;-;-;-;-;-;-;-;-;-;-;-;-;-;-;-;-;-;-;-;-;-;-;-;-;-;-;-;-;-;-;-;-;-;-;-;-;-;-;-;-;-;-;-;-;-;-;-;-;-;-;-;-;-;-;-;-;-;-;-;-;-;-;-;-;-;-;-;-;-;-;-;-;-;-;-;-;-;-;-;-;-;-;-;-;-;-;-;-;-;-;-;-;-;-;-;-;-;-;-;-;-;-;-;-;-;-;-;-;-;-;-;-;-;-;-;-;-;-;-;-;-;-;-;-;-;-;-;-;-;-;-;-;-;-;-;-;-;-;-;-;-…	5755	73
ENSG00000090686	1;1;1;1;1;1;1;1;1;1;1;1;1;1;1;1;1;1;1;1;1;1;1;1;1;1;1;1;1;1;1;1;1;1;1;1;1;1;1;1;1;1;1;1;1;1;1;1;1;1;1;1;1;1;1;1;1;1;1;1;1;1;1;1;1;1;1;1;1;1;1;1;1;1;1;1;1;1;1;1;1;1;1;1;1;1;1;1;1;1;1;1;1;1;1;1;1;1;1;1;1;1;1;1;1;1;1;1;1;1;1;1;1;1;1;1;1;1;1;1;1;1;1;1;1;1;1;1;1;1;1;1;1;1;1;1;1;1;1;1;1;1;1	21678298;21678579;21678903;21679199;21679367;21680808;21680808;21680808;21680808;21680808;21685892;21687191;21687191;21687191;21687191;21689974;21689974;21689974;21689974;21689974;21695066;21695066;21695066;21701498;21701498;21701498;21701498;21701498;21703512;21703512;21703512;21703512;21704262;21704262;21704262;21704262;21704262;21705727;21705727;21705727;21705727;21706126;21706126;21706126;217…	21679439;21679439;21679439;21679439;21679439;21680834;21681252;21680834;21680834;21680834;21687239;21687239;21687239;21687239;21687239;21690099;21690099;21690099;21690099;21690099;21695221;21695221;21695221;21701602;21701602;21701602;21701602;21701602;21703618;21703618;21703618;21703618;21704615;21704392;21704392;21704392;21704392;21705837;21705837;21705837;21705837;21706187;21706187;21706187;217…	-;-;-;-;-;-;-;-;-;-;-;-;-;-;-;-;-;-;-;-;-;-;-;-;-;-;-;-;-;-;-;-;-;-;-;-;-;-;-;-;-;-;-;-;-;-;-;-;-;-;-;-;-;-;-;-;-;-;-;-;-;-;-;-;-;-;-;-;-;-;-;-;-;-;-;-;-;-;-;-;-;-;-;-;-;-;-;-;-;-;-;-;-;-;-;-;-;-;-;-;-;-;-;-;-;-;-;-;-;-;-;-;-;-;-;-;-;-;-;-;-;-;-;-;-;-;-;-;-;-;-;-;-;-;-;-;-;-;-;-;-;-;-	9497	1535
ENSG00000231978	1	21768269	21768575	+	307	0
ENSG00000187942	1;1;1;1;1;1;1;1;1;1;1;1;1	21812265;21812363;21814398;21814398;21815943;21815943;21821450;21821450;21821497;21821724;21822202;21822202;21823910	21812536;21812536;21814823;21814823;21816074;21816074;21821611;21821611;21821611;21822548;21822433;21825221;21823963	+;+;+;+;+;+;+;+;+;+;+;+;+	4490	3
ENSG00000142798	1;1;1;1;1;1;1;1;1;1;1;1;1;1;1;1;1;1;1;1;1;1;1;1;1;1;1;1;1;1;1;1;1;1;1;1;1;1;1;1;1;1;1;1;1;1;1;1;1;1;1;1;1;1;1;1;1;1;1;1;1;1;1;1;1;1;1;1;1;1;1;1;1;1;1;1;1;1;1;1;1;1;1;1;1;1;1;1;1;1;1;1;1;1;1;1;1;1;1;1;1;1;1;1;1;1;1;1;1;1;1;1;1;1;1;1;1;1;1;1;1;1;1;1;1;1;1;1;1;1;1;1;1;1;1;1;1;1;1;1;1;1;1;1;1;1;1;1;1;1;1;1;1;1;1;1;1;1;1;1;1	21822245;21822245;21823301;21823616;21823616;21823616;21824121;21824121;21824306;21824306;21824537;21824537;21824704;21824704;21827863;21827863;21828030;21828030;21828255;21828255;21828835;21828835;21829383;21829383;21829993;21829993;21830982;21830982;21831215;21831215;21831463;21831463;21831652;21831652;21832495;21832495;21832875;21833116;21833268;21833268;21833467;21833467;21833467;21833816;218…	21823488;21823488;21823488;21824266;21823719;21823719;21824204;21824204;21824376;21824376;21824615;21824615;21824779;21824779;21827919;21827919;21828152;21828152;21828426;21828426;21829079;21829079;21829604;21830713;21830091;21830091;21831090;21831090;21831324;21831324;21831562;21831562;21831796;21831796;21832606;21832606;21832892;21833384;21833384;21833384;21833614;21833577;21833614;21833925;218…	-;-;-;-;-;-;-;-;-;-;-;-;-;-;-;-;-;-;-;-;-;-;-;-;-;-;-;-;-;-;-;-;-;-;-;-;-;-;-;-;-;-;-;-;-;-;-;-;-;-;-;-;-;-;-;-;-;-;-;-;-;-;-;-;-;-;-;-;-;-;-;-;-;-;-;-;-;-;-;-;-;-;-;-;-;-;-;-;-;-;-;-;-;-;-;-;-;-;-;-;-;-;-;-;-;-;-;-;-;-;-;-;-;-;-;-;-;-;-;-;-;-;-;-;-;-;-;-;-;-;-;-;-;-;-;-;-;-;-;-;-;-;-;-;-;-;-;-;-;-;-;-;-;-;-;-;-;-;-;-;-	17684	996
ENSG00000232037	1	21908098	21908580	+	483	64
ENSG00000283234	1;1;1	21950679;21950735;21956682	21951650;21951578;21956871	-;-;-	1162	0
ENSG00000219073	1;1;1;1;1;1;1;1;1;1;1;1;1;1;1;1;1;1;1;1;1;1	21977021;21977893;21978369;21978369;21980824;21980824;21981038;21981038;21981102;21983694;21983694;21983694;21984189;21984189;21984266;21986531;21986531;21986531;21986964;21989262;21989262;21998151	21977082;21977986;21978454;21978454;21980921;21980921;21981172;21981172;21981172;21983830;21983777;21983830;21984331;21984331;21984331;21986683;21986683;21986683;21987011;21989354;21989344;21998642	+;+;+;+;+;+;+;+;+;+;+;+;+;+;+;+;+;+;+;+;+;+	1541	1
ENSG00000273610	1	21987481	21987777	+	297	0
ENSG00000201919	1	21987816	21987919	+	104	0
ENSG00000142789	1;1;1;1;1;1;1;1;1;1;1;1;1;1;1;1	22001656;22001660;22003003;22003003;22005447;22005447;22005662;22005662;22006878;22007373;22007450;22009705;22009705;22010138;22012450;22012450	22001717;22001717;22003088;22003088;22005544;22005544;22006068;22005796;22007014;22007515;22007515;22009857;22009857;22010185;22012539;22012522	+;+;+;+;+;+;+;+;+;+;+;+;+;+;+;+	1224	0
ENSG00000278124	1	22010650	22010946	+	297	0
ENSG00000201273	1	22010985	22011088	+	104	0
ENSG00000228397	1;1;1;1;1;1	22023990;22023997;22024806;22024806;22025060;22025964	22024445;22024445;22024966;22024955;22025483;22026048	-;-;-;-;-;-	1126	10
ENSG00000218510	1;1;1;1;1;1;1;1;1;1;1;1;1;1;1;1;1;1;1;1;1;1;1;1;1	22024531;22025188;22025292;22025493;22025498;22025510;22025511;22025511;22025534;22027414;22027414;22028339;22028716;22030280;22030280;22030280;22030280;22030280;22030280;22030280;22030280;22030280;22030656;22030694;22030947	22024936;22025372;22025372;22025945;22025945;22025643;22026119;22025639;22025643;22027534;22027534;22028379;22028795;22031223;22030612;22030619;22030619;22030800;22031225;22030619;22031225;22030903;22030691;22030942;22031126	+;+;+;+;+;+;+;+;+;+;+;+;+;+;+;+;+;+;+;+;+;+;+;+;+	2406	168
ENSG00000070831	1;1;1;1;1;1;1;1;1;1;1;1;1;1;1;1;1;1;1;1;1;1;1;1;1;1;1;1;1;1;1	22052627;22052668;22052689;22052707;22053297;22074094;22078429;22078429;22078429;22078429;22078429;22078706;22081722;22081722;22081722;22081722;22081722;22086439;22086439;22086439;22086439;22086439;22086669;22086669;22086669;22086669;22086669;22089943;22089943;22091428;22091428	22052868;22052742;22052742;22052742;22053433;22074219;22078583;22078583;22078583;22078583;22078583;22078881;22081794;22081794;22081794;22081794;22081794;22086548;22086548;22086548;22086548;22086548;22086790;22086866;22086866;22086866;22086866;22090010;22090804;22092946;22092923	+;+;+;+;+;+;+;+;+;+;+;+;+;+;+;+;+;+;+;+;+;+;+;+;+;+;+;+;+;+;+	3598	7908
ENSG00000230068	1;1	22059197;22063998	22059686;22064199	+;+	692	1
ENSG00000271428	1	22068340	22068827	-	488	0
ENSG00000271840	1	22100613	22101360	+	748	2
ENSG00000162552	1;1;1;1;1;1;1;1;1;1	22117305;22121211;22121445;22127038;22127474;22129616;22129616;22129616;22142846;22143732	22120517;22121353;22121576;22127481;22127481;22129851;22129851;22129851;22142966;22143969	-;-;-;-;-;-;-;-;-;-	4527	19
ENSG00000266564	1	22266239	22266300	+	62	0
ENSG00000234397	1	22322840	22323331	-	492	0
ENSG00000279625	1	22364630	22366482	-	1853	0
ENSG00000184677	1;1;1;1;1;1;1;1;1;1;1;1;1;1;1;1;1;1;1;1;1;1;1;1;1;1;1;1;1;1;1;1;1;1;1;1;1;1;1;1;1;1;1;1;1;1;1;1;1;1;1;1;1;1;1;1;1;1;1;1	22451851;22451851;22451867;22451867;22452659;22452659;22489880;22489880;22489880;22489880;22491400;22491400;22491400;22491400;22501492;22501492;22501492;22502299;22502299;22502299;22506049;22506049;22506049;22506049;22508001;22508001;22508001;22508530;22508530;22508530;22509100;22509100;22509100;22511179;22511179;22511179;22511676;22511676;22511676;22512924;22512924;22512924;22517300;22517300;225…	22452004;22452004;22452004;22452004;22452946;22452946;22490645;22490645;22490645;22490645;22491533;22491533;22491533;22491533;22501684;22501684;22501684;22502441;22502441;22502441;22506241;22506241;22506241;22506241;22508137;22508137;22508137;22508731;22508731;22508731;22509233;22509233;22509233;22511347;22511347;22511347;22512134;22512134;22512134;22513130;22513130;22513130;22517464;22517464;225…	+;+;+;+;+;+;+;+;+;+;+;+;+;+;+;+;+;+;+;+;+;+;+;+;+;+;+;+;+;+;+;+;+;+;+;+;+;+;+;+;+;+;+;+;+;+;+;+;+;+;+;+;+;+;+;+;+;+;+;+	8992	276
ENSG00000237200	1;1	22517474;22519606	22517643;22519708	+;+	273	0
ENSG00000070886	1;1;1;1;1;1;1;1;1;1;1;1;1;1;1;1;1;1;1;1;1;1	22563564;22563564;22569289;22569289;22576217;22576217;22586480;22586480;22588871;22588871;22593326;22593524;22595230;22596106;22597312;22597676;22598151;22598838;22600661;22600898;22601300;22601627	22563729;22563729;22569353;22569353;22576880;22576880;22586635;22586635;22589206;22589621;22593450;22593686;22595323;22596173;22597476;22597861;22598212;22599047;22600810;22601088;22601473;22603594	+;+;+;+;+;+;+;+;+;+;+;+;+;+;+;+;+;+;+;+;+;+	5358	1
ENSG00000276835	1	22633258	22633366	-	109	0
ENSG00000173372	1;1;1;1;1;1;1;1	22636506;22636762;22637580;22637610;22637610;22638833;22638833;22638833	22636702;22636860;22637779;22637779;22637779;22639608;22639608;22639331	+;+;+;+;+;+;+;+	1272	0
ENSG00000159189	1;1;1;1;1;1;1;1;1	22643630;22643633;22643653;22644011;22644011;22644011;22647227;22647227;22647227	22643714;22643737;22643886;22644204;22644204;22644204;22648110;22647887;22648110	+;+;+;+;+;+;+;+;+	1335	0
ENSG00000173369	1;1;1;1;1;1;1;1;1;1;1;1;1	22652762;22652981;22653189;22653189;22654008;22659440;22659440;22659440;22659440;22660812;22660812;22660812;22660812	22652955;22653303;22653303;22653303;22654160;22659643;22659643;22659643;22659643;22661316;22661536;22661538;22661090	+;+;+;+;+;+;+;+;+;+;+;+;+	1601	0
ENSG00000133216	1;1;1;1;1;1;1;1;1;1;1;1;1;1;1;1;1;1;1;1;1;1;1;1;1;1;1;1;1;1;1;1;1;1;1;1;1;1;1;1;1;1;1;1;1;1;1;1;1;1;1;1;1;1;1;1;1;1;1;1;1;1;1;1;1;1;1;1;1;1;1;1;1;1;1;1;1;1;1;1	22710839;22710965;22710965;22710970;22775178;22781421;22781421;22781421;22781421;22781421;22784392;22784392;22784392;22784392;22784392;22800240;22863037;22863037;22863037;22863037;22863037;22863037;22864877;22864877;22864877;22864877;22864877;22864877;22865159;22882359;22882359;22882359;22882359;22882359;22882359;22882359;22891129;22892881;22892884;22892884;22892884;22892884;22895472;22895472;228…	22711043;22711043;22711043;22711043;22775244;22781485;22781485;22781485;22781485;22781485;22785076;22785076;22785076;22785076;22785076;22800291;22863192;22863192;22863192;22863192;22863192;22863192;22865212;22865212;22865212;22865212;22865212;22865212;22865212;22882840;22882483;22882483;22882483;22882483;22882483;22882483;22891265;22893046;22893046;22893046;22893046;22893046;22895580;22895580;228…	+;+;+;+;+;+;+;+;+;+;+;+;+;+;+;+;+;+;+;+;+;+;+;+;+;+;+;+;+;+;+;+;+;+;+;+;+;+;+;+;+;+;+;+;+;+;+;+;+;+;+;+;+;+;+;+;+;+;+;+;+;+;+;+;+;+;+;+;+;+;+;+;+;+;+;+;+;+;+;+	12516	266
ENSG00000265422	1	22719517	22719598	+	82	0
ENSG00000225952	1;1	22835713;22836669	22836011;22836849	-;-	480	0
ENSG00000264014	1	22863159	22863226	-	68	0
ENSG00000215906	1;1;1;1;1;1;1;1;1;1;1;1	22953043;22953049;22955321;22955321;22958685;22958685;22958762;22959942;22959942;22963107;22963107;22965290	22954024;22954024;22955426;22955426;22958713;22958920;22958920;22960099;22960099;22963178;22963216;22965338	-;-;-;-;-;-;-;-;-;-;-;-	1641	0
ENSG00000227868	1;1;1;1;1;1;1	23010834;23010834;23010835;23013883;23013883;23013883;23015772	23011200;23011101;23011101;23014045;23014024;23014094;23015850	-;-;-;-;-;-;-	658	0
ENSG00000004487	1;1;1;1;1;1;1;1;1;1;1;1;1;1;1;1;1;1;1;1;1;1;1;1;1;1;1;1;1;1;1;1;1;1;1;1;1;1;1;1;1;1;1;1;1;1;1;1;1;1;1;1;1;1;1	23019448;23019493;23030469;23030469;23044427;23050387;23050387;23050425;23053761;23053761;23053761;23055069;23055069;23055069;23055932;23055932;23057484;23057484;23059073;23059073;23066060;23068539;23068539;23069061;23069061;23071225;23071225;23072124;23072124;23072124;23073274;23073292;23073292;23077228;23077228;23077228;23077234;23078966;23078990;23078990;23078990;23079553;23079553;23079553;230…	23019947;23019947;23030634;23030634;23044486;23050520;23050520;23050520;23053839;23053839;23053839;23055418;23055161;23055161;23056038;23056038;23057565;23057565;23059167;23059167;23066071;23068681;23068681;23069151;23069151;23071359;23071359;23072197;23072197;23072197;23073403;23073403;23073403;23077360;23077360;23077360;23077360;23079177;23079177;23079177;23079177;23079595;23079667;23079667;230…	+;+;+;+;+;+;+;+;+;+;+;+;+;+;+;+;+;+;+;+;+;+;+;+;+;+;+;+;+;+;+;+;+;+;+;+;+;+;+;+;+;+;+;+;+;+;+;+;+;+;+;+;+;+;+	5435	461
ENSG00000240553	1;1	23020147;23087798	23020551;23088058	-;-	666	0
ENSG00000263793	1	23044305	23044372	+	68	0
ENSG00000266802	1	23057858	23057934	-	77	2
ENSG00000169641	1;1;1;1;1;1;1;1;1;1;1;1;1;1;1;1;1;1;1;1	23084023;23084030;23090427;23091190;23091190;23091190;23093443;23094155;23109022;23109022;23109022;23109022;23109585;23109585;23133465;23168766;23168766;23168766;23168766;23177491	23089053;23089053;23090898;23094380;23094380;23094380;23094380;23094380;23109127;23109127;23109127;23109127;23109650;23109650;23133679;23168845;23168817;23168858;23169024;23177808	-;-;-;-;-;-;-;-;-;-;-;-;-;-;-;-;-;-;-;-	9658	2105
ENSG00000229010	1	23140325	23141142	+	818	0
ENSG00000206935	1	23162704	23162810	+	107	5
ENSG00000252578	1	23163953	23164053	+	101	1
ENSG00000179546	1	23191895	23194729	-	2835	4
ENSG00000215381	1	23244765	23245224	+	460	3
ENSG00000261326	1;1;1	23281309;23284356;23285110	23286752;23284410;23285454	-;-;-	5444	69
ENSG00000125944	1;1;1;1;1;1;1;1;1;1;1;1;1;1;1;1;1;1;1;1;1;1;1;1;1;1;1;1;1;1;1;1;1;1;1;1;1;1;1;1;1;1;1;1;1;1;1;1;1;1;1;1;1;1;1;1;1;1;1;1;1;1;1;1;1;1;1;1;1;1;1;1;1;1;1;1;1;1;1;1;1;1;1;1;1	23303771;23304688;23306412;23309783;23309784;23309786;23309788;23310333;23310454;23311201;23311201;23311201;23311201;23311201;23311201;23311201;23311662;23313553;23313553;23313553;23313553;23313553;23313553;23313553;23313599;23318483;23318483;23318483;23318483;23318483;23318483;23318483;23318483;23318483;23321528;23321528;23321528;23321528;23321528;23321528;23321528;23321528;23321528;23323556;233…	23304106;23311066;23306632;23311066;23311066;23311066;23311066;23311066;23311066;23311322;23311322;23311322;23311322;23311322;23311322;23311322;23311893;23313702;23313702;23313702;23313702;23313702;23313702;23313702;23313702;23318688;23318688;23318688;23318688;23318688;23318688;23318688;23318697;23318697;23321663;23321663;23321663;23321663;23321663;23321663;23321663;23321663;23321663;23323732;233…	-;-;-;-;-;-;-;-;-;-;-;-;-;-;-;-;-;-;-;-;-;-;-;-;-;-;-;-;-;-;-;-;-;-;-;-;-;-;-;-;-;-;-;-;-;-;-;-;-;-;-;-;-;-;-;-;-;-;-;-;-;-;-;-;-;-;-;-;-;-;-;-;-;-;-;-;-;-;-;-;-;-;-;-;-	8676	2618
ENSG00000125945	1;1;1;1;1;1;1	23359448;23359975;23367042;23367042;23367973;23367973;23369366	23363221;23363221;23367168;23367168;23368065;23368386;23369442	-;-;-;-;-;-;-	4392	1111
ENSG00000249087	1;1;1;1;1;1;1;1;1;1;1;1;1	23368997;23369218;23369236;23369238;23369250;23371139;23371139;23371139;23371139;23371144;23371474;23371513;23371513	23369029;23369513;23371782;23369324;23369513;23371512;23371209;23371209;23371839;23371209;23371783;23371783;23371783	+;+;+;+;+;+;+;+;+;+;+;+;+	2655	306
ENSG00000201405	1	23370254	23370346	+	93	0
ENSG00000271420	1	23378380	23379029	-	650	12
ENSG00000204219	1;1;1;1;1;1;1;1;1;1;1;1;1;1;1;1;1;1;1;1;1;1;1;1;1;1;1;1;1;1;1	23381061;23383433;23384346;23384346;23387273;23387273;23393879;23397545;23397792;23403481;23404069;23408560;23408664;23408664;23408664;23417249;23417249;23417249;23417249;23417345;23417904;23417904;23417904;23417904;23417904;23419077;23419077;23419077;23419077;23424565;23424565	23381474;23384068;23384417;23384417;23387419;23387419;23394033;23397601;23397955;23404160;23404160;23408726;23408726;23408726;23408726;23417390;23417390;23417390;23417390;23417390;23418298;23418009;23418009;23418009;23418009;23419236;23419386;23419139;23419139;23424707;23424740	-;-;-;-;-;-;-;-;-;-;-;-;-;-;-;-;-;-;-;-;-;-;-;-;-;-;-;-;-;-;-	3515	1674
ENSG00000232482	1;1;1	23410832;23411463;23412102	23411128;23411546;23412146	+;+;+	426	2
ENSG00000088280	1;1;1;1;1;1;1;1;1;1;1;1;1;1;1;1;1;1;1;1;1;1;1;1;1;1;1;1;1;1;1;1;1;1;1;1;1;1;1;1;1;1;1;1;1;1;1;1;1;1;1;1;1;1;1;1;1;1;1;1;1;1;1;1;1;1;1;1;1;1;1;1;1;1;1;1;1;1;1;1;1;1;1;1;1;1;1;1;1;1;1;1;1;1;1;1;1;1;1;1;1;1;1;1;1;1;1;1;1;1;1;1;1;1;1;1;1;1;1;1;1;1;1;1;1;1;1;1;1;1;1;1;1;1;1;1;1	23428563;23428563;23428563;23429532;23429627;23429722;23431035;23431035;23431035;23431035;23431035;23431035;23431696;23431696;23431696;23431696;23431696;23431696;23433077;23433077;23433077;23433077;23433158;23433203;23433362;23433425;23433425;23433425;23433425;23433425;23433626;23433626;23433626;23433626;23433626;23434254;23434254;23434254;23434254;23434254;23434533;23434533;23434533;23434533;234…	23429930;23429930;23429930;23429930;23429930;23429930;23431125;23431125;23431125;23431125;23431125;23431125;23431918;23431918;23431823;23431918;23431918;23431918;23433272;23433272;23433272;23433272;23433272;23433272;23433532;23433532;23433532;23433532;23433532;23433532;23433693;23433693;23433693;23433693;23433693;23434369;23434369;23434369;23434369;23434369;23434618;23434618;23434618;23434618;234…	-;-;-;-;-;-;-;-;-;-;-;-;-;-;-;-;-;-;-;-;-;-;-;-;-;-;-;-;-;-;-;-;-;-;-;-;-;-;-;-;-;-;-;-;-;-;-;-;-;-;-;-;-;-;-;-;-;-;-;-;-;-;-;-;-;-;-;-;-;-;-;-;-;-;-;-;-;-;-;-;-;-;-;-;-;-;-;-;-;-;-;-;-;-;-;-;-;-;-;-;-;-;-;-;-;-;-;-;-;-;-;-;-;-;-;-;-;-;-;-;-;-;-;-;-;-;-;-;-;-;-;-;-;-;-;-;-	4988	785
ENSG00000007968	1;1;1;1;1;1;1;1;1	23506430;23516335;23516359;23519016;23519016;23520913;23521837;23524383;23530542	23510148;23516527;23516527;23519396;23519130;23521071;23522056;23524488;23531220	-;-;-;-;-;-;-;-;-	5457	19
ENSG00000235052	1;1	23549139;23550765	23549443;23550915	-;-	456	1
ENSG00000117318	1;1;1;1;1;1;1	23557918;23557934;23558445;23558935;23558935;23559127;23559127	23558415;23558415;23559019;23559075;23559019;23559794;23559443	-;-;-;-;-;-;-	1797	314
ENSG00000197880	1;1;1;1;1;1;1;1;1;1;1;1;1;1;1;1;1	23581495;23592482;23626736;23627334;23627781;23628507;23628507;23629481;23629481;23639109;23639109;23639680;23639680;23639680;23640389;23640389;23640389	23581678;23592812;23627537;23627537;23627998;23628597;23628597;23629557;23629557;23639251;23639251;23639795;23639795;23639795;23640568;23640549;23640568	+;+;+;+;+;+;+;+;+;+;+;+;+;+;+;+;+	2142	0
ENSG00000229239	1;1;1;1;1;1;1	23670294;23670695;23670911;23676282;23676518;23677674;23680206	23670346;23670813;23671212;23676478;23676743;23677908;23680259	+;+;+;+;+;+;+	1186	2
ENSG00000142676	1;1;1;1;1;1;1;1;1;1;1;1;1;1;1;1;1;1;1;1	23691779;23691835;23692306;23692609;23692609;23692609;23692609;23693807;23693807;23693807;23693807;23694660;23694660;23694660;23694660;23695798;23695798;23695798;23696344;23696344	23691829;23692060;23692759;23692759;23692759;23692759;23692759;23693913;23693913;23693913;23693913;23695395;23694791;23694791;23694791;23696128;23695908;23695908;23696418;23696425	+;+;+;+;+;+;+;+;+;+;+;+;+;+;+;+;+;+;+;+	1987	6266
ENSG00000011007	1;1;1;1;1;1;1;1;1;1;1;1;1;1;1;1;1;1;1;1;1;1;1;1;1;1;1;1;1;1;1;1;1;1;1;1;1	23743155;23743366;23743472;23744034;23749021;23749021;23749021;23749021;23749842;23749842;23749842;23749842;23750845;23750845;23750845;23750845;23752407;23752407;23752407;23754100;23754100;23754100;23754363;23754363;23754363;23755843;23755843;23755843;23756274;23756274;23756274;23756953;23756953;23756953;23759512;23759512;23759512	23743578;23743578;23743578;23744270;23749077;23749077;23749077;23749077;23749948;23749948;23749948;23749948;23750944;23752030;23752030;23752030;23752518;23752518;23752518;23754255;23754255;23754255;23754460;23754460;23754460;23756023;23756023;23756023;23756385;23756385;23756385;23757125;23757125;23757125;23759893;23762040;23762059	+;+;+;+;+;+;+;+;+;+;+;+;+;+;+;+;+;+;+;+;+;+;+;+;+;+;+;+;+;+;+;+;+;+;+;+;+	5391	1832
ENSG00000236810	1;1;1;1;1;1;1	23760382;23771611;23772111;23772111;23772268;23772268;23778199	23761151;23771883;23772166;23772166;23772397;23772426;23778287	-;-;-;-;-;-;-	1347	111
ENSG00000057757	1;1;1;1;1;1;1;1;1;1;1;1;1	23778405;23779357;23779438;23779864;23785192;23785675;23785675;23785675;23786315;23786315;23786315;23787275;23787275	23778713;23779941;23779481;23779941;23785311;23785779;23785779;23785779;23786423;23786423;23786378;23788232;23788232	+;+;+;+;+;+;+;+;+;+;+;+;+	2186	654
ENSG00000011009	1;1;1;1;1;1;1;1;1;1;1;1;1;1;1;1;1;1;1;1;1;1;1;1;1;1;1;1;1;1;1;1;1;1;1;1;1;1;1;1;1;1;1;1;1;1;1;1;1;1;1;1;1;1;1;1;1;1;1;1;1;1;1;1;1;1;1;1;1;1;1;1;1;1;1;1	23790970;23791187;23791187;23791203;23791203;23791221;23791971;23791992;23792552;23792657;23792657;23792657;23792657;23792657;23792657;23792657;23793008;23793008;23793008;23793008;23793008;23793008;23793151;23793151;23793151;23793151;23793151;23793151;23793151;23793151;23793653;23793705;23793705;23793705;23793705;23793705;23793705;23793705;23793705;23793860;23793860;23793860;23793860;23793860;237…	23791250;23791250;23791250;23791250;23791250;23791250;23792017;23792017;23792760;23792760;23792760;23792760;23792760;23792760;23792760;23792760;23793039;23793039;23793039;23793039;23793039;23793039;23793216;23793216;23793216;23793216;23793216;23793216;23793216;23793216;23793752;23793752;23793752;23793752;23793752;23793752;23793752;23793752;23793752;23793907;23793930;23793930;23793930;23793930;237…	+;+;+;+;+;+;+;+;+;+;+;+;+;+;+;+;+;+;+;+;+;+;+;+;+;+;+;+;+;+;+;+;+;+;+;+;+;+;+;+;+;+;+;+;+;+;+;+;+;+;+;+;+;+;+;+;+;+;+;+;+;+;+;+;+;+;+;+;+;+;+;+;+;+;+;+	2196	2400
ENSG00000117308	1;1;1;1;1;1;1;1;1;1;1;1;1;1;1;1;1;1;1;1;1;1;1;1;1;1;1;1;1;1;1;1;1;1;1;1;1;1;1;1;1;1;1;1;1;1;1;1;1;1;1;1;1;1;1;1;1;1;1;1;1;1;1;1;1;1;1;1;1;1;1;1;1;1;1;1;1;1;1;1;1;1;1;1;1;1;1;1;1;1;1;1;1;1;1;1;1;1;1;1;1;1;1;1;1	23795599;23795599;23795600;23795604;23795661;23796004;23796151;23796151;23796151;23796151;23796151;23796151;23796509;23796509;23796509;23796509;23796509;23796697;23796697;23796697;23796697;23796697;23796697;23796876;23796876;23796876;23796876;23796876;23796876;23796876;23796876;23797034;23797034;23797034;23797034;23797034;23797034;23797034;23797074;23797092;23797094;23797695;23797695;23797695;237…	23796007;23796007;23796007;23796007;23796007;23796782;23796265;23796265;23796265;23796265;23796265;23796265;23796586;23796782;23796586;23796586;23796586;23796782;23796782;23796782;23796782;23796782;23796782;23796942;23796942;23796942;23796942;23796942;23796942;23796942;23796942;23797147;23797147;23797069;23797147;23797147;23797147;23797147;23797147;23797147;23797147;23797871;23797871;23797871;237…	-;-;-;-;-;-;-;-;-;-;-;-;-;-;-;-;-;-;-;-;-;-;-;-;-;-;-;-;-;-;-;-;-;-;-;-;-;-;-;-;-;-;-;-;-;-;-;-;-;-;-;-;-;-;-;-;-;-;-;-;-;-;-;-;-;-;-;-;-;-;-;-;-;-;-;-;-;-;-;-;-;-;-;-;-;-;-;-;-;-;-;-;-;-;-;-;-;-;-;-;-;-;-;-;-	3978	1214
ENSG00000117305	1;1;1;1;1;1;1;1;1;1;1;1;1;1;1;1;1;1;1;1;1;1;1;1;1;1;1;1;1;1;1;1;1;1;1;1;1;1;1;1;1;1;1;1;1;1;1;1;1;1;1;1	23801885;23801887;23801887;23801910;23803588;23804400;23804400;23804400;23804400;23806700;23807154;23808135;23808135;23808135;23808135;23808135;23808135;23809287;23810736;23810736;23810736;23813832;23814190;23814190;23814190;23814190;23816366;23816675;23816675;23816675;23816675;23816675;23816675;23817476;23817476;23817476;23817476;23817476;23817476;23820510;23820510;23820510;23820510;23820510;238…	23802564;23802564;23802564;23802564;23804525;23804525;23804525;23804525;23804525;23807040;23807285;23808323;23808215;23808323;23808323;23808323;23808323;23810799;23810799;23810799;23810799;23814338;23814338;23814321;23814338;23814338;23816770;23816770;23816761;23816770;23816770;23816770;23816770;23817533;23817583;23817583;23817583;23817583;23817583;23820593;23820593;23820593;23820593;23820593;238…	-;-;-;-;-;-;-;-;-;-;-;-;-;-;-;-;-;-;-;-;-;-;-;-;-;-;-;-;-;-;-;-;-;-;-;-;-;-;-;-;-;-;-;-;-;-;-;-;-;-;-;-	5658	1447
ENSG00000179163	1;1;1;1;1;1;1;1	23845077;23846074;23848649;23854360;23859798;23863134;23865491;23867898	23845855;23846173;23848839;23854560;23859903;23863271;23865625;23868294	-;-;-;-;-;-;-;-	2047	771
ENSG00000188822	1;1	23870526;23913246	23875662;23913362	-;-	5254	3
ENSG00000229106	1	23901471	23902737	-	1267	0
ENSG00000232557	1;1	23907111;23907747	23907181;23907885	+;+	210	0
ENSG00000264926	1	23929070	23929147	+	78	0
ENSG00000230228	1	23949016	23949383	-	368	2
ENSG00000189266	1;1;1;1;1;1;1;1;1;1;1	23959109;23959812;23959828;23960929;23960929;23960933;23960968;23961440;23961440;23961440;23961440	23959256;23959998;23959998;23961134;23961134;23961134;23961134;23961880;23961443;23961465;23963462	+;+;+;+;+;+;+;+;+;+;+	2564	2217
ENSG00000188529	1;1;1;1;1;1;1;1;1;1;1;1;1;1;1;1;1;1;1;1;1;1;1;1;1;1;1;1;1;1;1;1;1;1;1;1;1;1;1;1;1;1;1;1;1;1;1;1;1;1;1;1;1;1;1;1;1;1;1;1;1;1;1;1;1;1;1;1;1;1;1;1;1;1;1;1	23964804;23966445;23966445;23967173;23967301;23967307;23967618;23969083;23970364;23970379;23970975;23971339;23971369;23971573;23971573;23971573;23971573;23971573;23971573;23971573;23971573;23971573;23971573;23971850;23971850;23971850;23971850;23971850;23971850;23971850;23971850;23971850;23971850;23971850;23971850;23974974;23974974;23974974;23974974;23974974;23974974;23974974;23974974;23974974;239…	23967723;23967723;23967723;23967723;23967723;23967956;23967956;23971439;23971439;23971439;23971439;23972012;23971626;23971623;23971626;23971626;23971623;23971623;23971626;23971623;23971626;23971623;23971626;23972012;23972012;23972012;23972012;23972012;23972012;23972012;23972012;23972012;23972012;23972012;23972012;23975052;23975080;23975080;23977652;23975077;23975077;23975077;23975077;23975077;239…	-;-;-;-;-;-;-;-;-;-;-;-;-;-;-;-;-;-;-;-;-;-;-;-;-;-;-;-;-;-;-;-;-;-;-;-;-;-;-;-;-;-;-;-;-;-;-;-;-;-;-;-;-;-;-;-;-;-;-;-;-;-;-;-;-;-;-;-;-;-;-;-;-;-;-;-	10277	5494
ENSG00000215905	1;1	24007881;24008277	24007965;24008519	-;-	328	0
ENSG00000225315	1;1;1;1	24040835;24042277;24064047;24086750	24040942;24042345;24064273;24086799	+;+;+;+	454	1
ENSG00000142661	1;1;1;1;1;1;1;1;1;1;1;1;1;1;1;1;1;1;1;1;1;1;1;1;1;1;1;1;1;1;1;1;1;1;1;1;1;1;1;1;1;1;1;1;1;1;1;1;1;1;1;1;1;1;1;1;1;1;1;1;1;1;1	24056035;24056037;24056096;24058924;24058924;24061060;24061060;24061273;24061273;24061946;24061946;24063126;24063126;24063492;24063492;24064072;24064072;24065891;24065891;24066107;24067021;24067970;24068223;24071117;24071969;24074160;24075319;24076159;24080016;24081330;24081549;24082001;24082593;24083946;24084468;24086644;24086644;24089538;24089538;24090065;24090065;24090797;24090797;24092174;240…	24057627;24057627;24056326;24058979;24058979;24061082;24061082;24061309;24061309;24062109;24062109;24063234;24063234;24063530;24063530;24064159;24064159;24066001;24066001;24066579;24067088;24068029;24068367;24071253;24072013;24074269;24075475;24076273;24080194;24081456;24084639;24082188;24082714;24084132;24084639;24086827;24086827;24089665;24089665;24090118;24090118;24090996;24090996;24092315;240…	-;-;-;-;-;-;-;-;-;-;-;-;-;-;-;-;-;-;-;-;-;-;-;-;-;-;-;-;-;-;-;-;-;-;-;-;-;-;-;-;-;-;-;-;-;-;-;-;-;-;-;-;-;-;-;-;-;-;-;-;-;-;-	9254	32
ENSG00000230703	1;1;1	24066774;24081750;24083275	24066842;24081850;24083565	+;+;+	461	0
ENSG00000142677	1;1;1;1;1;1;1	24119771;24123302;24128141;24134211;24137131;24138582;24143040	24121737;24123423;24128279;24134386;24137309;24138714;24143121	-;-;-;-;-;-;-	2798	6
ENSG00000185436	1;1;1;1;1;1;1;1;1;1;1;1;1;1;1;1;1;1;1;1;1;1;1;1;1;1;1;1;1;1	24154157;24157099;24157130;24159000;24159052;24159052;24159474;24159474;24159474;24159474;24161378;24161542;24161542;24161542;24161542;24169417;24169417;24169417;24169417;24169417;24180731;24180731;24180731;24180731;24180731;24187191;24187191;24187191;24187191;24187802	24157891;24157891;24157804;24159182;24159182;24159182;24159633;24159633;24159633;24159633;24161684;24161684;24161684;24161684;24161684;24169601;24169601;24169601;24169601;24169601;24180854;24180854;24180854;24180854;24180854;24187248;24187261;24187248;24187261;24187959	-;-;-;-;-;-;-;-;-;-;-;-;-;-;-;-;-;-;-;-;-;-;-;-;-;-;-;-;-;-	4923	204
ENSG00000230023	1;1;1	24200240;24202464;24210133	24200391;24202599;24211693	+;+;+	1849	0
ENSG00000232298	1;1;1;1;1	24307556;24308178;24310675;24311879;24321666	24307780;24308315;24310817;24311992;24321901	-;-;-;-;-	856	0
ENSG00000158055	1;1;1;1;1;1;1;1;1;1;1;1;1;1;1;1;1;1;1;1;1;1;1;1;1;1;1;1;1;1;1;1;1;1;1;1;1;1;1;1;1;1;1;1;1;1;1;1;1;1;1;1;1;1;1;1;1;1;1;1;1;1;1;1;1;1;1;1;1;1;1;1;1;1;1;1;1;1;1;1;1;1;1;1;1;1;1;1;1;1;1;1	24319322;24319425;24319456;24319566;24319814;24323040;24323040;24331426;24331426;24331426;24331426;24331426;24331426;24334645;24334645;24334645;24334645;24334645;24334645;24336482;24336482;24336482;24336482;24336482;24336482;24336482;24337078;24337078;24337078;24337078;24337078;24337498;24337636;24337636;24337636;24337636;24337636;24337992;24337992;24337992;24337992;24337992;24337992;24339668;243…	24319568;24319568;24319568;24319747;24319941;24323117;24323117;24331612;24331612;24331612;24331612;24331612;24331612;24334706;24334706;24334706;24334706;24334706;24334706;24336827;24336827;24336598;24336827;24336742;24336827;24336827;24337151;24337151;24337151;24337151;24337151;24337789;24337789;24337789;24337789;24337789;24337789;24338103;24338103;24338103;24338103;24338103;24338103;24339762;243…	+;+;+;+;+;+;+;+;+;+;+;+;+;+;+;+;+;+;+;+;+;+;+;+;+;+;+;+;+;+;+;+;+;+;+;+;+;+;+;+;+;+;+;+;+;+;+;+;+;+;+;+;+;+;+;+;+;+;+;+;+;+;+;+;+;+;+;+;+;+;+;+;+;+;+;+;+;+;+;+;+;+;+;+;+;+;+;+;+;+;+;+	3940	14
ENSG00000001460	1;1;1;1;1;1;1;1;1;1;1;1;1;1;1;1;1;1;1;1;1;1;1;1;1;1;1;1;1;1;1;1;1;1;1;1;1;1;1;1;1;1;1;1;1;1;1;1;1;1;1;1;1;1;1;1;1;1;1;1;1;1	24356999;24357000;24357005;24357005;24360851;24360851;24360851;24360851;24368704;24369043;24369674;24369674;24369674;24369674;24369674;24373702;24373702;24373702;24373702;24373702;24373702;24379273;24379653;24379653;24379653;24379653;24379653;24379653;24383867;24383902;24383902;24383902;24383902;24383902;24391203;24391258;24391561;24391561;24391561;24391561;24391561;24391562;24391924;24391924;244…	24358619;24358619;24358619;24358619;24361041;24361041;24361041;24361041;24369839;24369407;24369839;24369839;24369839;24369839;24369839;24373810;24373810;24373810;24373810;24373810;24373810;24379823;24379823;24379823;24379823;24379823;24379823;24379823;24384003;24384003;24384003;24384003;24384003;24384003;24391679;24391679;24391679;24391679;24391679;24391679;24391679;24391679;24392071;24392067;244…	-;-;-;-;-;-;-;-;-;-;-;-;-;-;-;-;-;-;-;-;-;-;-;-;-;-;-;-;-;-;-;-;-;-;-;-;-;-;-;-;-;-;-;-;-;-;-;-;-;-;-;-;-;-;-;-;-;-;-;-;-;-	8511	203
ENSG00000001461	1;1;1;1;1;1;1;1;1;1;1;1;1;1;1;1;1;1;1;1;1;1;1;1;1;1;1;1;1;1;1;1;1;1;1;1;1;1;1;1;1;1;1;1;1;1;1;1;1;1;1;1;1;1;1	24415794;24415803;24415812;24415813;24415814;24415858;24419291;24419291;24419291;24419291;24419291;24419291;24421814;24433104;24440172;24440172;24440172;24440172;24442055;24442055;24442055;24442055;24445185;24445185;24445185;24445185;24449481;24449481;24449481;24449481;24453408;24453408;24453408;24453408;24454054;24456138;24456138;24456138;24456166;24457734;24458888;24458888;24458888;24458888;244…	24415904;24415904;24415904;24415904;24415904;24415904;24419640;24419640;24420128;24419640;24419640;24419640;24422110;24433213;24440240;24440240;24440240;24440240;24442226;24442226;24442226;24442226;24445244;24445244;24445244;24445244;24449626;24449626;24449626;24449626;24453504;24453504;24453504;24453504;24454824;24456273;24456273;24456273;24456273;24457833;24458976;24458976;24458976;24458976;244…	+;+;+;+;+;+;+;+;+;+;+;+;+;+;+;+;+;+;+;+;+;+;+;+;+;+;+;+;+;+;+;+;+;+;+;+;+;+;+;+;+;+;+;+;+;+;+;+;+;+;+;+;+;+;+	9404	2231
ENSG00000117602	1;1;1;1;1;1;1;1;1;1;1;1;1;1;1;1;1;1;1;1;1;1;1;1;1;1;1;1;1;1;1;1;1;1;1;1;1;1;1;1;1;1;1	24502351;24502351;24502897;24502897;24502897;24507567;24507594;24514314;24514314;24514314;24514314;24514314;24514320;24514347;24514373;24531218;24531218;24531218;24531218;24531218;24531218;24531218;24533083;24533083;24533083;24533083;24533083;24533083;24533083;24533113;24533114;24535093;24535093;24535093;24535093;24535093;24535093;24535093;24535093;24535093;24535093;24535093;24535783	24502463;24502463;24503150;24503117;24503150;24507728;24507728;24514567;24514567;24514567;24514567;24514567;24514567;24514567;24514567;24531391;24531391;24531391;24531391;24531391;24531391;24531391;24533254;24533254;24533254;24533254;24533254;24533254;24533254;24533254;24533254;24535279;24535369;24537019;24535337;24535357;24535357;24537019;24541040;24537019;24537019;24537019;24535861	+;+;+;+;+;+;+;+;+;+;+;+;+;+;+;+;+;+;+;+;+;+;+;+;+;+;+;+;+;+;+;+;+;+;+;+;+;+;+;+;+;+;+	7077	174
ENSG00000264443	1;1;1	24538802;24551888;24555816	24539876;24552048;24556024	-;-;-	1445	0
ENSG00000184454	1;1;1;1;1;1;1;1	24556111;24589464;24595424;24595424;24600940;24600940;24605606;24605606	24556169;24589624;24595517;24595512;24601024;24601024;24609328;24609325	+;+;+;+;+;+;+;+	4122	0
ENSG00000227312	1	24563627	24563974	+	348	1
ENSG00000239106	1	24625411	24625513	-	103	1
ENSG00000133226	1;1;1;1;1;1;1;1;1;1;1;1;1;1;1;1;1;1;1;1;1;1;1;1;1;1;1;1;1;1;1;1;1;1;1;1;1;1;1;1;1;1;1;1;1;1;1;1;1;1;1;1;1;1;1;1;1;1;1;1;1;1;1;1;1;1;1;1;1;1;1;1;1;1;1;1;1;1;1;1;1;1;1;1;1;1;1;1;1;1;1;1;1;1;1;1;1;1;1;1;1;1;1;1;1;1;1;1;1;1;1;1;1;1;1;1;1;1;1;1;1;1;1;1;1;1;1;1;1;1;1;1;1;1;1;1;1;1;1;1;1;1;1;1;1;1;1;1;1;1;1;1;1;1;1;1;1;1;1;1;1;1;1;1	24631716;24633019;24633066;24635644;24641231;24643012;24643272;24643275;24643288;24643293;24643299;24643305;24643308;24643322;24643559;24645984;24645984;24645984;24645984;24645984;24645984;24645984;24645984;24645984;24645984;24645984;24645984;24646667;24646667;24646667;24646667;24646667;24646667;24646667;24646667;24646667;24646667;24646667;24646667;24647079;24647079;24647079;24648024;24648534;246…	24631777;24633099;24633099;24635877;24641392;24643347;24643347;24643347;24643347;24643347;24643347;24643347;24643347;24643347;24643732;24646073;24646073;24646073;24646073;24646073;24646073;24646073;24646073;24646073;24646073;24646073;24646073;24646789;24646789;24646789;24646789;24649029;24646789;24646789;24646789;24646789;24646789;24646789;24646789;24647208;24647208;24647588;24648166;24649029;246…	+;+;+;+;+;+;+;+;+;+;+;+;+;+;+;+;+;+;+;+;+;+;+;+;+;+;+;+;+;+;+;+;+;+;+;+;+;+;+;+;+;+;+;+;+;+;+;+;+;+;+;+;+;+;+;+;+;+;+;+;+;+;+;+;+;+;+;+;+;+;+;+;+;+;+;+;+;+;+;+;+;+;+;+;+;+;+;+;+;+;+;+;+;+;+;+;+;+;+;+;+;+;+;+;+;+;+;+;+;+;+;+;+;+;+;+;+;+;+;+;+;+;+;+;+;+;+;+;+;+;+;+;+;+;+;+;+;+;+;+;+;+;+;+;+;+;+;+;+;+;+;+;+;+;+;+;+;+;+;+;+;+;+;+	8168	2443
ENSG00000169504	1;1;1;1;1;1;1;1;1;1;1;1;1;1;1;1;1;1;1;1;1	24745357;24745382;24745382;24745409;24793177;24797742;24797742;24797742;24797742;24814094;24814094;24814094;24827010;24827010;24827010;24839860;24839860;24839860;24840773;24840773;24844129	24745625;24745625;24745625;24745625;24793213;24797963;24797851;24797851;24797851;24814219;24814219;24814219;24827116;24827116;24827116;24840041;24839907;24840041;24842587;24844324;24844267	+;+;+;+;+;+;+;+;+;+;+;+;+;+;+;+;+;+;+;+;+	4495	17323
ENSG00000238482	1	24777873	24777979	-	107	0
ENSG00000020633	1;1;1;1;1;1;1;1;1;1;1;1;1;1;1;1;1;1;1;1;1;1;1;1;1;1	24899511;24899518;24901029;24902572;24907259;24907259;24907259;24907259;24919240;24919240;24919240;24919240;24927574;24927574;24927574;24927574;24928743;24929587;24929587;24929587;24929737;24964514;24964514;24964514;24964836;24965020	24902666;24902666;24902666;24902666;24907417;24907417;24907417;24907417;24919344;24919344;24919344;24919344;24927730;24927730;24927730;24927730;24928798;24929852;24929852;24929877;24929852;24964579;24964668;24965010;24964984;24965121	-;-;-;-;-;-;-;-;-;-;-;-;-;-;-;-;-;-;-;-;-;-;-;-;-;-	4523	1
ENSG00000278034	1	24919345	24919416	-	72	0
ENSG00000229162	1;1;1	24961345;24962047;24962975	24961846;24962241;24963097	+;+;+	820	0
ENSG00000261025	1	24968423	24970865	-	2443	0
ENSG00000264371	1	25023503	25023586	+	84	0
ENSG00000233755	1;1;1;1;1	25043707;25103853;25110458;25112879;25112879	25043836;25103971;25110829;25113120;25113119	-;-;-;-;-	863	0
ENSG00000233419	1	25125053	25125454	-	402	0
ENSG00000231953	1;1	25208139;25208534	25208222;25209437	+;+	988	4
ENSG00000117614	1;1;1;1;1;1;1;1;1;1;1;1;1;1;1;1;1	25222679;25222965;25225002;25225002;25227442;25227442;25228118;25228118;25228998;25229015;25230309;25232104;25232104;25232104;25232444;25232444;25232444	25223431;25223431;25225100;25225100;25227532;25227532;25228235;25228235;25229123;25229123;25232211;25232432;25232211;25232211;25232502;25232486;25232493	-;-;-;-;-;-;-;-;-;-;-;-;-;-;-;-;-	3370	1355
ENSG00000117616	1;1;1;1;1;1;1;1;1;1;1;1;1;1;1;1;1;1;1;1;1;1;1;1;1;1;1;1;1;1;1;1;1;1;1;1;1;1;1;1;1;1;1;1;1;1;1;1;1;1;1;1;1;1;1;1;1;1;1;1;1;1;1;1;1;1;1;1;1;1;1;1;1;1	25242237;25242249;25242249;25242255;25242255;25242255;25242256;25242278;25242291;25242363;25242539;25242539;25242539;25242539;25243550;25243550;25243550;25243550;25243550;25243550;25243550;25243550;25243550;25243550;25244071;25244072;25244177;25244454;25244454;25244454;25244999;25245150;25245150;25245150;25245150;25245150;25245150;25245150;25245991;25246444;25246444;25246444;25246444;25246444;252…	25242705;25242705;25242426;25242705;25242705;25242426;25242705;25242705;25242413;25242413;25242705;25242705;25242705;25242705;25243633;25243654;25244224;25243633;25244224;25243633;25245301;25243633;25244105;25243633;25244498;25245301;25245301;25244498;25244498;25244498;25245301;25245208;25245301;25245301;25245301;25245301;25245301;25245301;25246016;25246592;25247029;25246627;25247029;25247029;252…	-;-;-;-;-;-;-;-;-;-;-;-;-;-;-;-;-;-;-;-;-;-;-;-;-;-;-;-;-;-;-;-;-;-;-;-;-;-;-;-;-;-;-;-;-;-;-;-;-;-;-;-;-;-;-;-;-;-;-;-;-;-;-;-;-;-;-;-;-;-;-;-;-;-	6804	1909
ENSG00000272432	1	25247837	25248321	+	485	1
ENSG00000261349	1;1	25266102;25266711	25266134;25267136	-;-	459	15
ENSG00000187010	1;1;1;1;1;1;1;1;1;1;1;1;1;1;1;1;1;1;1;1;1;1;1;1;1;1;1;1;1;1;1;1;1;1;1;1;1;1;1;1;1;1;1;1;1;1;1;1;1;1;1;1;1;1;1;1;1;1;1;1;1;1;1;1;1;1;1;1;1;1;1;1;1;1;1;1;1;1;1;1;1;1;1;1;1;1	25272393;25272393;25272486;25272498;25272548;25272548;25272548;25272548;25272548;25272548;25284573;25284573;25284573;25284573;25284573;25284573;25284573;25284573;25284573;25284573;25290641;25290641;25290641;25290641;25290641;25290641;25290641;25290641;25290641;25290641;25300946;25300946;25300946;25300946;25300946;25300946;25300946;25300946;25300946;25300946;25301520;25301520;25301520;25301520;253…	25272695;25272695;25272695;25272695;25272695;25272695;25272695;25272695;25272695;25272695;25284759;25284759;25284759;25284759;25284759;25284759;25284759;25284759;25284759;25284759;25290791;25290791;25290791;25290791;25290791;25290791;25290791;25290791;25290791;25290791;25301093;25301093;25301093;25301093;25301093;25301093;25301093;25301093;25301093;25301093;25301686;25301686;25301686;25301686;253…	+;+;+;+;+;+;+;+;+;+;+;+;+;+;+;+;+;+;+;+;+;+;+;+;+;+;+;+;+;+;+;+;+;+;+;+;+;+;+;+;+;+;+;+;+;+;+;+;+;+;+;+;+;+;+;+;+;+;+;+;+;+;+;+;+;+;+;+;+;+;+;+;+;+;+;+;+;+;+;+;+;+;+;+;+;+	3313	11
ENSG00000224183	1	25294164	25294643	-	480	93
ENSG00000259984	1;1	25336429;25337040	25336461;25337465	-;-	459	12
ENSG00000183726	1;1;1;1;1;1;1;1;1;1;1;1;1;1;1;1;1;1;1;1;1;1;1;1;1;1;1;1;1;1;1;1	25337917;25338317;25338320;25338323;25338460;25340474;25340474;25340474;25340474;25342592;25342961;25342961;25342961;25351626;25351626;25351626;25351626;25351626;25351626;25352882;25352882;25352882;25352882;25356793;25356793;25356793;25356793;25356793;25360660;25360660;25360660;25360660	25338456;25338456;25338456;25338456;25338817;25340579;25340579;25340579;25340579;25343073;25343073;25343073;25343073;25351654;25351693;25351693;25351693;25351693;25351693;25352974;25352974;25352974;25352974;25356853;25356853;25356853;25356853;25356853;25361279;25361265;25360967;25362361	+;+;+;+;+;+;+;+;+;+;+;+;+;+;+;+;+;+;+;+;+;+;+;+;+;+;+;+;+;+;+;+	3410	7021
ENSG00000188672	1;1;1;1;1;1;1;1;1;1;1;1;1;1;1;1;1;1;1;1;1;1;1;1;1;1;1;1;1;1;1;1;1;1;1;1;1;1;1;1;1;1;1;1;1;1;1;1;1;1;1;1;1;1;1;1;1;1;1;1;1;1;1;1;1;1;1;1;1;1;1;1;1	25362249;25362308;25362312;25362359;25362363;25362431;25362523;25370467;25370467;25370467;25370467;25370467;25370467;25370467;25375349;25375349;25375349;25375349;25375349;25385498;25385711;25385711;25385711;25385711;25385711;25385711;25388976;25388976;25388976;25388976;25388976;25388976;25388976;25390749;25390749;25390749;25390749;25390749;25391994;25391994;25391994;25391994;25391994;25402596;254…	25362553;25362553;25362553;25362553;25362553;25362553;25362553;25370540;25370540;25370540;25370540;25370540;25370540;25370540;25375428;25375428;25375428;25375428;25375428;25385844;25385844;25385844;25385844;25385844;25385844;25385844;25389113;25389113;25389113;25389113;25389113;25389113;25389113;25390915;25390915;25390915;25390915;25390915;25392141;25392141;25392141;25392141;25392141;25402746;254…	-;-;-;-;-;-;-;-;-;-;-;-;-;-;-;-;-;-;-;-;-;-;-;-;-;-;-;-;-;-;-;-;-;-;-;-;-;-;-;-;-;-;-;-;-;-;-;-;-;-;-;-;-;-;-;-;-;-;-;-;-;-;-;-;-;-;-;-;-;-;-;-;-	2433	15
ENSG00000238084	1	25398721	25399198	+	478	69
ENSG00000204178	1;1;1;1;1;1;1;1;1;1;1;1;1;1;1;1;1;1;1;1;1;1;1	25430858;25430920;25446762;25446762;25448808;25448808;25448893;25454259;25454259;25454259;25456653;25458391;25458391;25484116;25484116;25485613;25485613;25489173;25489173;25491410;25491410;25498264;25498264	25431178;25431178;25446903;25446903;25448934;25448934;25448934;25454382;25454382;25454382;25456831;25458783;25458892;25484274;25484274;25485795;25485795;25489293;25489293;25491584;25491584;25500209;25500205	+;+;+;+;+;+;+;+;+;+;+;+;+;+;+;+;+;+;+;+;+;+;+	3979	225
ENSG00000157978	1;1;1;1;1;1;1;1;1;1;1;1;1;1;1;1;1;1;1;1;1;1;1;1;1;1;1;1;1;1;1	25543580;25549961;25553364;25553922;25553922;25554860;25554860;25554860;25554881;25557153;25557153;25557153;25562644;25562644;25562816;25563070;25563070;25563634;25563661;25563661;25563661;25564591;25565173;25565173;25565173;25565176;25566848;25566848;25566848;25566848;25566848	25543786;25550035;25554064;25554064;25554064;25554972;25554879;25554972;25554972;25557429;25557267;25557267;25562716;25562716;25563153;25563153;25563153;25563791;25563791;25565207;25563791;25564761;25565207;25565207;25565207;25565207;25567570;25567636;25567000;25568884;25568886	+;+;+;+;+;+;+;+;+;+;+;+;+;+;+;+;+;+;+;+;+;+;+;+;+;+;+;+;+;+;+	5397	354
ENSG00000225643	1;1	25581478;25590169	25581772;25590356	+;+	483	0
ENSG00000117643	1;1;1;1;1;1;1;1;1;1;1;1;1;1;1;1;1;1;1;1;1;1;1;1;1;1;1;1;1;1;1;1;1;1;1;1;1;1;1;1;1;1;1;1;1;1;1;1;1;1;1;1;1;1;1;1;1;1;1;1;1;1;1;1;1;1;1	25617468;25617468;25617850;25654242;25686440;25686440;25686440;25686502;25709602;25746668;25746668;25746668;25746668;25746668;25749255;25749255;25749255;25749255;25749255;25753484;25753484;25753484;25753484;25753484;25758592;25758592;25758592;25758592;25758592;25763638;25763874;25763874;25763874;25763874;25771657;25771657;25771657;25771657;25772069;25775932;25777589;25778105;25778105;25778105;257…	25618337;25618337;25618337;25654366;25686536;25686536;25686536;25686536;25710145;25746783;25746783;25746783;25746783;25746783;25749335;25749335;25749335;25749335;25749335;25753578;25753578;25753578;25753578;25753578;25758709;25761684;25758709;25758713;25758709;25763639;25763967;25763967;25763967;25763967;25771772;25771772;25771772;25771772;25772403;25776029;25777658;25778324;25778324;25778324;257…	+;+;+;+;+;+;+;+;+;+;+;+;+;+;+;+;+;+;+;+;+;+;+;+;+;+;+;+;+;+;+;+;+;+;+;+;+;+;+;+;+;+;+;+;+;+;+;+;+;+;+;+;+;+;+;+;+;+;+;+;+;+;+;+;+;+;+	9026	554
ENSG00000233478	1;1	25644544;25658765	25646420;25659111	-;-	2224	20
ENSG00000162430	1;1;1;1;1;1;1;1;1;1;1;1;1;1;1;1;1;1;1;1;1;1;1;1;1;1;1;1;1;1;1;1;1;1;1;1;1;1;1;1;1;1;1;1;1;1;1	25800176;25800176;25800193;25801043;25801043;25801043;25802016;25805142;25805142;25805142;25808580;25808580;25808580;25809026;25809026;25809026;25809683;25809683;25809683;25811454;25811454;25811454;25811691;25811691;25811691;25812686;25812687;25812687;25812687;25812728;25813575;25813631;25813881;25813881;25813881;25813881;25813881;25814077;25814077;25814077;25814077;25814077;25815548;25815548;258…	25800413;25800413;25800413;25801160;25801160;25801160;25802117;25805275;25805275;25805275;25808789;25808789;25808789;25809150;25809150;25809150;25809820;25809820;25809820;25811535;25811535;25811535;25811879;25811879;25811879;25812792;25812792;25812781;25812792;25812792;25813663;25813641;25813993;25813993;25813993;25813993;25813993;25814178;25814178;25814178;25814178;25814178;25815990;25818221;258…	+;+;+;+;+;+;+;+;+;+;+;+;+;+;+;+;+;+;+;+;+;+;+;+;+;+;+;+;+;+;+;+;+;+;+;+;+;+;+;+;+;+;+;+;+;+;+	4424	181
ENSG00000255054	1;1;1;1;1;1;1	25811470;25811691;25813973;25814077;25822996;25823019;25823644	25811535;25811879;25813993;25814178;25823308;25823128;25823744	+;+;+;+;+;+;+	792	0
ENSG00000228172	1;1;1;1;1;1;1;1;1	25816749;25816750;25817562;25817562;25818223;25818403;25818491;25819644;25819712	25816880;25816880;25817713;25817713;25818424;25818424;25820797;25819772;25819743	-;-;-;-;-;-;-;-;-	2793	30
ENSG00000117640	1;1;1;1;1;1;1;1;1;1;1;1;1;1;1;1;1;1;1;1;1;1;1;1;1;1;1;1;1;1;1;1;1;1;1;1;1;1;1;1;1;1;1;1;1;1;1;1;1;1;1;1;1;1;1;1;1;1;1;1;1;1;1;1;1;1;1;1;1;1;1;1;1;1;1;1;1;1;1;1;1;1;1;1;1;1;1;1;1;1;1;1;1;1;1;1;1;1;1;1;1;1;1;1;1;1;1;1;1;1;1;1;1;1;1;1;1;1;1;1;1;1;1;1;1;1;1;1;1	25818640;25819906;25819926;25819929;25819929;25819939;25819940;25819955;25819978;25819979;25819981;25819986;25820003;25820188;25820193;25820193;25820232;25820443;25820762;25820828;25821523;25822996;25822996;25823019;25823019;25823019;25823019;25823019;25823019;25823019;25823019;25823019;25823019;25823019;25823019;25823019;25823019;25823019;25823019;25823238;25823238;25823238;25823240;25823346;258…	25818852;25820029;25820029;25820029;25820029;25820029;25820029;25820029;25820029;25820029;25820029;25820029;25820029;25820349;25820414;25820349;25820659;25820659;25820921;25821003;25823128;25823128;25823128;25823128;25823128;25823128;25823128;25823128;25823128;25823128;25823128;25823128;25823128;25823128;25823747;25823128;25823128;25823128;25823128;25823323;25823323;25823323;25823439;25823439;258…	+;+;+;+;+;+;+;+;+;+;+;+;+;+;+;+;+;+;+;+;+;+;+;+;+;+;+;+;+;+;+;+;+;+;+;+;+;+;+;+;+;+;+;+;+;+;+;+;+;+;+;+;+;+;+;+;+;+;+;+;+;+;+;+;+;+;+;+;+;+;+;+;+;+;+;+;+;+;+;+;+;+;+;+;+;+;+;+;+;+;+;+;+;+;+;+;+;+;+;+;+;+;+;+;+;+;+;+;+;+;+;+;+;+;+;+;+;+;+;+;+;+;+;+;+;+;+;+;+	5817	8424
ENSG00000272478	1	25831913	25832134	-	222	0
ENSG00000127423	1;1;1;1;1;1;1;1;1	25831913;25834006;25834006;25835022;25837413;25837413;25837413;25859280;25859280	25832158;25835846;25834331;25835846;25837547;25837554;25837554;25859412;25859458	-;-;-;-;-;-;-;-;-	2408	119
ENSG00000236528	1;1	25859613;25862835	25859875;25863420	+;+	849	3
ENSG00000182749	1;1	25861210;25870609	25863861;25871253	-;-	3297	70
ENSG00000207302	1	25877496	25877605	+	110	0
ENSG00000117632	1;1;1;1;1;1;1;1;1;1;1;1;1;1;1;1;1;1;1;1;1;1;1;1;1;1;1;1;1;1;1;1;1;1;1;1;1;1	25884181;25885440;25892514;25900102;25900118;25900568;25900595;25900741;25901407;25901491;25901491;25901491;25901491;25901491;25901491;25901612;25903641;25903641;25903641;25903641;25903641;25903641;25903641;25904664;25904664;25904664;25904664;25904664;25904664;25904664;25905049;25905144;25905852;25906362;25906389;25906389;25906389;25906788	25885869;25885869;25892607;25901087;25901087;25901087;25901087;25901087;25901682;25901682;25901682;25901682;25903813;25901682;25901682;25901682;25903813;25903813;25903813;25903813;25903813;25903813;25903813;25904738;25904738;25904738;25904738;25904738;25904738;25904738;25905128;25905489;25906153;25906454;25906417;25906466;25906466;25906991	-;-;-;-;-;-;-;-;-;-;-;-;-;-;-;-;-;-;-;-;-;-;-;-;-;-;-;-;-;-;-;-;-;-;-;-;-;-	6288	54475
ENSG00000229786	1	25887360	25887610	+	251	0
ENSG00000223624	1	25888970	25889109	+	140	0
ENSG00000158006	1;1;1;1;1;1;1;1;1;1;1;1;1;1;1;1;1;1;1;1;1;1;1;1;1;1;1;1;1;1;1;1;1;1;1;1;1;1;1;1;1;1;1;1;1;1	25959767;25960770;25972558;25972558;25974480;25974480;25976682;25976682;25982364;25982364;25982364;25982365;25982404;25983946;25983946;25983946;25983946;25983946;25983956;25984002;25984460;25984460;25984460;25984460;25984460;25984460;25988231;25988231;25988231;25988231;25989448;25989448;25989448;25989448;25990727;25990727;25990727;25990727;25990727;25997448;25997448;25998025;25998025;25998025;259…	25962083;25962083;25972712;25972712;25974650;25974650;25976773;25976773;25982477;25982477;25982477;25982477;25982477;25984087;25984109;25984087;25984087;25984087;25984102;25984087;25984528;25984528;25984528;25984528;25984528;25984528;25988327;25988327;25988327;25988327;25989601;25989601;25989601;25989601;25990863;25990863;25990863;25990921;25990863;25997621;25997621;25998055;25998117;25998056;259…	-;-;-;-;-;-;-;-;-;-;-;-;-;-;-;-;-;-;-;-;-;-;-;-;-;-;-;-;-;-;-;-;-;-;-;-;-;-;-;-;-;-;-;-;-;-	3835	511
ENSG00000207237	1	25964197	25964300	+	104	0
ENSG00000252190	1	26006006	26006130	+	125	0
ENSG00000252691	1	26006216	26006299	+	84	0
ENSG00000158008	1;1;1;1;1;1;1;1;1;1;1;1;1;1;1;1;1;1;1;1;1;1;1;1	26019884;26021780;26023189;26029193;26029193;26029193;26029600;26029600;26030476;26030476;26030476;26031132;26031132;26031132;26031460;26031460;26032130;26032396;26033229;26033696;26033696;26034836;26034836;26035165	26019944;26023425;26023425;26029286;26029286;26029286;26029707;26029707;26030595;26030595;26030595;26031555;26031264;26031264;26031566;26031547;26032485;26032485;26033315;26033856;26033856;26035004;26035004;26036464	+;+;+;+;+;+;+;+;+;+;+;+;+;+;+;+;+;+;+;+;+;+;+;+	4537	489
ENSG00000158014	1;1;1;1;1;1;1;1;1;1;1;1;1;1;1;1;1;1	26037252;26038022;26039777;26039777;26041700;26041700;26042549;26042549;26043398;26043398;26043439;26044298;26044298;26044997;26044997;26044997;26045847;26045847	26039305;26039305;26039911;26039911;26041805;26041805;26042708;26042708;26043551;26043551;26043551;26044444;26044444;26045451;26045217;26045217;26046133;26046113	-;-;-;-;-;-;-;-;-;-;-;-;-;-;-;-;-;-	3498	219
ENSG00000158022	1;1;1;1;1;1;1;1;1;1;1;1	26051304;26053893;26057203;26057628;26058390;26060266;26061166;26061244;26066268;26066268;26067336;26067336	26051883;26053964;26057327;26057650;26058623;26060361;26061334;26061334;26066440;26066440;26068436;26067633	-;-;-;-;-;-;-;-;-;-;-;-	2573	749
ENSG00000175087	1;1;1;1;1;1;1;1;1;1;1;1;1	26111165;26111173;26111837;26111849;26112460;26114292;26114292;26114292;26114292;26121837;26121837;26121837;26121837	26111420;26111420;26111915;26111915;26112650;26114593;26114593;26114593;26114593;26124033;26122124;26125543;26125530	+;+;+;+;+;+;+;+;+;+;+;+;+	4535	204
ENSG00000197245	1;1	26159020;26161212	26159126;26163962	+;+	2858	12
ENSG00000282872	1;1;1;1;1;1;1	26164161;26165708;26165826;26166035;26166035;26168416;26168416	26164455;26165923;26165923;26166118;26166118;26168581;26168581	-;-;-;-;-;-;-	761	0
ENSG00000236782	1;1;1;1;1;1;1;1;1;1;1;1;1;1;1	26169516;26169947;26170180;26170194;26170325;26170538;26170538;26171156;26171156;26171156;26171156;26171617;26171617;26171617;26171770	26170598;26170350;26170350;26170598;26170598;26170598;26170813;26171373;26171335;26171335;26171335;26171689;26171665;26171821;26171821	-;-;-;-;-;-;-;-;-;-;-;-;-;-;-	1721	29
ENSG00000142684	1;1;1;1;1	26169871;26169942;26170418;26170418;26170575	26170183;26170183;26170480;26170873;26170873	+;+;+;+;+	769	308
ENSG00000142675	1;1;1;1;1;1;1;1;1;1;1;1;1;1;1;1;1;1;1;1;1;1;1;1;1;1;1;1;1;1;1;1;1;1;1;1;1;1;1;1;1;1;1;1;1;1;1;1;1;1;1;1;1;1;1;1;1;1;1;1;1;1;1;1;1;1;1;1;1;1;1;1;1;1;1;1;1;1;1;1;1;1;1;1;1;1;1;1;1;1;1;1;1;1;1;1;1;1;1;1;1;1;1;1;1;1;1;1;1;1;1;1;1;1;1;1;1;1;1;1;1;1;1;1;1;1;1;1;1;1;1;1;1;1;1;1;1;1;1;1;1;1;1;1;1;1;1;1;1;1;1;1;1	26177403;26177484;26177490;26177503;26177509;26177512;26177512;26180168;26180453;26180453;26180453;26180453;26180453;26180453;26180453;26180715;26180715;26180715;26180715;26180715;26180715;26180715;26180715;26181587;26181857;26181857;26181857;26181857;26181857;26181857;26181857;26182005;26182055;26182361;26182361;26182361;26182361;26182361;26182361;26182361;26182361;26182361;26182399;26182480;261…	26177599;26177580;26177599;26177599;26177599;26177599;26177599;26180610;26180610;26180610;26180610;26180610;26180610;26180610;26180610;26180896;26180896;26180896;26180896;26181083;26180896;26180896;26180896;26181941;26181941;26181941;26181941;26181941;26181941;26181941;26181941;26182082;26182082;26182402;26182402;26182402;26182402;26182402;26182402;26182402;26182402;26182402;26182402;26182584;261…	+;+;+;+;+;+;+;+;+;+;+;+;+;+;+;+;+;+;+;+;+;+;+;+;+;+;+;+;+;+;+;+;+;+;+;+;+;+;+;+;+;+;+;+;+;+;+;+;+;+;+;+;+;+;+;+;+;+;+;+;+;+;+;+;+;+;+;+;+;+;+;+;+;+;+;+;+;+;+;+;+;+;+;+;+;+;+;+;+;+;+;+;+;+;+;+;+;+;+;+;+;+;+;+;+;+;+;+;+;+;+;+;+;+;+;+;+;+;+;+;+;+;+;+;+;+;+;+;+;+;+;+;+;+;+;+;+;+;+;+;+;+;+;+;+;+;+;+;+;+;+;+;+	4043	51
ENSG00000188782	1;1;1;1;1;1;1;1;1;1;1;1;1;1;1;1;1;1;1;1;1;1;1;1;1;1;1;1;1	26190561;26190561;26190628;26191287;26191287;26191287;26193787;26193787;26193787;26197686;26197686;26197686;26197957;26197957;26197957;26198286;26198286;26198334;26199884;26199884;26199884;26200830;26200830;26200830;26201354;26201354;26201354;26202489;26202489	26190840;26190840;26190840;26191430;26191430;26191430;26193888;26193888;26193888;26197783;26197783;26197783;26198077;26198077;26198077;26198419;26198419;26198419;26200058;26200058;26200058;26201075;26201041;26201041;26201519;26201519;26201603;26202968;26202968	+;+;+;+;+;+;+;+;+;+;+;+;+;+;+;+;+;+;+;+;+;+;+;+;+;+;+;+;+	2030	2
ENSG00000236155	1;1;1;1;1;1;1;1;1;1;1;1;1;1;1;1;1;1;1	26209741;26216034;26216112;26216114;26222613;26222613;26222613;26223377;26223377;26225101;26225101;26225101;26225320;26225604;26226586;26227404;26227794;26227794;26229502	26210910;26216239;26216239;26216239;26222756;26222756;26222770;26223753;26223601;26225123;26225162;26225271;26225703;26225703;26226616;26227555;26227996;26227840;26229840	+;+;+;+;+;+;+;+;+;+;+;+;+;+;+;+;+;+;+	3191	34
ENSG00000278572	1;1;1	26218581;26219406;26220368	26219251;26219524;26220476	-;-;-	899	7
ENSG00000130695	1;1;1;1;1;1;1;1;1;1;1;1;1;1;1;1;1;1;1;1;1;1;1;1;1;1;1;1;1;1;1;1;1;1;1;1;1;1;1;1;1;1;1;1;1;1;1;1;1;1;1;1;1;1;1;1;1;1;1;1;1;1;1;1;1;1	26234153;26234200;26234202;26239762;26239762;26239762;26244166;26244166;26254578;26255171;26255171;26255171;26255171;26257597;26257597;26257597;26257673;26258143;26258143;26258143;26258143;26259617;26259617;26259617;26259617;26268483;26268483;26268483;26268483;26269290;26269460;26269460;26269460;26269460;26269460;26271014;26271014;26271014;26271014;26271014;26271028;26271465;26272021;26272021;262…	26234310;26234310;26234310;26239838;26239838;26239838;26244318;26244318;26254832;26255350;26255865;26255865;26255865;26257730;26257730;26257730;26257730;26258260;26258260;26258260;26258260;26259802;26259802;26259802;26259802;26268635;26268635;26268635;26268635;26269364;26269614;26269614;26269614;26269614;26269614;26271107;26271107;26271107;26271107;26271107;26271107;26272071;26272393;26272071;262…	+;+;+;+;+;+;+;+;+;+;+;+;+;+;+;+;+;+;+;+;+;+;+;+;+;+;+;+;+;+;+;+;+;+;+;+;+;+;+;+;+;+;+;+;+;+;+;+;+;+;+;+;+;+;+;+;+;+;+;+;+;+;+;+;+;+	5422	633
ENSG00000270733	1	26263041	26263398	-	358	5
ENSG00000142669	1;1;1;1;1	26279176;26280122;26280765;26280765;26281058	26280203;26280203;26281450;26280932;26281522	+;+;+;+;+	1786	6280
ENSG00000158062	1;1;1;1;1;1;1;1;1;1;1;1;1;1;1;1;1;1;1;1;1;1;1;1;1;1;1;1;1;1;1;1;1;1;1;1;1;1;1;1;1;1;1;1;1;1;1;1;1;1;1;1;1;1;1;1;1;1;1;1;1;1;1;1;1;1;1;1;1;1;1;1;1;1;1;1;1;1;1;1;1;1;1;1;1;1;1;1;1;1;1;1;1;1;1;1;1;1;1;1;1;1;1;1;1;1;1;1;1;1;1;1;1;1;1;1;1;1;1;1;1;1;1;1;1;1;1;1;1;1;1;1;1;1;1;1;1;1;1;1;1;1;1;1;1;1;1;1;1;1;1;1;1;1;1;1;1;1;1;1;1;1;1;1;1;1;1;1;1;1;1;1;1;1;1;1;1;1;1	26281328;26282281;26282282;26282282;26282284;26282284;26282284;26282284;26282284;26282305;26282649;26282649;26282649;26282649;26282649;26282649;26282649;26282649;26282649;26282649;26282864;26282864;26282864;26282864;26282864;26282864;26282864;26282864;26282864;26282864;26284142;26284142;26284142;26284142;26284142;26284142;26284142;26284142;26284142;26284142;26284362;26284362;26284362;26284362;262…	26282569;26282569;26282569;26282569;26282569;26282569;26282569;26282569;26282569;26282569;26282789;26282789;26282789;26282789;26282789;26282789;26282789;26282789;26282789;26282789;26282937;26282937;26282937;26282937;26282937;26282937;26282937;26282937;26282937;26282937;26284281;26284245;26284245;26284245;26284245;26284245;26284245;26284245;26284245;26284245;26285541;26284482;26284482;26284482;262…	-;-;-;-;-;-;-;-;-;-;-;-;-;-;-;-;-;-;-;-;-;-;-;-;-;-;-;-;-;-;-;-;-;-;-;-;-;-;-;-;-;-;-;-;-;-;-;-;-;-;-;-;-;-;-;-;-;-;-;-;-;-;-;-;-;-;-;-;-;-;-;-;-;-;-;-;-;-;-;-;-;-;-;-;-;-;-;-;-;-;-;-;-;-;-;-;-;-;-;-;-;-;-;-;-;-;-;-;-;-;-;-;-;-;-;-;-;-;-;-;-;-;-;-;-;-;-;-;-;-;-;-;-;-;-;-;-;-;-;-;-;-;-;-;-;-;-;-;-;-;-;-;-;-;-;-;-;-;-;-;-;-;-;-;-;-;-;-;-;-;-;-;-;-;-;-;-;-;-	4704	252
ENSG00000169442	1;1;1;1;1;1;1	26317957;26317958;26317958;26318528;26318528;26320171;26320171	26318071;26318071;26318071;26318994;26318640;26320324;26320523	+;+;+;+;+;+;+	935	3
ENSG00000176092	1;1;1;1;1;1;1;1;1;1;1;1;1;1;1;1;1;1;1;1;1;1;1;1;1;1;1;1;1;1;1;1;1;1;1;1;1;1;1;1;1;1;1;1;1;1;1;1;1;1;1;1;1;1;1;1;1;1;1;1;1;1;1;1;1;1;1;1;1;1;1;1;1;1;1;1;1;1;1;1;1	26321859;26321859;26321877;26321963;26322164;26322164;26322164;26322164;26324152;26324152;26324152;26324152;26324790;26325065;26328209;26328209;26328609;26328734;26328734;26331489;26331489;26331489;26331585;26331594;26336095;26336095;26336095;26336095;26336095;26336338;26336338;26336338;26336338;26336338;26336466;26336606;26336606;26336606;26336606;26336841;26336841;26336841;26336841;26336841;263…	26322056;26322056;26322056;26322056;26322323;26322323;26322323;26322323;26324310;26324310;26324310;26324310;26324981;26325120;26328332;26328332;26328873;26328873;26328873;26331618;26331618;26331618;26331618;26331618;26336207;26336207;26336207;26336207;26336207;26336370;26336370;26336383;26336370;26336370;26336732;26336732;26336732;26336732;26336732;26336980;26336980;26336980;26336980;26336980;263…	-;-;-;-;-;-;-;-;-;-;-;-;-;-;-;-;-;-;-;-;-;-;-;-;-;-;-;-;-;-;-;-;-;-;-;-;-;-;-;-;-;-;-;-;-;-;-;-;-;-;-;-;-;-;-;-;-;-;-;-;-;-;-;-;-;-;-;-;-;-;-;-;-;-;-;-;-;-;-;-;-	5871	10
ENSG00000225854	1	26326688	26327033	+	346	0
ENSG00000176083	1;1;1;1;1;1;1;1;1;1;1;1;1;1;1;1;1;1;1;1;1;1;1;1;1;1;1;1;1;1;1;1;1;1;1;1;1;1;1;1;1;1;1;1	26361634;26361635;26361637;26362116;26362116;26363026;26363026;26363026;26364532;26364532;26364532;26364722;26364737;26364933;26364974;26364979;26364980;26367593;26367593;26367593;26367593;26367593;26367593;26367593;26367593;26368458;26368458;26368458;26368458;26368458;26368458;26368458;26368458;26368458;26370633;26370633;26372464;26372535;26372669;26372669;26372669;26373263;26374278;26374278	26362022;26362022;26362022;26362175;26362175;26363154;26363154;26363154;26365226;26365226;26365226;26365226;26365226;26365226;26365226;26365226;26365226;26367797;26367797;26367647;26367797;26367797;26367797;26367797;26367797;26368585;26368582;26368585;26368582;26368582;26368585;26368585;26368585;26368582;26370750;26370745;26372744;26372700;26372735;26372775;26372735;26373360;26374452;26374522	-;-;-;-;-;-;-;-;-;-;-;-;-;-;-;-;-;-;-;-;-;-;-;-;-;-;-;-;-;-;-;-;-;-;-;-;-;-;-;-;-;-;-;-	2379	3
ENSG00000131914	1;1;1;1;1;1;1;1;1	26410778;26410817;26411386;26411386;26425303;26425303;26426242;26426242;26429096	26410922;26410922;26411582;26411582;26425487;26425487;26429722;26428587;26429719	+;+;+;+;+;+;+;+;+	4008	14
ENSG00000117682	1;1;1;1;1;1;1;1;1;1;1;1;1;1;1;1;1;1;1;1;1;1;1;1;1;1;1;1;1;1;1;1;1;1;1;1;1;1;1;1;1;1;1;1;1;1;1;1;1;1;1;1;1;1;1;1;1;1;1;1;1;1;1;1;1;1;1;1;1;1;1;1;1;1;1;1;1;1;1;1;1;1;1;1;1;1;1;1;1;1;1;1;1;1;1;1;1;1;1;1;1;1;1;1;1;1;1;1;1;1;1;1;1;1;1;1;1;1;1;1;1;1;1;1;1;1;1;1;1;1;1;1;1;1	26432282;26432316;26432323;26432329;26432339;26432339;26432340;26432342;26432345;26432355;26432366;26432367;26432368;26432371;26432371;26432371;26432386;26432390;26432398;26432403;26432726;26432778;26432891;26432891;26432891;26432891;26432891;26432891;26432891;26432891;26432891;26432891;26432891;26432891;26432891;26432891;26432891;26432891;26432891;26432891;26432891;26432891;26432891;26438168;264…	26432376;26432376;26432376;26432376;26432376;26432376;26432376;26432376;26432376;26432376;26432395;26432415;26432518;26432641;26432492;26432594;26432415;26432518;26432518;26432723;26433008;26433008;26433008;26433008;26433008;26433008;26433008;26433008;26433008;26433008;26433008;26433008;26433008;26433008;26433008;26433008;26433008;26433008;26433008;26433008;26433133;26433008;26433008;26438284;264…	+;+;+;+;+;+;+;+;+;+;+;+;+;+;+;+;+;+;+;+;+;+;+;+;+;+;+;+;+;+;+;+;+;+;+;+;+;+;+;+;+;+;+;+;+;+;+;+;+;+;+;+;+;+;+;+;+;+;+;+;+;+;+;+;+;+;+;+;+;+;+;+;+;+;+;+;+;+;+;+;+;+;+;+;+;+;+;+;+;+;+;+;+;+;+;+;+;+;+;+;+;+;+;+;+;+;+;+;+;+;+;+;+;+;+;+;+;+;+;+;+;+;+;+;+;+;+;+;+;+;+;+;+;+	5596	1385
ENSG00000223583	1	26454653	26455187	-	535	0
ENSG00000225891	1;1;1;1	26462756;26463376;26466204;26467048	26462870;26463433;26466324;26467282	-;-;-;-	529	3
ENSG00000198830	1;1;1;1;1;1;1;1;1;1;1;1;1;1;1;1;1;1;1;1;1;1;1;1;1;1;1;1;1;1;1;1;1;1;1;1;1;1;1;1;1;1;1;1;1;1;1;1;1;1	26472450;26472463;26472477;26472506;26472511;26472515;26472517;26472519;26472608;26473206;26473429;26473460;26473483;26473483;26473483;26473483;26473483;26473483;26473483;26473703;26473703;26473703;26473703;26473703;26473703;26473703;26474085;26474085;26474085;26474085;26474085;26474085;26474085;26474572;26474572;26474572;26474572;26474572;26474572;26474572;26474572;26474572;26475113;26475113;264…	26472627;26472627;26472627;26472627;26472627;26472562;26472627;26472627;26472627;26473527;26474135;26473527;26473527;26473527;26473527;26473732;26473585;26473527;26474135;26473732;26473732;26473817;26473732;26473732;26474135;26473732;26474135;26474135;26474135;26474135;26474135;26474135;26474128;26474667;26475360;26474667;26474667;26474667;26474667;26474667;26474667;26474667;26475565;26475972;264…	+;+;+;+;+;+;+;+;+;+;+;+;+;+;+;+;+;+;+;+;+;+;+;+;+;+;+;+;+;+;+;+;+;+;+;+;+;+;+;+;+;+;+;+;+;+;+;+;+;+	2509	11203
ENSG00000224129	1	26519354	26520250	-	897	0
ENSG00000117676	1;1;1;1;1;1;1;1;1;1;1;1;1;1;1;1;1;1;1;1;1;1;1;1;1;1;1;1;1;1;1;1;1;1;1;1;1;1;1;1;1;1;1;1;1;1;1;1;1;1;1;1;1;1;1;1;1;1;1;1;1;1;1;1;1;1;1;1;1;1;1;1;1;1;1;1;1;1;1;1;1;1;1;1;1;1;1;1;1;1;1;1;1;1;1;1;1;1;1;1;1;1;1;1;1;1;1;1;1;1;1;1;1;1;1;1;1;1;1;1;1;1;1;1;1;1;1;1;1;1;1;1;1;1;1;1;1;1;1;1;1;1;1;1;1;1;1;1;1;1;1;1;1;1;1;1;1;1;1;1;1;1;1;1;1;1;1;1;1;1;1;1;1;1;1;1;1;1;1;1;1;1;1;1;1;1;1;1;1;1;1;1;1;1;1;1;1;1;1;1…	26529761;26529761;26529767;26529775;26529778;26530745;26531218;26531328;26536925;26536925;26536925;26536925;26536925;26536925;26536925;26543112;26543130;26543162;26544075;26545842;26545845;26545852;26546867;26546867;26546867;26546867;26546867;26546867;26546867;26546867;26546867;26546867;26546867;26546900;26547189;26547189;26547189;26547189;26547189;26547189;26547189;26547189;26547189;26547189;265…	26529983;26529983;26529983;26529983;26529983;26530902;26531438;26531438;26536969;26536969;26536969;26536969;26536969;26536969;26536969;26543221;26543221;26543221;26544178;26546035;26546035;26546035;26546983;26546983;26546983;26546983;26546983;26546983;26546983;26546983;26546983;26546983;26546983;26546983;26547590;26547270;26547270;26547270;26547270;26547270;26547270;26547270;26547270;26547270;265…	+;+;+;+;+;+;+;+;+;+;+;+;+;+;+;+;+;+;+;+;+;+;+;+;+;+;+;+;+;+;+;+;+;+;+;+;+;+;+;+;+;+;+;+;+;+;+;+;+;+;+;+;+;+;+;+;+;+;+;+;+;+;+;+;+;+;+;+;+;+;+;+;+;+;+;+;+;+;+;+;+;+;+;+;+;+;+;+;+;+;+;+;+;+;+;+;+;+;+;+;+;+;+;+;+;+;+;+;+;+;+;+;+;+;+;+;+;+;+;+;+;+;+;+;+;+;+;+;+;+;+;+;+;+;+;+;+;+;+;+;+;+;+;+;+;+;+;+;+;+;+;+;+;+;+;+;+;+;+;+;+;+;+;+;+;+;+;+;+;+;+;+;+;+;+;+;+;+;+;+;+;+;+;+;+;+;+;+;+;+;+;+;+;+;+;+;+;+;+;+…	5884	58
ENSG00000238705	1	26554542	26554593	+	52	0
ENSG00000243905	1	26593243	26593546	-	304	1
ENSG00000252802	1	26593940	26594041	-	102	0
ENSG00000252429	1	26602369	26602432	-	64	0
ENSG00000229247	1	26640377	26640614	-	238	0
ENSG00000238316	1	26642286	26642389	-	104	0
ENSG00000235069	1	26647447	26647681	+	235	0
ENSG00000260063	1	26692132	26694131	-	2000	16
ENSG00000117713	1;1;1;1;1;1;1;1;1;1;1;1;1;1;1;1;1;1;1;1;1;1;1;1;1;1;1;1;1;1;1;1;1;1;1;1;1;1;1;1;1;1;1;1;1;1;1;1;1;1;1;1;1;1;1;1;1;1;1;1;1;1;1;1;1;1;1;1;1;1;1;1;1;1;1;1;1;1;1;1;1;1;1;1;1;1;1;1;1;1;1;1;1;1;1;1;1;1;1;1;1;1;1;1;1;1;1;1;1;1;1;1;1;1;1;1;1;1;1;1;1;1;1;1;1;1;1;1;1;1;1;1;1;1;1;1;1;1;1;1;1;1;1;1;1;1;1;1;1;1;1;1;1;1;1;1;1	26693236;26696032;26696033;26696404;26727708;26728912;26729380;26729651;26729651;26729651;26729651;26729651;26729657;26731152;26731152;26731152;26731152;26731152;26731152;26731152;26731152;26732676;26732676;26732676;26732676;26732676;26732676;26752952;26760856;26760856;26760856;26760856;26760856;26760856;26760856;26761384;26761384;26761384;26761384;26761384;26761384;26761384;26762152;26762152;267…	26693617;26696100;26697540;26697540;26727873;26729863;26729863;26729863;26729863;26729863;26729863;26729863;26729863;26731604;26731604;26731318;26731604;26731604;26731604;26731568;26731604;26732792;26732792;26732792;26732792;26732792;26732792;26753241;26761096;26761096;26761096;26761096;26761096;26761096;26761096;26761473;26761473;26761473;26761473;26761473;26761473;26761473;26762319;26762319;267…	+;+;+;+;+;+;+;+;+;+;+;+;+;+;+;+;+;+;+;+;+;+;+;+;+;+;+;+;+;+;+;+;+;+;+;+;+;+;+;+;+;+;+;+;+;+;+;+;+;+;+;+;+;+;+;+;+;+;+;+;+;+;+;+;+;+;+;+;+;+;+;+;+;+;+;+;+;+;+;+;+;+;+;+;+;+;+;+;+;+;+;+;+;+;+;+;+;+;+;+;+;+;+;+;+;+;+;+;+;+;+;+;+;+;+;+;+;+;+;+;+;+;+;+;+;+;+;+;+;+;+;+;+;+;+;+;+;+;+;+;+;+;+;+;+;+;+;+;+;+;+;+;+;+;+;+;+	15922	1126
ENSG00000060642	1;1;1;1;1;1;1;1;1;1;1;1;1;1;1;1;1;1;1;1;1;1	26787472;26787964;26787995;26788098;26788195;26788928;26790759;26790759;26790759;26790759;26790759;26790759;26794113;26794113;26794113;26794113;26794113;26794113;26794803;26797563;26797563;26797563	26787806;26787989;26788268;26788394;26788819;26789030;26790893;26790893;26790893;26790893;26790893;26790893;26794581;26794396;26795234;26795234;26794250;26794206;26795234;26798393;26797807;26798398	+;+;+;+;+;+;+;+;+;+;+;+;+;+;+;+;+;+;+;+;+;+	3382	140
ENSG00000241188	1	26814822	26815112	+	291	0
ENSG00000204160	1;1;1;1;1;1;1;1;1;1;1;1;1;1;1;1;1;1;1;1;1;1;1;1;1;1;1;1;1;1;1	26826710;26832004;26832020;26832447;26832447;26832447;26848608;26848608;26848608;26850301;26850301;26850301;26850362;26850558;26850558;26850558;26850558;26851129;26851129;26851129;26851129;26851129;26852753;26852753;26852753;26852753;26853726;26853726;26853726;26856185;26856848	26827139;26832053;26832072;26832607;26832607;26832607;26848757;26848757;26848757;26850438;26850438;26850438;26850438;26850606;26850606;26850606;26850606;26851231;26851231;26851174;26851231;26851231;26853211;26852865;26852865;26852865;26853825;26853963;26857601;26856262;26857602	+;+;+;+;+;+;+;+;+;+;+;+;+;+;+;+;+;+;+;+;+;+;+;+;+;+;+;+;+;+;+	5436	45
ENSG00000175793	1	26863138	26864457	+	1320	0
ENSG00000226698	1;1	26876133;26878118	26876310;26878245	+;+	306	0
ENSG00000142751	1;1;1;1;1;1;1;1;1;1;1;1;1;1;1;1;1;1;1	26876133;26879376;26879501;26884160;26884160;26884160;26884233;26885973;26885973;26885973;26885973;26886042;26886477;26888897;26888969;26888969;26889686;26889686;26889945	26879749;26879749;26879749;26884290;26884290;26884290;26884290;26886341;26886133;26886133;26886133;26886133;26886525;26888940;26889125;26889125;26889732;26890297;26890260	-;-;-;-;-;-;-;-;-;-;-;-;-;-;-;-;-;-;-	4979	885
ENSG00000198746	1;1;1;1;1;1;1;1;1;1;1;1;1	26890488;26890489;26891057;26892411;26892411;26892670;26892670;26892670;26893389;26893389;26894236;26897301;26899992	26890851;26891226;26891226;26892538;26892538;26892892;26892791;26892791;26893448;26893448;26894410;26897725;26900466	-;-;-;-;-;-;-;-;-;-;-;-;-	2225	298
ENSG00000090273	1;1;1;1;1;1;1;1;1;1;1;1;1;1;1;1;1;1;1;1;1;1;1	26900238;26902282;26911128;26921726;26922142;26924089;26924089;26924089;26941457;26941457;26941457;26941753;26941753;26941753;26942660;26942660;26942660;26942871;26945135;26945390;26945568;26946130;26946130	26900400;26902366;26911235;26921929;26922492;26924166;26924166;26924166;26941660;26941660;26941660;26941818;26941818;26941818;26942776;26942776;26942776;26943065;26945686;26945473;26945686;26946184;26946862	+;+;+;+;+;+;+;+;+;+;+;+;+;+;+;+;+;+;+;+;+;+;+	2856	5472
ENSG00000131910	1;1	26911489;26913409	26912086;26913966	-;-	1156	18
ENSG00000175707	1;1;1;1;1;1;1;1;1	26949562;26949565;26950682;26950682;26951342;26951342;26952160;26960350;26960350	26950151;26950151;26950756;26950756;26952041;26952412;26952412;26960406;26960385	-;-;-;-;-;-;-;-;-	1793	0
ENSG00000172746	1;1	26980165;26980829	26980514;26980975	+;+	497	2
ENSG00000224064	1	26983628	26984024	+	397	0
ENSG00000225294	1	26985897	26986340	-	444	69
ENSG00000253368	1;1;1;1	26993707;26994319;26999847;26999847	26994612;26994630;27000898;27000109	+;+;+;+	1976	128
ENSG00000158246	1;1	27005020;27012407	27006957;27012836	-;-	2368	326
ENSG00000280403	1	27064991	27065365	-	375	0
ENSG00000090020	1;1;1;1;1;1;1;1;1;1;1;1;1;1;1;1;1;1;1;1;1;1;1;1;1;1;1;1;1;1;1;1;1;1;1;1	27098815;27098815;27098816;27099212;27100345;27101203;27101203;27101203;27101725;27101725;27101725;27102016;27102016;27102016;27102385;27102385;27102385;27102673;27102673;27102673;27103223;27103223;27105451;27105885;27107648;27107648;27109527;27109527;27113826;27113826;27114233;27153983;27153983;27153983;27155354;27166771	27100644;27100644;27099004;27099682;27100644;27101275;27101275;27101275;27101826;27101826;27101826;27102130;27102130;27102130;27102558;27102558;27102558;27102795;27102743;27102743;27103312;27104022;27106087;27106087;27107865;27107865;27109777;27109777;27114286;27114286;27114286;27154361;27154598;27154910;27155404;27166981	-;-;-;-;-;-;-;-;-;-;-;-;-;-;-;-;-;-;-;-;-;-;-;-;-;-;-;-;-;-;-;-;-;-;-;-	5974	63
ENSG00000229985	1	27176751	27177277	+	527	0
ENSG00000214973	1	27200834	27201473	-	640	16
ENSG00000225159	1	27206930	27207796	+	867	48
ENSG00000225990	1	27211265	27211484	+	220	0
ENSG00000224311	1;1;1	27229106;27233445;27234262	27229235;27233602;27234352	-;-;-	379	1
ENSG00000142784	1;1;1;1;1;1;1;1;1;1;1;1;1;1;1;1;1;1;1;1;1;1;1;1;1;1;1;1;1;1;1;1;1;1;1;1;1;1;1;1;1;1;1;1;1;1;1;1;1;1;1;1;1;1;1;1;1;1;1;1;1	27234516;27234668;27260956;27260956;27261048;27263152;27263152;27263152;27282239;27282239;27282239;27283338;27283338;27283338;27287674;27287674;27287674;27287709;27292215;27292215;27292215;27292215;27294022;27294022;27294022;27294022;27294514;27294514;27294514;27294514;27296326;27296326;27296326;27296326;27297048;27297048;27297048;27297051;27297938;27297938;27297938;27297938;27301226;27301226;273…	27234951;27234951;27261102;27261102;27261102;27263235;27263235;27263235;27282285;27282285;27282285;27283449;27283449;27283449;27287861;27287861;27287861;27287861;27292397;27292397;27292397;27292397;27294116;27294116;27294116;27294116;27294629;27294629;27294629;27294629;27296401;27296401;27296401;27296401;27297156;27297156;27297156;27297156;27298111;27298111;27298111;27298111;27301461;27301461;273…	+;+;+;+;+;+;+;+;+;+;+;+;+;+;+;+;+;+;+;+;+;+;+;+;+;+;+;+;+;+;+;+;+;+;+;+;+;+;+;+;+;+;+;+;+;+;+;+;+;+;+;+;+;+;+;+;+;+;+;+;+	6024	49
ENSG00000252098	1	27255464	27255567	-	104	1
ENSG00000243659	1;1	27311240;27311663	27311345;27311838	+;+	282	1
ENSG00000186501	1;1;1;1;1;1;1;1;1;1;1;1;1;1;1;1;1;1;1;1;1;1;1;1;1;1;1;1;1;1;1;1;1;1;1;1;1;1;1;1;1;1;1;1;1;1;1;1;1;1;1;1;1;1;1;1;1;1;1;1;1	27322145;27322160;27322247;27322248;27322254;27322254;27322281;27322285;27322300;27330720;27330720;27330720;27330720;27330720;27330720;27330720;27330720;27330720;27330985;27330985;27332070;27332070;27332070;27332070;27332070;27332070;27332070;27332070;27332070;27332346;27332447;27333361;27333463;27333958;27333958;27333958;27333958;27333958;27333958;27333958;27333958;27334151;27334151;27334151;273…	27322391;27322391;27322391;27322391;27322391;27322391;27322391;27322391;27322391;27330804;27330804;27330804;27330804;27330804;27330804;27330804;27330804;27330804;27331137;27331137;27332101;27332101;27332101;27332101;27332101;27332101;27332101;27332101;27332101;27334054;27332559;27333435;27334054;27334054;27334054;27334054;27334054;27334054;27334054;27334054;27334054;27336399;27334281;27334281;273…	+;+;+;+;+;+;+;+;+;+;+;+;+;+;+;+;+;+;+;+;+;+;+;+;+;+;+;+;+;+;+;+;+;+;+;+;+;+;+;+;+;+;+;+;+;+;+;+;+;+;+;+;+;+;+;+;+;+;+;+;+	4476	1489
ENSG00000206888	1	27325219	27325325	+	107	5
ENSG00000241547	1	27325329	27325796	+	468	15
ENSG00000142765	1;1;1;1;1;1;1;1;1;1;1;1;1;1;1;1;1;1;1;1;1;1;1;1;1;1;1;1;1;1;1;1;1;1;1;1;1;1;1;1;1;1;1;1;1;1;1;1;1;1;1;1;1;1;1;1;1;1;1;1;1;1;1;1;1;1;1;1;1;1;1;1;1;1;1;1;1;1;1;1;1;1;1;1;1;1;1;1;1;1;1;1;1;1;1;1;1;1;1	27342020;27342022;27342041;27342057;27343228;27344873;27345297;27345297;27345297;27345297;27345297;27347421;27347421;27347421;27347421;27347421;27347421;27347544;27347808;27347808;27347808;27347808;27347808;27347808;27347967;27347967;27347967;27347967;27347967;27347967;27349080;27349080;27349080;27349080;27349116;27349116;27349398;27349398;27349398;27349398;27349398;27349398;27349476;27349652;273…	27342150;27342150;27342150;27342367;27343272;27345525;27345525;27345525;27345525;27345525;27345525;27347569;27347458;27347569;27347569;27347569;27347569;27347569;27347880;27347880;27347880;27347880;27347880;27347880;27348012;27348012;27348012;27348012;27348012;27348012;27349152;27349152;27349152;27349152;27349152;27349152;27351336;27349498;27349765;27349498;27349498;27349498;27349765;27349765;273…	+;+;+;+;+;+;+;+;+;+;+;+;+;+;+;+;+;+;+;+;+;+;+;+;+;+;+;+;+;+;+;+;+;+;+;+;+;+;+;+;+;+;+;+;+;+;+;+;+;+;+;+;+;+;+;+;+;+;+;+;+;+;+;+;+;+;+;+;+;+;+;+;+;+;+;+;+;+;+;+;+;+;+;+;+;+;+;+;+;+;+;+;+;+;+;+;+;+;+	5584	281
ENSG00000142733	1;1;1;1;1;1;1;1;1;1;1;1;1;1;1;1;1;1;1;1;1;1;1;1;1;1;1;1;1;1;1;1;1;1;1;1;1;1;1;1;1;1;1;1;1;1;1;1;1;1;1;1;1;1;1;1;1;1;1;1;1;1;1;1;1;1;1;1;1;1;1;1;1;1;1;1;1;1;1;1;1;1;1;1;1;1;1;1;1;1;1;1;1;1;1;1;1;1;1;1;1;1;1;1;1;1;1;1;1;1;1;1;1;1;1;1;1;1;1	27355184;27355184;27355186;27355189;27355356;27355391;27355669;27355669;27355669;27355669;27356026;27356026;27356026;27356026;27356026;27356388;27356388;27356388;27356388;27356388;27356590;27356590;27356590;27356590;27356590;27357009;27357009;27357009;27357161;27357400;27357400;27357400;27357400;27357468;27357711;27357711;27357711;27357711;27357711;27358181;27358181;27358181;27358181;27358419;273…	27355352;27355469;27355469;27355469;27355469;27355469;27355745;27355745;27355745;27355745;27356099;27356099;27356099;27356099;27356099;27356500;27356500;27356500;27356500;27356471;27357114;27356749;27357167;27356749;27356749;27357114;27357114;27357114;27357576;27357614;27357576;27357576;27357576;27357576;27357808;27357876;27357876;27357876;27357876;27358319;27358319;27358319;27358319;27358611;273…	-;-;-;-;-;-;-;-;-;-;-;-;-;-;-;-;-;-;-;-;-;-;-;-;-;-;-;-;-;-;-;-;-;-;-;-;-;-;-;-;-;-;-;-;-;-;-;-;-;-;-;-;-;-;-;-;-;-;-;-;-;-;-;-;-;-;-;-;-;-;-;-;-;-;-;-;-;-;-;-;-;-;-;-;-;-;-;-;-;-;-;-;-;-;-;-;-;-;-;-;-;-;-;-;-;-;-;-;-;-;-;-;-;-;-;-;-;-;-	4951	38
ENSG00000142748	1;1;1;1;1;1;1;1;1;1;1;1;1;1;1;1;1;1;1;1	27369112;27369112;27370473;27370596;27370596;27370843;27370843;27370843;27373136;27373136;27373136;27373488;27373530;27373965;27373965;27374356;27374356;27374728;27374728;27374728	27369477;27369477;27370730;27370730;27370730;27370972;27370972;27370972;27373678;27373263;27373263;27373520;27374451;27374009;27374009;27374451;27374451;27374805;27374824;27374824	-;-;-;-;-;-;-;-;-;-;-;-;-;-;-;-;-;-;-;-	2167	0
ENSG00000174950	1;1;1;1;1;1;1;1;1;1;1;1;1;1	27379176;27379176;27380051;27381776;27381780;27381780;27382328;27382328;27382500;27382500;27382500;27383152;27383152;27383152	27379509;27380195;27380195;27382399;27381824;27381824;27382399;27382399;27382667;27382667;27382667;27383306;27383380;27383303	-;-;-;-;-;-;-;-;-;-;-;-;-;-	2041	0
ENSG00000231207	1;1	27389468;27389961	27389637;27390145	+;+	355	2
ENSG00000181773	1;1	27392644;27393794	27392737;27395814	+;+	2115	37
ENSG00000158195	1;1;1;1;1;1;1;1;1;1;1;1;1;1;1;1;1	27404226;27408197;27409692;27412572;27412572;27414833;27414833;27415985;27415985;27418269;27418269;27418954;27418954;27428761;27428761;27489986;27489986	27408346;27408346;27410206;27412727;27412727;27414963;27414963;27416102;27416102;27418422;27418422;27419088;27419088;27428933;27428933;27490051;27490158	-;-;-;-;-;-;-;-;-;-;-;-;-;-;-;-;-	5676	1086
ENSG00000241169	1;1	27457198;27459296	27457338;27459582	+;+	428	2
ENSG00000237429	1;1	27525805;27530360	27525885;27530561	+;+	283	39
ENSG00000126705	1;1;1;1;1;1;1;1;1;1;1;1;1;1;1;1;1;1;1;1;1;1;1	27534035;27534303;27547261;27547261;27552042;27552727;27552892;27552892;27552892;27553074;27553074;27553074;27553074;27558305;27558706;27558706;27558706;27558708;27603397;27603397;27603397;27603397;27604160	27534916;27534916;27552189;27552189;27552189;27552929;27552929;27552929;27552929;27553185;27553304;27553290;27553185;27558530;27558883;27558883;27558883;27558883;27603414;27603494;27603632;27603591;27604431	-;-;-;-;-;-;-;-;-;-;-;-;-;-;-;-;-;-;-;-;-;-;-	7157	75
ENSG00000000938	1;1;1;1;1;1;1;1;1;1;1;1;1;1;1;1;1;1;1;1;1;1;1;1;1;1;1;1;1;1;1;1;1;1;1;1;1;1;1;1;1;1;1;1;1;1;1;1;1;1;1;1;1;1;1;1;1;1;1;1;1;1;1;1;1	27612064;27612292;27612300;27612669;27613219;27613219;27613219;27613219;27614430;27614430;27614430;27614430;27614850;27614850;27614850;27614850;27615434;27615434;27615434;27615434;27615514;27615689;27615689;27615689;27615689;27615689;27616857;27616857;27616857;27616857;27616857;27617193;27617193;27617193;27617193;27617193;27621559;27621559;27621559;27621559;27621559;27623042;27623042;27623042;276…	27613122;27613122;27613122;27613122;27613350;27613350;27613350;27613350;27614583;27614583;27614583;27614583;27614926;27614926;27614926;27614926;27615613;27615613;27615613;27615613;27615613;27615844;27615844;27615844;27615844;27615844;27617006;27617006;27617006;27617006;27617006;27617296;27617296;27617296;27617296;27617296;27621657;27621657;27621657;27621657;27621657;27623144;27623144;27623144;276…	-;-;-;-;-;-;-;-;-;-;-;-;-;-;-;-;-;-;-;-;-;-;-;-;-;-;-;-;-;-;-;-;-;-;-;-;-;-;-;-;-;-;-;-;-;-;-;-;-;-;-;-;-;-;-;-;-;-;-;-;-;-;-;-;-	3474	0
ENSG00000235912	1	27649419	27649610	+	192	47
ENSG00000233975	1;1	27660328;27662677	27660722;27662722	-;-	441	3
ENSG00000126709	1;1;1;1;1;1;1;1;1;1;1;1;1;1;1	27666061;27666064;27666066;27668226;27668226;27668226;27668458;27668458;27668458;27669221;27669233;27669245;27672123;27672123;27672123	27666475;27666475;27666475;27668375;27668375;27668375;27668535;27668535;27668535;27669346;27669346;27669346;27672198;27672178;27672218	-;-;-;-;-;-;-;-;-;-;-;-;-;-;-	865	2656
ENSG00000225886	1;1;1;1;1;1;1;1;1;1;1;1;1;1;1;1;1;1;1;1	27669468;27669490;27669490;27669490;27669490;27669490;27669907;27669907;27670312;27670312;27675728;27675728;27675728;27675728;27675728;27683179;27690577;27702801;27702801;27702801	27669586;27669586;27669586;27669586;27669540;27669540;27670026;27670276;27670429;27670429;27675859;27675859;27675859;27675859;27675859;27683371;27691032;27703049;27703063;27702991	+;+;+;+;+;+;+;+;+;+;+;+;+;+;+;+;+;+;+;+	1651	2
ENSG00000206767	1	27675603	27675709	-	107	1
ENSG00000226662	1	27686810	27687471	-	662	0
ENSG00000207095	1	27693731	27693835	+	105	0
ENSG00000009780	1;1;1;1;1;1;1;1;1;1;1;1;1;1;1;1;1;1;1;1;1;1;1;1;1;1;1;1;1;1;1;1;1;1;1;1;1;1;1;1;1;1;1;1;1;1;1;1;1;1;1;1;1;1;1	27725979;27725996;27726028;27726028;27726028;27726057;27727472;27727472;27727472;27727472;27727472;27727472;27730232;27730232;27732603;27732603;27732603;27732603;27732603;27732603;27734031;27734031;27734031;27734031;27734031;27744654;27744654;27744654;27744654;27744654;27744654;27744774;27749068;27749068;27749068;27755195;27755195;27755195;27755195;27755195;27755195;27755195;27759526;27759526;277…	27726161;27726161;27726161;27726161;27726161;27726161;27727536;27727536;27727536;27727536;27727536;27727536;27730333;27730333;27732657;27732657;27732657;27732657;27732657;27732657;27734183;27734183;27734183;27734183;27734183;27744811;27744811;27744811;27744811;27744811;27744811;27744811;27749154;27749154;27749154;27755330;27755330;27755330;27755330;27755330;27755330;27755330;27759627;27759627;277…	+;+;+;+;+;+;+;+;+;+;+;+;+;+;+;+;+;+;+;+;+;+;+;+;+;+;+;+;+;+;+;+;+;+;+;+;+;+;+;+;+;+;+;+;+;+;+;+;+;+;+;+;+;+;+	4034	335
ENSG00000231344	1	27739091	27739439	+	349	7
ENSG00000230833	1	27739954	27740629	+	676	0
ENSG00000117758	1;1;1;1;1;1;1;1;1;1;1;1;1;1;1;1;1;1;1;1;1;1;1;1;1	27773183;27773235;27773255;27789562;27789562;27789562;27793533;27793533;27793533;27801678;27801678;27801678;27809923;27810246;27810246;27810247;27811992;27812163;27812163;27812163;27812163;27817851;27817851;27819650;27822231	27773425;27773425;27773425;27789631;27789631;27789631;27793632;27793632;27793632;27802039;27801815;27801815;27810289;27810289;27810289;27810289;27812060;27812268;27812234;27812268;27812268;27818074;27817923;27819732;27824452	+;+;+;+;+;+;+;+;+;+;+;+;+;+;+;+;+;+;+;+;+;+;+;+;+	3846	1191
ENSG00000269971	1	27773858	27774041	+	184	1
ENSG00000270031	1	27819983	27820341	+	359	3
ENSG00000223062	1	27824538	27824643	+	106	0
ENSG00000117751	1;1;1;1;1;1;1;1;1;1;1;1;1;1;1;1;1;1;1;1;1;1;1;1;1;1;1;1;1	27830778;27830814;27830822;27831324;27832756;27832756;27832756;27832756;27838699;27838699;27838699;27838699;27841014;27841014;27841014;27843186;27843186;27843186;27843186;27847028;27847028;27847028;27847028;27850093;27850093;27850093;27850093;27850093;27851540	27830891;27831366;27831246;27831366;27832816;27832816;27832816;27832816;27838852;27838852;27838852;27838852;27841234;27841234;27841234;27843330;27843330;27843330;27843330;27847092;27847092;27847092;27847092;27850414;27850432;27851672;27851676;27851528;27851676	+;+;+;+;+;+;+;+;+;+;+;+;+;+;+;+;+;+;+;+;+;+;+;+;+;+;+;+;+	2819	284
ENSG00000252947	1	27834401	27834566	+	166	19
ENSG00000278868	1	27850574	27850744	-	171	0
ENSG00000130775	1;1;1;1;1;1;1;1;1;1;1;1;1;1;1;1;1;1;1;1;1;1;1;1;1;1;1;1;1;1;1;1;1;1;1;1;1;1;1;1;1;1;1	27872543;27872544;27872549;27872556;27872558;27872558;27872568;27872572;27876588;27876588;27876588;27876588;27876588;27876588;27876684;27879644;27879644;27879644;27879644;27879644;27879731;27881971;27881971;27881971;27881971;27882513;27882513;27882513;27882513;27882513;27883398;27885295;27885295;27885295;27885295;27885295;27885295;27885867;27885867;27885867;27885867;27885867;27885867	27872665;27872665;27872665;27872665;27872665;27872665;27872665;27872640;27876728;27876728;27876728;27876728;27876728;27876728;27876728;27880054;27880054;27879948;27880054;27880054;27880054;27882077;27883043;27882475;27882125;27882944;27883043;27882604;27883043;27883043;27885451;27885451;27885451;27885417;27885451;27885451;27885451;27886673;27886673;27886673;27886533;27886685;27886685	+;+;+;+;+;+;+;+;+;+;+;+;+;+;+;+;+;+;+;+;+;+;+;+;+;+;+;+;+;+;+;+;+;+;+;+;+;+;+;+;+;+;+	4621	9
ENSG00000117748	1;1;1;1;1;1;1;1;1;1;1;1;1;1;1;1;1;1;1;1;1;1;1;1;1;1;1;1;1;1;1;1;1;1;1;1;1	27891524;27891538;27891924;27892073;27892149;27894012;27894012;27894012;27894012;27894290;27894290;27894290;27894290;27897005;27897005;27897005;27897005;27897005;27897633;27897633;27897633;27897633;27906928;27906928;27906928;27906928;27907181;27907181;27907181;27907181;27914063;27914063;27914063;27914063;27914422;27914434;27914627	27892247;27891708;27892247;27892247;27892247;27894106;27894106;27894106;27894106;27894397;27894397;27894397;27894397;27897121;27897121;27897121;27897121;27897085;27897707;27897707;27897707;27897707;27907041;27907041;27907041;27907041;27907282;27907282;27907282;27907282;27914169;27914513;27914169;27914169;27914588;27914743;27914746	-;-;-;-;-;-;-;-;-;-;-;-;-;-;-;-;-;-;-;-;-;-;-;-;-;-;-;-;-;-;-;-;-;-;-;-;-	2019	3060
ENSG00000130768	1;1;1;1;1;1;1;1;1;1;1;1;1;1;1;1;1;1;1;1;1;1;1;1;1;1;1;1;1;1;1;1;1;1;1;1;1;1;1;1;1;1	27934993;27935029;27935039;27935039;27935056;27935110;27936537;27941471;27942275;27942275;27945232;27945232;27945232;27945232;27945232;27945232;27948994;27949065;27949065;27949065;27949065;27953215;27953215;27953215;27953215;27954354;27954354;27954354;27954354;27954354;27955684;27955684;27955684;27955684;27955684;27955949;27955949;27955949;27955949;27958476;27958476;27958476	27935244;27935244;27935244;27935244;27935244;27935244;27936663;27941576;27942364;27942364;27945445;27945445;27945445;27945445;27945445;27945445;27949162;27949162;27949162;27949162;27949162;27953358;27953358;27953358;27953358;27954526;27954526;27954526;27954526;27954526;27955864;27955864;27955711;27955864;27955864;27956082;27956480;27956082;27956082;27959151;27959157;27959157	+;+;+;+;+;+;+;+;+;+;+;+;+;+;+;+;+;+;+;+;+;+;+;+;+;+;+;+;+;+;+;+;+;+;+;+;+;+;+;+;+;+	2670	590
ENSG00000227050	1;1;1;1;1	27938875;27955771;27956009;27958853;27960160	27939079;27955850;27956092;27958940;27960193	-;-;-;-;-	491	0
ENSG00000158156	1;1;1;1;1;1	27959462;27963497;27963637;27964185;27966503;27966503	27960362;27963693;27963693;27964235;27968096;27966710	+;+;+;+;+;+	2743	327
ENSG00000158161	1;1;1;1;1;1;1;1;1;1;1;1;1;1;1;1;1;1;1;1;1;1;1;1;1;1;1;1;1;1;1;1;1;1;1;1;1;1;1;1;1;1;1;1;1;1;1;1;1;1;1;1;1;1;1;1;1;1;1;1;1;1;1;1;1;1;1;1;1;1;1;1;1;1;1;1;1;1;1;1;1;1;1;1;1;1;1;1;1;1;1;1;1;1;1;1;1;1;1;1;1;1;1;1;1;1;1;1;1;1;1	27970344;27970347;27970347;27973468;27977273;27978374;27978374;27978374;27978374;27978374;27988473;27988479;27988535;27988535;27988535;27988535;27988535;27989697;27989697;27989697;27989697;27989697;27989697;27989697;27993400;27993400;27993400;27993400;27993400;27993400;27993400;27997320;27997320;27997320;27997320;27997320;27997320;27997320;27998284;27999960;27999960;27999960;27999960;27999960;279…	27974546;27974546;27974546;27974546;27977389;27978474;27978474;27978474;27978474;27978474;27988656;27988656;27988656;27988656;27988656;27988656;27988656;27989811;27989811;27989811;27989811;27989811;27989811;27989811;27993560;27993560;27993560;27993560;27993560;27993560;27993560;27997378;27997378;27997378;27997378;27997378;27997378;27997378;27998351;28000049;28000049;28000049;28000049;28000049;280…	-;-;-;-;-;-;-;-;-;-;-;-;-;-;-;-;-;-;-;-;-;-;-;-;-;-;-;-;-;-;-;-;-;-;-;-;-;-;-;-;-;-;-;-;-;-;-;-;-;-;-;-;-;-;-;-;-;-;-;-;-;-;-;-;-;-;-;-;-;-;-;-;-;-;-;-;-;-;-;-;-;-;-;-;-;-;-;-;-;-;-;-;-;-;-;-;-;-;-;-;-;-;-;-;-;-;-;-;-;-;-	6483	796
ENSG00000238231	1	27990158	27990524	-	367	1
ENSG00000240750	1	28031884	28032180	-	297	6
ENSG00000228589	1	28095742	28096422	-	681	129
ENSG00000228943	1;1	28109739;28110203	28109877;28110298	+;+	235	1
ENSG00000214812	1;1	28120449;28120835	28120518;28121321	-;-	557	3
ENSG00000253005	1	28142737	28142841	-	105	0
ENSG00000169403	1;1;1;1;1;1;1	28147166;28147166;28149673;28176592;28176592;28193722;28193722	28151059;28151059;28151059;28176673;28177188;28193873;28193936	-;-;-;-;-;-;-	4706	4
ENSG00000126698	1;1;1;1;1;1;1;1;1;1;1;1;1;1;1;1;1;1;1;1;1;1;1;1;1;1;1;1;1;1;1;1;1;1;1	28199456;28200153;28200278;28200559;28201256;28203747;28203747;28203747;28205258;28205258;28205258;28205258;28208342;28208342;28208342;28209972;28209972;28210160;28210233;28210571;28210571;28214940;28214940;28214940;28214940;28228922;28228922;28228922;28228922;28230131;28230131;28232921;28232921;28232921;28232921	28199574;28200232;28201370;28201370;28201370;28203822;28203822;28203822;28205349;28205349;28205349;28205350;28208809;28208413;28208413;28210066;28210066;28210637;28210637;28210637;28210637;28214996;28214996;28214996;28214996;28229023;28229023;28229023;28229023;28230252;28230252;28233020;28233004;28233025;28233025	-;-;-;-;-;-;-;-;-;-;-;-;-;-;-;-;-;-;-;-;-;-;-;-;-;-;-;-;-;-;-;-;-;-;-	2888	5434
ENSG00000130770	1;1;1;1;1;1;1;1;1;1;1	28236109;28236133;28236142;28236154;28236361;28236361;28236361;28236361;28237761;28237837;28246589	28236270;28236270;28236270;28236270;28236452;28238098;28236452;28236452;28238105;28238100;28246906	+;+;+;+;+;+;+;+;+;+;+	2225	22339
ENSG00000270605	1	28239509	28241453	-	1945	51
ENSG00000271398	1	28247144	28247568	+	425	2
ENSG00000130766	1;1;1;1;1;1;1;1;1;1	28259527;28269183;28271674;28272284;28272581;28273358;28274040;28274825;28279097;28280716	28259937;28269248;28271871;28272466;28272793;28273508;28274158;28275015;28279241;28282491	+;+;+;+;+;+;+;+;+;+	3453	819
ENSG00000130772	1;1;1;1;1;1;1;1;1;1;1;1;1;1;1	28329002;28329038;28329055;28329062;28330283;28330597;28330597;28330597;28330597;28330597;28334417;28334417;28334417;28334417;28335794	28329124;28329180;28329180;28329180;28330375;28330792;28330735;28330735;28330735;28330735;28335086;28334585;28335016;28335967;28335964	+;+;+;+;+;+;+;+;+;+;+;+;+;+;+	2019	529
ENSG00000204138	1;1;1;1;1;1;1;1;1;1;1;1;1;1;1;1;1;1;1;1;1;1;1;1;1;1;1;1;1;1;1;1;1;1;1;1;1;1;1;1;1;1;1;1;1;1;1;1;1;1;1;1;1;1;1;1;1;1;1;1;1;1;1;1;1;1;1;1;1;1;1;1;1;1;1;1;1;1;1;1;1;1;1;1;1	28369582;28369603;28369609;28369710;28369739;28369744;28407410;28407410;28407410;28407410;28407410;28407410;28432931;28432931;28438151;28438171;28457832;28457832;28457832;28457832;28459085;28459085;28459085;28459085;28459085;28459085;28459085;28459085;28460212;28460212;28460212;28460212;28460212;28460212;28460212;28465685;28465685;28465685;28465685;28465685;28465685;28466382;28466382;28466382;284…	28369825;28369825;28369825;28369825;28369825;28369825;28407463;28407463;28407463;28407463;28407463;28407463;28433046;28433046;28438430;28438430;28457855;28457859;28457855;28457859;28459258;28459258;28459258;28459258;28459258;28459258;28459258;28459239;28460286;28460292;28460292;28460292;28460292;28460292;28460292;28465849;28465849;28465849;28465849;28465849;28465849;28466768;28466768;28467241;284…	+;+;+;+;+;+;+;+;+;+;+;+;+;+;+;+;+;+;+;+;+;+;+;+;+;+;+;+;+;+;+;+;+;+;+;+;+;+;+;+;+;+;+;+;+;+;+;+;+;+;+;+;+;+;+;+;+;+;+;+;+;+;+;+;+;+;+;+;+;+;+;+;+;+;+;+;+;+;+;+;+;+;+;+;+	7322	1481
ENSG00000206779	1	28422555	28422655	-	101	2
ENSG00000229820	1	28453541	28453934	+	394	1
ENSG00000221216	1	28481362	28481480	+	119	1
ENSG00000180198	1;1;1;1;1;1;1;1;1;1;1;1;1;1;1;1;1;1;1;1;1;1;1;1;1;1;1;1;1;1;1;1;1;1;1;1;1;1;1;1;1;1;1;1;1;1;1;1;1;1;1;1;1;1;1;1;1;1;1;1;1;1;1;1;1;1;1;1;1;1;1;1;1;1;1;1;1;1;1;1;1;1;1;1;1;1;1;1;1;1;1;1;1;1;1;1;1;1;1;1;1;1;1;1;1	28505943;28505990;28506056;28506057;28508128;28508128;28508128;28508128;28508830;28508830;28508830;28508830;28510077;28516725;28516725;28516725;28518136;28518257;28518266;28518626;28518695;28529858;28529858;28529858;28529858;28529858;28529858;28529858;28529858;28529858;28529858;28530523;28530523;28530523;28531803;28531803;28531803;28531803;28531803;28531803;28531803;28531803;28531803;28531803;285…	28506084;28506084;28506084;28506084;28508160;28508160;28508160;28508160;28508901;28508905;28508905;28508905;28510104;28516867;28516867;28516853;28518308;28518308;28518308;28518957;28518957;28529939;28529939;28529939;28529939;28529939;28529939;28529939;28529939;28529939;28529939;28530573;28530573;28530615;28531990;28531818;28531990;28531990;28531990;28531990;28531990;28531990;28531990;28531990;285…	+;+;+;+;+;+;+;+;+;+;+;+;+;+;+;+;+;+;+;+;+;+;+;+;+;+;+;+;+;+;+;+;+;+;+;+;+;+;+;+;+;+;+;+;+;+;+;+;+;+;+;+;+;+;+;+;+;+;+;+;+;+;+;+;+;+;+;+;+;+;+;+;+;+;+;+;+;+;+;+;+;+;+;+;+;+;+;+;+;+;+;+;+;+;+;+;+;+;+;+;+;+;+;+;+	3888	210
ENSG00000242125	1;1;1;1;1;1;1	28505980;28506043;28506351;28508128;28508128;28508830;28508830	28506084;28506084;28508160;28508160;28508270;28509633;28510892	+;+;+;+;+;+;+	4088	281
ENSG00000274266	1	28507366	28507571	+	206	0
ENSG00000200087	1	28508559	28508762	+	204	3
ENSG00000231468	1;1	28526318;28526912	28526612;28527227	-;-	611	4
ENSG00000279443	1	28544460	28546542	+	2083	4
ENSG00000180098	1;1;1;1;1;1;1;1;1;1;1;1;1;1;1;1;1;1;1;1;1;1;1;1;1;1;1;1;1;1;1;1;1;1;1;1;1;1;1;1;1;1;1;1;1;1;1;1;1;1;1;1;1;1;1;1;1;1	28553085;28553087;28553097;28553099;28553106;28553107;28553233;28553247;28553640;28553640;28553640;28553640;28553640;28553640;28553640;28553672;28560633;28560633;28560633;28560633;28560633;28560633;28560633;28560633;28560633;28560868;28561113;28561113;28561346;28561346;28561346;28561346;28561346;28564703;28564703;28564703;28564703;28564703;28564703;28564703;28567294;28567294;28567294;28567294;285…	28553137;28553737;28553137;28553137;28553137;28553137;28553307;28553307;28553737;28553737;28553737;28553737;28554048;28553737;28553737;28553737;28561398;28560732;28561032;28560732;28560732;28561398;28560732;28560732;28560732;28561247;28561260;28561260;28561398;28561398;28561398;28561398;28561398;28564834;28565502;28564834;28564834;28564834;28565790;28564834;28567413;28567332;28567413;28567413;285…	+;+;+;+;+;+;+;+;+;+;+;+;+;+;+;+;+;+;+;+;+;+;+;+;+;+;+;+;+;+;+;+;+;+;+;+;+;+;+;+;+;+;+;+;+;+;+;+;+;+;+;+;+;+;+;+;+;+	4311	867
ENSG00000197989	1;1;1;1;1;1;1;1;1;1;1;1;1;1;1;1;1;1;1;1;1;1;1;1;1;1;1;1;1;1;1;1;1;1;1;1;1;1;1;1;1;1;1;1;1;1;1;1;1;1;1;1;1;1	28578538;28578538;28578538;28578538;28578538;28578539;28578540;28578541;28578541;28578546;28579533;28579533;28579533;28579533;28579533;28579533;28579533;28579533;28579533;28579533;28579912;28579912;28579912;28579912;28579912;28579942;28579942;28580335;28580359;28580425;28580560;28580560;28580560;28580560;28580560;28580560;28580560;28581094;28581094;28581094;28581111;28581111;28581111;28581111;285…	28578680;28578680;28578680;28578680;28578680;28578680;28578680;28578680;28578680;28578680;28579587;28579587;28579587;28579587;28579981;28579981;28580646;28579587;28579587;28579587;28579981;28581229;28579981;28579981;28579981;28579981;28579981;28580646;28580646;28580646;28580646;28580646;28580646;28581871;28580646;28580646;28581010;28581229;28581229;28581229;28581229;28581229;28581229;28581229;285…	-;-;-;-;-;-;-;-;-;-;-;-;-;-;-;-;-;-;-;-;-;-;-;-;-;-;-;-;-;-;-;-;-;-;-;-;-;-;-;-;-;-;-;-;-;-;-;-;-;-;-;-;-;-	3377	55
ENSG00000221539	1	28578749	28578822	-	74	1
ENSG00000278274	1	28579764	28579893	-	130	0
ENSG00000273544	1	28580381	28580512	-	132	0
ENSG00000274582	1	28580920	28581056	-	137	0
ENSG00000280498	1	28580920	28581054	-	135	0
ENSG00000120656	1;1;1;1;1;1;1;1;1;1;1;1;1;1;1;1;1;1;1;1;1;1	28589323;28590277;28602850;28603101;28605372;28605372;28605372;28613247;28613247;28613247;28613247;28617953;28617953;28617953;28617953;28621914;28621914;28621914;28623946;28642655;28642992;28642992	28589774;28590386;28603574;28603574;28605460;28605460;28605460;28613361;28613361;28613361;28613361;28618030;28618030;28618030;28618030;28622165;28622165;28622165;28624030;28643005;28643085;28643066	-;-;-;-;-;-;-;-;-;-;-;-;-;-;-;-;-;-;-;-;-;-	2337	1801
ENSG00000188060	1;1;1;1	28592200;28592515;28593694;28593694	28592399;28592744;28595443;28594300	+;+;+;+	2180	14
ENSG00000229388	1;1;1;1	28643228;28646091;28648193;28648197	28643517;28646389;28648581;28648530	+;+;+;+	978	21
ENSG00000270103	1	28648600	28648730	+	131	0
ENSG00000274978	1	28648600	28648733	+	134	1
ENSG00000162419	1;1;1;1;1;1;1;1;1;1;1;1;1;1;1;1;1;1;1;1;1;1;1;1;1;1;1;1;1;1;1;1;1;1;1;1;1;1;1	28668732;28668778;28668780;28683564;28683583;28683583;28683586;28690074;28690074;28690104;28690104;28691585;28691585;28691585;28691585;28692942;28692942;28692942;28692942;28696927;28696927;28696927;28696927;28702438;28702438;28702438;28702438;28704192;28704192;28704192;28704192;28710520;28710520;28710520;28710520;28714073;28714073;28714073;28714073	28668839;28668839;28668839;28683740;28683740;28683740;28683740;28690186;28690186;28690186;28690186;28691709;28691709;28691709;28691709;28693045;28693045;28693045;28693045;28697084;28697084;28697084;28697084;28702569;28702569;28702569;28702569;28704329;28704329;28704329;28704329;28710642;28710642;28710642;28710642;28715065;28714873;28714886;28719353	+;+;+;+;+;+;+;+;+;+;+;+;+;+;+;+;+;+;+;+;+;+;+;+;+;+;+;+;+;+;+;+;+;+;+;+;+;+;+	6459	317
ENSG00000252777	1	28689665	28689794	+	130	0
ENSG00000198492	1;1;1;1;1;1;1;1;1;1;1;1;1;1;1;1;1;1;1;1;1;1;1;1;1;1;1;1;1;1;1;1;1;1;1;1;1	28736621;28736621;28736759;28736940;28736950;28736965;28737047;28737047;28737658;28737658;28737658;28737658;28737750;28737750;28738259;28738259;28738259;28738259;28738259;28738259;28738259;28738259;28739091;28740303;28742403;28742403;28742403;28742403;28742403;28742403;28742403;28742403;28742403;28768929;28768929;28768929;28768929	28736809;28736809;28737147;28737147;28737682;28737147;28737147;28737147;28737682;28737682;28737682;28737682;28737829;28737797;28738338;28738338;28738329;28738338;28738338;28738338;28738338;28738338;28739200;28740398;28742883;28742899;28742632;28743002;28743986;28743986;28743986;28743986;28742871;28769125;28769775;28769774;28769775	+;+;+;+;+;+;+;+;+;+;+;+;+;+;+;+;+;+;+;+;+;+;+;+;+;+;+;+;+;+;+;+;+;+;+;+;+	3859	4261
ENSG00000116329	1;1;1;1;1;1;1	28812142;28812142;28858954;28858954;28862742;28862742;28862978	28812610;28812610;28859303;28859303;28862833;28871267;28863283	+;+;+;+;+;+;+	9345	7
ENSG00000233427	1;1;1	28870483;28872240;28877021	28871002;28872488;28877336	-;-;-	1085	0
ENSG00000199756	1	28881726	28881835	-	110	0
ENSG00000159023	1;1;1;1;1;1;1;1;1;1;1;1;1;1;1;1;1;1;1;1;1;1;1;1;1;1;1;1;1;1;1;1;1;1;1;1;1;1;1;1;1;1;1;1;1;1;1;1;1;1;1;1;1;1;1;1;1;1;1;1;1;1;1;1;1;1;1;1;1;1;1;1;1;1;1;1;1;1;1;1;1;1;1;1;1;1;1;1;1;1;1;1;1;1;1;1;1;1;1;1;1;1;1;1;1;1;1;1;1;1;1;1;1;1;1;1;1;1;1;1;1;1;1;1;1;1;1;1;1;1;1;1;1;1;1;1;1;1;1;1;1;1;1;1;1;1;1;1;1;1;1;1;1;1;1;1;1;1;1	28887091;28887091;28887121;28887124;28887124;28887172;28893741;28914579;28987431;28987431;28987431;28987431;28987431;28987431;28987448;28987448;28989356;28989356;28993330;28993330;28993330;28993330;28993330;28993330;28993330;28993330;28997215;28997215;28997215;28997215;28997215;28997215;29011865;29011865;29011865;29011865;29011865;29011865;29011865;29015692;29015692;29015692;29015692;29015692;290…	28887210;28887210;28887210;28887210;28887210;28887210;28893837;28914768;28987905;28987905;28987905;28987905;28987905;28987905;28987905;28987905;28989435;28989435;28993542;28993542;28993542;28993542;28993456;28993542;28993542;28993542;28997319;28997319;28997319;28997319;28997319;28997319;29011907;29011907;29011907;29011907;29011907;29011907;29011907;29015767;29015767;29015767;29015767;29015767;290…	+;+;+;+;+;+;+;+;+;+;+;+;+;+;+;+;+;+;+;+;+;+;+;+;+;+;+;+;+;+;+;+;+;+;+;+;+;+;+;+;+;+;+;+;+;+;+;+;+;+;+;+;+;+;+;+;+;+;+;+;+;+;+;+;+;+;+;+;+;+;+;+;+;+;+;+;+;+;+;+;+;+;+;+;+;+;+;+;+;+;+;+;+;+;+;+;+;+;+;+;+;+;+;+;+;+;+;+;+;+;+;+;+;+;+;+;+;+;+;+;+;+;+;+;+;+;+;+;+;+;+;+;+;+;+;+;+;+;+;+;+;+;+;+;+;+;+;+;+;+;+;+;+;+;+;+;+;+;+	10739	129
ENSG00000225616	1	28982278	28982608	-	331	20
ENSG00000206704	1	28985710	28985810	+	101	0
ENSG00000277958	1	29041199	29041480	+	282	0
ENSG00000253304	1;1;1;1	29119428;29119434;29122364;29123856	29121848;29121848;29122501;29123935	-;-;-;-	2639	0
ENSG00000225750	1;1;1	29144494;29146355;29146908	29144549;29146490;29146994	-;-;-	279	0
ENSG00000116350	1;1;1;1;1;1;1;1;1;1;1;1;1;1;1;1;1;1;1;1;1;1;1;1;1;1;1;1;1;1;1;1;1;1;1;1	29147743;29147853;29148671;29150103;29150103;29154475;29154696;29154696;29154696;29154697;29154736;29154872;29159374;29159374;29159374;29159374;29159374;29159374;29159374;29159384;29159864;29159864;29160375;29160375;29160375;29160375;29160375;29165890;29165890;29166729;29166729;29168503;29168503;29181646;29181646;29181646	29149226;29149226;29149226;29150192;29150192;29154910;29154910;29154910;29154910;29154910;29154910;29154910;29159540;29159486;29159486;29159551;29159486;29160517;29159486;29159486;29160058;29160091;29160469;29160517;29160563;29160517;29160517;29166064;29166064;29166912;29166866;29168638;29173494;29181890;29181882;29181987	-;-;-;-;-;-;-;-;-;-;-;-;-;-;-;-;-;-;-;-;-;-;-;-;-;-;-;-;-;-;-;-;-;-;-;-	8893	672
ENSG00000277916	1	29171285	29171453	-	169	0
ENSG00000116353	1;1;1;1;1;1;1;1;1;1;1;1;1;1;1;1;1;1;1;1;1;1;1;1;1;1;1;1;1;1;1;1;1;1;1;1;1;1;1;1;1;1;1;1;1;1;1;1;1;1;1;1;1;1;1;1;1;1;1;1;1;1;1;1;1;1;1;1;1;1;1;1;1;1;1;1;1;1;1;1;1;1;1;1;1;1;1;1;1;1;1;1;1;1;1;1;1;1;1;1;1;1;1;1;1;1;1;1;1;1;1;1	29192873;29193811;29193817;29193817;29193874;29194032;29195941;29195941;29195941;29195941;29195941;29195941;29195944;29195947;29196142;29196198;29196198;29196198;29196198;29196198;29196198;29196198;29200324;29200516;29200516;29200516;29200516;29200516;29200516;29200516;29200516;29200516;29201374;29201943;29201943;29201943;29201943;29201943;29201943;29201943;29201943;29201943;29202017;29203131;292…	29194179;29194179;29194179;29194179;29194179;29194179;29196258;29196013;29196013;29196042;29196013;29196013;29196013;29196013;29196258;29196258;29196258;29196258;29196258;29196258;29196258;29196258;29200589;29200589;29200589;29200589;29200589;29200589;29200589;29200589;29200589;29200589;29201518;29202045;29202045;29202045;29202045;29202045;29202045;29202045;29202045;29202045;29202045;29203170;292…	-;-;-;-;-;-;-;-;-;-;-;-;-;-;-;-;-;-;-;-;-;-;-;-;-;-;-;-;-;-;-;-;-;-;-;-;-;-;-;-;-;-;-;-;-;-;-;-;-;-;-;-;-;-;-;-;-;-;-;-;-;-;-;-;-;-;-;-;-;-;-;-;-;-;-;-;-;-;-;-;-;-;-;-;-;-;-;-;-;-;-;-;-;-;-;-;-;-;-;-;-;-;-;-;-;-;-;-;-;-;-;-	3922	744
ENSG00000237934	1;1;1	29223933;29224465;29224723	29224264;29224611;29224816	+;+;+	573	0
ENSG00000060656	1;1;1;1;1;1;1;1;1;1;1;1;1;1;1;1;1;1;1;1;1;1;1;1;1;1;1;1;1;1;1;1;1;1;1;1;1;1;1;1;1;1;1;1;1;1;1;1;1;1;1;1;1;1;1;1;1;1;1;1;1;1;1;1;1;1;1;1;1;1;1;1;1;1;1;1;1;1;1;1;1;1;1;1;1;1;1;1;1;1;1;1;1;1;1;1;1;1;1;1;1;1;1;1;1;1;1;1;1;1;1;1;1;1;1;1;1;1;1;1;1;1;1;1;1;1;1;1;1;1;1;1;1;1;1;1;1;1;1;1;1;1;1;1;1;1;1;1;1;1;1;1;1;1;1;1;1;1;1;1	29236516;29236516;29236549;29236639;29255275;29255275;29255275;29255275;29258505;29258505;29258505;29258505;29259261;29259261;29259261;29259261;29259449;29259449;29259449;29259449;29259870;29259870;29259870;29259870;29260181;29260610;29260610;29260610;29260610;29260610;29275448;29275448;29275448;29275448;29275448;29279012;29279012;29279012;29279012;29279456;29279456;29279456;29279456;29279551;292…	29236717;29236717;29236717;29236717;29255406;29255406;29255406;29255406;29258776;29258776;29258776;29258776;29259342;29259342;29259342;29259342;29259564;29259564;29259564;29259564;29260044;29260044;29260044;29260044;29260267;29260903;29260903;29260903;29260903;29260903;29275685;29275756;29275756;29275756;29275756;29279121;29279121;29279121;29279121;29279657;29279657;29279657;29279657;29279657;292…	+;+;+;+;+;+;+;+;+;+;+;+;+;+;+;+;+;+;+;+;+;+;+;+;+;+;+;+;+;+;+;+;+;+;+;+;+;+;+;+;+;+;+;+;+;+;+;+;+;+;+;+;+;+;+;+;+;+;+;+;+;+;+;+;+;+;+;+;+;+;+;+;+;+;+;+;+;+;+;+;+;+;+;+;+;+;+;+;+;+;+;+;+;+;+;+;+;+;+;+;+;+;+;+;+;+;+;+;+;+;+;+;+;+;+;+;+;+;+;+;+;+;+;+;+;+;+;+;+;+;+;+;+;+;+;+;+;+;+;+;+;+;+;+;+;+;+;+;+;+;+;+;+;+;+;+;+;+;+;+	6682	176
ENSG00000230523	1;1;1	29329620;29333166;29349683	29331192;29333308;29350114	-;-;-	2148	0
ENSG00000225011	1;1	29488193;29496738	29488385;29496893	-;-	349	0
ENSG00000228176	1;1	29708851;29709324	29709124;29709547	-;-	498	0
ENSG00000270927	1	29904865	29905357	-	493	0
ENSG00000233399	1;1;1;1;1;1;1	30013952;30015244;30016720;30025025;30029290;30036772;30037498	30014509;30015295;30016921;30025183;30029490;30037003;30037612	-;-;-;-;-;-;-	1519	0
ENSG00000233372	1;1	30140263;30141135	30140340;30141607	+;+	551	0
ENSG00000231251	1	30226523	30226615	+	93	0
ENSG00000236335	1;1;1	30409560;30410924;30411453	30409724;30411079;30411638	-;-;-	507	0
ENSG00000231949	1;1;1	30415825;30416847;30420784	30415873;30416953;30421108	+;+;+	481	0
ENSG00000162510	1;1;1;1;1;1;1;1;1;1;1;1;1;1	30711277;30713767;30714247;30715157;30715157;30715909;30715909;30716026;30716790;30716790;30718735;30718735;30721405;30723458	30713631;30714327;30714327;30715309;30715309;30716135;30716325;30716325;30716915;30716915;30719251;30718957;30721751;30723587	-;-;-;-;-;-;-;-;-;-;-;-;-;-	4606	2
ENSG00000186056	1;1;1;1;1;1;1;1;1;1;1;1	30718504;30718772;30718782;30721288;30721288;30721288;30725720;30725735;30725735;30726243;30726243;30726243	30721174;30719565;30719232;30721722;30721723;30721722;30726051;30726051;30726051;30726364;30726827;30726744	+;+;+;+;+;+;+;+;+;+;+;+	4024	5
ENSG00000162511	1;1;1;1;1;1;1;1;1;1;1;1;1;1;1;1;1;1	30732469;30733889;30735173;30735173;30737604;30737604;30738940;30738940;30739809;30739809;30741640;30741640;30741689;30742456;30742456;30745918;30757659;30757659	30733917;30733917;30735265;30735265;30737699;30737699;30739062;30739062;30739937;30739937;30741716;30741716;30742549;30742549;30742549;30746229;30757757;30757820	-;-;-;-;-;-;-;-;-;-;-;-;-;-;-;-;-;-	3274	3
ENSG00000264773	1	30739156	30739232	-	77	0
ENSG00000229607	1;1	30810378;30815447	30810714;30815553	-;-	444	0
ENSG00000223382	1;1;1;1;1;1;1;1;1;1;1;1;1;1;1;1;1;1;1;1;1;1;1;1;1;1;1;1;1;1;1;1;1;1;1;1;1	30824228;30824298;30824298;30824298;30824298;30824298;30824627;30824660;30824675;30826056;30826131;30826131;30826131;30826131;30826134;30826555;30826555;30826555;30826605;30826605;30829748;30829748;30829748;30829748;30829748;30829748;30829748;30829748;30833506;30833506;30833506;30833506;30833506;30833506;30833506;30833506;30833506	30824373;30824373;30824373;30824373;30824373;30824373;30824828;30824828;30824828;30826194;30826194;30826194;30826194;30826194;30826194;30826652;30826652;30826652;30826652;30826652;30829882;30829882;30829882;30829882;30829882;30829882;30829882;30829882;30834102;30833733;30834431;30834276;30834270;30834230;30834102;30834103;30834284	+;+;+;+;+;+;+;+;+;+;+;+;+;+;+;+;+;+;+;+;+;+;+;+;+;+;+;+;+;+;+;+;+;+;+;+;+	1646	215
ENSG00000222784	1	30843823	30844110	+	288	0
ENSG00000235143	1;1	30858158;30858717	30858366;30860254	+;+	1747	2
ENSG00000162512	1;1;1;1;1;1;1;1;1;1;1;1;1;1;1	30869467;30873135;30874297;30874297;30876552;30876552;30876767;30878623;30878623;30878676;30878929;30879977;30880602;30881358;30908449	30873377;30873377;30874588;30874588;30877165;30878740;30877165;30878740;30878740;30878740;30879012;30880014;30880769;30881429;30908761	-;-;-;-;-;-;-;-;-;-;-;-;-;-;-	7067	290
ENSG00000266210	1	30918469	30918735	-	267	2
ENSG00000134644	1;1;1;1;1;1;1;1;1;1;1;1;1;1;1;1;1;1;1;1;1;1;1;1;1;1;1;1;1;1;1;1;1;1;1;1;1;1;1;1;1;1;1;1;1;1;1;1;1;1;1;1;1;1;1;1;1;1;1;1;1;1;1;1;1;1;1;1;1;1;1;1;1;1;1;1;1;1;1;1;1;1;1;1;1;1;1;1;1;1;1;1;1;1;1;1;1;1;1;1;1;1;1;1;1;1;1;1;1;1;1;1;1;1;1;1;1;1;1;1;1;1;1;1;1;1;1;1;1;1;1;1;1;1;1;1;1;1;1;1;1;1;1;1;1;1;1;1;1;1;1;1;1;1;1;1;1;1;1;1;1;1;1;1;1;1;1;1;1;1;1;1;1;1;1;1;1;1;1;1;1;1;1;1;1;1;1;1;1;1;1;1;1;1;1;1;1;1;1;1…	30931506;30931506;30931506;30932059;30932826;30932844;30932844;30932850;30933080;30933305;30936643;30936643;30936643;30936643;30936643;30936643;30936643;30936643;30936643;30936643;30936722;30936724;30941151;30941151;30941151;30941151;30941151;30941151;30941151;30941151;30941151;30941151;30941151;30941151;30941922;30941998;30941998;30941998;30941998;30941998;30941998;30941998;30941998;30941998;309…	30933342;30933342;30933342;30933342;30933342;30933342;30933342;30933342;30933342;30933342;30936835;30936835;30936835;30936835;30936835;30936835;30936835;30936835;30936835;30936835;30936835;30936835;30941272;30941272;30941272;30941272;30941272;30941272;30941272;30941272;30941272;30941272;30941272;30941272;30942123;30942123;30942123;30942123;30942123;30942123;30942123;30942123;30942123;30942123;309…	-;-;-;-;-;-;-;-;-;-;-;-;-;-;-;-;-;-;-;-;-;-;-;-;-;-;-;-;-;-;-;-;-;-;-;-;-;-;-;-;-;-;-;-;-;-;-;-;-;-;-;-;-;-;-;-;-;-;-;-;-;-;-;-;-;-;-;-;-;-;-;-;-;-;-;-;-;-;-;-;-;-;-;-;-;-;-;-;-;-;-;-;-;-;-;-;-;-;-;-;-;-;-;-;-;-;-;-;-;-;-;-;-;-;-;-;-;-;-;-;-;-;-;-;-;-;-;-;-;-;-;-;-;-;-;-;-;-;-;-;-;-;-;-;-;-;-;-;-;-;-;-;-;-;-;-;-;-;-;-;-;-;-;-;-;-;-;-;-;-;-;-;-;-;-;-;-;-;-;-;-;-;-;-;-;-;-;-;-;-;-;-;-;-;-;-;-;-;-;-…	6621	3201
ENSG00000237329	1	31036734	31037240	+	507	1
ENSG00000232768	1	31050872	31051034	+	163	0
ENSG00000215900	1;1	31094987;31095481	31095160;31095558	-;-	252	0
ENSG00000225142	1	31108188	31108623	-	436	0
ENSG00000084628	1;1;1;1;1;1;1;1;1;1;1;1;1;1;1;1;1;1;1;1;1	31179745;31180540;31181239;31181589;31181860;31181860;31182530;31182530;31182551;31183817;31183817;31183817;31185163;31185247;31185247;31188050;31188050;31188050;31188050;31193816;31239494	31181712;31180686;31181676;31181712;31181941;31181941;31182590;31182590;31182590;31184014;31184014;31184014;31185327;31185327;31185327;31188396;31188187;31188153;31188187;31193920;31239554	-;-;-;-;-;-;-;-;-;-;-;-;-;-;-;-;-;-;-;-;-	2987	3
ENSG00000060688	1;1;1;1;1;1;1;1;1;1;1;1;1;1;1;1;1;1;1;1;1;1;1;1;1;1;1;1;1	31259568;31259673;31259674;31259710;31259786;31260955;31261529;31261529;31261529;31261529;31267871;31267871;31267871;31269158;31269158;31269158;31271208;31271379;31271379;31281374;31281374;31281374;31289254;31289254;31291913;31292844;31293219;31296611;31296611	31260121;31260121;31260121;31260121;31260121;31261077;31261632;31261632;31261822;31261632;31267932;31267932;31267932;31269240;31269666;31269240;31271499;31271499;31271499;31281496;31282483;31281496;31289419;31289419;31292006;31293348;31293348;31296782;31296770	-;-;-;-;-;-;-;-;-;-;-;-;-;-;-;-;-;-;-;-;-;-;-;-;-;-;-;-;-	3881	1610
ENSG00000229447	1	31263245	31263681	-	437	4
ENSG00000121766	1;1;1;1;1;1;1;1;1;1;1;1;1;1;1;1;1;1;1;1;1;1;1;1;1;1;1;1;1;1;1;1;1;1;1;1;1;1;1;1;1;1;1;1;1;1;1;1;1;1;1;1;1;1;1;1;1;1;1;1;1;1;1;1;1;1;1;1	31296982;31296982;31296982;31296982;31296982;31296995;31296998;31297008;31297036;31310044;31310044;31310044;31310044;31310044;31310044;31310044;31318167;31318167;31318167;31319109;31319109;31319109;31319109;31319109;31319109;31319109;31319109;31319109;31337175;31337175;31337175;31337175;31337175;31337175;31337175;31337175;31338957;31338957;31338957;31338957;31338957;31338957;31338957;31338957;313…	31297213;31297075;31297075;31297075;31297075;31297075;31297075;31297213;31297096;31310164;31310164;31310164;31310164;31310164;31310164;31310164;31318236;31318236;31318236;31319166;31319166;31319166;31319166;31319166;31319166;31319166;31319166;31319166;31337275;31337275;31337275;31337275;31337275;31337275;31337275;31337275;31339048;31339048;31339048;31339048;31339048;31339048;31339048;31339048;313…	+;+;+;+;+;+;+;+;+;+;+;+;+;+;+;+;+;+;+;+;+;+;+;+;+;+;+;+;+;+;+;+;+;+;+;+;+;+;+;+;+;+;+;+;+;+;+;+;+;+;+;+;+;+;+;+;+;+;+;+;+;+;+;+;+;+;+;+	1921	2392
ENSG00000229044	1;1;1	31333067;31337102;31346578	31333182;31337202;31346799	-;-;-	439	8
ENSG00000121769	1;1;1;1;1;1;1;1;1;1;1;1;1;1;1;1;1;1	31365625;31365713;31365721;31365891;31367393;31367393;31367393;31367393;31369070;31369385;31369385;31369385;31369385;31372942;31372942;31372942;31376356;31376722	31365939;31365939;31365939;31365939;31367494;31367494;31367494;31367494;31369136;31369557;31369557;31369557;31369590;31373041;31373073;31373076;31376427;31376850	-;-;-;-;-;-;-;-;-;-;-;-;-;-;-;-;-;-	1026	65432
ENSG00000168528	1;1;1;1;1;1;1;1;1;1;1;1;1;1;1;1;1;1;1;1;1;1;1;1;1;1;1;1;1;1;1;1;1;1;1;1;1;1;1;1;1;1;1;1;1;1;1;1;1;1;1;1;1;1;1;1;1	31409565;31410174;31410217;31410385;31413116;31413813;31413813;31415873;31423693;31423693;31423693;31423693;31423693;31423693;31424683;31424683;31424683;31424683;31424683;31424683;31425330;31425330;31425330;31425330;31425330;31425330;31425776;31425776;31425776;31425776;31425776;31425776;31426654;31426654;31426654;31426654;31426654;31428978;31428978;31428978;31428978;31428978;31429397;31429397;314…	31409852;31410435;31410435;31410435;31413304;31414064;31414777;31415907;31423854;31423854;31423854;31423854;31423854;31423854;31424873;31424873;31424873;31424873;31424873;31424873;31425409;31425409;31425409;31425409;31425409;31425409;31425913;31425913;31425913;31425858;31425913;31425913;31426823;31426823;31426823;31426823;31426823;31429068;31429068;31429068;31429068;31429068;31429538;31429538;314…	+;+;+;+;+;+;+;+;+;+;+;+;+;+;+;+;+;+;+;+;+;+;+;+;+;+;+;+;+;+;+;+;+;+;+;+;+;+;+;+;+;+;+;+;+;+;+;+;+;+;+;+;+;+;+;+;+	3549	90
ENSG00000215899	1	31487589	31488930	-	1342	0
ENSG00000206981	1	31497577	31497683	-	107	0
ENSG00000260386	1;1;1;1;1;1;1;1;1;1;1;1;1;1;1;1;1;1;1;1;1;1;1	31500085;31501353;31501399;31503015;31503015;31504128;31504128;31505478;31505478;31506201;31506215;31506240;31506240;31506296;31507296;31507434;31507434;31507434;31507716;31507716;31507716;31509064;31509624	31500387;31501539;31501527;31503188;31503188;31504300;31504300;31505587;31505587;31506406;31506406;31506406;31506406;31508565;31508219;31507581;31507581;31507581;31508219;31507816;31508566;31509280;31509648	+;+;+;+;+;+;+;+;+;+;+;+;+;+;+;+;+;+;+;+;+;+;+	3555	0
ENSG00000265961	1	31503631	31503744	-	114	0
ENSG00000229167	1;1;1	31571585;31572035;31575410	31571742;31572303;31575573	-;-;-	591	4
ENSG00000142910	1;1;1;1;1;1;1;1;1;1;1;1;1;1;1;1;1;1;1;1;1;1;1;1;1;1;1;1;1;1;1;1;1;1;1;1;1;1;1;1;1;1;1;1;1;1;1;1;1;1;1;1;1;1;1;1;1;1;1;1;1;1;1;1;1;1;1;1;1;1;1;1;1;1;1;1;1;1	31576485;31576535;31576542;31576545;31576568;31577034;31577134;31577134;31577134;31578145;31578145;31579204;31579204;31579204;31579204;31579204;31579204;31579204;31579753;31583149;31583149;31583149;31583149;31583149;31583149;31583149;31583461;31583461;31583461;31583461;31583461;31583461;31583513;31584678;31584678;31584678;31584678;31584678;31584678;31584678;31584886;31584886;31584886;31584886;315…	31576595;31576595;31576595;31576595;31576595;31577458;31577762;31577458;31577458;31578188;31578188;31579267;31579267;31579267;31579267;31579267;31579267;31579267;31579813;31583241;31583241;31583241;31584801;31583241;31583575;31583241;31583575;31583575;31583575;31583575;31583575;31583575;31584801;31584801;31584801;31584801;31584801;31584801;31584801;31584801;31585036;31585340;31585036;31585036;315…	+;+;+;+;+;+;+;+;+;+;+;+;+;+;+;+;+;+;+;+;+;+;+;+;+;+;+;+;+;+;+;+;+;+;+;+;+;+;+;+;+;+;+;+;+;+;+;+;+;+;+;+;+;+;+;+;+;+;+;+;+;+;+;+;+;+;+;+;+;+;+;+;+;+;+;+;+;+	5281	2304
ENSG00000121764	1;1;1;1;1;1;1;1;1;1;1;1;1;1;1;1;1;1;1;1;1;1;1;1;1;1;1;1;1;1;1;1;1;1;1;1;1	31617686;31617686;31617700;31618021;31618025;31618756;31618756;31619021;31619040;31619051;31619193;31619532;31619532;31619532;31620843;31620843;31620843;31620843;31620843;31621477;31621477;31621477;31621477;31621477;31623523;31623523;31623523;31623523;31623523;31624997;31624997;31624997;31624997;31626790;31626790;31627323;31632436	31617881;31617881;31617914;31618126;31618126;31618816;31618816;31619391;31619391;31619391;31619391;31619710;31619710;31619710;31621086;31621086;31621086;31621086;31621086;31621592;31621592;31621592;31621592;31621592;31623749;31623749;31623749;31623749;31623749;31625118;31625118;31625118;31625118;31627191;31627318;31627613;31632518	+;+;+;+;+;+;+;+;+;+;+;+;+;+;+;+;+;+;+;+;+;+;+;+;+;+;+;+;+;+;+;+;+;+;+;+;+	2558	6
ENSG00000162517	1;1;1;1;1;1;1;1;1;1;1;1;1;1;1;1;1;1;1;1;1;1;1;1;1;1;1;1;1;1	31629862;31630340;31630449;31630789;31632495;31632495;31632495;31632495;31633159;31633159;31633159;31633159;31633159;31633240;31633264;31633275;31634834;31635222;31635222;31635222;31635222;31635222;31635222;31635222;31644123;31644190;31644262;31644380;31644841;31644841	31630842;31630732;31630842;31630842;31632638;31632638;31632638;31632638;31633314;31633314;31633314;31633314;31633314;31633314;31633314;31633314;31634943;31635472;31635522;31635522;31635522;31635522;31635260;31635522;31644601;31644555;31644596;31644589;31644896;31644887	-;-;-;-;-;-;-;-;-;-;-;-;-;-;-;-;-;-;-;-;-;-;-;-;-;-;-;-;-;-	2227	3330
ENSG00000235790	1;1;1;1;1;1;1;1;1;1;1;1;1;1;1;1;1;1;1;1;1;1;1;1;1;1;1;1;1;1;1;1;1;1;1;1;1;1;1;1;1;1;1;1;1;1;1;1;1;1;1;1;1;1;1;1;1;1;1;1;1;1;1;1;1;1;1;1;1;1;1;1;1;1;1;1;1;1;1;1;1;1;1;1;1;1;1;1;1;1;1;1;1;1;1;1;1;1;1;1;1;1;1;1;1	31644049;31644049;31644049;31644049;31644760;31644829;31644989;31645011;31645017;31645036;31645049;31645049;31645253;31645263;31645263;31645288;31645288;31645296;31645296;31645319;31645322;31651849;31651849;31651849;31651849;31651849;31651849;31651849;31651849;31651849;31651849;31651849;31651849;31651849;31651849;31651849;31651849;31651849;31651849;31651849;31651849;31651849;31652111;31653440;316…	31644296;31644296;31644296;31644296;31644846;31644846;31645120;31645120;31645146;31645146;31645146;31645138;31645382;31645382;31645382;31645382;31645341;31645382;31645382;31645382;31645382;31651988;31651988;31651988;31651988;31651988;31651988;31651988;31651988;31651988;31651988;31651988;31651988;31651988;31651988;31651988;31651988;31651988;31651988;31651988;31651988;31651988;31652244;31653574;316…	+;+;+;+;+;+;+;+;+;+;+;+;+;+;+;+;+;+;+;+;+;+;+;+;+;+;+;+;+;+;+;+;+;+;+;+;+;+;+;+;+;+;+;+;+;+;+;+;+;+;+;+;+;+;+;+;+;+;+;+;+;+;+;+;+;+;+;+;+;+;+;+;+;+;+;+;+;+;+;+;+;+;+;+;+;+;+;+;+;+;+;+;+;+;+;+;+;+;+;+;+;+;+;+;+	2216	20
ENSG00000264078	1;1	31644694;31649045	31644846;31649371	+;+	480	4
ENSG00000084636	1;1;1;1;1;1;1;1;1;1;1;1;1;1;1;1;1;1;1;1;1;1;1;1;1;1;1;1;1;1;1;1;1;1;1;1;1;1;1;1;1;1;1;1;1;1;1;1;1;1;1;1;1;1;1;1;1;1;1;1;1;1;1;1;1;1;1;1;1;1;1;1;1;1;1;1;1;1;1;1;1;1;1;1;1;1;1;1;1;1;1;1;1;1;1;1;1;1;1;1;1;1;1;1;1;1;1;1;1;1;1;1;1;1;1;1;1;1;1;1;1;1;1;1;1;1;1;1;1;1;1;1;1;1;1;1;1;1;1;1;1;1;1;1;1;1;1;1;1;1;1;1;1;1;1;1;1;1;1;1;1;1;1;1;1;1;1;1;1;1;1;1;1;1;1;1;1;1;1;1;1;1;1;1;1;1;1;1;1;1;1;1;1;1;1;1;1;1;1;1…	31652247;31652511;31652588;31653599;31653599;31653599;31653604;31653867;31653867;31653867;31653867;31654792;31654792;31654792;31654792;31655314;31655314;31655314;31655314;31656098;31656098;31656400;31656400;31657033;31657033;31657033;31657033;31658488;31658488;31658488;31658488;31658914;31658914;31658914;31658914;31660585;31660585;31660585;31660585;31660585;31660585;31660588;31661066;31661066;316…	31652853;31652853;31652853;31653676;31653676;31653676;31653676;31654043;31654043;31654043;31654043;31654858;31654858;31654858;31654858;31655848;31655502;31655502;31655502;31656444;31656444;31656444;31656444;31657068;31657068;31657068;31657068;31658577;31658577;31658577;31658577;31658964;31658964;31658964;31658964;31660638;31660638;31660638;31660638;31660638;31660638;31660638;31661119;31661119;316…	-;-;-;-;-;-;-;-;-;-;-;-;-;-;-;-;-;-;-;-;-;-;-;-;-;-;-;-;-;-;-;-;-;-;-;-;-;-;-;-;-;-;-;-;-;-;-;-;-;-;-;-;-;-;-;-;-;-;-;-;-;-;-;-;-;-;-;-;-;-;-;-;-;-;-;-;-;-;-;-;-;-;-;-;-;-;-;-;-;-;-;-;-;-;-;-;-;-;-;-;-;-;-;-;-;-;-;-;-;-;-;-;-;-;-;-;-;-;-;-;-;-;-;-;-;-;-;-;-;-;-;-;-;-;-;-;-;-;-;-;-;-;-;-;-;-;-;-;-;-;-;-;-;-;-;-;-;-;-;-;-;-;-;-;-;-;-;-;-;-;-;-;-;-;-;-;-;-;-;-;-;-;-;-;-;-;-;-;-;-;-;-;-;-;-;-;-;-;-;-…	9269	745
ENSG00000121753	1;1;1;1;1;1;1;1;1;1;1;1;1;1;1;1;1;1;1;1;1;1;1;1;1;1;1;1;1;1;1;1;1;1;1;1;1;1;1;1;1;1;1;1;1;1;1;1;1;1;1;1;1;1;1;1;1;1;1;1;1;1;1;1;1;1;1;1;1;1;1;1;1;1;1;1;1;1;1;1;1;1;1;1;1;1;1;1;1;1;1;1;1;1;1;1;1;1;1;1;1;1;1;1;1;1;1;1;1;1;1;1;1;1;1;1;1;1;1;1;1;1;1;1;1;1;1;1;1;1;1;1;1;1;1;1;1;1;1;1;1;1;1;1;1;1;1;1;1;1;1;1;1;1;1;1;1;1;1;1;1;1;1;1;1;1;1;1;1;1;1;1;1;1;1;1;1;1;1;1;1;1;1;1;1;1;1;1;1;1;1;1;1;1;1;1;1;1;1;1…	31727117;31727117;31727117;31727117;31727118;31727118;31727170;31727195;31727411;31728025;31728025;31728025;31728025;31728025;31728182;31728182;31728182;31728182;31728182;31728182;31728182;31728182;31728182;31728598;31728598;31728598;31728598;31728598;31728598;31728598;31728598;31728598;31730800;31730800;31730800;31730800;31730800;31730800;31730800;31730800;31730800;31732115;31732115;31732115;317…	31727605;31727605;31727605;31727605;31727605;31728081;31727605;31727605;31727605;31728081;31728081;31728081;31728081;31728081;31728280;31728277;31728277;31728280;31728280;31728280;31728277;31728280;31728280;31728633;31728633;31728633;31728633;31728633;31728633;31728633;31728633;31728633;31731419;31731419;31731419;31731419;31731419;31731419;31731419;31731419;31731419;31732154;31732154;31732154;317…	-;-;-;-;-;-;-;-;-;-;-;-;-;-;-;-;-;-;-;-;-;-;-;-;-;-;-;-;-;-;-;-;-;-;-;-;-;-;-;-;-;-;-;-;-;-;-;-;-;-;-;-;-;-;-;-;-;-;-;-;-;-;-;-;-;-;-;-;-;-;-;-;-;-;-;-;-;-;-;-;-;-;-;-;-;-;-;-;-;-;-;-;-;-;-;-;-;-;-;-;-;-;-;-;-;-;-;-;-;-;-;-;-;-;-;-;-;-;-;-;-;-;-;-;-;-;-;-;-;-;-;-;-;-;-;-;-;-;-;-;-;-;-;-;-;-;-;-;-;-;-;-;-;-;-;-;-;-;-;-;-;-;-;-;-;-;-;-;-;-;-;-;-;-;-;-;-;-;-;-;-;-;-;-;-;-;-;-;-;-;-;-;-;-;-;-;-;-;-;-…	7756	344
ENSG00000266580	1	31758660	31758735	-	76	0
ENSG00000254545	1;1	31789130;31791141	31789484;31791322	+;+	537	0
ENSG00000134668	1;1;1;1;1;1;1;1;1;1;1;1;1;1;1;1;1;1;1;1;1;1;1;1;1;1;1;1;1;1;1;1;1;1;1;1;1;1;1;1;1;1;1;1;1;1;1;1;1;1;1;1;1;1;1;1;1;1;1;1;1;1;1;1;1;1;1;1;1;1;1;1;1;1;1;1;1;1;1;1;1;1;1;1;1;1;1;1;1;1;1;1;1;1;1;1;1;1;1;1;1	31790422;31790424;31790428;31790477;31790483;31792215;31792215;31792215;31792215;31792678;31792678;31792678;31792678;31792678;31793278;31793278;31793278;31793278;31793278;31793319;31793747;31793747;31793747;31793747;31793747;31794018;31794124;31794124;31794124;31794124;31794124;31794124;31794227;31794496;31794516;31794516;31796590;31796590;31796590;31796590;31796593;31798207;31798207;31798207;317…	31791252;31791291;31791252;31791252;31791252;31792401;31792401;31792401;31792401;31792767;31792767;31792767;31792767;31792767;31793428;31793428;31793897;31793428;31793428;31793428;31793897;31793897;31793897;31793897;31793897;31794235;31794235;31794235;31794235;31794235;31794235;31794235;31794235;31796715;31796715;31796715;31796715;31796715;31796715;31796715;31796715;31798323;31798323;31798323;317…	-;-;-;-;-;-;-;-;-;-;-;-;-;-;-;-;-;-;-;-;-;-;-;-;-;-;-;-;-;-;-;-;-;-;-;-;-;-;-;-;-;-;-;-;-;-;-;-;-;-;-;-;-;-;-;-;-;-;-;-;-;-;-;-;-;-;-;-;-;-;-;-;-;-;-;-;-;-;-;-;-;-;-;-;-;-;-;-;-;-;-;-;-;-;-;-;-;-;-;-;-	7085	11
ENSG00000203620	1;1	31842019;31855441	31844147;31855568	-;-	2257	1
ENSG00000269967	1;1	31851913;31921357	31852014;31921841	-;-	587	0
ENSG00000184007	1;1;1;1;1;1;1;1;1;1;1;1;1;1;1;1;1;1;1;1;1;1;1;1;1;1;1;1;1;1;1;1;1;1;1;1;1;1;1;1;1;1;1;1;1;1;1;1;1;1;1;1;1;1;1;1;1;1;1;1;1;1;1;1;1;1;1;1	31906421;31908534;31908653;31908658;31908708;31908839;31910038;31910038;31910038;31910038;31910038;31910069;31911696;31911696;31911696;31911696;31911696;31912981;31912981;31913003;31913787;31913832;31915540;31915895;31915895;31915895;31915895;31915895;31915895;31915895;31915895;31918970;31918970;31918970;31918970;31918970;31918970;31918970;31918970;31918970;31918970;31919000;31919094;31919130;319…	31908960;31908960;31908960;31908960;31908960;31908960;31910112;31910112;31911280;31910112;31910112;31910112;31911826;31911826;31911826;31911826;31911826;31913023;31913023;31913023;31913843;31913843;31915987;31915987;31915987;31915987;31915987;31915987;31915987;31915987;31915987;31919658;31919172;31919470;31919470;31919464;31919123;31919359;31919109;31919483;31919368;31919658;31919658;31919658;319…	-;-;-;-;-;-;-;-;-;-;-;-;-;-;-;-;-;-;-;-;-;-;-;-;-;-;-;-;-;-;-;-;-;-;-;-;-;-;-;-;-;-;-;-;-;-;-;-;-;-;-;-;-;-;-;-;-;-;-;-;-;-;-;-;-;-;-;-	6267	2384
ENSG00000228634	1;1	31933020;31933650	31933210;31933975	+;+	517	7
ENSG00000121774	1;1;1;1;1;1;1;1;1;1;1;1;1;1;1;1;1;1;1;1;1;1;1;1;1;1;1;1;1;1;1;1;1;1;1;1;1	32013829;32013926;32013996;32014182;32030298;32030298;32030298;32030298;32031524;32031524;32031524;32033188;32033188;32033188;32033188;32036910;32036910;32036910;32036910;32037835;32037835;32037835;32037835;32038552;32038552;32038552;32038552;32039515;32039515;32039515;32039515;32042527;32042527;32042527;32042527;32045331;32060163	32014377;32014377;32014377;32014377;32030422;32030422;32030422;32030422;32031640;32031640;32031640;32033334;32033334;32033334;32033334;32037043;32037043;32037043;32037043;32038036;32038036;32038119;32038036;32038619;32038619;32038619;32038619;32039573;32039573;32039573;32039573;32042719;32042624;32043877;32043882;32045390;32060850	+;+;+;+;+;+;+;+;+;+;+;+;+;+;+;+;+;+;+;+;+;+;+;+;+;+;+;+;+;+;+;+;+;+;+;+;+	3588	625
ENSG00000203325	1;1;1	32052291;32054471;32073337	32052732;32054514;32073474	-;-;-	624	4
ENSG00000121775	1;1;1;1;1;1;1;1;1;1;1;1;1;1;1;1;1;1;1;1;1;1;1;1;1;1;1;1;1;1;1;1;1;1;1;1;1;1;1;1;1;1;1;1;1;1;1;1;1;1;1;1;1;1;1;1;1;1;1;1;1;1;1;1;1;1;1;1	32072031;32072902;32072935;32072943;32072959;32072969;32072985;32073166;32073777;32074951;32074951;32074951;32074951;32074951;32074951;32074951;32074951;32075603;32075603;32075603;32075603;32075603;32075603;32075603;32075667;32076131;32076564;32076763;32076763;32076763;32076763;32076763;32076763;32076763;32077164;32077164;32077164;32077164;32077164;32077164;32077164;32077164;32091675;32091675;320…	32072452;32073051;32073051;32073051;32073051;32073051;32073098;32073292;32073872;32075077;32075077;32075077;32075077;32075077;32075077;32075077;32075077;32075822;32075822;32075822;32075822;32075822;32075822;32075822;32075822;32076254;32076646;32076846;32076846;32076846;32076846;32076846;32076846;32076846;32077318;32077318;32077318;32077318;32077318;32077318;32077318;32077318;32092011;32092011;320…	+;+;+;+;+;+;+;+;+;+;+;+;+;+;+;+;+;+;+;+;+;+;+;+;+;+;+;+;+;+;+;+;+;+;+;+;+;+;+;+;+;+;+;+;+;+;+;+;+;+;+;+;+;+;+;+;+;+;+;+;+;+;+;+;+;+;+;+	2820	101
ENSG00000266203	1	32086949	32087007	+	59	2
ENSG00000276493	1	32087523	32087813	-	291	0
ENSG00000025800	1;1;1;1;1;1;1;1;1;1;1;1;1;1;1;1;1;1;1;1;1;1;1;1;1;1;1;1;1;1;1;1;1;1;1;1;1;1;1;1;1;1;1;1;1;1	32108038;32108058;32142923;32154588;32154588;32154588;32156853;32156853;32156853;32156862;32157346;32157346;32157346;32157346;32158267;32158267;32158267;32158267;32159400;32159400;32159400;32160615;32160615;32160615;32160619;32161947;32161947;32161947;32161947;32162361;32162361;32162361;32162361;32163235;32163235;32163235;32166105;32166105;32166105;32167169;32167169;32167169;32169882;32169882;321…	32108134;32108134;32143024;32154721;32154721;32154721;32156945;32156927;32156945;32156945;32157445;32157445;32157445;32157445;32158361;32158361;32158361;32158361;32159531;32159531;32159531;32160703;32160703;32160703;32160703;32162046;32162046;32162046;32162046;32162524;32162394;32162524;32162524;32163313;32163313;32163313;32166230;32166230;32166230;32167296;32167296;32167296;32170060;32170060;321…	+;+;+;+;+;+;+;+;+;+;+;+;+;+;+;+;+;+;+;+;+;+;+;+;+;+;+;+;+;+;+;+;+;+;+;+;+;+;+;+;+;+;+;+;+;+	7480	2438
ENSG00000250135	1;1	32170733;32176376	32171206;32176568	+;+	667	0
ENSG00000084652	1;1;1;1;1;1;1;1;1;1;1;1;1;1;1;1;1;1;1;1;1	32179686;32180065;32180314;32181242;32181242;32184525;32184525;32187954;32187954;32190055;32190055;32192311;32192311;32192657;32192657;32193208;32193208;32194065;32194065;32194902;32194902	32179776;32180514;32180514;32181577;32181577;32184616;32184616;32188124;32188124;32190249;32190249;32192430;32192430;32192731;32192731;32193300;32193300;32194160;32194160;32198285;32198285	+;+;+;+;+;+;+;+;+;+;+;+;+;+;+;+;+;+;+;+;+	5103	1248
ENSG00000160050	1;1;1;1;1;1;1;1;1;1;1;1;1;1;1;1;1;1;1;1;1;1;1;1	32200386;32200601;32200633;32200644;32201696;32201913;32201913;32201913;32201913;32202221;32203879;32203879;32203879;32203879;32204186;32204186;32204233;32204598;32204598;32204598;32204598;32205194;32205194;32205194	32200709;32200709;32200709;32200709;32202099;32202099;32202099;32202099;32202099;32203159;32204045;32204045;32204045;32204045;32204379;32204379;32204379;32204620;32204620;32205387;32204620;32205214;32205383;32205387	+;+;+;+;+;+;+;+;+;+;+;+;+;+;+;+;+;+;+;+;+;+;+;+	2818	1274
ENSG00000224066	1;1;1;1;1;1	32204769;32205498;32206115;32206115;32206400;32206613	32205339;32205758;32206185;32206308;32206528;32206814	-;-;-;-;-;-	1357	3
ENSG00000160051	1;1;1;1;1;1;1;1;1;1;1;1;1;1	32205661;32205671;32205671;32206154;32206154;32206154;32206509;32206509;32207002;32207002;32207002;32207240;32207240;32207240	32205723;32205963;32205723;32206761;32206297;32206297;32206761;32206761;32207120;32207120;32207120;32208682;32208548;32208687	+;+;+;+;+;+;+;+;+;+;+;+;+;+	2478	66
ENSG00000222046	1;1;1;1;1;1;1;1;1;1;1;1;1;1;1;1	32209094;32209096;32211272;32211272;32211761;32211761;32212070;32212490;32212754;32212754;32214797;32214797;32215440;32215440;32215802;32215802	32209359;32209359;32211323;32211323;32212636;32211837;32212201;32212636;32212793;32212793;32214932;32214932;32215543;32215543;32216192;32216196	+;+;+;+;+;+;+;+;+;+;+;+;+;+;+;+	1869	4
ENSG00000160055	1;1;1;1;1;1;1;1;1;1;1;1;1;1;1;1;1;1;1;1;1;1;1;1;1;1;1;1;1;1;1;1;1;1;1;1;1;1;1;1;1;1;1;1;1;1;1;1;1;1;1;1;1;1;1;1;1;1;1;1;1;1;1;1;1;1;1;1	32214472;32214477;32214477;32214477;32214478;32215136;32215136;32215136;32215136;32215673;32215673;32215673;32215673;32215847;32216194;32216194;32216194;32216197;32216197;32216200;32216357;32216384;32216384;32216384;32216384;32216589;32216730;32216889;32216889;32216889;32216889;32216889;32217259;32217259;32217259;32217259;32217259;32217259;32217259;32217259;32217259;32217437;32217437;32221131;322…	32215049;32215049;32215049;32214732;32215049;32215795;32215216;32215216;32215548;32215795;32215795;32215795;32217351;32216281;32216281;32216281;32216281;32217351;32216947;32216517;32216947;32216517;32216517;32216517;32216517;32216941;32216947;32216947;32216947;32216947;32216947;32216947;32217351;32217351;32217351;32217427;32217351;32217351;32217351;32217351;32217351;32217577;32217577;32221197;322…	-;-;-;-;-;-;-;-;-;-;-;-;-;-;-;-;-;-;-;-;-;-;-;-;-;-;-;-;-;-;-;-;-;-;-;-;-;-;-;-;-;-;-;-;-;-;-;-;-;-;-;-;-;-;-;-;-;-;-;-;-;-;-;-;-;-;-;-	3571	965
ENSG00000084623	1;1;1;1;1;1;1;1;1;1;1;1;1;1;1;1;1;1;1;1;1;1;1;1;1;1;1;1;1;1;1;1;1;1;1;1;1;1;1;1;1;1;1	32221928;32222358;32222370;32222407;32222437;32222440;32222538;32222538;32222538;32222545;32224034;32224034;32224034;32224034;32224034;32224410;32224410;32224410;32224410;32224410;32226149;32226171;32226171;32226171;32226171;32226403;32226403;32226403;32226403;32228499;32228499;32228499;32228499;32228727;32228727;32228727;32228727;32229135;32229135;32229135;32230927;32230927;32231115	32222032;32222444;32222444;32222444;32222630;32222630;32222630;32222630;32222630;32222630;32224121;32224121;32224121;32224121;32224121;32224475;32224475;32224475;32224475;32224475;32226320;32226320;32226320;32226320;32226295;32226530;32226530;32226472;32226530;32228609;32228609;32228609;32228609;32228816;32228816;32228814;32228816;32229208;32229208;32229208;32231054;32231019;32231604	+;+;+;+;+;+;+;+;+;+;+;+;+;+;+;+;+;+;+;+;+;+;+;+;+;+;+;+;+;+;+;+;+;+;+;+;+;+;+;+;+;+;+	1725	9169
ENSG00000220785	1;1;1;1;1;1;1;1;1;1;1;1;1;1;1;1;1;1;1;1;1;1;1;1;1;1;1;1;1	32231658;32231660;32231660;32231847;32232042;32232042;32232042;32232042;32234036;32234403;32234403;32234704;32234704;32234704;32234952;32234952;32234952;32234952;32239295;32239295;32239869;32239869;32239869;32239891;32240497;32240782;32241137;32241139;32241406	32231969;32231969;32231969;32231969;32232184;32232184;32232184;32232184;32234301;32234623;32234623;32234814;32234814;32234814;32235113;32235113;32235113;32235210;32239425;32239425;32240664;32240422;32240790;32240089;32240665;32240902;32241620;32241247;32241592	-;-;-;-;-;-;-;-;-;-;-;-;-;-;-;-;-;-;-;-;-;-;-;-;-;-;-;-;-	2961	21
ENSG00000183615	1;1	32247233;32248371	32247682;32248856	+;+	936	0
ENSG00000182866	1;1;1;1;1;1;1;1;1;1;1;1;1;1;1;1;1;1;1;1;1;1;1;1;1;1;1;1;1;1;1;1;1;1;1;1;1;1;1;1;1;1;1;1;1;1;1;1;1;1;1;1;1;1;1;1;1;1;1;1;1;1;1;1;1;1;1;1;1;1;1;1;1;1;1;1;1;1;1;1;1;1;1;1;1;1;1;1;1;1;1;1;1;1;1;1;1;1;1;1;1;1;1;1;1;1	32251239;32251239;32251264;32251274;32251275;32251298;32251318;32274111;32274113;32274115;32274121;32274121;32274132;32274304;32274325;32274325;32274325;32274325;32274325;32274325;32274325;32274325;32274325;32274325;32274737;32274737;32274737;32274737;32274737;32274737;32274737;32274737;32274737;32274737;32274737;32274737;32274737;32274993;32274993;32274993;32274993;32274993;32274993;32274993;322…	32251371;32251371;32251371;32251371;32251371;32251371;32251371;32274226;32274226;32274226;32274434;32274434;32274226;32274434;32274434;32274434;32274434;32274434;32274434;32274434;32274434;32274434;32274434;32274434;32274818;32275002;32274818;32275078;32274818;32274818;32274818;32275255;32274818;32275083;32274818;32275083;32274818;32275083;32275083;32275083;32275083;32275083;32275446;32275083;322…	+;+;+;+;+;+;+;+;+;+;+;+;+;+;+;+;+;+;+;+;+;+;+;+;+;+;+;+;+;+;+;+;+;+;+;+;+;+;+;+;+;+;+;+;+;+;+;+;+;+;+;+;+;+;+;+;+;+;+;+;+;+;+;+;+;+;+;+;+;+;+;+;+;+;+;+;+;+;+;+;+;+;+;+;+;+;+;+;+;+;+;+;+;+;+;+;+;+;+;+;+;+;+;+;+;+	3339	0
ENSG00000277617	1	32269338	32269597	-	260	0
ENSG00000252450	1	32286452	32286561	-	110	0
ENSG00000116478	1;1;1;1;1;1;1;1;1;1;1;1;1;1;1;1;1;1;1;1;1;1;1;1;1;1;1;1;1;1;1;1;1;1;1;1;1;1;1;1;1;1;1;1;1;1;1;1;1;1;1;1;1;1;1;1;1;1;1;1;1;1;1	32292086;32292135;32292137;32292140;32292161;32302621;32302621;32302621;32302621;32316665;32316665;32316665;32316665;32316665;32324479;32324479;32324479;32324479;32326939;32326939;32326939;32326939;32326939;32327189;32327274;32327406;32327536;32327536;32327536;32327536;32327536;32329068;32329068;32329068;32329068;32329480;32330149;32330578;32330578;32330578;32330663;32330768;32330768;32330768;323…	32292218;32292218;32292218;32292218;32292218;32302733;32302733;32302733;32302733;32316782;32316782;32316782;32316782;32316782;32324553;32324553;32324553;32324553;32327077;32327445;32327077;32327077;32327077;32327677;32327458;32327458;32327677;32327677;32327677;32327674;32327677;32329160;32329160;32329140;32329160;32330686;32330577;32330686;32330686;32330686;32330686;32330875;32330908;32330908;323…	+;+;+;+;+;+;+;+;+;+;+;+;+;+;+;+;+;+;+;+;+;+;+;+;+;+;+;+;+;+;+;+;+;+;+;+;+;+;+;+;+;+;+;+;+;+;+;+;+;+;+;+;+;+;+;+;+;+;+;+;+;+;+	3963	1505
ENSG00000175130	1;1	32333832;32335947	32335097;32336379	-;-	1699	864
ENSG00000233775	1;1	32349194;32350605	32349821;32350663	-;-	687	0
ENSG00000162526	1;1;1;1;1;1;1;1;1	32351521;32352712;32352729;32353454;32353456;32353456;32362197;32363595;32363595	32351609;32352802;32352802;32353541;32354096;32353541;32362846;32364312;32363779	+;+;+;+;+;+;+;+;+	2191	3
ENSG00000225828	1;1;1;1;1;1;1;1;1;1	32361270;32361271;32361298;32361729;32361730;32361730;32361730;32361958;32361958;32364075	32361535;32361535;32361564;32361876;32361876;32361824;32364223;32362051;32362243;32364278	-;-;-;-;-;-;-;-;-;-	2845	10
ENSG00000160058	1;1;1;1;1;1;1;1;1;1;1;1;1;1;1;1;1;1;1;1;1;1;1;1;1;1;1;1;1;1;1;1;1;1;1;1;1;1;1;1;1;1;1;1;1;1;1;1;1;1;1;1;1;1;1;1;1;1;1;1;1;1;1;1;1;1;1;1;1;1;1;1;1;1;1;1;1;1;1;1;1;1;1;1;1;1;1;1;1;1;1;1;1;1;1;1;1;1;1;1;1;1;1;1;1;1;1;1;1;1;1;1	32365103;32365113;32365171;32366296;32366301;32366477;32368025;32368033;32368447;32368447;32368447;32368447;32368447;32369230;32374693;32376262;32376262;32376262;32376262;32376262;32376262;32376262;32376630;32376687;32377970;32377970;32377970;32377970;32377970;32377970;32377970;32377970;32377970;32378215;32378215;32378215;32378215;32378215;32378215;32378215;32378215;32378215;32378227;32378724;323…	32366654;32366654;32368550;32366654;32366654;32366654;32368550;32368550;32368550;32368550;32368550;32368550;32368550;32369338;32374782;32376741;32376741;32376741;32376741;32376741;32376741;32376741;32376741;32376741;32378048;32378048;32378048;32378048;32378048;32378048;32378048;32378048;32378048;32378283;32378283;32378283;32378283;32378283;32378283;32378283;32378283;32378283;32378283;32378839;323…	-;-;-;-;-;-;-;-;-;-;-;-;-;-;-;-;-;-;-;-;-;-;-;-;-;-;-;-;-;-;-;-;-;-;-;-;-;-;-;-;-;-;-;-;-;-;-;-;-;-;-;-;-;-;-;-;-;-;-;-;-;-;-;-;-;-;-;-;-;-;-;-;-;-;-;-;-;-;-;-;-;-;-;-;-;-;-;-;-;-;-;-;-;-;-;-;-;-;-;-;-;-;-;-;-;-;-;-;-;-;-;-	6271	1560
ENSG00000224333	1	32402109	32403115	-	1007	0
ENSG00000270850	1	32421979	32422319	+	341	0
ENSG00000229259	1;1;1;1	32423214;32424460;32426069;32426616	32423673;32425243;32426451;32426789	-;-;-;-	1801	0
ENSG00000263529	1	32457835	32458135	+	301	0
ENSG00000254553	1;1;1;1;1;1;1;1;1;1	32465057;32470584;32480891;32485101;32536113;32536485;32553459;32592931;32595054;32600087	32465105;32471615;32481069;32485332;32536205;32536564;32553540;32593754;32595223;32600792	+;+;+;+;+;+;+;+;+;+	3447	5
ENSG00000273274	1;1;1;1	32465069;32470584;32480891;32485101	32465105;32471615;32481069;32496686	+;+;+;+	12834	113
ENSG00000160062	1;1;1;1;1;1;1;1;1;1	32539427;32539429;32553459;32553459;32592931;32592931;32595054;32595054;32600087;32600268	32539572;32539572;32553540;32553540;32593754;32593754;32595223;32595223;32605939;32600990	+;+;+;+;+;+;+;+;+;+	7075	65
ENSG00000176261	1;1;1;1;1;1;1;1;1;1;1;1;1;1;1;1;1;1;1;1;1;1;1;1;1;1;1;1;1;1;1;1;1;1;1;1;1;1;1;1;1;1;1;1;1;1;1;1;1;1;1;1;1;1;1;1;1;1;1;1;1;1;1;1;1;1;1;1;1;1;1;1;1;1;1;1	32600172;32620820;32621311;32621604;32621830;32621830;32621830;32621830;32621830;32621841;32621858;32627508;32627508;32627508;32627508;32627508;32627508;32627508;32627508;32627508;32627508;32627572;32631825;32631827;32631827;32631827;32631827;32631827;32631827;32631827;32631827;32631827;32632208;32633262;32633645;32633645;32633645;32633645;32633645;32633645;32633645;32633645;32633645;32633645;326…	32600350;32621948;32621948;32621948;32621948;32621948;32621948;32621948;32621948;32621948;32621948;32627544;32627544;32627544;32627544;32627544;32627544;32627544;32627544;32627544;32627544;32627865;32631879;32631879;32631879;32631879;32631879;32631879;32632058;32631879;32631879;32631879;32632345;32633354;32633727;32633727;32633727;32633727;32633727;32633727;32633727;32633727;32633727;32633727;326…	-;-;-;-;-;-;-;-;-;-;-;-;-;-;-;-;-;-;-;-;-;-;-;-;-;-;-;-;-;-;-;-;-;-;-;-;-;-;-;-;-;-;-;-;-;-;-;-;-;-;-;-;-;-;-;-;-;-;-;-;-;-;-;-;-;-;-;-;-;-;-;-;-;-;-;-	3531	1648
ENSG00000200591	1	32639951	32640052	+	102	0
ENSG00000162521	1;1;1;1;1;1;1;1;1;1;1;1;1;1;1;1;1;1;1;1;1;1;1;1;1;1;1;1;1;1;1;1;1;1;1;1;1;1;1;1;1;1;1;1;1;1;1;1;1;1;1;1;1;1;1;1;1;1;1;1;1;1;1;1;1;1;1;1;1;1;1;1;1;1;1;1;1;1;1;1;1;1;1;1;1;1;1;1;1;1;1;1;1;1;1;1;1;1;1;1;1;1;1;1;1;1;1;1;1;1;1;1;1;1;1;1;1;1;1;1;1;1;1;1;1;1;1	32651142;32651148;32651178;32651210;32651214;32651217;32651217;32651218;32651226;32651234;32651278;32651356;32651485;32651487;32651914;32651914;32651914;32651914;32651914;32651914;32651914;32651914;32651914;32651914;32651914;32651914;32651914;32651917;32657427;32657427;32657427;32657427;32657427;32657427;32657427;32657427;32657427;32662246;32668225;32668225;32668225;32668225;32668225;32668225;326…	32651322;32651322;32651322;32651322;32651322;32651322;32651322;32651322;32651322;32651322;32651322;32651432;32651822;32651715;32652061;32652061;32652061;32652061;32652506;32652061;32652061;32652061;32652061;32652061;32652061;32652061;32652061;32652061;32657572;32657572;32657572;32657572;32657674;32657572;32657572;32657572;32657572;32662337;32668281;32668398;32668337;32668398;32668579;32668398;326…	+;+;+;+;+;+;+;+;+;+;+;+;+;+;+;+;+;+;+;+;+;+;+;+;+;+;+;+;+;+;+;+;+;+;+;+;+;+;+;+;+;+;+;+;+;+;+;+;+;+;+;+;+;+;+;+;+;+;+;+;+;+;+;+;+;+;+;+;+;+;+;+;+;+;+;+;+;+;+;+;+;+;+;+;+;+;+;+;+;+;+;+;+;+;+;+;+;+;+;+;+;+;+;+;+;+;+;+;+;+;+;+;+;+;+;+;+;+;+;+;+;+;+;+;+;+;+	9470	8222
ENSG00000162520	1;1;1;1;1;1;1;1;1;1;1;1;1	32680360;32681491;32684010;32684258;32684258;32694865;32694865;32695565;32695623;32702608;32702608;32702950;32703508	32681860;32681860;32684089;32684382;32684382;32696044;32696044;32696044;32696044;32702756;32703119;32703079;32703596	-;-;-;-;-;-;-;-;-;-;-;-;-	3487	24
ENSG00000224409	1;1	32717734;32725078	32717968;32725237	-;-	395	1
ENSG00000162522	1;1;1;1;1;1;1;1;1;1;1;1;1;1;1;1;1;1;1;1;1;1;1;1;1;1;1;1;1;1	32741885;32754019;32754021;32765634;32765667;32767787;32767787;32767787;32767787;32767787;32768062;32768062;32768062;32768062;32768062;32768652;32768652;32768652;32768652;32768652;32769673;32769673;32769673;32769880;32769880;32769880;32772865;32772865;32772865;32772865	32742189;32754180;32754180;32765827;32765827;32767957;32767957;32767957;32767957;32767957;32768117;32768117;32768117;32768117;32768117;32768775;32768775;32768775;32768946;32768775;32769786;32769786;32769786;32772441;32772441;32772441;32774970;32773197;32774970;32774970	+;+;+;+;+;+;+;+;+;+;+;+;+;+;+;+;+;+;+;+;+;+;+;+;+;+;+;+;+;+	5965	120
ENSG00000134684	1;1;1;1;1;1;1;1;1;1;1;1;1;1;1;1;1;1;1;1;1;1;1;1;1;1;1;1;1;1;1;1;1;1;1;1;1;1;1;1;1;1;1;1;1;1;1;1;1;1;1;1;1;1;1;1;1;1;1;1	32775237;32775239;32775244;32775681;32775991;32779382;32779382;32779382;32779382;32779382;32780085;32780085;32780085;32780085;32780251;32781048;32781048;32781048;32781048;32781048;32781129;32782404;32782404;32782404;32782404;32786362;32786362;32786362;32786370;32786940;32786940;32786940;32786940;32790653;32791162;32791162;32791162;32791162;32797592;32797592;32797763;32797763;32797763;32797763;327…	32776091;32776091;32776091;32776091;32776091;32779523;32779523;32780711;32779523;32779523;32780278;32780278;32780278;32780278;32780278;32781127;32781145;32781145;32781145;32782103;32781145;32782539;32782539;32783755;32782539;32786447;32786734;32786447;32786447;32787075;32787075;32787075;32787075;32791254;32791254;32791254;32791254;32791254;32797638;32797638;32797843;32798214;32797843;32797843;327…	-;-;-;-;-;-;-;-;-;-;-;-;-;-;-;-;-;-;-;-;-;-;-;-;-;-;-;-;-;-;-;-;-;-;-;-;-;-;-;-;-;-;-;-;-;-;-;-;-;-;-;-;-;-;-;-;-;-;-;-	8212	4316
ENSG00000116497	1;1;1;1;1;1;1;1;1;1;1;1;1;1;1;1;1;1;1;1;1;1;1;1;1;1;1;1;1;1;1;1;1;1;1;1;1;1;1;1;1;1;1;1;1;1;1;1;1;1;1;1;1;1;1;1;1;1;1;1;1	32816767;32817442;32817555;32817557;32817575;32817592;32817653;32817655;32817656;32817699;32817738;32818525;32818525;32820547;32824897;32825313;32825313;32825313;32825313;32825313;32825313;32825313;32825313;32826098;32826098;32826098;32826098;32826098;32826098;32826098;32826098;32826098;32826098;32827993;32827993;32827993;32827996;32829964;32829964;32829964;32829964;32834034;32834034;32834865;328…	32816982;32817599;32817689;32817689;32817689;32817689;32817689;32817689;32817689;32817846;32817846;32818835;32818832;32820599;32825429;32825429;32825485;32825429;32825429;32825429;32825429;32825429;32825429;32826115;32826538;32826613;32826460;32826930;32826930;32826223;32826930;32826489;32826930;32828081;32828081;32828081;32828081;32830067;32830067;32830067;32830067;32834061;32834061;32837178;328…	+;+;+;+;+;+;+;+;+;+;+;+;+;+;+;+;+;+;+;+;+;+;+;+;+;+;+;+;+;+;+;+;+;+;+;+;+;+;+;+;+;+;+;+;+;+;+;+;+;+;+;+;+;+;+;+;+;+;+;+;+	9194	980
ENSG00000160097	1;1;1;1;1;1;1;1;1;1;1;1;1;1;1;1;1;1;1	32862268;32862268;32862268;32862781;32863556;32864449;32864664;32864664;32864664;32867753;32867753;32868190;32868190;32868882;32868882;32870653;32870874;32872394;32872394	32864299;32862339;32863776;32863016;32863906;32864797;32864797;32864719;32864717;32867842;32867842;32868388;32868388;32868993;32868997;32870813;32870976;32872482;32872480	-;-;-;-;-;-;-;-;-;-;-;-;-;-;-;-;-;-;-	3139	132
ENSG00000121905	1;1;1;1;1;1;1;1;1;1;1;1;1;1;1	32885994;32886082;32886435;32886462;32888878;32888878;32893524;32893524;32893524;32893524;32893524;32893765;32893765;32893765;32898045	32886119;32886119;32886515;32886515;32889276;32889276;32893629;32893629;32893629;32893629;32893629;32894143;32894646;32894063;32898441	+;+;+;+;+;+;+;+;+;+;+;+;+;+;+	1991	0
ENSG00000121900	1;1;1;1;1;1;1;1;1;1;1;1;1;1;1;1;1;1;1;1;1;1;1;1;1;1;1;1;1	32894594;32894595;32894595;32894741;32894846;32895305;32895305;32895305;32895305;32895305;32895305;32895555;32895555;32895555;32895555;32895555;32895910;32895910;32895910;32896098;32897723;32898126;32898126;32898126;32898126;32901223;32901223;32901223;32901223	32894879;32894879;32894879;32894879;32894879;32895439;32895439;32895439;32895439;32895439;32895587;32895743;32895743;32895644;32895644;32895743;32895969;32895969;32895969;32896285;32897756;32898319;32898319;32898319;32898319;32901438;32901352;32901389;32901358	-;-;-;-;-;-;-;-;-;-;-;-;-;-;-;-;-;-;-;-;-;-;-;-;-;-;-;-;-	1417	26
ENSG00000116514	1;1;1;1;1;1;1;1;1;1;1;1;1;1;1;1;1;1;1;1;1;1;1;1;1;1;1	32936445;32936454;32936668;32938397;32938397;32938397;32942252;32942252;32942252;32944019;32944019;32944019;32945514;32945514;32945514;32946402;32946402;32946402;32948222;32948222;32948222;32949569;32949569;32949569;32964051;32964051;32964051	32937259;32937309;32937259;32938528;32938528;32938528;32942459;32942459;32942459;32944159;32944159;32944159;32945628;32945628;32945628;32946564;32946564;32946564;32948363;32948363;32948366;32949774;32949774;32949774;32964685;32964685;32964685	-;-;-;-;-;-;-;-;-;-;-;-;-;-;-;-;-;-;-;-;-;-;-;-;-;-;-	2610	55
ENSG00000278966	1;1	32973553;32973667	32974463;32974041	+;+	911	7
ENSG00000217644	1	32979947	32980472	+	526	0
ENSG00000239670	1;1	32986952;32988044	32987624;32988233	+;+	863	3
ENSG00000236065	1;1	32987075;33031035	32987319;33032469	+;+	1680	5
ENSG00000004455	1;1;1;1;1;1;1;1;1;1;1;1;1;1;1;1;1;1;1;1;1;1;1;1;1;1;1;1;1;1;1;1;1;1;1;1;1;1;1;1;1;1;1;1;1;1;1;1;1;1;1;1;1;1;1;1;1;1;1;1;1;1;1;1;1;1;1;1;1;1	33007940;33007984;33010478;33010519;33010631;33010755;33011448;33012074;33012074;33012074;33013044;33013044;33013207;33013207;33013207;33013207;33013207;33013207;33014365;33014483;33014522;33014522;33014522;33014522;33014522;33014522;33014522;33019683;33021367;33021367;33021367;33021367;33021367;33021367;33021367;33021593;33021593;33021593;33021593;33021593;33021593;33021593;33021593;33021593;330…	33010833;33010833;33010833;33010833;33010833;33010833;33011710;33012122;33012122;33012357;33013402;33013402;33013402;33013402;33013287;33013402;33013402;33013402;33014594;33014594;33014594;33014594;33014594;33014594;33014594;33014594;33014594;33020161;33021461;33021461;33021461;33021461;33021461;33021461;33021461;33021703;33021690;33021703;33021703;33021703;33021703;33021703;33021703;33021703;330…	-;-;-;-;-;-;-;-;-;-;-;-;-;-;-;-;-;-;-;-;-;-;-;-;-;-;-;-;-;-;-;-;-;-;-;-;-;-;-;-;-;-;-;-;-;-;-;-;-;-;-;-;-;-;-;-;-;-;-;-;-;-;-;-;-;-;-;-;-;-	5727	4788
ENSG00000276645	1	33029232	33029576	-	345	0
ENSG00000142920	1;1;1;1;1;1;1;1;1;1;1;1;1;1;1;1;1;1;1;1;1;1;1;1;1;1;1;1;1;1;1;1;1;1;1;1;1;1;1;1;1;1;1;1;1;1;1;1;1;1;1;1;1;1;1;1;1;1;1;1;1;1;1;1;1;1;1;1;1;1;1;1;1;1;1;1;1;1;1;1;1;1;1;1;1;1;1;1;1;1;1;1;1;1;1;1;1;1;1;1;1;1;1;1;1;1;1;1;1;1;1;1;1;1;1;1;1;1;1;1;1;1;1	33081104;33081113;33081148;33081150;33081155;33081155;33081161;33081163;33081164;33081165;33081167;33081169;33081176;33081388;33081388;33081388;33081388;33081388;33081391;33081391;33081391;33081391;33081601;33081659;33082178;33082178;33082178;33082178;33082178;33082178;33082178;33082250;33082250;33082906;33083018;33083063;33083954;33083954;33083954;33083954;33083954;33083954;33083954;33083954;330…	33081294;33081294;33081508;33081294;33081508;33081508;33081294;33081294;33081294;33081508;33081294;33081294;33081294;33081508;33081508;33081508;33081508;33081508;33081508;33081508;33081508;33081508;33081812;33084127;33082354;33082354;33082354;33082354;33083142;33082354;33082354;33082354;33082354;33084127;33083142;33083142;33084127;33084127;33084127;33084127;33084127;33084127;33084127;33084127;330…	+;+;+;+;+;+;+;+;+;+;+;+;+;+;+;+;+;+;+;+;+;+;+;+;+;+;+;+;+;+;+;+;+;+;+;+;+;+;+;+;+;+;+;+;+;+;+;+;+;+;+;+;+;+;+;+;+;+;+;+;+;+;+;+;+;+;+;+;+;+;+;+;+;+;+;+;+;+;+;+;+;+;+;+;+;+;+;+;+;+;+;+;+;+;+;+;+;+;+;+;+;+;+;+;+;+;+;+;+;+;+;+;+;+;+;+;+;+;+;+;+;+;+	6559	124
ENSG00000278997	1	33141871	33143230	-	1360	0
ENSG00000116525	1;1;1;1;1;1;1;1;1;1;1;1;1;1;1;1	33145402;33146702;33158253;33158253;33159688;33159688;33159692;33165471;33165471;33165471;33176408;33181025;33181025;33181255;33181994;33181994	33147727;33147727;33158368;33158368;33159944;33159944;33159944;33165566;33165566;33165566;33176550;33181421;33181666;33181494;33182059;33182053	-;-;-;-;-;-;-;-;-;-;-;-;-;-;-;-	3646	33
ENSG00000279179	1	33162851	33166298	+	3448	2
ENSG00000160094	1;1;1;1;1;1;1;1;1;1;1;1;1;1;1;1;1;1;1;1;1;1;1;1;1;1	33256545;33256573;33256619;33270487;33270487;33270575;33275214;33276100;33276100;33276100;33276348;33276348;33276348;33280124;33280124;33280124;33280350;33281587;33281587;33281587;33294937;33294937;33295147;33295147;33298930;33298930	33256654;33256654;33256654;33270612;33270612;33270612;33275248;33276163;33276163;33276163;33276594;33276594;33276594;33280457;33280457;33280414;33280457;33281973;33281811;33281811;33295015;33295015;33295305;33295305;33300719;33300719	+;+;+;+;+;+;+;+;+;+;+;+;+;+;+;+;+;+;+;+;+;+;+;+;+;+	3331	177
ENSG00000270115	1	33261212	33261680	+	469	2
ENSG00000184389	1;1;1;1;1	33306766;33312052;33312501;33312807;33321076	33307453;33312189;33312590;33312890;33321098	-;-;-;-;-	1023	0
ENSG00000225313	1;1;1;1;1;1;1;1;1;1;1;1;1;1;1;1;1;1;1;1;1;1;1;1;1;1	33307348;33307366;33307370;33307370;33307371;33313324;33313516;33314065;33314510;33314690;33325153;33325180;33325180;33325180;33325180;33325180;33325621;33325621;33325628;33325628;33325628;33333248;33345140;33346927;33347673;33349068	33307437;33307437;33307449;33307449;33307449;33313717;33313717;33314823;33314823;33314823;33325898;33325467;33325903;33325401;33325955;33325898;33326043;33326410;33325771;33325771;33325771;33333654;33345832;33346973;33347849;33349245	+;+;+;+;+;+;+;+;+;+;+;+;+;+;+;+;+;+;+;+;+;+;+;+;+;+	4015	9
ENSG00000134686	1;1;1;1;1;1;1;1;1;1;1;1;1;1;1;1;1;1;1;1;1;1;1;1;1;1;1;1;1;1;1;1;1;1;1;1;1;1;1;1;1;1;1;1;1;1;1;1;1;1;1;1;1;1;1;1;1;1;1;1;1;1;1;1;1;1;1;1;1;1;1;1;1;1;1;1;1;1;1;1;1;1;1;1;1;1	33323623;33323626;33323626;33323626;33323626;33324689;33325795;33328870;33328870;33328870;33328870;33328870;33328870;33330071;33330071;33330071;33330071;33330071;33330071;33330071;33330071;33331348;33331348;33331348;33331348;33331348;33331348;33331348;33331348;33331364;33331625;33332275;33332275;33332275;33332275;33332275;33332275;33332275;33332275;33332275;33332393;33333844;33334090;33334090;333…	33325019;33325019;33325019;33325019;33325019;33325019;33325961;33329146;33329146;33329146;33329146;33329146;33329146;33330212;33330212;33330212;33330212;33330212;33330212;33330212;33330212;33331462;33331462;33331462;33331462;33331462;33331462;33331462;33331462;33331462;33331699;33332404;33332404;33332404;33332404;33332404;33332404;33332404;33332404;33332404;33332492;33333932;33334292;33334292;333…	-;-;-;-;-;-;-;-;-;-;-;-;-;-;-;-;-;-;-;-;-;-;-;-;-;-;-;-;-;-;-;-;-;-;-;-;-;-;-;-;-;-;-;-;-;-;-;-;-;-;-;-;-;-;-;-;-;-;-;-;-;-;-;-;-;-;-;-;-;-;-;-;-;-;-;-;-;-;-;-;-;-;-;-;-;-	5063	133
ENSG00000222112	1	33336566	33336864	-	299	3
ENSG00000233246	1;1;1	33350352;33358861;33363066	33350447;33359074;33363245	+;+;+	490	4
ENSG00000234512	1	33466249	33468954	+	2706	0
ENSG00000121903	1;1;1;1;1;1;1;1;1;1;1;1;1;1;1;1	33472645;33472651;33472660;33479179;33479179;33479179;33488465;33488465;33488465;33489115;33489115;33489518;33491025;33491025;33493187;33494218	33472687;33472691;33472691;33479705;33479705;33479705;33488651;33488651;33488651;33489245;33489191;33489602;33492636;33491702;33493615;33496507	+;+;+;+;+;+;+;+;+;+;+;+;+;+;+;+	5308	76
ENSG00000235907	1	33512008	33512743	-	736	1
ENSG00000121904	1;1;1;1;1;1;1;1;1;1;1;1;1;1;1;1;1;1;1;1;1;1;1;1;1;1;1;1;1;1;1;1;1;1;1;1;1;1;1;1;1;1;1;1;1;1;1;1;1;1;1;1;1;1;1;1;1;1;1;1;1;1;1;1;1;1;1;1;1;1;1;1;1;1;1;1;1;1;1;1;1;1;1;1;1;1;1;1;1;1;1;1;1;1;1;1;1;1;1;1;1;1;1;1;1;1;1;1;1;1;1;1;1;1;1;1;1;1;1;1;1;1;1;1;1;1;1;1;1;1;1;1;1;1;1;1;1;1;1;1;1;1;1;1;1;1;1;1;1;1;1;1;1;1;1;1;1;1;1;1;1;1;1;1;1;1;1;1;1;1;1;1;1;1;1;1;1;1;1;1;1;1;1;1;1;1;1;1;1;1;1;1;1;1;1;1;1;1;1;1…	33513999;33513999;33513999;33514009;33519465;33519465;33519465;33519465;33519812;33519812;33519812;33519812;33521463;33521463;33521463;33521463;33523307;33523307;33523307;33523307;33524882;33524882;33524882;33524882;33527196;33527196;33527196;33527196;33533050;33533050;33533050;33533050;33533796;33533796;33533796;33533796;33537022;33537022;33537022;33537022;33537436;33537436;33537436;33537436;335…	33516570;33516570;33516570;33516570;33519677;33519677;33519677;33519677;33519950;33519950;33519950;33519950;33521550;33521550;33521550;33521550;33523419;33523419;33523419;33523419;33525043;33525043;33525043;33525043;33527258;33527258;33527258;33527258;33533229;33533229;33533229;33533229;33533907;33533907;33533907;33533907;33537095;33537095;33537095;33537095;33537609;33537609;33537609;33537609;335…	-;-;-;-;-;-;-;-;-;-;-;-;-;-;-;-;-;-;-;-;-;-;-;-;-;-;-;-;-;-;-;-;-;-;-;-;-;-;-;-;-;-;-;-;-;-;-;-;-;-;-;-;-;-;-;-;-;-;-;-;-;-;-;-;-;-;-;-;-;-;-;-;-;-;-;-;-;-;-;-;-;-;-;-;-;-;-;-;-;-;-;-;-;-;-;-;-;-;-;-;-;-;-;-;-;-;-;-;-;-;-;-;-;-;-;-;-;-;-;-;-;-;-;-;-;-;-;-;-;-;-;-;-;-;-;-;-;-;-;-;-;-;-;-;-;-;-;-;-;-;-;-;-;-;-;-;-;-;-;-;-;-;-;-;-;-;-;-;-;-;-;-;-;-;-;-;-;-;-;-;-;-;-;-;-;-;-;-;-;-;-;-;-;-;-;-;-;-;-;-…	18157	20
ENSG00000227000	1	33838523	33840140	+	1618	2
ENSG00000176256	1;1;1;1;1;1;1;1;1;1;1	33860475;33860500;33861205;33862181;33862473;33862865;33862865;33862865;33863263;33864077;33864263	33860890;33860890;33861338;33862211;33862525;33863069;33864791;33864791;33863463;33864177;33864791	+;+;+;+;+;+;+;+;+;+;+	2561	1
ENSG00000231163	1;1;1;1;1;1;1;1;1;1;1;1;1;1;1;1;1;1;1;1;1;1	33868953;33869203;33870197;33870226;33870226;33870551;33870872;33870872;33870872;33870872;33873545;33873548;33873548;33873602;33875466;33875466;33878170;33878170;33882163;33884570;33885086;33885086	33869049;33869337;33870494;33870424;33870424;33871008;33871008;33871008;33871008;33871008;33873708;33873647;33873767;33873811;33875592;33875592;33878350;33878350;33882234;33884814;33885423;33885458	+;+;+;+;+;+;+;+;+;+;+;+;+;+;+;+;+;+;+;+;+;+	2253	0
ENSG00000142698	1;1;1;1;1;1;1;1;1;1;1;1;1;1	34166883;34177670;34197225;34197225;34200772;34200772;34202084;34202084;34208157;34208157;34212210;34212210;34218686;34218686	34167171;34178109;34197913;34197913;34201032;34201032;34202259;34202259;34208234;34208234;34212406;34212406;34219131;34219131	+;+;+;+;+;+;+;+;+;+;+;+;+;+	2576	0
ENSG00000270241	1	34276859	34277292	-	434	0
ENSG00000207941	1	34669599	34669694	-	96	0
ENSG00000163866	1;1;1;1;1;1;1;1;1;1;1;1;1;1;1;1	34712737;34716169;34718268;34852669;34855050;34855169;34855349;34855689;34855771;34856556;34857186;34858840;34859455;34859652;34859677;34859677	34714620;34716489;34718409;34855982;34855982;34855982;34855982;34855982;34855982;34856739;34859069;34859045;34859717;34859755;34859816;34859735	-;-;-;-;-;-;-;-;-;-;-;-;-;-;-;-	8091	1796
ENSG00000189280	1;1	34755047;34757307	34755195;34758512	+;+	1355	0
ENSG00000189433	1;1	34759741;34760933	34759788;34763724	+;+	2840	3
ENSG00000255811	1;1	34761426;34787988	34761875;34788097	-;-	560	0
ENSG00000188910	1;1;1;1	34781189;34782278;34784738;34784738	34781778;34782442;34786369;34786364	+;+;+;+	2387	2
ENSG00000187513	1;1;1;1	34792998;34792999;34794102;34794197	34793068;34793068;34795090;34795747	+;+;+;+	1717	7
ENSG00000230163	1;1	34850694;34851292	34851149;34851555	+;+	720	10
ENSG00000116544	1;1;1;1;1;1;1;1;1;1;1;1;1;1;1;1;1;1;1;1;1;1;1;1;1	34865436;34865436;34867048;34867048;34867536;34867536;34868605;34868605;34884978;34884978;34885478;34885478;34886072;34886072;34899669;34899669;34900068;34900068;34904277;34904277;34905165;34907355;34907355;34925374;34929451	34866301;34866301;34867191;34867191;34867627;34867627;34869089;34869089;34885063;34885063;34885791;34885791;34886285;34886285;34899741;34899741;34900273;34900273;34905383;34905434;34905434;34907437;34907437;34925494;34929585	-;-;-;-;-;-;-;-;-;-;-;-;-;-;-;-;-;-;-;-;-;-;-;-;-	3977	0
ENSG00000241014	1;1;1;1;1	34974356;34975699;34977931;34978678;34985198	34977402;34977402;34978084;34978706;34985313	-;-;-;-;-	3346	7
ENSG00000271741	1;1;1;1;1;1;1;1;1;1;1;1;1;1;1;1;1	34981533;34983767;34992234;35003968;35005132;35006951;35008752;35010447;35010758;35011890;35012431;35014697;35014988;35019353;35020383;35030547;35031631	34982119;34983947;34992387;35004005;35005272;35007098;35008924;35010597;35011036;35012005;35012581;35014888;35015162;35019602;35020467;35030713;35031741	-;-;-;-;-;-;-;-;-;-;-;-;-;-;-;-;-	3099	3
ENSG00000243749	1;1;1	34981535;34983767;34985198	34982119;34983947;34985353	-;-;-	922	82
ENSG00000163867	1;1;1;1;1;1;1;1;1;1;1;1;1;1;1;1;1;1;1;1;1;1;1;1;1;1;1;1;1;1;1;1;1;1;1;1;1;1;1;1;1;1;1;1;1;1;1;1;1;1;1;1;1;1;1;1;1;1	34986165;34986980;34992234;34992234;35003865;35003968;35003968;35005132;35005132;35005132;35006951;35006951;35006951;35008752;35008752;35008752;35010447;35010447;35010547;35010758;35010758;35011890;35011890;35011890;35012431;35012431;35012431;35014697;35014697;35014866;35014988;35014988;35014988;35017244;35017250;35018513;35019353;35019353;35020383;35020383;35020383;35020383;35020383;35020383;350…	34990311;34988935;34992387;34992387;35004005;35004005;35004005;35005272;35005272;35005272;35007098;35007098;35007098;35008792;35008924;35008924;35010597;35010597;35011036;35011036;35011036;35012005;35012005;35012005;35012456;35012581;35012581;35014888;35014888;35014888;35015162;35015162;35015162;35019602;35019602;35019602;35019602;35019602;35020467;35020467;35020467;35020467;35020467;35020467;350…	-;-;-;-;-;-;-;-;-;-;-;-;-;-;-;-;-;-;-;-;-;-;-;-;-;-;-;-;-;-;-;-;-;-;-;-;-;-;-;-;-;-;-;-;-;-;-;-;-;-;-;-;-;-;-;-;-;-	9591	516
ENSG00000233940	1;1	35053468;35059040	35053713;35059271	+;+	478	0
ENSG00000197056	1;1;1;1;1;1;1;1;1;1;1;1;1;1;1;1;1;1;1;1;1;1;1;1;1;1;1;1;1;1;1;1;1;1;1;1;1;1;1;1;1;1;1;1;1;1;1;1;1;1;1;1;1;1;1;1;1;1;1;1;1;1;1;1;1;1;1;1;1;1;1;1;1;1;1;1;1;1;1;1	35059786;35059786;35078994;35078994;35079367;35079382;35079386;35079391;35079391;35079391;35093239;35093320;35093394;35093914;35093914;35093914;35093914;35093914;35093914;35093914;35095819;35095819;35095819;35095819;35095819;35095819;35095819;35095819;35095819;35097317;35097317;35097317;35097317;35097317;35097317;35097317;35097317;35097317;35104243;35104295;35104295;35104295;35104295;35104295;351…	35059925;35059925;35079219;35079219;35079442;35079442;35079442;35079442;35079442;35079442;35093441;35093441;35093441;35094083;35094083;35094083;35094009;35094083;35094083;35094083;35095891;35095891;35095891;35095891;35095891;35095891;35095891;35095891;35095891;35097478;35097566;35097566;35097566;35097594;35097566;35097566;35097566;35097566;35104469;35104469;35104469;35104469;35104469;35104469;351…	+;+;+;+;+;+;+;+;+;+;+;+;+;+;+;+;+;+;+;+;+;+;+;+;+;+;+;+;+;+;+;+;+;+;+;+;+;+;+;+;+;+;+;+;+;+;+;+;+;+;+;+;+;+;+;+;+;+;+;+;+;+;+;+;+;+;+;+;+;+;+;+;+;+;+;+;+;+;+;+	4828	184
ENSG00000228348	1	35122022	35122484	+	463	0
ENSG00000116560	1;1;1;1;1;1;1;1;1;1;1;1;1;1;1;1;1;1;1;1;1;1;1;1;1;1;1;1;1;1;1;1;1;1;1;1;1;1;1;1;1;1;1;1;1;1;1	35176378;35176378;35176378;35176378;35176380;35176380;35176380;35176380;35177209;35177319;35177319;35177319;35177319;35177319;35177319;35177319;35177319;35177989;35177989;35177989;35177989;35177989;35177989;35177989;35177989;35178665;35181135;35181135;35182932;35187001;35187001;35187001;35187203;35187203;35187203;35187973;35187973;35187973;35189003;35189003;35189186;35189186;35190498;35190498;351…	35176474;35176471;35176474;35176474;35176471;35176471;35176474;35176471;35177399;35177399;35177399;35177399;35177399;35177399;35177399;35177399;35177661;35178136;35178036;35178036;35179246;35178036;35178036;35178036;35180645;35179105;35181606;35181344;35184593;35187122;35187122;35187122;35187251;35187251;35187251;35188090;35188090;35188042;35189087;35189087;35189382;35189382;35190593;35190574;351…	-;-;-;-;-;-;-;-;-;-;-;-;-;-;-;-;-;-;-;-;-;-;-;-;-;-;-;-;-;-;-;-;-;-;-;-;-;-;-;-;-;-;-;-;-;-;-	7426	783
ENSG00000201868	1	35195969	35196062	+	94	0
ENSG00000146463	1;1;1;1;1;1;1;1;1;1;1;1;1;1;1;1;1;1;1;1;1;1;1;1;1;1;1;1;1;1;1;1;1;1;1;1;1;1;1;1;1;1;1;1;1;1;1;1;1;1;1;1;1;1;1;1;1;1;1;1;1;1;1;1;1;1;1;1;1	35268967;35269033;35295927;35325360;35325360;35358925;35358925;35361194;35361619;35361705;35361717;35370029;35370029;35370029;35370372;35370372;35370372;35381259;35381259;35381546;35381546;35385442;35386074;35387003;35387003;35387454;35387454;35388910;35388910;35389948;35389948;35392212;35392212;35392647;35392647;35392680;35393595;35393595;35393595;35396552;35396552;35396555;35397052;35397377;353…	35269085;35269085;35295988;35325405;35325405;35359229;35359446;35361255;35361789;35361789;35361789;35370113;35370113;35370113;35370853;35370627;35370627;35381433;35381433;35381758;35381758;35385592;35386189;35387278;35387278;35387604;35387604;35389082;35389082;35390098;35390098;35392352;35392352;35392684;35392684;35392684;35393739;35393739;35393739;35396670;35396670;35396670;35397123;35397462;353…	+;+;+;+;+;+;+;+;+;+;+;+;+;+;+;+;+;+;+;+;+;+;+;+;+;+;+;+;+;+;+;+;+;+;+;+;+;+;+;+;+;+;+;+;+;+;+;+;+;+;+;+;+;+;+;+;+;+;+;+;+;+;+;+;+;+;+;+;+	7647	1228
ENSG00000240374	1	35292196	35292498	-	303	1
ENSG00000201542	1	35310274	35310425	+	152	0
ENSG00000229994	1	35350722	35351607	+	886	129
ENSG00000227409	1;1	35358822;35365966	35359168;35366077	-;-	459	0
ENSG00000278702	1	35399997	35400319	+	323	0
ENSG00000142687	1;1;1;1;1;1;1;1;1;1;1;1;1;1;1;1;1;1;1;1;1;1;1;1;1;1;1;1;1;1;1;1;1;1;1;1;1;1;1;1;1;1;1;1;1;1;1;1;1;1;1;1;1;1;1;1;1;1;1;1;1;1;1;1;1;1;1;1;1;1;1;1;1;1;1;1;1;1;1;1;1;1;1;1;1;1;1;1;1;1;1;1;1;1;1;1;1;1;1;1;1;1;1;1;1;1;1;1;1;1;1;1;1;1;1;1;1;1;1;1;1;1;1;1;1;1;1;1;1;1;1;1;1;1;1;1;1;1;1;1;1;1;1	35433490;35434105;35434965;35435304;35438542;35441047;35441047;35441047;35441047;35442246;35442246;35442246;35442246;35442246;35442267;35442906;35442906;35442906;35442906;35442906;35442906;35443262;35444036;35444161;35444161;35444161;35444161;35444161;35444165;35448173;35448173;35448173;35448173;35448173;35448173;35449867;35449867;35449867;35449867;35449867;35450358;35450358;35450358;35450358;354…	35435081;35435081;35435081;35435597;35441138;35441138;35441138;35441138;35441138;35442336;35442336;35442336;35442336;35442336;35442336;35443255;35443028;35443028;35443028;35443028;35443028;35443335;35444303;35444303;35444303;35444230;35444303;35444303;35444303;35448332;35448199;35448332;35448332;35448332;35448332;35450006;35450005;35450005;35450005;35450005;35450509;35450509;35450509;35450509;354…	-;-;-;-;-;-;-;-;-;-;-;-;-;-;-;-;-;-;-;-;-;-;-;-;-;-;-;-;-;-;-;-;-;-;-;-;-;-;-;-;-;-;-;-;-;-;-;-;-;-;-;-;-;-;-;-;-;-;-;-;-;-;-;-;-;-;-;-;-;-;-;-;-;-;-;-;-;-;-;-;-;-;-;-;-;-;-;-;-;-;-;-;-;-;-;-;-;-;-;-;-;-;-;-;-;-;-;-;-;-;-;-;-;-;-;-;-;-;-;-;-;-;-;-;-;-;-;-;-;-;-;-;-;-;-;-;-;-;-;-;-;-;-	9629	2164
ENSG00000236274	1;1;1;1	35509742;35510107;35510462;35510947	35509902;35510335;35510582;35511438	+;+;+;+	1003	0
ENSG00000020129	1;1;1;1;1;1;1;1;1;1;1;1;1;1;1;1;1;1;1;1;1;1;1;1;1;1;1;1;1;1;1;1;1	35557473;35557792;35557808;35557831;35558156;35558156;35558506;35559107;35559107;35559107;35559107;35559107;35560326;35560326;35560326;35560326;35560326;35562392;35562392;35562392;35562468;35563202;35563202;35563202;35563202;35563767;35563767;35563767;35563767;35565227;35565227;35565227;35566823	35557883;35557883;35558223;35557883;35558484;35558223;35558685;35559247;35559247;35559247;35559247;35559247;35560934;35560843;35561294;35561294;35561294;35562633;35562633;35562633;35562633;35563426;35563426;35563426;35563426;35563909;35563909;35563909;35563909;35566773;35566779;35566772;35567274	+;+;+;+;+;+;+;+;+;+;+;+;+;+;+;+;+;+;+;+;+;+;+;+;+;+;+;+;+;+;+;+;+	4917	390
ENSG00000239636	1;1;1;1;1	35569813;35569815;35573572;35574360;35577322	35569919;35569919;35573747;35574698;35577729	-;-;-;-;-	1030	3
ENSG00000116819	1;1;1;1;1;1;1	35573370;35573927;35574949;35588330;35589930;35590634;35594394	35573604;35574409;35575000;35588552;35590048;35590775;35595328	+;+;+;+;+;+;+	2189	3
ENSG00000126067	1;1;1;1;1;1;1;1;1;1;1;1;1;1;1;1	35599544;35601584;35602634;35605233;35605233;35605233;35609246;35609246;35609246;35631274;35631274;35631274;35631436;35631436;35636310;35641342	35603374;35603374;35603374;35605282;35605282;35605282;35609408;35609408;35609408;35631344;35631344;35631344;35631537;35631537;35636432;35641844	-;-;-;-;-;-;-;-;-;-;-;-;-;-;-;-	4843	6420
ENSG00000142686	1;1;1;1;1;1;1	35713875;35716160;35716198;35716501;35716501;35718707;35718707	35716326;35716326;35716326;35716911;35716675;35718894;35719472	-;-;-;-;-;-;-	3629	155
ENSG00000092853	1;1;1;1;1;1;1;1;1;1;1;1;1;1;1;1;1;1;1;1;1;1;1;1;1;1;1;1;1;1;1;1;1;1;1;1;1;1;1;1;1;1;1;1;1;1;1;1;1;1;1;1;1;1;1;1;1;1;1;1;1;1;1;1;1;1;1;1;1;1;1;1;1;1;1;1;1;1;1;1;1;1;1;1;1;1;1;1;1;1;1;1;1;1;1;1;1;1;1;1;1;1;1;1;1;1	35720218;35736281;35736405;35736405;35736405;35736914;35736914;35736914;35736914;35736914;35737339;35737339;35737339;35737339;35737339;35737698;35737992;35737992;35737992;35737992;35738455;35738455;35738455;35738455;35739136;35739136;35739136;35739136;35739365;35739365;35739365;35739365;35743141;35743141;35743141;35743141;35743455;35743455;35743455;35743455;35745451;35745451;35745451;35745451;357…	35720980;35736606;35736606;35736606;35736606;35737075;35737075;35737075;35737075;35737075;35737421;35737421;35737421;35737421;35737421;35737843;35738097;35738097;35738097;35738097;35738582;35738582;35738582;35738582;35739257;35739257;35739257;35739257;35739529;35739529;35739529;35739529;35743241;35743241;35743241;35743241;35743530;35743530;35743530;35743530;35745562;35745562;35745562;35745562;357…	-;-;-;-;-;-;-;-;-;-;-;-;-;-;-;-;-;-;-;-;-;-;-;-;-;-;-;-;-;-;-;-;-;-;-;-;-;-;-;-;-;-;-;-;-;-;-;-;-;-;-;-;-;-;-;-;-;-;-;-;-;-;-;-;-;-;-;-;-;-;-;-;-;-;-;-;-;-;-;-;-;-;-;-;-;-;-;-;-;-;-;-;-;-;-;-;-;-;-;-;-;-;-;-;-;-	5411	299
ENSG00000232335	1;1	35739389;35743163	35739513;35743576	+;+	539	0
ENSG00000134698	1;1;1;1;1;1;1;1;1;1;1;1;1;1;1;1;1;1;1;1;1;1;1	35808172;35816882;35822862;35825313;35825679;35825926;35826748;35831427;35831812;35832057;35832437;35833990;35835834;35841165;35841616;35841673;35850157;35850157;35850854;35850854;35853488;35853497;35854677	35808435;35817047;35822982;35825494;35825815;35826060;35826835;35831574;35831931;35832185;35832570;35834174;35835993;35841480;35841750;35841750;35850258;35850258;35851053;35851195;35853702;35857890;35854758	+;+;+;+;+;+;+;+;+;+;+;+;+;+;+;+;+;+;+;+;+;+;+	7267	178
ENSG00000092847	1;1;1;1;1;1;1;1;1;1;1;1;1;1;1;1;1;1;1;1;1;1;1;1;1;1;1;1;1;1;1;1;1;1;1;1;1;1;1;1;1;1;1;1;1;1;1;1;1;1;1;1;1;1;1	35869808;35883209;35888427;35888427;35892557;35892557;35892580;35893097;35893097;35893097;35893592;35893674;35893674;35894037;35894037;35894037;35894315;35894315;35894315;35895122;35895122;35895122;35901474;35901474;35901474;35901948;35901948;35901948;35902204;35902204;35902204;35906935;35906935;35906935;35913842;35913842;35913842;35914184;35914184;35914184;35915348;35915348;35915348;35917593;359…	35869903;35883446;35888610;35888610;35892677;35892677;35892677;35893278;35893278;35893278;35893810;35893810;35893810;35894171;35894171;35894171;35894402;35894402;35894402;35895269;35895269;35895269;35901593;35901593;35901593;35902070;35902070;35902070;35902337;35902337;35902337;35907119;35907119;35907119;35914001;35914001;35914001;35914274;35914274;35914274;35915542;35915542;35915542;35917727;359…	+;+;+;+;+;+;+;+;+;+;+;+;+;+;+;+;+;+;+;+;+;+;+;+;+;+;+;+;+;+;+;+;+;+;+;+;+;+;+;+;+;+;+;+;+;+;+;+;+;+;+;+;+;+;+	13886	835
ENSG00000271164	1	35873270	35873752	-	483	0
ENSG00000271914	1	35929720	35930115	-	396	0
ENSG00000126070	1;1;1;1;1;1;1;1;1;1;1;1;1;1;1;1;1;1;1;1;1;1;1;1;1;1;1;1;1;1;1;1;1;1;1;1;1;1;1;1;1;1;1;1;1;1;1;1;1;1;1;1;1;1;1;1;1;1;1;1;1;1;1;1;1;1;1;1;1;1;1;1;1;1;1	35930718;35931078;35931082;35931095;35931229;35931258;35945692;35945692;35945692;35945692;35945692;35966955;35966955;35966955;35966955;35972024;35972024;35972024;35972024;35972024;35972024;35973375;35973375;35973375;35973375;35973375;35982621;35982621;35982621;35984470;36004341;36004341;36004341;36005719;36008690;36008690;36008690;36008897;36008897;36008897;36009475;36009475;36009475;36013630;360…	35930798;35931445;35931445;35931445;35931445;35931445;35945863;35945863;35945863;35945863;35945863;35967075;35967075;35967075;35967075;35972232;35972232;35972232;35972232;35972232;35972232;35973592;35973511;35973511;35973511;35973511;35982712;35982652;35983409;35984548;36004475;36004475;36004475;36005858;36008777;36008777;36008777;36009044;36009044;36009044;36009594;36009594;36009594;36013752;360…	+;+;+;+;+;+;+;+;+;+;+;+;+;+;+;+;+;+;+;+;+;+;+;+;+;+;+;+;+;+;+;+;+;+;+;+;+;+;+;+;+;+;+;+;+;+;+;+;+;+;+;+;+;+;+;+;+;+;+;+;+;+;+;+;+;+;+;+;+;+;+;+;+;+;+	21157	668
ENSG00000271554	1;1;1;1;1	35992109;36004018;36009381;36013425;36013425	35992308;36004091;36009559;36013630;36013517	-;-;-;-;-	659	0
ENSG00000232862	1;1;1;1	36080066;36080320;36082226;36083976	36081511;36081217;36082402;36084026	-;-;-;-	1674	1
ENSG00000092850	1;1;1;1;1;1;1;1;1;1;1;1;1;1;1;1;1;1;1;1;1;1;1	36084075;36084338;36084870;36084870;36085163;36085163;36085705;36085836;36086704;36086704;36086931;36086931;36087204;36087204;36087251;36087439;36087439;36087439;36087728;36087728;36087728;36087973;36087973	36084149;36084510;36085077;36085077;36085288;36085288;36086041;36086041;36086847;36086847;36087045;36087045;36087311;36087311;36087311;36087582;36087582;36087582;36087807;36088275;36087807;36088275;36088275	+;+;+;+;+;+;+;+;+;+;+;+;+;+;+;+;+;+;+;+;+;+;+	1978	4
ENSG00000116863	1;1;1;1;1;1	36088875;36091244;36091618;36091910;36092422;36093097	36089115;36091340;36091825;36092094;36092522;36093932	+;+;+;+;+;+	1668	1301
ENSG00000171812	1;1;1;1;1;1;1;1;1;1;1	36095236;36095241;36097507;36097507;36098909;36100050;36100050;36100050;36100195;36115708;36125057	36099487;36099487;36098080;36099487;36099487;36100249;36100258;36100249;36100249;36115752;36125220	-;-;-;-;-;-;-;-;-;-;-	4670	0
ENSG00000054116	1;1;1;1;1;1;1;1;1;1;1;1;1;1;1;1;1;1;1;1;1;1;1;1;1;1;1;1;1;1;1;1;1;1;1;1;1;1;1;1;1	36136570;36136570;36136570;36136572;36136581;36136945;36137054;36137262;36137796;36137796;36137796;36137796;36137796;36137796;36137896;36138084;36139399;36139720;36139720;36139720;36139720;36139720;36139720;36139720;36140069;36140069;36140069;36140069;36140069;36140069;36140069;36140069;36149092;36149092;36149260;36149337;36149337;36149337;36149337;36149337;36155883	36137322;36137322;36137322;36137322;36137978;36137322;36137322;36137322;36137978;36137978;36137978;36137978;36137978;36137978;36137978;36138232;36139819;36139819;36139819;36139819;36139819;36139819;36139843;36139819;36140166;36140166;36140166;36140998;36140166;36140166;36140166;36140166;36149287;36149497;36149451;36149496;36149496;36149469;36149514;36149514;36156053	-;-;-;-;-;-;-;-;-;-;-;-;-;-;-;-;-;-;-;-;-;-;-;-;-;-;-;-;-;-;-;-;-;-;-;-;-;-;-;-;-	3527	2363
ENSG00000116871	1;1;1;1;1;1;1;1;1;1;1;1;1;1;1;1;1;1;1;1;1;1;1;1;1;1;1;1;1;1;1;1;1;1;1;1;1;1;1;1;1;1;1;1;1;1;1;1;1;1;1;1;1;1;1;1;1;1;1;1;1;1;1;1;1;1;1;1;1;1;1;1;1;1;1;1;1;1;1;1;1;1;1;1;1;1;1;1;1;1;1;1;1;1;1;1;1;1	36155579;36155965;36156175;36156198;36156202;36157215;36170971;36170971;36170971;36170971;36170971;36170971;36171513;36171513;36171513;36171513;36171513;36171513;36171968;36172464;36172464;36172464;36172464;36172464;36172469;36173364;36173364;36173364;36173364;36173364;36173364;36174898;36174898;36174898;36174898;36176199;36176199;36176199;36176199;36176418;36176697;36176697;36176697;36176697;361…	36155733;36156463;36156463;36156463;36156463;36157290;36171315;36171315;36171315;36171315;36171315;36171315;36171581;36171581;36171823;36171581;36171581;36171581;36172627;36172540;36172627;36172627;36172627;36172627;36172627;36173479;36173478;36173478;36173478;36173478;36173478;36175008;36175008;36175008;36175008;36176581;36176581;36176321;36176581;36176581;36176834;36176842;36176842;36176842;361…	+;+;+;+;+;+;+;+;+;+;+;+;+;+;+;+;+;+;+;+;+;+;+;+;+;+;+;+;+;+;+;+;+;+;+;+;+;+;+;+;+;+;+;+;+;+;+;+;+;+;+;+;+;+;+;+;+;+;+;+;+;+;+;+;+;+;+;+;+;+;+;+;+;+;+;+;+;+;+;+;+;+;+;+;+;+;+;+;+;+;+;+;+;+;+;+;+;+	5271	388
ENSG00000264592	1	36191915	36192170	+	256	0
ENSG00000054118	1;1;1;1;1;1;1;1;1;1;1;1;1;1;1;1;1;1;1;1;1;1;1;1;1;1;1;1;1;1;1;1;1;1	36224416;36224432;36224433;36224971;36225412;36259382;36259382;36259382;36282533;36282533;36282533;36286368;36286368;36289060;36289060;36289718;36291374;36291374;36291374;36292598;36292598;36292598;36293851;36293851;36293851;36294050;36296583;36296583;36300886;36300886;36301553;36301553;36303796;36303796	36224505;36224505;36224505;36225102;36225463;36259484;36259484;36259484;36282684;36282700;36282700;36287270;36287270;36289764;36289764;36289764;36291546;36291546;36291546;36292709;36292709;36292709;36293935;36293935;36293935;36294169;36296770;36296770;36301084;36301084;36301696;36301696;36304148;36305357	+;+;+;+;+;+;+;+;+;+;+;+;+;+;+;+;+;+;+;+;+;+;+;+;+;+;+;+;+;+;+;+;+;+	4736	3663
ENSG00000231849	1	36241898	36242156	-	259	0
[truncated: 56,389 more rows]
